# Supplementary material for: Adaptive Differences in Gene Expression in Farm-Impacted Seedbeds of the Native Blue Mussel Mytilus chilensis
Source: Front Genet. 2021 May 20;12:666539. doi: 10.3389/fgene.2021.666539 (PMC8174845; doi:10.3389/fgene.2021.666539)
Supplement: Supplementary Table 2 — Intra-location by tissue comparison. CLC Genomic Workbench output data. [file Table_2.xlsx]

## Sheet: LCo_m vs  LCo_g CLC Stats
Name	Fold change	P-value	FDR p-value	Bonferroni
LYa_b1_contig_309079 (1..431) consensus	38300.5	2.61041e-11	2.25256e-09	4.84812e-06
LYa_b1_contig_336816 (1..686) consensus	35822.5	3.21019e-11	2.72206e-09	5.96206e-06
LYa_b1_contig_455056 (1..302) consensus	29409.1	7.66458e-11	6.09563e-09	1.42349e-05
LYa_b1_contig_309091 (1..433) consensus	28140	1.13535e-10	8.74992e-09	2.10861e-05
LYa_b1_contig_454558 (1..223) consensus	23259.3	4.05446e-46	7.53445e-43	7.53007e-41
LYa_b1_contig_349460 (1..555) consensus	20477.3	6.28168e-08	2.78122e-06	0.0116665
LYa_b1_contig_209196 (1..253) consensus	20217.1	9.35437e-44	1.52372e-40	1.73732e-38
LYa_b1_contig_240247 (545..1045) consensus	19964.4	3.88556e-10	2.70676e-08	7.21638e-05
LYa_b1_contig_32574 (1..621) consensus	19140.8	1.83979e-90	3.03428e-86	3.41692e-85
LYa_b1_contig_370588 (1..2037) consensus	19116	4.45582e-10	3.06198e-08	8.27548e-05
LYa_b1_contig_181031 (1..1440) consensus	17630.3	6.15246e-10	4.12687e-08	0.000114265
LYa_b1_contig_248002 (695..1926) consensus	17345.7	7.5842e-10	4.9958e-08	0.000140856
LYa_b1_contig_455470 (1..292) consensus	16794.1	4.13097e-43	6.26483e-40	7.67217e-38
LYa_b1_contig_354933 (1..960) consensus	14585.8	1.37018e-09	8.61178e-08	0.000254474
LYa_b1_contig_211754 (1..352) consensus	14325.7	1.44303e-09	9.03622e-08	0.000268004
LYa_b1_contig_455444 (1..327) consensus	13968.8	1.70958e-09	1.05749e-07	0.000317509
LYa_b1_contig_370588 (2062..2833) consensus	13196	1.95526e-09	1.19656e-07	0.000363137
LYa_b1_contig_372084 (1..347) consensus	12720.7	1.98895e-08	9.96288e-07	0.00369394
LYa_b1_contig_446343 (49..430) consensus	12430.8	2.46032e-09	1.47754e-07	0.000456938
LYa_b1_contig_434285 (1..282) consensus	11688.7	1.02146e-08	5.42997e-07	0.00189709
LYa_b1_contig_419674 (1..215) consensus	11646.6	3.50569e-09	2.04122e-07	0.000651088
LYa_b1_contig_315024 (1..920) consensus	11063.2	1.11766e-25	4.8034e-23	2.07576e-20
LYa_b1_contig_453591 (1..291) consensus	10533.3	3.29299e-101	8.68953e-97	6.11583e-96
LYa_b1_contig_456560 (1..202) consensus	10085.5	5.64539e-09	3.16554e-07	0.00104848
LYa_b1_contig_275884 (31..310) consensus	9911	6.98524e-88	1.02404e-83	1.29732e-82
LYa_b1_contig_234417 (258..1192) consensus	9835.58	2.29906e-94	4.3334e-90	4.26989e-89
LYa_b1_contig_354926 (7..564) consensus	9830.91	8.84763e-09	4.75889e-07	0.00164321
LYa_b1_contig_209196 (299..674) consensus	9683.86	1.39928e-60	6.36622e-57	2.59878e-55
LYa_b1_contig_451811 (1..369) consensus	9468.89	2.50585e-133	1.65311e-128	4.65395e-128
LYa_b1_contig_164937 (1..278) consensus	9332.07	2.03495e-24	7.94352e-22	3.77937e-19
LYa_b1_contig_390900 (25..536) consensus	8977.3	8.85708e-09	4.76203e-07	0.00164496
LYa_b1_contig_399291 (1..846) consensus	8827.79	8.97699e-38	9.4754e-35	1.66723e-32
LYa_b1_contig_241803 (1..611) consensus	8489.62	1.02086e-37	1.06899e-34	1.89598e-32
LYa_b1_contig_349457 (3..415) consensus	8430.57	1.82068e-07	7.18364e-06	0.0338143
LYa_b1_contig_163618 (1071..1414) consensus	7646.94	1.19621e-57	4.78266e-54	2.22163e-52
LYa_b1_contig_240247 (1..532) consensus	7584.87	1.66037e-08	8.43874e-07	0.00308369
LYa_b1_contig_352103 (1..435) consensus	7579.19	6.19434e-57	2.20887e-53	1.15043e-51
LYa_b1_contig_452192 (1..369) consensus	7557.65	1.71501e-08	8.69632e-07	0.00318517
LYa_b1_contig_443314 (1..309) consensus	7505.28	1.73317e-08	8.77494e-07	0.0032189
LYa_b1_contig_211727 (23..1182) consensus	7418.3	1.91232e-08	9.60453e-07	0.00355161
LYa_b1_contig_455524 (1..271) consensus	7403.48	1.40597e-23	5.09625e-21	2.61121e-18
LYa_b1_contig_392588 (4..626) consensus	7093.47	2.20592e-08	1.09816e-06	0.00409691
LYa_b1_contig_189324 (1..718) consensus	6738.69	2.5094e-08	1.22933e-06	0.00466053
LYa_b1_contig_320252 (422..667) consensus	6512.18	2.81318e-08	1.35861e-06	0.00522473
LYa_b1_contig_375902 (1..260) consensus	6304.25	3.17174e-08	1.5113e-06	0.00589065
LYa_b1_contig_452041 (1..261) consensus	6204.47	2.21356e-34	1.82536e-31	4.11109e-29
LYa_b1_contig_371199 (2..312) consensus	5812.1	4.71677e-08	2.14967e-06	0.00876012
LYa_b1_contig_242177 (1..555) consensus	5726.74	3.51917e-22	1.1029e-19	6.53592e-17
LYa_b1_contig_452969 (25..229) consensus	5707.57	2.17466e-42	2.92781e-39	4.03885e-37
LYa_b1_contig_359373 (1..392) consensus	5700.38	5.46136e-08	2.45176e-06	0.010143
LYa_b1_contig_454065 (2..206) consensus	5593.48	5.53125e-08	2.47976e-06	0.0102728
LYa_b1_contig_371200 (1..431) consensus	5368.05	6.48096e-08	2.85699e-06	0.0120366
LYa_b1_contig_267976 (14..915) consensus	5350.68	1.74456e-06	5.27326e-05	0.324006
LYa_b1_contig_403892 (1..397) consensus	5288.49	7.2347e-08	3.15136e-06	0.0134365
LYa_b1_contig_288421 (2..615) consensus	5242.24	8.14107e-08	3.49708e-06	0.0151198
LYa_b1_contig_386269 (1..2289) consensus	5208.44	1.5176e-06	4.66525e-05	0.281854
LYa_b1_contig_337279 (1..278) consensus	5163.43	6.70121e-08	2.94425e-06	0.0124457
LYa_b1_contig_307595 (1..289) consensus	5101.26	7.85009e-08	3.38367e-06	0.0145794
LYa_b1_contig_372508 (117..1436) consensus	4956.14	1.79522e-07	7.09802e-06	0.0333413
LYa_b1_contig_385631 (1..304) consensus	4935.61	1.33497e-21	3.994e-19	2.47934e-16
LYa_b1_contig_319940 (1..643) consensus	4927.48	9.57617e-08	4.04184e-06	0.0177852
LYa_b1_contig_287423 (1..881) consensus	4882.38	8.42434e-08	3.60762e-06	0.0156459
LYa_b1_contig_340290 (1..375) consensus	4862.27	8.98364e-08	3.81617e-06	0.0166847
LYa_b1_contig_301946 (1..396) consensus	4761.56	1.01249e-07	4.24897e-06	0.0188042
LYa_b1_contig_82229 (1..2119) consensus	4732.52	3.3407e-07	1.23465e-05	0.0620444
LYa_b1_contig_327842 (1..619) consensus	4722.34	1.75174e-21	5.17058e-19	3.25339e-16
LYa_b1_contig_243044 (1..369) consensus	4621.27	1.03984e-07	4.35544e-06	0.0193122
LYa_b1_contig_456874 (55..429) consensus	4610.49	2.20486e-06	6.47327e-05	0.409492
LYa_b1_contig_451688 (1..337) consensus	4546.67	5.40457e-43	7.95973e-40	1.00375e-37
LYa_b1_contig_264396 (1..211) consensus	4534.34	2.81704e-21	8.20487e-19	5.2319e-16
LYa_b1_contig_453526 (1..410) consensus	4522.29	1.08808e-07	4.53878e-06	0.0202082
LYa_b1_contig_392129 (1..241) consensus	4479.89	1.16776e-07	4.82543e-06	0.0216879
LYa_b1_contig_68263 (57..572) consensus	4453.44	1.1367e-07	4.71772e-06	0.0211111
LYa_b1_contig_307480 (1032..1639) consensus	4346.01	3.54111e-06	9.74988e-05	0.657666
LYa_b1_contig_242383 (613..1503) consensus	4321.38	2.43527e-07	9.32685e-06	0.0452286
LYa_b1_contig_220476 (61..1318) consensus	4290.93	1.39022e-07	5.65432e-06	0.0258197
LYa_b1_contig_161544 (1..1803) consensus	4268.72	5.71408e-21	1.64611e-18	1.06124e-15
LYa_b1_contig_224395 (15..702) consensus	4186.6	5.53378e-30	3.44399e-27	1.02775e-24
LYa_b1_contig_425242 (1..242) consensus	4182.17	1.62618e-07	6.49782e-06	0.0302019
LYa_b1_contig_452629 (1..400) consensus	4148.88	4.45555e-32	3.16057e-29	8.27499e-27
LYa_b1_contig_265086 (49..670) consensus	4144.26	2.81909e-57	1.06272e-53	5.2357e-52
LYa_b1_contig_226941 (121..1233) consensus	4046.54	1.9534e-07	7.65691e-06	0.0362791
LYa_b1_contig_408253 (1..494) consensus	4038.93	1.58299e-07	6.35411e-06	0.0293997
LYa_b1_contig_329489 (1..301) consensus	3994.78	1.75591e-07	6.95929e-06	0.0326113
LYa_b1_contig_380679 (1..811) consensus	3982.36	2.81451e-07	1.05827e-05	0.0522719
LYa_b1_contig_182495 (22..430) consensus	3967.86	3.46728e-20	9.10962e-18	6.43954e-15
LYa_b1_contig_390473 (1..375) consensus	3919.82	2.5461e-20	6.86978e-18	4.72869e-15
LYa_b1_contig_132426 (4..872) consensus	3866.31	1.85194e-07	7.29607e-06	0.0343948
LYa_b1_contig_448793 (50..536) consensus	3708.22	5.07466e-06	0.000132742	0.942481
LYa_b1_contig_236004 (1..2502) consensus	3692.36	4.8776e-61	2.38352e-57	9.05883e-56
LYa_b1_contig_280941 (1..1100) consensus	3573.1	5.59625e-20	1.43095e-17	1.03935e-14
LYa_b1_contig_325686 (5..375) consensus	3559.27	2.70876e-07	1.02405e-05	0.0503079
LYa_b1_contig_452505 (267..927) consensus	3557.88	7.37631e-19	1.67798e-16	1.36995e-13
LYa_b1_contig_235954 (1..290) consensus	3550.48	2.66996e-07	1.01257e-05	0.0495872
LYa_b1_contig_76021 (64..388) consensus	3543.41	5.71774e-06	0.000146827	1
LYa_b1_contig_359385 (1..377) consensus	3512.74	9.76036e-20	2.40707e-17	1.81272e-14
LYa_b1_contig_437259 (1..268) consensus	3487.16	2.62213e-07	9.96439e-06	0.048699
LYa_b1_contig_312647 (246..844) consensus	3340.49	3.09642e-07	1.15448e-05	0.0575076
LYa_b1_contig_378161 (214..654) consensus	3333.7	3.25663e-07	1.20764e-05	0.0604831
LYa_b1_contig_357592 (5..1048) consensus	3270.44	3.31191e-07	1.22539e-05	0.0615098
LYa_b1_contig_340703 (1..270) consensus	3222.88	3.75629e-07	1.37287e-05	0.0697629
LYa_b1_contig_428097 (1..1636) consensus	3207.87	3.49586e-07	1.2848e-05	0.0649261
LYa_b1_contig_407992 (1..620) consensus	3108.08	6.37165e-30	3.89202e-27	1.18336e-24
LYa_b1_contig_431722 (1..226) consensus	3080.74	4.47287e-07	1.60149e-05	0.0830715
LYa_b1_contig_411194 (63..415) consensus	3079.94	6.56883e-07	2.25525e-05	0.121998
LYa_b1_contig_352859 (1..385) consensus	3070.7	9.37351e-39	1.03062e-35	1.74088e-33
LYa_b1_contig_55404 (1..2783) consensus	3056.53	1.68507e-06	5.11218e-05	0.312957
LYa_b1_contig_425148 (2443..3742) consensus	3039.72	4.53043e-07	1.61903e-05	0.0841405
LYa_b1_contig_454882 (1..266) consensus	2984.73	5.10975e-07	1.80503e-05	0.0948998
LYa_b1_contig_360541 (1..512) consensus	2972.36	5.77367e-07	2.01103e-05	0.10723
LYa_b1_contig_53132 (1..2842) consensus	2906.14	1.13307e-06	3.61628e-05	0.210437
LYa_b1_contig_429843 (1..206) consensus	2868.56	6.62603e-19	1.51777e-16	1.23061e-13
LYa_b1_contig_453635 (1..267) consensus	2861.5	4.18361e-71	3.44991e-67	7.76992e-66
LYa_b1_contig_398498 (2..649) consensus	2836.87	1.83256e-29	1.08913e-26	3.40348e-24
LYa_b1_contig_241786 (54..1139) consensus	2821.31	5.01734e-19	1.16138e-16	9.31835e-14
LYa_b1_contig_166376 (48..612) consensus	2789.15	8.95562e-07	2.94812e-05	0.166327
LYa_b1_contig_332003 (1..1327) consensus	2759.54	2.27517e-52	6.12624e-49	4.22551e-47
LYa_b1_contig_317925 (1..539) consensus	2750.05	9.56268e-19	2.14211e-16	1.77601e-13
LYa_b1_contig_324692 (3..313) consensus	2736.8	6.17657e-07	2.13614e-05	0.114713
LYa_b1_contig_149002 (1302..1793) consensus	2708.92	1.05074e-05	0.000247252	1
LYa_b1_contig_376830 (1..409) consensus	2693.92	3.64675e-51	9.07835e-48	6.77286e-46
LYa_b1_contig_455161 (310..512) consensus	2693.67	8.46956e-19	1.9037e-16	1.57299e-13
LYa_b1_contig_21208 (22..293) consensus	2691.94	8.39886e-19	1.89103e-16	1.55986e-13
LYa_b1_contig_402472 (72..544) consensus	2679.65	6.67927e-07	2.2878e-05	0.124049
LYa_b1_contig_263449 (1..394) consensus	2662.73	3.57919e-06	9.83829e-05	0.664738
LYa_b1_contig_426405 (1..639) consensus	2650.71	6.90642e-07	2.35522e-05	0.128268
LYa_b1_contig_31193 (1..1250) consensus	2632.23	2.52824e-06	7.2849e-05	0.469551
LYa_b1_contig_390899 (1..470) consensus	2629.03	8.3905e-07	2.78922e-05	0.155831
LYa_b1_contig_288422 (1..670) consensus	2615.05	1.98106e-28	1.10287e-25	3.67928e-23
LYa_b1_contig_358930 (1..241) consensus	2605.98	7.3761e-07	2.49859e-05	0.136991
LYa_b1_contig_427903 (45..2479) consensus	2590.05	7.70898e-07	2.59206e-05	0.143174
LYa_b1_contig_450125 (1..210) consensus	2579.01	8.09887e-07	2.70454e-05	0.150415
LYa_b1_contig_72778 (20..1676) consensus	2576.36	7.78426e-07	2.61404e-05	0.144572
LYa_b1_contig_380367 (1078..2827) consensus	2562.74	7.87959e-07	2.64044e-05	0.146342
LYa_b1_contig_380034 (53..474) consensus	2529.92	9.20978e-06	0.000221135	1
LYa_b1_contig_411195 (1..269) consensus	2499.81	8.76721e-07	2.89839e-05	0.162827
LYa_b1_contig_434477 (1..532) consensus	2490.64	1.27645e-05	0.000291223	1
LYa_b1_contig_190282 (1..593) consensus	2487.25	2.17884e-18	4.72822e-16	4.04661e-13
LYa_b1_contig_451730 (158..362) consensus	2485.46	4.59023e-36	4.29528e-33	8.52512e-31
LYa_b1_contig_132709 (1..367) consensus	2474.88	8.90297e-07	2.93178e-05	0.165349
LYa_b1_contig_314218 (1..1332) consensus	2473.47	8.90204e-07	2.93178e-05	0.165331
LYa_b1_contig_380367 (1..1054) consensus	2462.99	8.86279e-07	2.92266e-05	0.164602
LYa_b1_contig_452475 (1..343) consensus	2449.63	1.81057e-55	6.12531e-52	3.36265e-50
LYa_b1_contig_224151 (1..292) consensus	2436.53	9.44943e-07	3.09216e-05	0.175498
LYa_b1_contig_349458 (1..448) consensus	2384.87	9.93824e-06	0.000235964	1
LYa_b1_contig_121329 (1..1099) consensus	2380.03	8.36129e-06	0.000203841	1
LYa_b1_contig_349531 (1..460) consensus	2359.42	1.44667e-05	0.000323131	1
LYa_b1_contig_366998 (2..369) consensus	2331.79	3.73414e-18	7.9722e-16	6.93515e-13
LYa_b1_contig_132690 (1..453) consensus	2299.21	1.20528e-06	3.82086e-05	0.223848
LYa_b1_contig_307594 (1..279) consensus	2285.57	1.43728e-06	4.45465e-05	0.266936
LYa_b1_contig_369290 (64..3140) consensus	2256.91	1.18048e-06	3.74674e-05	0.219241
LYa_b1_contig_234003 (466..3390) consensus	2238.87	1.2127e-06	3.83703e-05	0.225227
LYa_b1_contig_453600 (3..244) consensus	2224.7	1.1177e-27	5.85196e-25	2.07583e-22
LYa_b1_contig_129600 (43..1567) consensus	2194.58	1.24121e-09	7.85447e-08	0.000230522
LYa_b1_contig_436261 (1..233) consensus	2185.14	1.73277e-05	0.000377636	1
LYa_b1_contig_329395 (1..1819) consensus	2160.92	1.39163e-06	4.32843e-05	0.258458
LYa_b1_contig_425239 (232..1007) consensus	2124.59	1.48177e-06	4.57215e-05	0.275199
LYa_b1_contig_280941 (1138..1402) consensus	2119.04	1.59028e-06	4.85585e-05	0.295351
LYa_b1_contig_217582 (15..3691) consensus	2100.43	3.74188e-26	1.69077e-23	6.94953e-21
LYa_b1_contig_451587 (1..274) consensus	2095.45	1.64677e-06	5.00864e-05	0.305843
LYa_b1_contig_241180 (1..588) consensus	2082.73	1.52664e-06	4.68582e-05	0.283532
LYa_b1_contig_411879 (1..1294) consensus	2054.9	1.99014e-05	0.000425159	1
LYa_b1_contig_5983 (10..442) consensus	2053.4	1.56822e-17	3.16378e-15	2.91255e-12
LYa_b1_contig_324222 (1..695) consensus	2005.06	5.85335e-35	5.01488e-32	1.0871e-29
LYa_b1_contig_318755 (1..535) consensus	2001.7	1.43687e-42	2.01681e-39	2.66859e-37
LYa_b1_contig_34820 (1..646) consensus	1987.92	2.16665e-05	0.000456804	1
LYa_b1_contig_333934 (13..312) consensus	1978.79	2.17609e-05	0.000458355	1
LYa_b1_contig_271680 (608..938) consensus	1975.56	1.9681e-06	5.85635e-05	0.365521
LYa_b1_contig_358931 (1..275) consensus	1953.57	2.46387e-06	7.11342e-05	0.457598
LYa_b1_contig_413769 (43..608) consensus	1921.92	2.07549e-06	6.13165e-05	0.385465
LYa_b1_contig_234417 (1224..2030) consensus	1907	3.41224e-48	7.3805e-45	6.33731e-43
LYa_b1_contig_323049 (1..522) consensus	1902.95	2.1601e-06	6.35177e-05	0.401181
LYa_b1_contig_452342 (1..387) consensus	1898.09	5.47919e-68	4.01625e-64	1.01761e-62
LYa_b1_contig_100280 (557..4052) consensus	1895.03	5.67376e-06	0.000145982	1
LYa_b1_contig_453368 (41..263) consensus	1894.63	2.93924e-17	5.77947e-15	5.45884e-12
LYa_b1_contig_410202 (1..395) consensus	1877.89	3.68144e-26	1.66917e-23	6.83728e-21
LYa_b1_contig_28417 (1..492) consensus	1876.46	2.38648e-06	6.92788e-05	0.443224
LYa_b1_contig_320252 (1..375) consensus	1868.75	1.37437e-26	6.52284e-24	2.55253e-21
LYa_b1_contig_328492 (1..361) consensus	1803.48	2.56632e-06	7.37371e-05	0.476625
LYa_b1_contig_268055 (1..867) consensus	1791.23	2.70529e-06	7.73761e-05	0.502435
LYa_b1_contig_393773 (208..2377) consensus	1768.71	7.25506e-26	3.19078e-23	1.34743e-20
LYa_b1_contig_459095 (1..452) consensus	1749.77	2.9141e-05	0.000585483	1
LYa_b1_contig_381609 (164..866) consensus	1748.72	2.07493e-05	0.000440351	1
LYa_b1_contig_324692 (342..1217) consensus	1745.51	4.8461e-26	2.16744e-23	9.00032e-21
LYa_b1_contig_271680 (1759..2545) consensus	1743.23	7.59612e-76	7.1588e-72	1.41077e-70
LYa_b1_contig_446671 (41..1342) consensus	1739.62	2.90787e-06	8.24908e-05	0.540059
LYa_b1_contig_424107 (1..309) consensus	1713.38	2.95631e-06	8.37029e-05	0.549054
LYa_b1_contig_416380 (1..309) consensus	1660.29	3.26855e-06	9.11614e-05	0.607046
LYa_b1_contig_306030 (23..790) consensus	1642.58	3.4002e-06	9.41445e-05	0.631495
LYa_b1_contig_84080 (705..1147) consensus	1639.16	3.43061e-06	9.48528e-05	0.637143
LYa_b1_contig_233149 (1..289) consensus	1638.63	6.81353e-76	6.91521e-72	1.26543e-70
LYa_b1_contig_342087 (78..1744) consensus	1634.42	3.38007e-05	0.000663246	1
LYa_b1_contig_200790 (54..2943) consensus	1632.26	1.83864e-40	2.12798e-37	3.41477e-35
LYa_b1_contig_452088 (1..358) consensus	1623.03	1.14772e-43	1.84671e-40	2.13158e-38
LYa_b1_contig_461556 (63..687) consensus	1604.43	1.20983e-05	0.000278044	1
LYa_b1_contig_402473 (1..255) consensus	1596.07	3.81175e-06	0.00010406	0.70793
LYa_b1_contig_284200 (1..1271) consensus	1562.65	3.75049e-25	1.57092e-22	6.96552e-20
LYa_b1_contig_32983 (16..369) consensus	1552.78	3.71699e-05	0.000716465	1
LYa_b1_contig_211754 (369..569) consensus	1545.85	4.94973e-06	0.000129938	0.919278
LYa_b1_contig_442285 (5..680) consensus	1506.92	4.73369e-06	0.000125113	0.879155
LYa_b1_contig_292728 (1..421) consensus	1482.72	3.37347e-66	2.34261e-62	6.2653e-61
LYa_b1_contig_426389 (21..287) consensus	1472.1	4.87491e-06	0.000128355	0.905383
LYa_b1_contig_428429 (1..249) consensus	1457.45	5.17457e-16	8.64006e-14	9.61037e-11
LYa_b1_contig_237893 (34..882) consensus	1443.66	1.29583e-63	7.77142e-60	2.40665e-58
LYa_b1_contig_240946 (1..379) consensus	1414.66	5.27712e-06	0.000137168	0.980083
LYa_b1_contig_394156 (14..463) consensus	1404.47	5.53334e-06	0.000142815	1
LYa_b1_contig_413194 (216..726) consensus	1399.07	5.44746e-06	0.000140957	1
LYa_b1_contig_425148 (383..2422) consensus	1398.95	6.61258e-16	1.08515e-13	1.22811e-10
LYa_b1_contig_211814 (1..265) consensus	1396.58	7.23959e-06	0.000180293	1
LYa_b1_contig_285812 (462..803) consensus	1367.3	5.82499e-06	0.000149349	1
LYa_b1_contig_426392 (6..725) consensus	1366.14	5.90671e-06	0.000151004	1
LYa_b1_contig_462519 (767..1906) consensus	1359.06	5.02391e-05	0.000918462	1
LYa_b1_contig_391053 (113..519) consensus	1349.16	5.06181e-05	0.000923473	1
LYa_b1_contig_451631 (1..705) consensus	1349.08	6.15563e-06	0.000156699	1
LYa_b1_contig_232615 (1..462) consensus	1345.72	6.40035e-06	0.000162116	1
LYa_b1_contig_209069 (498..2703) consensus	1344.88	6.27806e-06	0.000159294	1
LYa_b1_contig_390606 (1..669) consensus	1339.97	9.86614e-47	1.97233e-43	1.83237e-41
LYa_b1_contig_451278 (1..615) consensus	1324.96	6.9854e-06	0.000174854	1
LYa_b1_contig_219795 (1..485) consensus	1317.47	4.58212e-24	1.71751e-21	8.51005e-19
LYa_b1_contig_348577 (144..2937) consensus	1317.2	6.72136e-06	0.000168982	1
LYa_b1_contig_323666 (1..294) consensus	1307.45	3.51729e-24	1.34125e-21	6.53242e-19
LYa_b1_contig_97255 (46..3138) consensus	1297	4.20726e-66	2.77553e-62	7.81384e-61
LYa_b1_contig_357592 (1051..1469) consensus	1294.05	6.96144e-06	0.000174287	1
LYa_b1_contig_383335 (142..564) consensus	1293.6	5.51589e-05	0.000992455	1
LYa_b1_contig_278129 (274..536) consensus	1282.26	7.20311e-06	0.000179622	1
LYa_b1_contig_451747 (1..752) consensus	1278.09	7.23285e-06	0.000180193	1
LYa_b1_contig_114407 (4..1347) consensus	1277.38	1.67017e-50	4.08079e-47	3.10189e-45
LYa_b1_contig_412278 (264..1169) consensus	1275.82	7.7402e-06	0.000190993	1
LYa_b1_contig_245211 (12..328) consensus	1274.86	7.38182e-06	0.000183316	1
LYa_b1_contig_143804 (1..408) consensus	1273.78	2.10306e-15	3.24915e-13	3.90586e-10
LYa_b1_contig_440607 (14..417) consensus	1260.24	5.84536e-05	0.00104145	1
LYa_b1_contig_387942 (61..727) consensus	1228.8	6.15164e-05	0.00108596	1
LYa_b1_contig_450126 (1..228) consensus	1212.92	8.4877e-06	0.000206503	1
LYa_b1_contig_243251 (1..487) consensus	1209.64	2.65211e-15	4.04531e-13	4.92558e-10
LYa_b1_contig_380680 (1..759) consensus	1209.49	2.18066e-30	1.38994e-27	4.04999e-25
LYa_b1_contig_381248 (1..222) consensus	1209.47	8.49856e-06	0.000206729	1
LYa_b1_contig_425005 (1..208) consensus	1201.59	2.49186e-15	3.81411e-13	4.62796e-10
LYa_b1_contig_451752 (1..230) consensus	1195.38	3.81501e-05	0.000732043	1
LYa_b1_contig_417138 (1..387) consensus	1194.18	8.79472e-06	0.000212718	1
LYa_b1_contig_124971 (1..1279) consensus	1187.51	8.95554e-06	0.000215935	1
LYa_b1_contig_278128 (6..1016) consensus	1184.97	6.01688e-15	8.70469e-13	1.11747e-09
LYa_b1_contig_181643 (11..361) consensus	1180.21	1.82293e-23	6.5536e-21	3.3856e-18
LYa_b1_contig_453704 (1..210) consensus	1163.71	9.57686e-06	0.000228494	1
LYa_b1_contig_344086 (1..2375) consensus	1160.67	5.84584e-05	0.00104145	1
LYa_b1_contig_109103 (45..623) consensus	1153.52	7.1092e-05	0.00122166	1
LYa_b1_contig_11532 (43..336) consensus	1152.61	2.53509e-08	1.23881e-06	0.00470824
LYa_b1_contig_372725 (187..1669) consensus	1148.04	3.14634e-23	1.11294e-20	5.84348e-18
LYa_b1_contig_407223 (1..223) consensus	1133.94	1.0504e-05	0.000247216	1
LYa_b1_contig_143552 (1..302) consensus	1129.5	1.78661e-05	0.000387834	1
LYa_b1_contig_133348 (1..243) consensus	1117.88	1.83251e-05	0.000396233	1
LYa_b1_contig_215763 (107..808) consensus	1110.89	1.14595e-05	0.000265723	1
LYa_b1_contig_367013 (1..515) consensus	1110.03	1.2663e-05	0.000289159	1
LYa_b1_contig_357878 (157..597) consensus	1109	1.11381e-05	0.00025941	1
LYa_b1_contig_452345 (20..582) consensus	1104.34	1.14894e-05	0.000266184	1
LYa_b1_contig_237069 (70..566) consensus	1103.98	5.82139e-15	8.44966e-13	1.08117e-09
LYa_b1_contig_461548 (73..1086) consensus	1102.63	7.81518e-05	0.0013223	1
LYa_b1_contig_191840 (1..355) consensus	1101.67	4.35236e-65	2.73453e-61	8.08334e-60
LYa_b1_contig_308686 (1..270) consensus	1100.8	1.2143e-05	0.000278779	1
LYa_b1_contig_144747 (39..843) consensus	1100.73	1.18453e-05	0.000273134	1
LYa_b1_contig_275535 (1033..1655) consensus	1098.51	1.18871e-05	0.000273762	1
LYa_b1_contig_451630 (1..388) consensus	1096.33	2.15881e-51	5.47755e-48	4.0094e-46
LYa_b1_contig_256169 (8..272) consensus	1094.83	1.36846e-05	0.000308746	1
LYa_b1_contig_416826 (1..371) consensus	1071.62	1.27364e-39	1.41213e-36	2.36544e-34
LYa_b1_contig_260627 (4..663) consensus	1069.33	1.25661e-05	0.000287293	1
LYa_b1_contig_423505 (1..226) consensus	1066.53	7.24868e-15	1.03394e-12	1.34625e-09
LYa_b1_contig_459336 (8..282) consensus	1063.3	1.256e-05	0.000287204	1
LYa_b1_contig_411619 (1..1208) consensus	1058.07	1.32054e-05	0.000299473	1
LYa_b1_contig_459395 (227..440) consensus	1055.1	9.5577e-23	3.20062e-20	1.77509e-17
LYa_b1_contig_439005 (1..687) consensus	1045.97	1.37186e-05	0.000309248	1
LYa_b1_contig_354925 (1..516) consensus	1044.87	1.48805e-22	4.89608e-20	2.76364e-17
LYa_b1_contig_125268 (1..3342) consensus	1041.25	8.83399e-05	0.00146338	1
LYa_b1_contig_452060 (1..1394) consensus	1034.61	1.44517e-05	0.00032285	1
LYa_b1_contig_407633 (1..1143) consensus	1027.82	1.38606e-05	0.000311703	1
LYa_b1_contig_225434 (1..2678) consensus	1023.22	3.03526e-35	2.68773e-32	5.63718e-30
LYa_b1_contig_97638 (5..1032) consensus	1021.89	3.65093e-05	0.000706012	1
LYa_b1_contig_20415 (21..422) consensus	1021.35	1.50428e-05	0.00033402	1
LYa_b1_contig_338179 (304..1296) consensus	1013.69	1.44805e-05	0.000323384	1
LYa_b1_contig_302810 (1167..1601) consensus	1008.74	1.48595e-05	0.00033073	1
LYa_b1_contig_453794 (1..354) consensus	1001.67	4.42018e-28	2.4e-25	8.2093e-23
LYa_b1_contig_9173 (1..818) consensus	994.596	3.82287e-05	0.000733174	1
LYa_b1_contig_390605 (1..378) consensus	994.502	2.02228e-05	0.000431257	1
LYa_b1_contig_297371 (49..320) consensus	989.519	3.2626e-05	0.000643834	1
LYa_b1_contig_438735 (1..387) consensus	982.016	2.62991e-22	8.3211e-20	4.88434e-17
LYa_b1_contig_245211 (363..1462) consensus	973.945	4.10291e-22	1.27976e-19	7.62005e-17
LYa_b1_contig_462517 (155..952) consensus	964.64	0.000107623	0.00172606	1
LYa_b1_contig_80453 (273..494) consensus	954.075	2.39516e-05	0.000496337	1
LYa_b1_contig_345527 (268..660) consensus	951.477	6.32669e-22	1.9549e-19	1.17501e-16
LYa_b1_contig_387172 (1..430) consensus	951.101	3.11229e-05	0.00061922	1
LYa_b1_contig_443391 (318..1527) consensus	947.263	3.405e-05	0.000666749	1
LYa_b1_contig_382110 (1..586) consensus	942.315	0.000112382	0.00178625	1
LYa_b1_contig_274033 (46..506) consensus	941.177	2.06495e-05	0.000438657	1
LYa_b1_contig_240465 (322..1273) consensus	936.51	2.35696e-14	3.16355e-12	4.37741e-09
LYa_b1_contig_84065 (1..601) consensus	935.13	1.60318e-21	4.74268e-19	2.97747e-16
LYa_b1_contig_301928 (166..555) consensus	934.16	1.99374e-05	0.000425791	1
LYa_b1_contig_300704 (1..2530) consensus	927.2	1.04221e-21	3.16841e-19	1.93562e-16
LYa_b1_contig_399994 (361..1032) consensus	915.204	0.0001212	0.00189873	1
LYa_b1_contig_242383 (1..321) consensus	914.589	5.56554e-05	0.000999751	1
LYa_b1_contig_433166 (1..1068) consensus	912.548	0.000123447	0.00192479	1
LYa_b1_contig_261177 (1..1047) consensus	910.178	1.9877e-43	3.15973e-40	3.69162e-38
LYa_b1_contig_176646 (3..2551) consensus	909.993	3.79234e-34	3.03249e-31	7.04324e-29
LYa_b1_contig_451835 (1..1008) consensus	908.948	2.13433e-05	0.000451072	1
LYa_b1_contig_451532 (1..1628) consensus	908.886	2.17779e-05	0.000458639	1
LYa_b1_contig_34389 (2..1384) consensus	908.251	0.000121584	0.00190267	1
LYa_b1_contig_301947 (1..1084) consensus	904.727	2.30103e-05	0.000479238	1
LYa_b1_contig_398176 (1..1686) consensus	899.789	2.16833e-05	0.000456886	1
LYa_b1_contig_429105 (1..443) consensus	899.639	2.19406e-05	0.000461771	1
LYa_b1_contig_255149 (1..1292) consensus	897.472	4.42724e-14	5.68774e-12	8.22241e-09
LYa_b1_contig_425546 (1..1196) consensus	894.856	2.58927e-05	0.000530149	1
LYa_b1_contig_168581 (1..435) consensus	891.872	2.24364e-05	0.000469883	1
LYa_b1_contig_455331 (1..201) consensus	884.006	2.28055e-05	0.000475575	1
LYa_b1_contig_412637 (1..391) consensus	882.501	2.2981e-05	0.000478856	1
LYa_b1_contig_462514 (80..709) consensus	879.061	0.000132884	0.0020487	1
LYa_b1_contig_357955 (27..473) consensus	875.717	4.9535e-05	0.000908739	1
LYa_b1_contig_414309 (19..268) consensus	871.619	0.000134771	0.00207138	1
LYa_b1_contig_398175 (1..626) consensus	870.994	5.36304e-14	6.7776e-12	9.9604e-09
LYa_b1_contig_231512 (1..603) consensus	869.668	5.36473e-14	6.7776e-12	9.96354e-09
LYa_b1_contig_310692 (1..594) consensus	861.849	0.000136938	0.00209917	1
LYa_b1_contig_148232 (295..804) consensus	854.23	2.5248e-05	0.000519124	1
LYa_b1_contig_451718 (1..282) consensus	852.946	5.28854e-53	1.51689e-49	9.82203e-48
LYa_b1_contig_84080 (13..702) consensus	841.646	6.87227e-14	8.58644e-12	1.27634e-08
LYa_b1_contig_413562 (1..1881) consensus	841.176	7.9784e-14	9.91215e-12	1.48177e-08
LYa_b1_contig_11135 (94..1883) consensus	836.203	2.51158e-08	1.2296e-06	0.00466458
LYa_b1_contig_386374 (36..1317) consensus	833.607	0.000109903	0.00175234	1
LYa_b1_contig_121287 (1..286) consensus	824.149	2.81595e-05	0.000569055	1
LYa_b1_contig_357953 (41..356) consensus	822.972	2.93696e-05	0.000589537	1
LYa_b1_contig_217221 (6..909) consensus	820.166	7.1806e-13	7.96142e-11	1.3336e-07
LYa_b1_contig_429712 (250..598) consensus	818.111	2.76687e-05	0.000560684	1
LYa_b1_contig_455285 (179..613) consensus	812.032	5.65626e-05	0.00101384	1
LYa_b1_contig_311658 (3..1454) consensus	806.882	7.81678e-18	1.614e-15	1.45176e-12
LYa_b1_contig_131484 (195..781) consensus	805.051	2.96298e-05	0.000593946	1
LYa_b1_contig_435775 (1..612) consensus	802.067	6.79918e-05	0.0011796	1
LYa_b1_contig_100635 (3064..4546) consensus	798.769	4.20607e-05	0.000794601	1
LYa_b1_contig_245034 (229..837) consensus	794.859	3.36258e-05	0.000660797	1
LYa_b1_contig_247475 (190..497) consensus	793.659	3.92131e-05	0.000749388	1
LYa_b1_contig_290395 (1..2364) consensus	792.991	5.11294e-27	2.55531e-24	9.49591e-22
LYa_b1_contig_83338 (1..2304) consensus	790.475	5.48726e-37	5.56915e-34	1.01911e-31
LYa_b1_contig_234315 (14..1456) consensus	790.177	9.99791e-21	2.81263e-18	1.85684e-15
LYa_b1_contig_87298 (1..1330) consensus	789.114	0.000121962	0.00190647	1
LYa_b1_contig_428104 (1..655) consensus	788.996	3.63278e-05	0.000703108	1
LYa_b1_contig_451792 (161..537) consensus	781.606	3.20244e-05	0.000634543	1
LYa_b1_contig_455090 (145..1091) consensus	780.04	0.00016872	0.00248586	1
LYa_b1_contig_416381 (1..246) consensus	775.57	3.28324e-05	0.000647326	1
LYa_b1_contig_34017 (400..648) consensus	767.078	3.83849e-05	0.000735586	1
LYa_b1_contig_370177 (5..347) consensus	765.03	0.000174865	0.00255501	1
LYa_b1_contig_108388 (1..541) consensus	760.838	3.49535e-05	0.000681205	1
LYa_b1_contig_408222 (1..407) consensus	757.02	3.60503e-05	0.000698454	1
LYa_b1_contig_241786 (1165..1421) consensus	756.127	2.2765e-13	2.6794e-11	4.22798e-08
LYa_b1_contig_374976 (1..734) consensus	752.467	4.18556e-05	0.000791405	1
LYa_b1_contig_295240 (125..1950) consensus	750.586	3.63243e-05	0.000703108	1
LYa_b1_contig_410194 (1..492) consensus	750.264	3.84651e-05	0.000737016	1
LYa_b1_contig_416427 (1..366) consensus	750.208	3.68417e-05	0.000711271	1
LYa_b1_contig_284200 (1274..1941) consensus	748.148	1.52658e-47	3.24867e-44	2.83522e-42
LYa_b1_contig_129600 (1570..1783) consensus	744.57	0.00018377	0.0026595	1
LYa_b1_contig_357954 (1..212) consensus	744.143	4.03409e-05	0.000767827	1
LYa_b1_contig_190132 (173..1557) consensus	737.713	2.51677e-13	2.93601e-11	4.67423e-08
LYa_b1_contig_403197 (63..346) consensus	737.145	3.7782e-05	0.000726142	1
LYa_b1_contig_263854 (1..414) consensus	729.215	1.49353e-09	9.32147e-08	0.000277382
LYa_b1_contig_325847 (1..268) consensus	727.315	4.07794e-05	0.000774164	1
LYa_b1_contig_451843 (1..423) consensus	724.913	3.96064e-05	0.000755701	1
LYa_b1_contig_149002 (87..1194) consensus	724.11	0.000194071	0.00278202	1
LYa_b1_contig_180379 (3..1015) consensus	718.527	4.16505e-05	0.000788318	1
LYa_b1_contig_217425 (863..2636) consensus	713.88	0.000200358	0.00285632	1
LYa_b1_contig_200248 (2..1334) consensus	704.62	8.9828e-20	2.23621e-17	1.66831e-14
LYa_b1_contig_223428 (383..1195) consensus	703.37	4.50477e-05	0.000841511	1
LYa_b1_contig_55540 (1..799) consensus	702.708	7.57407e-05	0.00128712	1
LYa_b1_contig_460337 (6..210) consensus	701.007	4.51925e-05	0.000843698	1
LYa_b1_contig_311977 (5..750) consensus	694.053	1.04556e-58	4.45004e-55	1.94185e-53
LYa_b1_contig_177552 (552..1535) consensus	693.684	4.40712e-05	0.000825843	1
LYa_b1_contig_366997 (271..506) consensus	693.591	4.41385e-05	0.000826867	1
LYa_b1_contig_84439 (1..561) consensus	693.338	4.53646e-05	0.000846114	1
LYa_b1_contig_355720 (6..353) consensus	692.605	4.50103e-05	0.000840931	1
LYa_b1_contig_226231 (1..1398) consensus	686.508	4.52528e-05	0.000844413	1
LYa_b1_contig_422582 (1..924) consensus	686.279	9.38069e-05	0.00153597	1
LYa_b1_contig_405648 (1..2242) consensus	685.976	9.73906e-13	1.05809e-10	1.80877e-07
LYa_b1_contig_425970 (8..255) consensus	684.453	4.60993e-05	0.000856909	1
LYa_b1_contig_365925 (1..265) consensus	679.563	4.65393e-05	0.00086369	1
LYa_b1_contig_338054 (1..4231) consensus	679.007	8.00417e-05	0.00134806	1
LYa_b1_contig_284421 (125..2208) consensus	677.116	1.06828e-30	6.94329e-28	1.98404e-25
LYa_b1_contig_378644 (1..524) consensus	676.237	4.97119e-05	0.000910844	1
LYa_b1_contig_98834 (190..724) consensus	673.062	4.84398e-05	0.000892369	1
LYa_b1_contig_303073 (7..516) consensus	672.32	1.84901e-09	1.13575e-07	0.000343404
LYa_b1_contig_428000 (1..763) consensus	671.664	6.88073e-05	0.0011903	1
LYa_b1_contig_203850 (45..949) consensus	670.981	3.65325e-32	2.61962e-29	6.78492e-27
LYa_b1_contig_32510 (425..2274) consensus	670.713	0.000113512	0.0018001	1
LYa_b1_contig_277724 (39..457) consensus	670.606	3.23526e-52	8.53721e-49	6.00863e-47
LYa_b1_contig_261689 (5..533) consensus	665.207	5.08632e-05	0.000927431	1
LYa_b1_contig_290390 (69..971) consensus	665.092	0.000110219	0.0017559	1
LYa_b1_contig_419095 (1..412) consensus	659.017	5.16794e-05	0.000939063	1
LYa_b1_contig_378015 (1..1734) consensus	658.638	4.30036e-53	1.31951e-49	7.98676e-48
LYa_b1_contig_451541 (1..218) consensus	658.377	5.16862e-05	0.000939063	1
LYa_b1_contig_412636 (2..399) consensus	656.53	5.27628e-05	0.000955597	1
LYa_b1_contig_462519 (61..691) consensus	655.814	0.000242039	0.00332514	1
LYa_b1_contig_338576 (1..765) consensus	655.524	5.26273e-05	0.000953536	1
LYa_b1_contig_446013 (202..1939) consensus	654.899	5.34709e-05	0.000967226	1
LYa_b1_contig_242383 (364..572) consensus	654.193	0.000126264	0.00196222	1
LYa_b1_contig_17752 (22..681) consensus	653.362	7.79125e-13	8.60232e-11	1.44701e-07
LYa_b1_contig_398839 (1..277) consensus	648.316	5.62391e-05	0.00100886	1
LYa_b1_contig_298936 (251..515) consensus	645.163	5.54743e-05	0.00099704	1
LYa_b1_contig_459068 (58..474) consensus	644.652	0.000252461	0.00343682	1
LYa_b1_contig_287423 (914..1305) consensus	641.159	9.66796e-13	1.05334e-10	1.79556e-07
LYa_b1_contig_242656 (57..899) consensus	639.332	7.16631e-05	0.00122987	1
LYa_b1_contig_89537 (85..809) consensus	637.795	0.000166426	0.00245949	1
LYa_b1_contig_296199 (83..1019) consensus	637.21	0.0002576	0.00349359	1
LYa_b1_contig_13356 (208..1264) consensus	636.913	5.65298e-05	0.00101353	1
LYa_b1_contig_63116 (1..1099) consensus	633.12	9.17796e-05	0.00150896	1
LYa_b1_contig_75588 (38..555) consensus	630.06	5.42956e-43	7.95973e-40	1.00839e-37
LYa_b1_contig_233382 (1..1653) consensus	629.06	5.88564e-05	0.00104699	1
LYa_b1_contig_346566 (1..933) consensus	628.94	5.97709e-05	0.0010604	1
LYa_b1_contig_333145 (1..599) consensus	628.539	5.98573e-05	0.00106136	1
LYa_b1_contig_451004 (1..291) consensus	628.225	5.94347e-05	0.00105528	1
LYa_b1_contig_215510 (982..1873) consensus	627.835	2.66052e-37	2.74242e-34	4.9412e-32
LYa_b1_contig_457228 (14..267) consensus	627.369	2.10368e-11	1.84671e-09	3.90703e-06
LYa_b1_contig_266298 (100..511) consensus	624.617	9.23703e-05	0.00151685	1
LYa_b1_contig_357601 (23..525) consensus	624.213	7.05035e-05	0.00121328	1
LYa_b1_contig_455060 (280..1201) consensus	619.982	0.000272885	0.00366048	1
LYa_b1_contig_451979 (1..276) consensus	617.327	6.13222e-44	1.02416e-40	1.13889e-38
LYa_b1_contig_454787 (53..972) consensus	612.983	5.28618e-08	2.38203e-06	0.00981765
LYa_b1_contig_401724 (32..284) consensus	611.47	8.08138e-05	0.00135915	1
LYa_b1_contig_251050 (55..1470) consensus	611.124	0.00017678	0.00257785	1
LYa_b1_contig_366997 (1..224) consensus	608.516	6.4395e-05	0.00112832	1
LYa_b1_contig_195871 (1..747) consensus	607.142	6.8302e-05	0.00118373	1
LYa_b1_contig_135618 (1..938) consensus	606.937	6.80911e-05	0.0011807	1
LYa_b1_contig_248002 (1..630) consensus	606.578	7.6501e-05	0.00129804	1
LYa_b1_contig_451997 (687..2296) consensus	604.839	6.54953e-05	0.00114365	1
LYa_b1_contig_242382 (1..668) consensus	604.748	2.46417e-34	2.0194e-31	4.57653e-29
LYa_b1_contig_440185 (1..423) consensus	603.579	6.62348e-05	0.00115428	1
LYa_b1_contig_343620 (1..651) consensus	603.451	0.000137247	0.00210268	1
LYa_b1_contig_455081 (45..667) consensus	595.084	0.000294961	0.00389444	1
LYa_b1_contig_236769 (1..480) consensus	591.844	8.50794e-61	4.00906e-57	1.58012e-55
LYa_b1_contig_295792 (38..967) consensus	590.725	6.94234e-05	0.00119845	1
LYa_b1_contig_428042 (1..501) consensus	590.459	6.49192e-08	2.86087e-06	0.012057
LYa_b1_contig_378643 (1..652) consensus	588.891	9.1745e-05	0.00150858	1
LYa_b1_contig_408046 (214..873) consensus	588.742	8.63539e-05	0.00143731	1
LYa_b1_contig_10378 (78..974) consensus	585.12	0.000307169	0.00402102	1
LYa_b1_contig_460973 (109..384) consensus	583.566	7.19499e-05	0.00123399	1
LYa_b1_contig_219796 (1..659) consensus	582.795	3.80706e-12	3.8111e-10	7.07058e-07
LYa_b1_contig_413159 (18..859) consensus	581.804	7.39322e-05	0.00126301	1
LYa_b1_contig_321571 (24..467) consensus	580.582	0.00010709	0.00171933	1
LYa_b1_contig_108327 (3..282) consensus	579.989	7.30362e-05	0.00125018	1
LYa_b1_contig_422831 (1..370) consensus	579.352	2.6764e-24	1.03253e-21	4.97069e-19
LYa_b1_contig_428937 (1..708) consensus	577.711	7.53718e-05	0.00128284	1
LYa_b1_contig_47681 (350..1354) consensus	576.526	7.38801e-05	0.00126233	1
LYa_b1_contig_417140 (107..400) consensus	574.609	8.43105e-05	0.00140952	1
LYa_b1_contig_412201 (1..1340) consensus	573.037	7.56178e-05	0.00128603	1
LYa_b1_contig_441493 (59..434) consensus	570.114	8.56889e-05	0.00142894	1
LYa_b1_contig_455601 (13..282) consensus	569.404	7.71355e-05	0.00130763	1
LYa_b1_contig_391063 (1..1327) consensus	567.406	3.15633e-12	3.2158e-10	5.86203e-07
LYa_b1_contig_451552 (1..219) consensus	562.257	7.94719e-05	0.00134069	1
LYa_b1_contig_241786 (1424..3203) consensus	562.137	8.1571e-35	6.94353e-32	1.51496e-29
LYa_b1_contig_412563 (1..1548) consensus	559.517	0.000337442	0.00433263	1
LYa_b1_contig_68284 (1..400) consensus	559.057	0.000273031	0.00366169	1
LYa_b1_contig_250684 (1..349) consensus	557.033	1.95533e-44	3.35046e-41	3.63149e-39
LYa_b1_contig_418131 (17..394) consensus	556.658	4.82783e-12	4.74653e-10	8.96639e-07
LYa_b1_contig_34041 (278..3603) consensus	556.452	0.000173728	0.00254318	1
LYa_b1_contig_220890 (1..645) consensus	555.965	8.61166e-05	0.00143462	1
LYa_b1_contig_18744 (65..492) consensus	555.96	0.000344025	0.00439926	1
LYa_b1_contig_101241 (1..441) consensus	555.074	5.68677e-12	5.517e-10	1.05616e-06
LYa_b1_contig_271680 (971..1719) consensus	553.519	5.26967e-31	3.49387e-28	9.78698e-26
LYa_b1_contig_270170 (1..826) consensus	544.478	9.13924e-05	0.00150422	1
LYa_b1_contig_175377 (1..1261) consensus	543.961	2.70049e-68	2.09589e-64	5.01542e-63
LYa_b1_contig_426210 (89..1284) consensus	539.603	8.56959e-24	3.18499e-21	1.59157e-18
LYa_b1_contig_451531 (2..393) consensus	537.553	9.13831e-05	0.00150422	1
LYa_b1_contig_104775 (80..2263) consensus	536.869	1.86832e-28	1.04896e-25	3.46991e-23
LYa_b1_contig_9173 (860..1769) consensus	534.516	0.000210297	0.00296723	1
LYa_b1_contig_286639 (1..312) consensus	534.01	9.29185e-05	0.00152408	1
LYa_b1_contig_359105 (1..371) consensus	528.317	8.32294e-28	4.39252e-25	1.54576e-22
LYa_b1_contig_259143 (1..274) consensus	526.898	9.67316e-05	0.00157664	1
LYa_b1_contig_422882 (1..393) consensus	526.58	0.000105405	0.00169616	1
LYa_b1_contig_428070 (1..259) consensus	524.52	9.76819e-41	1.15073e-37	1.81418e-35
LYa_b1_contig_424683 (1..1372) consensus	520.146	9.56671e-10	6.17833e-08	0.000177676
LYa_b1_contig_259500 (1..728) consensus	519.54	3.40884e-18	7.32513e-16	6.33101e-13
LYa_b1_contig_11241 (1..284) consensus	518.876	1.61011e-52	4.4258e-49	2.99035e-47
LYa_b1_contig_419456 (912..2163) consensus	518.396	0.00011131	0.00177134	1
LYa_b1_contig_419456 (1..887) consensus	515.048	0.000132624	0.0020454	1
LYa_b1_contig_54866 (1..667) consensus	512.911	0.000351611	0.00447407	1
LYa_b1_contig_454622 (1..388) consensus	512.837	9.07918e-15	1.27616e-12	1.68621e-09
LYa_b1_contig_451952 (7..358) consensus	512.518	0.000108774	0.00173959	1
LYa_b1_contig_277724 (495..1390) consensus	512.248	6.31341e-28	3.35884e-25	1.17255e-22
LYa_b1_contig_54842 (1245..1609) consensus	510.972	7.3115e-37	7.30818e-34	1.35791e-31
LYa_b1_contig_458585 (8..333) consensus	509.233	0.000209626	0.00295966	1
LYa_b1_contig_296390 (1..946) consensus	506.986	0.000421214	0.00515442	1
LYa_b1_contig_433000 (4..337) consensus	503.845	0.000127612	0.00198131	1
LYa_b1_contig_211728 (1..919) consensus	503.563	7.4383e-10	4.90215e-08	0.000138146
LYa_b1_contig_332926 (1..505) consensus	501.865	0.000111474	0.00177353	1
LYa_b1_contig_252624 (1..856) consensus	500.93	3.37245e-61	1.77985e-57	6.26342e-56
LYa_b1_contig_205884 (1..619) consensus	499.052	0.000430748	0.00524627	1
LYa_b1_contig_392608 (1..203) consensus	494.714	0.000118937	0.00186861	1
LYa_b1_contig_149199 (124..526) consensus	494.262	0.000117313	0.00184881	1
LYa_b1_contig_242382 (671..1561) consensus	490.779	3.76546e-45	6.80568e-42	6.99332e-40
LYa_b1_contig_344965 (1..382) consensus	490.749	0.000142392	0.00216393	1
LYa_b1_contig_284782 (19..465) consensus	489.932	3.39341e-33	2.60306e-30	6.30235e-28
LYa_b1_contig_411475 (1..298) consensus	488.83	0.000445332	0.00538165	1
LYa_b1_contig_395402 (1..483) consensus	488.368	0.000121564	0.00190263	1
LYa_b1_contig_171735 (1..490) consensus	487.728	0.000132081	0.00203846	1
LYa_b1_contig_451915 (1..213) consensus	484.816	2.50108e-34	2.03699e-31	4.64508e-29
LYa_b1_contig_412445 (44..3406) consensus	481.01	0.000405242	0.0049937	1
LYa_b1_contig_423931 (617..1854) consensus	480.49	0.000412537	0.00506468	1
LYa_b1_contig_461550 (111..997) consensus	480.032	0.000238109	0.00328276	1
LYa_b1_contig_59702 (195..4478) consensus	479.277	0.000296323	0.00390616	1
LYa_b1_contig_268064 (1..768) consensus	477.263	2.02069e-11	1.77858e-09	3.75288e-06
LYa_b1_contig_276626 (1..285) consensus	476.101	0.000345064	0.00440851	1
LYa_b1_contig_40866 (59..1057) consensus	475.639	0.000260896	0.00352727	1
LYa_b1_contig_257076 (4..371) consensus	475.166	0.000147587	0.00222809	1
LYa_b1_contig_455304 (159..595) consensus	471.007	0.000255506	0.00347076	1
LYa_b1_contig_242810 (214..538) consensus	469.496	0.000190463	0.00274044	1
LYa_b1_contig_42059 (1..2728) consensus	469.058	1.31788e-09	8.29984e-08	0.000244761
LYa_b1_contig_290389 (43..4500) consensus	467.937	7.82888e-34	6.18528e-31	1.454e-28
LYa_b1_contig_431526 (1..374) consensus	467.671	0.000167571	0.00247307	1
LYa_b1_contig_374119 (9..1013) consensus	464.376	2.92653e-27	1.49083e-24	5.43524e-22
LYa_b1_contig_451906 (1..887) consensus	464.037	0.000138979	0.00212306	1
LYa_b1_contig_452119 (1..296) consensus	458.709	0.000148068	0.00223423	1
LYa_b1_contig_420558 (246..1158) consensus	455.583	0.000211865	0.00298363	1
LYa_b1_contig_321227 (220..2671) consensus	453.033	5.94621e-27	2.91651e-24	1.10435e-21
LYa_b1_contig_452667 (34..269) consensus	451.013	0.000150171	0.00226182	1
LYa_b1_contig_168289 (1..384) consensus	450.385	0.000156851	0.00234397	1
LYa_b1_contig_426793 (196..996) consensus	450.2	2.18013e-11	1.91e-09	4.049e-06
LYa_b1_contig_361314 (313..1423) consensus	448.673	0.000148514	0.00223916	1
LYa_b1_contig_455139 (1..482) consensus	448.667	0.000148281	0.00223642	1
LYa_b1_contig_345561 (2..404) consensus	446.943	0.000358244	0.00454095	1
LYa_b1_contig_285704 (291..2446) consensus	446.545	2.88075e-17	5.68991e-15	5.35021e-12
LYa_b1_contig_175377 (1286..1814) consensus	446.035	1.20593e-34	1.00703e-31	2.23969e-29
LYa_b1_contig_130160 (77..633) consensus	445.823	2.12097e-31	1.42051e-28	3.93914e-26
LYa_b1_contig_276390 (1..490) consensus	444.504	0.000539703	0.00625144	1
LYa_b1_contig_291636 (50..1943) consensus	442.879	1.46413e-10	1.10577e-08	2.71923e-05
LYa_b1_contig_426907 (1..824) consensus	442.54	0.000163316	0.00242193	1
LYa_b1_contig_451525 (1..256) consensus	441.952	0.000162836	0.00241698	1
LYa_b1_contig_259695 (186..442) consensus	441.473	0.000169311	0.00249179	1
LYa_b1_contig_451661 (1..566) consensus	440.9	0.000158468	0.0023632	1
LYa_b1_contig_194937 (121..737) consensus	438.956	0.000165094	0.00244336	1
LYa_b1_contig_452958 (1..272) consensus	437.995	0.000158838	0.00236697	1
LYa_b1_contig_214595 (391..2829) consensus	437.918	1.15623e-16	2.12175e-14	2.14739e-11
LYa_b1_contig_398058 (1412..3473) consensus	437.684	0.000556228	0.00640446	1
LYa_b1_contig_451535 (1..559) consensus	436.482	0.000192212	0.00276167	1
LYa_b1_contig_402716 (1..213) consensus	434.967	0.000166962	0.00246575	1
LYa_b1_contig_397085 (41..1291) consensus	434.733	0.000168873	0.00248728	1
LYa_b1_contig_408534 (985..1782) consensus	434.656	0.000163381	0.00242262	1
LYa_b1_contig_358361 (1..655) consensus	434.459	0.000181317	0.00263207	1
LYa_b1_contig_278700 (1..427) consensus	434.389	0.000161768	0.00240275	1
LYa_b1_contig_21368 (1..370) consensus	433.877	4.28267e-35	3.76703e-32	7.9539e-30
LYa_b1_contig_168288 (1..633) consensus	433.453	3.17644e-11	2.69691e-09	5.89938e-06
LYa_b1_contig_451842 (39..547) consensus	433.33	0.000175436	0.00256221	1
LYa_b1_contig_348991 (1..838) consensus	432.538	3.55168e-11	2.98097e-09	6.59629e-06
LYa_b1_contig_320436 (1..1031) consensus	431.073	0.000165515	0.00244821	1
LYa_b1_contig_427329 (1..286) consensus	430.969	0.000166348	0.0024586	1
LYa_b1_contig_321412 (104..816) consensus	430.865	0.000576325	0.00657732	1
LYa_b1_contig_275535 (1..1027) consensus	430.809	6.77593e-17	1.27172e-14	1.25845e-11
LYa_b1_contig_319373 (1..1356) consensus	429.927	0.000170346	0.00250422	1
LYa_b1_contig_233814 (1..341) consensus	428.844	0.000173031	0.00253494	1
LYa_b1_contig_346806 (1..342) consensus	428.521	9.85986e-22	3.00441e-19	1.8312e-16
LYa_b1_contig_452715 (1..687) consensus	427.323	0.000168506	0.00248378	1
LYa_b1_contig_366997 (509..852) consensus	426.672	3.29538e-11	2.78892e-09	6.12028e-06
LYa_b1_contig_457782 (1..236) consensus	425.66	0.000173695	0.00254298	1
LYa_b1_contig_313474 (4..826) consensus	425.484	0.000173858	0.00254452	1
LYa_b1_contig_459993 (110..572) consensus	425.133	0.000601114	0.00680839	1
LYa_b1_contig_291746 (1..599) consensus	424.785	0.000182316	0.00264309	1
LYa_b1_contig_141935 (275..1384) consensus	424.691	0.000174435	0.00254985	1
LYa_b1_contig_269193 (1..330) consensus	423.396	0.000183547	0.00265805	1
LYa_b1_contig_282807 (1..1854) consensus	421.934	2.70329e-30	1.69844e-27	5.02062e-25
LYa_b1_contig_415595 (1..835) consensus	420.441	0.000183746	0.0026595	1
LYa_b1_contig_203850 (990..1294) consensus	418.404	1.35258e-25	5.79412e-23	2.51204e-20
LYa_b1_contig_121329 (1114..1314) consensus	416.902	0.000509983	0.00598136	1
LYa_b1_contig_267430 (331..1063) consensus	416.721	0.000180175	0.00261924	1
LYa_b1_contig_157273 (56..809) consensus	413.872	0.000189458	0.00272924	1
LYa_b1_contig_231367 (9..351) consensus	413.314	7.72794e-11	6.13492e-09	1.43526e-05
LYa_b1_contig_69822 (1129..1571) consensus	413.174	0.000185097	0.00267606	1
LYa_b1_contig_181643 (401..1180) consensus	412.356	4.32887e-60	1.90384e-56	8.03971e-55
LYa_b1_contig_46589 (146..388) consensus	410.17	0.000203829	0.00289559	1
LYa_b1_contig_183228 (1..241) consensus	409.682	0.000191503	0.00275329	1
LYa_b1_contig_349532 (59..669) consensus	406.579	0.000651634	0.00725174	1
LYa_b1_contig_369991 (59..636) consensus	405.778	0.000194479	0.00278726	1
LYa_b1_contig_302213 (210..1102) consensus	404.307	0.000388276	0.00482758	1
LYa_b1_contig_148232 (1..229) consensus	402.589	4.50912e-11	3.69785e-09	8.37448e-06
LYa_b1_contig_260421 (131..1501) consensus	402.497	0.000197394	0.00282077	1
LYa_b1_contig_241895 (1..476) consensus	402.474	0.000203203	0.00288845	1
LYa_b1_contig_373292 (1..1554) consensus	401.941	0.000281072	0.00375161	1
LYa_b1_contig_296876 (216..1679) consensus	400.178	0.000664484	0.00735839	1
LYa_b1_contig_236415 (20..2436) consensus	399.075	1.8363e-57	7.12591e-54	3.41042e-52
LYa_b1_contig_393299 (93..501) consensus	397.735	0.000292488	0.00386837	1
LYa_b1_contig_291797 (278..1390) consensus	397.26	0.000392158	0.00486611	1
LYa_b1_contig_104774 (1..868) consensus	396.212	1.04238e-10	8.07585e-09	1.93594e-05
LYa_b1_contig_389443 (1..494) consensus	395.786	5.68502e-11	4.61305e-09	1.05584e-05
LYa_b1_contig_451005 (1..291) consensus	395.481	0.000224899	0.00313315	1
LYa_b1_contig_131485 (1..445) consensus	395.372	0.00020785	0.00293963	1
LYa_b1_contig_123104 (6..1956) consensus	395.368	0.000699997	0.00766135	1
LYa_b1_contig_141900 (1..266) consensus	394.344	0.000230078	0.00319072	1
LYa_b1_contig_357998 (5..881) consensus	393.306	7.93219e-11	6.29329e-09	1.47319e-05
LYa_b1_contig_417821 (1..266) consensus	391.882	0.000213826	0.00300513	1
LYa_b1_contig_389905 (1..406) consensus	391.813	7.4335e-11	5.9296e-09	1.38057e-05
LYa_b1_contig_426718 (1..208) consensus	390.614	2.10921e-21	6.19798e-19	3.91729e-16
LYa_b1_contig_337354 (20..591) consensus	389.378	0.000270458	0.0036331	1
LYa_b1_contig_93322 (4..339) consensus	388.781	0.000420507	0.00514768	1
LYa_b1_contig_452977 (13..732) consensus	388.11	0.000251417	0.00342544	1
LYa_b1_contig_395767 (25..654) consensus	387.927	0.000724667	0.00786417	1
LYa_b1_contig_322736 (1..848) consensus	387.423	0.000352148	0.00447916	1
LYa_b1_contig_240604 (1..476) consensus	387.198	0.000228273	0.00316908	1
LYa_b1_contig_322234 (46..438) consensus	386.787	0.000237192	0.00327184	1
LYa_b1_contig_285111 (1..358) consensus	385.297	4.4827e-33	3.41877e-30	8.32541e-28
LYa_b1_contig_139760 (1..2471) consensus	384.735	4.02218e-32	2.86857e-29	7.4701e-27
LYa_b1_contig_13899 (1..1212) consensus	382.146	2.52149e-61	1.38619e-57	4.68298e-56
LYa_b1_contig_64797 (1..320) consensus	377.783	0.000277549	0.00370947	1
LYa_b1_contig_189933 (733..1906) consensus	377.327	2.3739e-10	1.71717e-08	4.40888e-05
LYa_b1_contig_397447 (1..329) consensus	376.765	0.000765462	0.00821017	1
LYa_b1_contig_424684 (6..631) consensus	376.765	0.000765468	0.00821017	1
LYa_b1_contig_24897 (1..324) consensus	376.733	9.59123e-55	3.08651e-51	1.78131e-49
LYa_b1_contig_202194 (444..1412) consensus	374.24	0.000240853	0.00331135	1
LYa_b1_contig_62149 (1868..3076) consensus	372.902	0.000769252	0.0082369	1
LYa_b1_contig_41215 (1..381) consensus	372.234	4.92653e-62	2.82611e-58	9.14969e-57
LYa_b1_contig_294476 (272..946) consensus	370.925	0.000245359	0.00336212	1
LYa_b1_contig_98825 (1..351) consensus	370.842	0.00025437	0.00345782	1
LYa_b1_contig_306157 (3..395) consensus	370.596	0.000243948	0.0033451	1
LYa_b1_contig_90437 (1914..2138) consensus	370.549	0.000242996	0.00333551	1
LYa_b1_contig_138180 (7..810) consensus	369.324	0.000797182	0.00847544	1
LYa_b1_contig_345857 (1..940) consensus	368.991	0.000274467	0.00367571	1
LYa_b1_contig_405947 (4..344) consensus	366.956	0.000249162	0.00340209	1
LYa_b1_contig_424046 (19..587) consensus	365.873	5.23855e-16	8.71594e-14	9.72919e-11
LYa_b1_contig_51391 (1..1019) consensus	363.96	0.000391136	0.00485571	1
LYa_b1_contig_361655 (51..930) consensus	363.714	0.000269555	0.00362281	1
LYa_b1_contig_452799 (57..909) consensus	363.693	0.000260139	0.00351884	1
LYa_b1_contig_278205 (1..487) consensus	363.385	0.000257988	0.00349727	1
LYa_b1_contig_451984 (895..1638) consensus	362.88	0.000261551	0.00353432	1
LYa_b1_contig_424108 (36..296) consensus	362.645	5.17985e-16	8.64006e-14	9.62017e-11
LYa_b1_contig_420052 (1..349) consensus	362.414	1.27726e-10	9.76372e-09	2.37217e-05
LYa_b1_contig_276770 (1..449) consensus	361.871	0.000266341	0.00358692	1
LYa_b1_contig_262393 (6..516) consensus	361.291	1.08415e-10	8.37489e-09	2.01352e-05
LYa_b1_contig_420559 (1..1200) consensus	360.354	1.2161e-10	9.32999e-09	2.25857e-05
LYa_b1_contig_412636 (439..744) consensus	360.154	1.09718e-10	8.46562e-09	2.03772e-05
LYa_b1_contig_427328 (1..284) consensus	359.674	0.000275678	0.00368819	1
LYa_b1_contig_331763 (56..663) consensus	358.996	0.00027948	0.003733	1
LYa_b1_contig_461604 (51..550) consensus	357.782	0.000481733	0.00572353	1
LYa_b1_contig_350320 (63..1332) consensus	357.734	0.00074083	0.00800468	1
LYa_b1_contig_84439 (584..911) consensus	356.406	0.000271574	0.00364594	1
LYa_b1_contig_414786 (1..232) consensus	356.379	0.000271735	0.00364765	1
LYa_b1_contig_409688 (42..1626) consensus	356.346	0.000270982	0.00363939	1
LYa_b1_contig_370684 (30..781) consensus	355.848	1.29118e-10	9.8587e-09	2.39802e-05
LYa_b1_contig_349772 (834..1988) consensus	354.442	0.000854646	0.00894795	1
LYa_b1_contig_302144 (1..284) consensus	352.81	0.000275081	0.00368282	1
LYa_b1_contig_141899 (1..240) consensus	352.303	0.000293381	0.00387785	1
LYa_b1_contig_400650 (1..885) consensus	352.008	0.000354769	0.0045063	1
LYa_b1_contig_255805 (1..793) consensus	351.748	1.54012e-10	1.15719e-08	2.86035e-05
LYa_b1_contig_461946 (266..758) consensus	349.948	0.000720414	0.00783154	1
LYa_b1_contig_426455 (1..331) consensus	349.911	0.000315068	0.00410284	1
LYa_b1_contig_419859 (1..322) consensus	348.779	0.000292013	0.00386364	1
LYa_b1_contig_452730 (101..712) consensus	346.977	0.000357385	0.00453339	1
LYa_b1_contig_50480 (56..524) consensus	346.453	4.55715e-53	1.36652e-49	8.46368e-48
LYa_b1_contig_292308 (1..774) consensus	346.119	0.000301659	0.00396621	1
LYa_b1_contig_316837 (37..1701) consensus	345.687	0.000289368	0.00383787	1
LYa_b1_contig_331581 (200..834) consensus	345.491	0.000290821	0.00385172	1
LYa_b1_contig_345527 (1..265) consensus	344.12	0.00030819	0.00403169	1
LYa_b1_contig_427695 (13..910) consensus	343.969	1.66023e-10	1.24108e-08	3.08343e-05
LYa_b1_contig_254443 (2..773) consensus	343.373	5.95235e-36	5.49198e-33	1.10549e-30
LYa_b1_contig_396660 (1..231) consensus	342.607	0.000313634	0.00408757	1
LYa_b1_contig_452288 (6..305) consensus	342.184	0.000297368	0.00391844	1
LYa_b1_contig_452325 (558..1354) consensus	342.151	0.000295379	0.0038984	1
LYa_b1_contig_408534 (1..932) consensus	342.088	0.00029914	0.00393859	1
LYa_b1_contig_132689 (1..404) consensus	341.969	1.12751e-15	1.80757e-13	2.09404e-10
LYa_b1_contig_290444 (487..1250) consensus	341.22	0.000304102	0.00399006	1
LYa_b1_contig_220891 (1..666) consensus	341.196	0.000325984	0.00421587	1
LYa_b1_contig_301091 (1..471) consensus	340.966	1.05675e-09	6.7749e-08	0.000196263
LYa_b1_contig_94394 (45..353) consensus	339.513	0.000701841	0.00767389	1
LYa_b1_contig_98467 (1..331) consensus	339.412	0.000318151	0.00413483	1
LYa_b1_contig_451871 (1..216) consensus	338.857	1.68644e-15	2.64262e-13	3.1321e-10
LYa_b1_contig_412426 (51..865) consensus	338.807	0.00091532	0.0094326	1
LYa_b1_contig_250810 (1..625) consensus	338.27	0.000323139	0.00418769	1
LYa_b1_contig_126593 (1618..2569) consensus	337.781	0.000544869	0.00629952	1
LYa_b1_contig_402716 (216..770) consensus	336.477	0.000318608	0.00413955	1
LYa_b1_contig_412564 (435..2664) consensus	336.184	0.000670822	0.00741338	1
LYa_b1_contig_292494 (1..338) consensus	335.214	0.000561395	0.00644764	1
LYa_b1_contig_368546 (1..430) consensus	333.785	3.34059e-10	2.35573e-08	6.20424e-05
LYa_b1_contig_400663 (1..297) consensus	332.973	2.92057e-10	2.07731e-08	5.42417e-05
LYa_b1_contig_402474 (1..255) consensus	332.525	0.000556847	0.00640824	1
LYa_b1_contig_249066 (280..654) consensus	332.381	0.000325811	0.00421446	1
LYa_b1_contig_434111 (1..288) consensus	331.5	0.00031975	0.00415112	1
LYa_b1_contig_333739 (1..421) consensus	331.411	0.000324941	0.00420568	1
LYa_b1_contig_56838 (19..982) consensus	331.06	0.000546774	0.00631766	1
LYa_b1_contig_313151 (1..334) consensus	330.601	2.59327e-10	1.86156e-08	4.81629e-05
LYa_b1_contig_451686 (1..609) consensus	329.953	0.000372066	0.00467349	1
LYa_b1_contig_306566 (1..772) consensus	329.125	2.95556e-10	2.10106e-08	5.48915e-05
LYa_b1_contig_395768 (22..654) consensus	328.847	2.77669e-10	1.98567e-08	5.15696e-05
LYa_b1_contig_20670 (4..439) consensus	328.335	0.000993912	0.0100488	1
LYa_b1_contig_330950 (1..605) consensus	327.771	0.000456475	0.00548368	1
LYa_b1_contig_38563 (93..595) consensus	324.678	0.0010305	0.0103387	1
LYa_b1_contig_452876 (1..387) consensus	324.41	0.000341134	0.00437195	1
LYa_b1_contig_300118 (66..605) consensus	324.401	0.000339863	0.00435947	1
LYa_b1_contig_132925 (1..340) consensus	324.397	0.000346789	0.00442509	1
LYa_b1_contig_290319 (70..469) consensus	324.391	0.000340682	0.00436701	1
LYa_b1_contig_155476 (20..431) consensus	324.327	0.000343326	0.00439298	1
LYa_b1_contig_28350 (65..1011) consensus	320.16	0.000599709	0.00679949	1
LYa_b1_contig_114859 (25..344) consensus	319.439	0.000395068	0.00489302	1
LYa_b1_contig_116077 (1..334) consensus	317.98	1.05954e-14	1.47931e-12	1.9678e-09
LYa_b1_contig_380388 (1..475) consensus	317.311	0.000363621	0.00459058	1
LYa_b1_contig_235601 (141..2742) consensus	317.28	0.000364652	0.00460096	1
LYa_b1_contig_254194 (66..701) consensus	315.331	0.000472047	0.00563535	1
LYa_b1_contig_411333 (12..557) consensus	314.222	0.000378889	0.00473755	1
LYa_b1_contig_403142 (13..222) consensus	313.745	0.000371107	0.0046659	1
LYa_b1_contig_425468 (1..422) consensus	313.525	1.29978e-29	7.79511e-27	2.41398e-24
LYa_b1_contig_308870 (1..294) consensus	312.817	0.000434116	0.00527901	1
LYa_b1_contig_300306 (15..335) consensus	312.655	0.000402355	0.00496484	1
LYa_b1_contig_452817 (149..654) consensus	311.647	0.000650616	0.00724286	1
LYa_b1_contig_451874 (5..234) consensus	311.59	0.000423774	0.0051795	1
LYa_b1_contig_411518 (8..352) consensus	308.131	0.000607999	0.00687163	1
LYa_b1_contig_287976 (1..231) consensus	307.423	0.000396472	0.0049081	1
LYa_b1_contig_285704 (2503..2991) consensus	307.208	0.000398494	0.00492758	1
LYa_b1_contig_429254 (1..274) consensus	306.997	0.00113484	0.0111584	1
LYa_b1_contig_450774 (46..704) consensus	306.568	0.000394916	0.00489194	1
LYa_b1_contig_455130 (1..379) consensus	306.412	0.000660916	0.00732845	1
LYa_b1_contig_172963 (46..784) consensus	305.993	0.000488455	0.00578102	1
LYa_b1_contig_128456 (1243..1862) consensus	303.525	0.00102599	0.0103036	1
LYa_b1_contig_172908 (121..1119) consensus	303.44	0.00116265	0.0113567	1
LYa_b1_contig_291369 (63..713) consensus	303.294	1.22111e-13	1.48218e-11	2.26788e-08
LYa_b1_contig_421076 (1..460) consensus	303.292	0.00042752	0.00521322	1
LYa_b1_contig_275667 (52..1136) consensus	302.744	0.000611347	0.00690087	1
LYa_b1_contig_346379 (1..947) consensus	302.355	0.00118589	0.0115312	1
LYa_b1_contig_387490 (12..589) consensus	301.97	0.000591984	0.00672519	1
LYa_b1_contig_446266 (7..572) consensus	301.364	0.000439427	0.00532935	1
LYa_b1_contig_360113 (18..344) consensus	300.972	0.000516908	0.00604741	1
LYa_b1_contig_363916 (825..1098) consensus	299.884	0.00119556	0.0116055	1
LYa_b1_contig_5542 (1..2308) consensus	299.884	0.00119514	0.0116023	1
LYa_b1_contig_451786 (1..402) consensus	299.509	0.000421602	0.00515702	1
LYa_b1_contig_49966 (1773..2953) consensus	299.201	1.30853e-10	9.97964e-09	2.43025e-05
LYa_b1_contig_137217 (624..2026) consensus	299.165	0.000440174	0.00533529	1
LYa_b1_contig_455284 (113..666) consensus	298.534	0.000632843	0.00709227	1
LYa_b1_contig_189706 (1..755) consensus	298.361	0.00108191	0.0107572	1
LYa_b1_contig_382986 (151..544) consensus	297.515	0.000642046	0.00716923	1
LYa_b1_contig_324482 (1..552) consensus	297.118	5.92751e-10	3.99222e-08	0.000110088
LYa_b1_contig_458350 (70..360) consensus	295.066	0.000720326	0.00783154	1
LYa_b1_contig_378096 (1..326) consensus	294.528	0.000639833	0.00714875	1
LYa_b1_contig_400114 (108..800) consensus	294.484	0.00122625	0.0118268	1
LYa_b1_contig_455203 (1..871) consensus	294.149	0.000456998	0.00548897	1
LYa_b1_contig_181320 (1..358) consensus	292.759	0.000494033	0.00583267	1
LYa_b1_contig_388175 (21..238) consensus	292.718	0.000448444	0.00540788	1
LYa_b1_contig_90437 (1067..1559) consensus	292.451	0.000446911	0.00539285	1
LYa_b1_contig_451864 (65..332) consensus	292.434	0.00044228	0.00535312	1
LYa_b1_contig_452521 (135..405) consensus	292.418	0.000441615	0.005349	1
LYa_b1_contig_317314 (1..328) consensus	292.384	0.000448436	0.00540788	1
LYa_b1_contig_172961 (4..859) consensus	292.041	0.000705742	0.00770888	1
LYa_b1_contig_197473 (1..878) consensus	290.609	4.64891e-35	4.0621e-32	8.63409e-30
LYa_b1_contig_410533 (1..305) consensus	288.993	0.00054375	0.00628768	1
LYa_b1_contig_452753 (1..616) consensus	288.85	0.000460468	0.0055201	1
LYa_b1_contig_424752 (1..420) consensus	288.557	0.000551059	0.00635604	1
LYa_b1_contig_440707 (120..786) consensus	287.665	0.00128417	0.012268	1
LYa_b1_contig_70481 (22..1086) consensus	286.501	8.29503e-19	1.87085e-16	1.54058e-13
LYa_b1_contig_221860 (1..610) consensus	285.888	0.000631867	0.00708374	1
LYa_b1_contig_331767 (1..364) consensus	285.294	0.000478249	0.00568881	1
LYa_b1_contig_400299 (27..599) consensus	285.043	0.000484324	0.00574759	1
LYa_b1_contig_153624 (5..562) consensus	284.537	0.000502551	0.00591098	1
LYa_b1_contig_182694 (1..758) consensus	284.527	9.60861e-10	6.20235e-08	0.000178454
LYa_b1_contig_360733 (1..341) consensus	282.223	0.000499927	0.00588512	1
LYa_b1_contig_155485 (61..924) consensus	281.986	1.09792e-09	7.00823e-08	0.00020391
LYa_b1_contig_397572 (7..575) consensus	281.727	0.000488331	0.00578007	1
LYa_b1_contig_22577 (1..207) consensus	280.032	0.0013679	0.0128723	1
LYa_b1_contig_446153 (566..1011) consensus	280.032	0.00136791	0.0128723	1
LYa_b1_contig_287888 (1..2534) consensus	279.943	4.57913e-14	5.85436e-12	8.5045e-09
LYa_b1_contig_254090 (463..1458) consensus	279.274	0.000505936	0.0059413	1
LYa_b1_contig_329769 (137..828) consensus	279.206	1.04534e-09	6.70499e-08	0.000194143
LYa_b1_contig_361246 (35..1680) consensus	278.242	0.000536076	0.00622198	1
LYa_b1_contig_333141 (1..680) consensus	277.881	1.09036e-09	6.9633e-08	0.000202504
LYa_b1_contig_423492 (1..816) consensus	277.819	0.000508984	0.00597042	1
LYa_b1_contig_48003 (1846..2551) consensus	277.58	0.000530612	0.00618	1
LYa_b1_contig_95236 (4..390) consensus	277.461	0.000820041	0.00866193	1
LYa_b1_contig_434034 (14..1094) consensus	277.081	0.000529443	0.00617031	1
LYa_b1_contig_77368 (1..459) consensus	276.885	0.000598334	0.00678506	1
LYa_b1_contig_9173 (1800..2148) consensus	276.66	0.000923041	0.00949377	1
LYa_b1_contig_290489 (530..761) consensus	276.311	0.00141479	0.013199	1
LYa_b1_contig_304879 (1..1033) consensus	276.311	0.00141475	0.013199	1
LYa_b1_contig_305444 (1..1078) consensus	276.311	0.00141484	0.013199	1
LYa_b1_contig_452081 (1..267) consensus	275.163	0.000569892	0.00652552	1
LYa_b1_contig_411221 (1..1601) consensus	275.056	0.000556738	0.00640753	1
LYa_b1_contig_404881 (106..6279) consensus	274.68	1.13162e-34	9.50997e-32	2.10169e-29
LYa_b1_contig_427129 (18..1296) consensus	274.624	0.0005138	0.00601622	1
LYa_b1_contig_56026 (80..495) consensus	274.475	0.000518463	0.00606274	1
LYa_b1_contig_436233 (9..366) consensus	274.028	0.00141254	0.013186	1
LYa_b1_contig_340084 (34..1347) consensus	273.766	0.000569868	0.00652552	1
LYa_b1_contig_126579 (2..724) consensus	273.497	3.07754e-14	4.04434e-12	5.71571e-09
LYa_b1_contig_196568 (1..413) consensus	273.26	0.00079464	0.00845318	1
LYa_b1_contig_451753 (1..356) consensus	273.126	0.000543599	0.00628746	1
LYa_b1_contig_296167 (33..1629) consensus	272.962	9.93839e-23	3.31298e-20	1.84579e-17
LYa_b1_contig_254748 (15..227) consensus	272.624	1.20554e-09	7.65283e-08	0.000223897
LYa_b1_contig_462578 (325..1083) consensus	272.591	0.00145572	0.0134936	1
LYa_b1_contig_255407 (22..462) consensus	271.979	0.000568033	0.00651057	1
LYa_b1_contig_52792 (72..908) consensus	271.765	1.04203e-24	4.19164e-22	1.93529e-19
LYa_b1_contig_29560 (1..829) consensus	271.142	0.000533698	0.00620844	1
LYa_b1_contig_457781 (61..299) consensus	271.121	0.00053599	0.00622198	1
LYa_b1_contig_447758 (7..515) consensus	271.058	0.000536136	0.00622198	1
LYa_b1_contig_27846 (4..905) consensus	270.987	0.00067176	0.00742146	1
LYa_b1_contig_214102 (67..609) consensus	270.749	0.000548634	0.00633637	1
LYa_b1_contig_373134 (1..450) consensus	270.087	2.38299e-14	3.18876e-12	4.42577e-09
LYa_b1_contig_384350 (1..555) consensus	269.743	4.1308e-09	2.37171e-07	0.000767185
LYa_b1_contig_143551 (6..336) consensus	269.207	1.67089e-09	1.03452e-07	0.000310322
LYa_b1_contig_196569 (1..477) consensus	269.18	0.000562364	0.00645539	1
LYa_b1_contig_35407 (1258..2375) consensus	268.341	2.36721e-14	3.17087e-12	4.39646e-09
LYa_b1_contig_455217 (132..1009) consensus	267.876	0.00149152	0.013752	1
LYa_b1_contig_426976 (63..417) consensus	267.583	0.000554717	0.00638874	1
LYa_b1_contig_248169 (20..504) consensus	267.53	0.000551556	0.00636066	1
LYa_b1_contig_373291 (48..905) consensus	266.794	0.000606563	0.00685716	1
LYa_b1_contig_151935 (1..395) consensus	266.091	7.37559e-21	2.11551e-18	1.36982e-15
LYa_b1_contig_380426 (1..286) consensus	265.639	1.56049e-09	9.71643e-08	0.000289819
LYa_b1_contig_373292 (1738..3215) consensus	265.576	0.000662205	0.00733843	1
LYa_b1_contig_424835 (1..489) consensus	265.207	0.00057986	0.0066125	1
LYa_b1_contig_261308 (51..333) consensus	264.031	0.000571531	0.00654014	1
LYa_b1_contig_352200 (19..270) consensus	263.8	0.00152276	0.0139552	1
LYa_b1_contig_123908 (236..1743) consensus	262.553	3.3127e-40	3.76792e-37	6.15245e-35
LYa_b1_contig_418671 (10..510) consensus	261.499	2.17357e-09	1.32035e-07	0.000403682
LYa_b1_contig_231085 (83..723) consensus	260.453	0.000589587	0.00670373	1
LYa_b1_contig_412359 (1..1081) consensus	260.391	0.00156158	0.0142221	1
LYa_b1_contig_81606 (1..460) consensus	260.188	0.000648728	0.00722546	1
LYa_b1_contig_442900 (1..606) consensus	260.102	2.28002e-09	1.38247e-07	0.000423452
LYa_b1_contig_175509 (440..832) consensus	259.495	4.75931e-08	2.16523e-06	0.00883914
LYa_b1_contig_414900 (1..652) consensus	257.929	2.52627e-09	1.51164e-07	0.000469187
LYa_b1_contig_400008 (28..294) consensus	257.709	0.00164273	0.0147715	1
LYa_b1_contig_8673 (164..922) consensus	257.602	0.000617421	0.00695356	1
LYa_b1_contig_205109 (1..308) consensus	257.485	0.000616417	0.00694535	1
LYa_b1_contig_455275 (236..1024) consensus	257.026	0.0013076	0.0124324	1
LYa_b1_contig_452275 (1..724) consensus	256.865	0.000614228	0.0069266	1
LYa_b1_contig_128375 (55..1130) consensus	256.493	2.95958e-09	1.74558e-07	0.000549662
LYa_b1_contig_306031 (1..348) consensus	256.415	0.000660821	0.00732845	1
LYa_b1_contig_196708 (217..774) consensus	256.081	0.00068454	0.00753159	1
LYa_b1_contig_296489 (8..738) consensus	254.367	0.00104995	0.0104995	1
LYa_b1_contig_364934 (1..352) consensus	253.492	4.22445e-09	2.41811e-07	0.000784577
LYa_b1_contig_409936 (1..237) consensus	253.434	0.000697822	0.00764325	1
LYa_b1_contig_341690 (928..2156) consensus	253.384	0.000646962	0.0072101	1
LYa_b1_contig_452485 (116..583) consensus	253.375	0.000639118	0.00714318	1
LYa_b1_contig_190716 (1..369) consensus	253.368	0.000644106	0.00718675	1
LYa_b1_contig_254279 (23..414) consensus	252.948	0.000653231	0.0072606	1
LYa_b1_contig_414069 (39..1916) consensus	252.705	0.000669607	0.00740118	1
LYa_b1_contig_169027 (304..533) consensus	252.675	4.03367e-09	2.32403e-07	0.000749146
LYa_b1_contig_346563 (276..918) consensus	252.598	0.000691966	0.00759551	1
LYa_b1_contig_416206 (1..333) consensus	252.486	0.000686816	0.00755029	1
LYa_b1_contig_267420 (1..540) consensus	251.64	0.000687434	0.00755645	1
LYa_b1_contig_14758 (1..540) consensus	251.518	3.12673e-09	1.83678e-07	0.000580706
LYa_b1_contig_33830 (1943..3302) consensus	250.703	0.00129841	0.0123772	1
LYa_b1_contig_381922 (1..399) consensus	250.549	0.000985678	0.00998697	1
LYa_b1_contig_15002 (1..745) consensus	250.268	0.00174656	0.0154596	1
LYa_b1_contig_403712 (1..255) consensus	250.181	0.000680867	0.00749988	1
LYa_b1_contig_452265 (1..438) consensus	249.908	0.000723754	0.00785684	1
LYa_b1_contig_430837 (173..1680) consensus	249.827	0.000662372	0.00733896	1
LYa_b1_contig_221752 (21..1785) consensus	249.809	0.000653287	0.0072606	1
LYa_b1_contig_171335 (10..1377) consensus	249.78	0.000651812	0.00725311	1
LYa_b1_contig_443842 (1199..1566) consensus	249.224	0.000806779	0.00855403	1
LYa_b1_contig_451762 (4..733) consensus	249.048	0.000837231	0.00880615	1
LYa_b1_contig_197473 (1635..2492) consensus	248.315	0.0008327	0.00876827	1
LYa_b1_contig_193200 (12..1181) consensus	247.756	8.5143e-14	1.05481e-11	1.5813e-08
LYa_b1_contig_399517 (64..1319) consensus	246.754	0.00175073	0.0154861	1
LYa_b1_contig_7905 (1325..1794) consensus	246.558	0.000750841	0.00809079	1
LYa_b1_contig_327950 (1..620) consensus	246.31	7.41753e-09	4.05414e-07	0.00137761
LYa_b1_contig_57038 (614..1535) consensus	245.773	1.57483e-13	1.89065e-11	2.92481e-08
LYa_b1_contig_42099 (321..717) consensus	245.741	0.00120424	0.01167	1
LYa_b1_contig_138291 (1..720) consensus	245.679	1.17213e-26	5.6033e-24	2.17692e-21
LYa_b1_contig_413194 (1..209) consensus	245.157	0.000712262	0.00776306	1
LYa_b1_contig_281286 (29..492) consensus	244.786	0.00112047	0.0110489	1
LYa_b1_contig_141899 (295..549) consensus	244.273	0.00111501	0.011005	1
LYa_b1_contig_451851 (1..1372) consensus	243.626	0.000740427	0.00800097	1
LYa_b1_contig_451803 (53..352) consensus	243.424	0.000778571	0.00831981	1
LYa_b1_contig_379107 (118..555) consensus	243.375	0.000749354	0.0080774	1
LYa_b1_contig_385208 (1..380) consensus	242.688	0.0007248	0.00786432	1
LYa_b1_contig_452672 (1..507) consensus	242.681	0.00071969	0.00782755	1
LYa_b1_contig_204002 (143..1554) consensus	242.678	0.000720517	0.00783202	1
LYa_b1_contig_451799 (7..240) consensus	242.667	0.00072292	0.00785038	1
LYa_b1_contig_448116 (1..377) consensus	242.66	0.000726494	0.00787816	1
LYa_b1_contig_263556 (1..242) consensus	242.542	0.000757491	0.00814734	1
LYa_b1_contig_411201 (88..424) consensus	242.365	1.06383e-13	1.30327e-11	1.97578e-08
LYa_b1_contig_325776 (142..878) consensus	241.837	7.86797e-30	4.76193e-27	1.46126e-24
LYa_b1_contig_211375 (3..362) consensus	241.322	6.47177e-22	1.99041e-19	1.20196e-16
LYa_b1_contig_122549 (400..2503) consensus	239.954	0.00116577	0.0113783	1
LYa_b1_contig_229171 (1..248) consensus	239.805	0.000839108	0.00882307	1
LYa_b1_contig_120680 (1..806) consensus	239.157	0.000751988	0.00810069	1
LYa_b1_contig_451220 (72..791) consensus	239.147	0.000747133	0.00805983	1
LYa_b1_contig_424684 (675..1358) consensus	239.106	0.0019443	0.0167635	1
LYa_b1_contig_116353 (1..252) consensus	239.106	0.000763211	0.00819354	1
LYa_b1_contig_209069 (2710..3316) consensus	238.986	0.000765765	0.00821156	1
LYa_b1_contig_322833 (4..460) consensus	238.844	0.00172615	0.0153325	1
LYa_b1_contig_295517 (1..2797) consensus	238.247	3.08288e-29	1.79187e-26	5.72561e-24
LYa_b1_contig_454404 (1..471) consensus	237.329	0.000800826	0.00850253	1
LYa_b1_contig_448035 (127..992) consensus	236.715	0.00145193	0.0134661	1
LYa_b1_contig_186948 (1..576) consensus	236.612	0.000798732	0.00848823	1
LYa_b1_contig_247375 (48..303) consensus	236.013	0.000816043	0.0086273	1
LYa_b1_contig_350712 (144..637) consensus	235.823	0.00136486	0.0128473	1
LYa_b1_contig_345018 (341..824) consensus	235.665	0.00177524	0.0156589	1
LYa_b1_contig_451860 (1..267) consensus	235.662	0.000797517	0.00847763	1
LYa_b1_contig_189705 (1..2657) consensus	235.598	3.27629e-36	3.15528e-33	6.08482e-31
LYa_b1_contig_452000 (10..301) consensus	235.592	0.000793776	0.00844807	1
LYa_b1_contig_296498 (194..397) consensus	235.253	0.000804647	0.00853544	1
LYa_b1_contig_265026 (34..4266) consensus	234.913	7.51537e-24	2.809e-21	1.39578e-18
LYa_b1_contig_142649 (227..1132) consensus	234.898	1.96927e-07	7.70767e-06	0.0365739
LYa_b1_contig_38258 (22..324) consensus	234.559	0.000867434	0.00905668	1
LYa_b1_contig_275022 (208..1974) consensus	234.392	5.95728e-37	6.00002e-34	1.1064e-31
LYa_b1_contig_279167 (1..480) consensus	233.583	0.000827616	0.00872866	1
LYa_b1_contig_424231 (1..214) consensus	233.212	0.000865884	0.00904336	1
LYa_b1_contig_182751 (219..489) consensus	233.123	0.000822963	0.00868654	1
LYa_b1_contig_296834 (114..785) consensus	231.665	0.00204857	0.0174458	1
LYa_b1_contig_23528 (1..486) consensus	230.928	0.00127966	0.012232	1
LYa_b1_contig_327939 (1..317) consensus	230.709	7.07921e-09	3.88856e-07	0.00131477
LYa_b1_contig_419465 (1..1208) consensus	230.453	2.92374e-29	1.7069e-26	5.43006e-24
LYa_b1_contig_22044 (1..356) consensus	229.897	0.00134572	0.0127085	1
LYa_b1_contig_424898 (473..1419) consensus	229.53	5.99152e-09	3.344e-07	0.00111276
LYa_b1_contig_389534 (54..1135) consensus	229.162	0.000852065	0.00892491	1
LYa_b1_contig_118274 (4..662) consensus	228.756	0.00207946	0.0176225	1
LYa_b1_contig_401896 (162..1429) consensus	228.537	0.000845017	0.00887107	1
LYa_b1_contig_454096 (331..1260) consensus	228.498	0.000837111	0.00880615	1
LYa_b1_contig_332299 (1..298) consensus	228.406	0.000947444	0.00968279	1
LYa_b1_contig_439462 (36..1221) consensus	228.007	0.000912464	0.00940698	1
LYa_b1_contig_462522 (112..644) consensus	227.945	0.00211587	0.017837	1
LYa_b1_contig_20174 (1183..2363) consensus	227.945	0.00211582	0.017837	1
LYa_b1_contig_394974 (250..702) consensus	227.137	0.000893016	0.00926075	1
LYa_b1_contig_226849 (8..266) consensus	227.085	4.72539e-09	2.67891e-07	0.000877614
LYa_b1_contig_242340 (2648..3878) consensus	226.299	0.00209932	0.0177269	1
LYa_b1_contig_451764 (1..238) consensus	225.202	0.000893668	0.00926678	1
LYa_b1_contig_216605 (273..604) consensus	225.2	0.00214499	0.0180252	1
LYa_b1_contig_462128 (2..435) consensus	225.2	0.00214524	0.0180254	1
LYa_b1_contig_452632 (258..1139) consensus	225.2	0.00214471	0.0180249	1
LYa_b1_contig_129092 (233..1257) consensus	225.019	0.000875293	0.00911852	1
LYa_b1_contig_333327 (34..506) consensus	225.016	0.000881752	0.00916986	1
LYa_b1_contig_196570 (1..496) consensus	224.989	6.75402e-09	3.72856e-07	0.00125438
LYa_b1_contig_362063 (1..763) consensus	224.93	0.000866188	0.00904511	1
LYa_b1_contig_270787 (1..483) consensus	224.869	1.64999e-20	4.53541e-18	3.06441e-15
LYa_b1_contig_400664 (1..240) consensus	224.74	0.000993367	0.0100456	1
LYa_b1_contig_312511 (1..1071) consensus	223.732	0.000928952	0.00953598	1
LYa_b1_contig_413210 (1..283) consensus	223.376	1.2858e-16	2.34645e-14	2.38803e-11
LYa_b1_contig_140599 (1062..2331) consensus	223.027	4.49274e-20	1.16458e-17	8.34405e-15
LYa_b1_contig_329993 (1..430) consensus	223.012	5.191e-17	9.8264e-15	9.64087e-12
LYa_b1_contig_440535 (143..921) consensus	222.889	0.00216236	0.0181328	1
LYa_b1_contig_172250 (1..543) consensus	222.587	3.61993e-61	1.83697e-57	6.72303e-56
LYa_b1_contig_426967 (1..933) consensus	222.1	6.48256e-09	3.59412e-07	0.00120396
LYa_b1_contig_219663 (167..969) consensus	222.006	0.00104603	0.0104675	1
LYa_b1_contig_24319 (213..1457) consensus	221.747	0.00195638	0.0168449	1
LYa_b1_contig_281909 (1..331) consensus	221.705	0.000907741	0.00937115	1
LYa_b1_contig_382012 (263..898) consensus	221.644	0.00220252	0.0183948	1
LYa_b1_contig_451929 (1..518) consensus	221.363	0.000893898	0.00926844	1
LYa_b1_contig_399561 (121..539) consensus	220.774	0.00137524	0.0129263	1
LYa_b1_contig_296308 (197..481) consensus	220.667	0.000952186	0.00971959	1
LYa_b1_contig_462508 (470..1076) consensus	220.504	0.00221959	0.0185025	1
LYa_b1_contig_444329 (138..974) consensus	219.654	0.00149016	0.0137405	1
LYa_b1_contig_261708 (10..727) consensus	219.256	0.000989561	0.0100167	1
LYa_b1_contig_353911 (1..604) consensus	218.315	0.00129869	0.012379	1
LYa_b1_contig_428975 (165..389) consensus	217.822	0.000931484	0.00955751	1
LYa_b1_contig_442331 (80..428) consensus	217.8	0.000932145	0.0095628	1
LYa_b1_contig_18658 (20..1127) consensus	217.769	8.83232e-09	4.75453e-07	0.00164036
LYa_b1_contig_451754 (1..315) consensus	217.031	0.00108457	0.010773	1
LYa_b1_contig_180771 (170..2141) consensus	216.189	4.46084e-13	5.0782e-11	8.28481e-08
LYa_b1_contig_140187 (463..1343) consensus	216.071	0.00229016	0.0189397	1
LYa_b1_contig_345526 (1..353) consensus	215.058	5.05949e-33	3.83649e-30	9.39665e-28
LYa_b1_contig_111950 (1..1039) consensus	214.298	0.000956078	0.00975242	1
LYa_b1_contig_270105 (1..787) consensus	214.295	1.48286e-16	2.67279e-14	2.75401e-11
LYa_b1_contig_209755 (56..588) consensus	214.267	0.000947917	0.00968545	1
LYa_b1_contig_70745 (1..633) consensus	214.249	0.000957717	0.00976365	1
LYa_b1_contig_394318 (1..696) consensus	213.204	9.29347e-09	4.97638e-07	0.00172601
LYa_b1_contig_451279 (1..255) consensus	213.085	0.00124816	0.0119917	1
LYa_b1_contig_195840 (4..882) consensus	213.063	0.0023127	0.0190721	1
LYa_b1_contig_412201 (1365..1892) consensus	212.764	0.00103821	0.0104018	1
LYa_b1_contig_319695 (53..979) consensus	212.662	0.00235065	0.0193116	1
LYa_b1_contig_96346 (86..1897) consensus	212.662	0.00235057	0.0193116	1
LYa_b1_contig_14738 (1..323) consensus	212.423	0.00101276	0.010205	1
LYa_b1_contig_451600 (1..211) consensus	211.416	0.000988238	0.0100075	1
LYa_b1_contig_273861 (138..750) consensus	210.742	0.000972074	0.009881	1
LYa_b1_contig_278108 (1..806) consensus	210.734	0.000970743	0.00987128	1
LYa_b1_contig_383995 (1..500) consensus	210.35	0.00109676	0.0108689	1
LYa_b1_contig_284617 (1..214) consensus	210.086	0.00116101	0.0113461	1
LYa_b1_contig_140736 (193..641) consensus	209.343	0.00239284	0.0195668	1
LYa_b1_contig_121105 (298..1050) consensus	209.343	0.00239273	0.0195668	1
LYa_b1_contig_271318 (102..797) consensus	209.253	0.00239397	0.0195737	1
LYa_b1_contig_165743 (1..327) consensus	208.817	0.0012195	0.0117773	1
LYa_b1_contig_411252 (88..965) consensus	208.554	0.00102529	0.0102989	1
LYa_b1_contig_367330 (121..1199) consensus	207.816	0.00192697	0.0166532	1
LYa_b1_contig_419452 (127..335) consensus	207.693	0.00101943	0.0102589	1
LYa_b1_contig_452106 (1..724) consensus	207.553	0.00113675	0.0111711	1
LYa_b1_contig_381626 (355..849) consensus	207.419	0.00240977	0.0196612	1
LYa_b1_contig_300117 (1..1044) consensus	207.419	0.0024096	0.0196612	1
LYa_b1_contig_444665 (1..284) consensus	207.158	0.0010018	0.0101146	1
LYa_b1_contig_12063 (1011..2275) consensus	206.92	0.00149894	0.0138006	1
LYa_b1_contig_290394 (40..6766) consensus	206.409	2.12061e-22	6.79109e-20	3.93846e-17
LYa_b1_contig_338683 (1..432) consensus	205.82	0.00109551	0.0108605	1
LYa_b1_contig_440994 (1..732) consensus	205.647	0.00107212	0.0106751	1
LYa_b1_contig_434199 (1..216) consensus	205.373	0.00107722	0.0107186	1
LYa_b1_contig_114425 (1..623) consensus	205.222	0.00223838	0.0186118	1
LYa_b1_contig_106859 (1..557) consensus	204.075	1.08434e-19	2.65926e-17	2.01387e-14
LYa_b1_contig_420557 (5..489) consensus	203.667	0.00119857	0.0116296	1
LYa_b1_contig_442496 (1..870) consensus	203.642	0.00104192	0.0104295	1
LYa_b1_contig_387093 (3..443) consensus	203.544	1.02106e-08	5.42997e-07	0.00189635
LYa_b1_contig_355721 (1..711) consensus	203.471	5.87282e-13	6.57217e-11	1.09072e-07
LYa_b1_contig_233452 (70..1269) consensus	203.377	1.15033e-22	3.82304e-20	2.13643e-17
LYa_b1_contig_225846 (821..1933) consensus	203.101	5.335e-13	6.02654e-11	9.90832e-08
LYa_b1_contig_351517 (1..225) consensus	202.435	0.00249846	0.0201866	1
LYa_b1_contig_109482 (1..260) consensus	201.279	0.00147693	0.0136442	1
LYa_b1_contig_8436 (1..597) consensus	200.94	5.74399e-50	1.35332e-46	1.06679e-44
LYa_b1_contig_263421 (1..221) consensus	200.572	0.00190194	0.0164862	1
LYa_b1_contig_405154 (116..733) consensus	200.096	0.00110431	0.0109222	1
LYa_b1_contig_314090 (295..958) consensus	200.093	0.00110203	0.0109063	1
LYa_b1_contig_447259 (208..936) consensus	200.07	0.0010901	0.0108206	1
LYa_b1_contig_214345 (1..325) consensus	200.053	0.00109795	0.0108781	1
LYa_b1_contig_395916 (13..388) consensus	199.624	0.00170074	0.0151544	1
LYa_b1_contig_332925 (1..500) consensus	199.133	0.00127939	0.0122303	1
LYa_b1_contig_135525 (1..228) consensus	199.099	0.00123782	0.0119106	1
LYa_b1_contig_62139 (1..1813) consensus	198.492	2.82713e-07	1.06211e-05	0.0525063
LYa_b1_contig_86647 (1..274) consensus	198.199	0.00168988	0.0150915	1
LYa_b1_contig_191185 (1344..2109) consensus	198.197	0.00117777	0.0114683	1
LYa_b1_contig_51776 (176..1152) consensus	198.182	1.6101e-29	9.6125e-27	2.99032e-24
LYa_b1_contig_100635 (309..1036) consensus	197.556	0.00117169	0.0114208	1
LYa_b1_contig_404721 (32..463) consensus	196.991	0.00116863	0.0113998	1
LYa_b1_contig_66231 (299..848) consensus	196.917	0.00132328	0.0125521	1
LYa_b1_contig_311830 (7..352) consensus	196.791	0.0013952	0.0130694	1
LYa_b1_contig_373291 (2522..2762) consensus	196.541	0.00115577	0.0113075	1
LYa_b1_contig_136763 (156..1084) consensus	196.533	0.001155	0.0113032	1
LYa_b1_contig_145814 (29..461) consensus	196.533	0.00114372	0.0112145	1
LYa_b1_contig_350935 (248..1705) consensus	195.617	0.00269384	0.0213622	1
LYa_b1_contig_329042 (5..2516) consensus	195.155	4.60475e-38	4.8996e-35	8.55208e-33
LYa_b1_contig_380806 (166..1462) consensus	194.854	1.24324e-08	6.49895e-07	0.00230899
LYa_b1_contig_319486 (1..396) consensus	194.785	0.00135415	0.0127738	1
LYa_b1_contig_3955 (88..708) consensus	194.709	0.00145174	0.0134661	1
LYa_b1_contig_156677 (1..1877) consensus	193.957	5.48743e-15	8.00013e-13	1.01914e-09
LYa_b1_contig_442789 (91..464) consensus	193.8	0.00148109	0.0136768	1
LYa_b1_contig_451637 (1..351) consensus	193.32	0.00121864	0.0117707	1
LYa_b1_contig_278965 (63..1562) consensus	193.163	1.62738e-08	8.29342e-07	0.00302242
LYa_b1_contig_275196 (1..240) consensus	193.058	0.00123433	0.0118856	1
LYa_b1_contig_233813 (1..324) consensus	192.984	0.00120753	0.0116921	1
LYa_b1_contig_368445 (1..719) consensus	192.973	0.0011967	0.0116123	1
LYa_b1_contig_349355 (1..369) consensus	192.97	0.00120127	0.0116489	1
LYa_b1_contig_448352 (1..337) consensus	192.805	0.00232462	0.019149	1
LYa_b1_contig_332805 (1..706) consensus	192.544	1.05799e-15	1.69819e-13	1.96493e-10
LYa_b1_contig_94345 (388..717) consensus	192.333	1.52337e-07	6.13907e-06	0.0282924
LYa_b1_contig_132355 (214..2480) consensus	190.887	6.3642e-16	1.047e-13	1.18198e-10
LYa_b1_contig_366780 (230..507) consensus	190.74	0.00289265	0.0224927	1
LYa_b1_contig_296100 (34..1277) consensus	190.74	0.00289259	0.0224927	1
LYa_b1_contig_459743 (57..263) consensus	190.738	0.00166866	0.0149415	1
LYa_b1_contig_411200 (1..265) consensus	190.637	1.88018e-08	9.45755e-07	0.00349193
LYa_b1_contig_135723 (17..2268) consensus	190.485	2.75479e-27	1.40879e-24	5.11628e-22
LYa_b1_contig_244259 (129..471) consensus	190.135	0.00140544	0.0131338	1
LYa_b1_contig_302934 (263..882) consensus	190.085	0.00132137	0.0125389	1
LYa_b1_contig_217563 (195..1235) consensus	189.892	0.00186315	0.0162357	1
LYa_b1_contig_296695 (164..1207) consensus	189.637	0.00290072	0.0225342	1
LYa_b1_contig_451785 (16..401) consensus	189.427	0.00125547	0.0120479	1
LYa_b1_contig_427922 (52..1497) consensus	189.411	0.00126421	0.0121115	1
LYa_b1_contig_9068 (37..637) consensus	188.799	0.0028889	0.0224768	1
LYa_b1_contig_324483 (1..552) consensus	188.768	1.70204e-08	8.64051e-07	0.00316107
LYa_b1_contig_247322 (1..1041) consensus	188.636	1.65752e-08	8.4275e-07	0.0030784
LYa_b1_contig_1577 (1..604) consensus	188.621	2.58083e-25	1.09844e-22	4.7932e-20
LYa_b1_contig_250071 (1302..1956) consensus	188.618	1.62694e-08	8.29342e-07	0.0030216
LYa_b1_contig_455063 (916..1968) consensus	188.537	0.00187796	0.0163356	1
LYa_b1_contig_312358 (20..293) consensus	188.486	1.82687e-08	9.20339e-07	0.00339291
LYa_b1_contig_381745 (1..405) consensus	188.232	1.28634e-31	8.74844e-29	2.38903e-26
LYa_b1_contig_296437 (331..1522) consensus	187.634	0.00179133	0.0157639	1
LYa_b1_contig_349426 (15..822) consensus	187.02	0.00299071	0.0230601	1
LYa_b1_contig_289961 (1..316) consensus	187.015	0.00140046	0.0130992	1
LYa_b1_contig_451677 (1..1282) consensus	186.933	0.00142414	0.0132708	1
LYa_b1_contig_200050 (531..873) consensus	186.787	0.00225979	0.0187497	1
LYa_b1_contig_367157 (1..285) consensus	186.378	0.00133734	0.0126505	1
LYa_b1_contig_312159 (26..638) consensus	186.336	0.00154649	0.0141207	1
LYa_b1_contig_257442 (1..593) consensus	186.277	0.00132231	0.0125461	1
LYa_b1_contig_462133 (68..640) consensus	186.081	0.00299971	0.0230979	1
LYa_b1_contig_229904 (71..479) consensus	186.036	0.00229708	0.0189838	1
LYa_b1_contig_390274 (156..566) consensus	185.883	0.00130524	0.0124172	1
LYa_b1_contig_430135 (63..300) consensus	185.881	0.00133165	0.0126102	1
LYa_b1_contig_27911 (1..594) consensus	185.864	0.00130436	0.0124132	1
LYa_b1_contig_447759 (1..273) consensus	185.843	0.001325	0.0125635	1
LYa_b1_contig_4306 (543..3173) consensus	185.407	1.81102e-28	1.02114e-25	3.36349e-23
LYa_b1_contig_289957 (1..371) consensus	185.173	3.6815e-08	1.72676e-06	0.00683739
LYa_b1_contig_181321 (1..220) consensus	185.052	0.00136839	0.0128754	1
LYa_b1_contig_409592 (137..423) consensus	184.504	0.00139	0.0130337	1
LYa_b1_contig_83810 (1..391) consensus	184.485	0.00139465	0.0130661	1
LYa_b1_contig_424441 (176..1359) consensus	183.847	2.72291e-12	2.7958e-10	5.05706e-07
LYa_b1_contig_323107 (136..3460) consensus	182.977	2.51635e-08	1.23102e-06	0.00467343
LYa_b1_contig_424927 (57..569) consensus	182.382	2.24108e-08	1.1137e-06	0.00416219
LYa_b1_contig_440134 (1..335) consensus	182.323	0.00137012	0.0128876	1
LYa_b1_contig_331766 (1..222) consensus	182.318	0.00135541	0.0127829	1
LYa_b1_contig_451582 (21..459) consensus	182.302	0.00135895	0.0128061	1
LYa_b1_contig_451633 (1..409) consensus	182.295	0.00170224	0.0151645	1
LYa_b1_contig_147860 (226..1071) consensus	182.278	0.00275185	0.0217126	1
LYa_b1_contig_183909 (12..375) consensus	182.182	2.60168e-08	1.26666e-06	0.00483192
LYa_b1_contig_350214 (1..741) consensus	182.15	0.00204659	0.017438	1
LYa_b1_contig_333146 (23..567) consensus	182.137	0.00192217	0.0166204	1
LYa_b1_contig_250071 (1..1271) consensus	181.824	1.0767e-21	3.25825e-19	1.99968e-16
LYa_b1_contig_110580 (163..1941) consensus	181.628	1.00582e-26	4.82575e-24	1.86804e-21
LYa_b1_contig_452107 (2..629) consensus	181.076	0.0018874	0.016395	1
LYa_b1_contig_59039 (43..436) consensus	180.62	1.58727e-22	5.15823e-20	2.94792e-17
LYa_b1_contig_426325 (399..1178) consensus	180.201	0.00147242	0.0136111	1
LYa_b1_contig_249057 (1..514) consensus	180.172	3.32739e-15	5.00018e-13	6.17973e-10
LYa_b1_contig_456741 (9..297) consensus	179.964	0.00146904	0.0135846	1
LYa_b1_contig_309339 (1..1039) consensus	179.94	1.30217e-17	2.65545e-15	2.41842e-12
LYa_b1_contig_448115 (75..370) consensus	179.243	0.00169819	0.0151381	1
LYa_b1_contig_255352 (99..662) consensus	178.948	0.00169301	0.0151095	1
LYa_b1_contig_108754 (2..439) consensus	178.772	0.00142432	0.0132715	1
LYa_b1_contig_451530 (1..253) consensus	178.764	0.0014316	0.0133261	1
LYa_b1_contig_39616 (1..634) consensus	178.754	0.0014371	0.0133717	1
LYa_b1_contig_346851 (1..286) consensus	178.344	0.00148045	0.0136719	1
LYa_b1_contig_277296 (33..710) consensus	178.154	0.00201629	0.0172444	1
LYa_b1_contig_97564 (1..543) consensus	178.153	9.26907e-14	1.1455e-11	1.72148e-08
LYa_b1_contig_451707 (6..325) consensus	177.772	0.00155836	0.0141947	1
LYa_b1_contig_455659 (32..334) consensus	177.589	0.00173731	0.0153994	1
LYa_b1_contig_183655 (1459..2334) consensus	177.466	2.80914e-08	1.35715e-06	0.00521721
LYa_b1_contig_318754 (1..428) consensus	176.203	0.00162245	0.014633	1
LYa_b1_contig_168290 (2..223) consensus	175.42	0.00156402	0.0142363	1
LYa_b1_contig_277297 (9..338) consensus	175.223	0.003003	0.0231151	1
LYa_b1_contig_444901 (1..847) consensus	175.19	0.00152409	0.0139644	1
LYa_b1_contig_351598 (1..262) consensus	175.163	0.00333377	0.0249607	1
LYa_b1_contig_142308 (1..479) consensus	174.907	1.40151e-58	5.7786e-55	2.60293e-53
LYa_b1_contig_127533 (1..2076) consensus	174.825	7.26015e-15	1.03445e-12	1.34838e-09
LYa_b1_contig_361499 (1..371) consensus	174.734	0.00154369	0.0141019	1
LYa_b1_contig_344966 (1..317) consensus	174.699	3.93178e-08	1.83352e-06	0.00730222
LYa_b1_contig_86125 (5..503) consensus	174.481	3.13243e-08	1.49635e-06	0.00581764
LYa_b1_contig_238605 (1..462) consensus	174.278	3.14284e-08	1.4997e-06	0.00583698
LYa_b1_contig_126893 (7..401) consensus	174.241	1.1814e-15	1.88709e-13	2.19413e-10
LYa_b1_contig_399139 (119..646) consensus	174.14	0.00166759	0.014935	1
LYa_b1_contig_300307 (1..351) consensus	173.894	0.00238702	0.0195364	1
LYa_b1_contig_417137 (1..327) consensus	173.871	0.00179945	0.0158174	1
LYa_b1_contig_21136 (8..1138) consensus	173.582	1.49784e-08	7.68371e-07	0.00278183
LYa_b1_contig_24845 (1..248) consensus	173.104	0.00161636	0.0145929	1
LYa_b1_contig_347786 (1..287) consensus	173.019	0.00215124	0.0180637	1
LYa_b1_contig_388821 (20..681) consensus	172.879	0.00169756	0.0151347	1
LYa_b1_contig_444620 (1..1051) consensus	172.75	0.00161159	0.0145699	1
LYa_b1_contig_274302 (1..479) consensus	172.284	3.36757e-08	1.5954e-06	0.00625436
LYa_b1_contig_425701 (160..425) consensus	172.268	4.75353e-08	2.16418e-06	0.00882839
LYa_b1_contig_226507 (1..309) consensus	172.148	0.00160637	0.0145327	1
LYa_b1_contig_358515 (8..532) consensus	172.138	0.00352353	0.0260067	1
LYa_b1_contig_252782 (1..575) consensus	172.132	5.03368e-35	4.36936e-32	9.3487e-30
LYa_b1_contig_306273 (14..541) consensus	172.043	0.00178559	0.015727	1
LYa_b1_contig_294459 (193..584) consensus	171.975	0.00187206	0.0162961	1
LYa_b1_contig_141405 (78..763) consensus	171.946	0.00229924	0.0189945	1
LYa_b1_contig_210813 (7..677) consensus	171.929	0.00160107	0.0144997	1
LYa_b1_contig_174547 (1..249) consensus	171.917	3.64757e-21	1.05771e-18	6.77437e-16
LYa_b1_contig_454475 (115..366) consensus	171.824	5.51378e-28	2.95727e-25	1.02404e-22
LYa_b1_contig_350713 (356..761) consensus	171.813	0.00163979	0.0147517	1
LYa_b1_contig_444187 (89..633) consensus	171.755	0.00346071	0.025652	1
LYa_b1_contig_440863 (26..713) consensus	171.666	0.0015889	0.0144062	1
LYa_b1_contig_452513 (108..765) consensus	171.666	0.00155848	0.0141948	1
LYa_b1_contig_63149 (1..349) consensus	171.649	0.00157981	0.0143425	1
LYa_b1_contig_174548 (1..595) consensus	171.573	3.66675e-08	1.72106e-06	0.00681
LYa_b1_contig_452994 (823..1254) consensus	170.887	0.00169449	0.0151184	1
LYa_b1_contig_204728 (1..493) consensus	170.819	1.27991e-10	9.77827e-09	2.37708e-05
LYa_b1_contig_304252 (1..376) consensus	170.595	4.20022e-08	1.93565e-06	0.00780078
LYa_b1_contig_376541 (1..410) consensus	170.546	0.00167534	0.0149891	1
LYa_b1_contig_435743 (7..603) consensus	170.104	1.6438e-07	6.55831e-06	0.0305292
LYa_b1_contig_332859 (1..1021) consensus	169.636	3.93519e-08	1.83401e-06	0.00730855
LYa_b1_contig_451625 (1..712) consensus	169.457	0.00177808	0.0156797	1
LYa_b1_contig_204965 (1104..1704) consensus	168.973	0.00171868	0.0152795	1
LYa_b1_contig_422581 (1..699) consensus	168.787	7.04319e-08	3.08116e-06	0.0130808
LYa_b1_contig_429529 (1..223) consensus	168.679	3.9522e-08	1.83999e-06	0.00734014
LYa_b1_contig_296518 (1..846) consensus	168.443	0.00167705	0.0150004	1
LYa_b1_contig_386511 (1..226) consensus	168.434	6.32113e-12	6.09211e-10	1.17398e-06
LYa_b1_contig_175868 (1..410) consensus	168.364	0.00249893	0.0201887	1
LYa_b1_contig_418959 (16..265) consensus	168.121	0.0016463	0.0147941	1
LYa_b1_contig_331768 (1..401) consensus	168.098	0.00167122	0.0149594	1
LYa_b1_contig_414892 (6..322) consensus	168.097	0.00164894	0.0148101	1
LYa_b1_contig_161982 (1..463) consensus	167.814	3.89087e-08	1.81528e-06	0.00722625
LYa_b1_contig_96772 (613..1364) consensus	167.79	7.85618e-15	1.11098e-12	1.45907e-09
LYa_b1_contig_57915 (7..1035) consensus	167.742	0.00169834	0.0151385	1
LYa_b1_contig_285811 (5..313) consensus	167.209	7.55121e-12	7.17283e-10	1.40243e-06
LYa_b1_contig_177796 (169..2321) consensus	167.007	4.14807e-08	1.91697e-06	0.00770391
LYa_b1_contig_323149 (1..324) consensus	167.002	0.00257505	0.0206398	1
LYa_b1_contig_428110 (43..659) consensus	166.86	0.00181926	0.0159445	1
LYa_b1_contig_239743 (1..327) consensus	166.674	4.10607e-11	3.4137e-09	7.62591e-06
LYa_b1_contig_451347 (3..274) consensus	166.363	0.00199277	0.0170909	1
LYa_b1_contig_244123 (1..930) consensus	165.711	0.00221439	0.0184705	1
LYa_b1_contig_451685 (2..609) consensus	165.416	0.00192211	0.0166204	1
LYa_b1_contig_307733 (829..1349) consensus	164.924	1.60564e-11	1.43626e-09	2.98205e-06
LYa_b1_contig_80678 (603..1956) consensus	164.827	0.00208014	0.0176259	1
LYa_b1_contig_451997 (2372..2770) consensus	164.811	0.00177178	0.0156399	1
LYa_b1_contig_213192 (21..314) consensus	164.798	0.00193588	0.0167072	1
LYa_b1_contig_95457 (1..1574) consensus	164.744	0.00380619	0.0275469	1
LYa_b1_contig_284899 (1..262) consensus	164.72	0.00177222	0.0156416	1
LYa_b1_contig_6645 (2467..3951) consensus	164.697	0.00384032	0.0277017	1
LYa_b1_contig_453638 (1..246) consensus	164.572	0.00174493	0.015453	1
LYa_b1_contig_392960 (65..453) consensus	164.57	0.00173574	0.0153896	1
LYa_b1_contig_421225 (1..262) consensus	164.563	0.00172923	0.0153512	1
LYa_b1_contig_99515 (1..564) consensus	164.558	0.00175472	0.0155152	1
LYa_b1_contig_440862 (1..501) consensus	164.549	0.00173501	0.0153884	1
LYa_b1_contig_440539 (1..522) consensus	164.446	0.00344379	0.0255682	1
LYa_b1_contig_263351 (1..385) consensus	164.379	0.0017814	0.0157048	1
LYa_b1_contig_245176 (1963..2385) consensus	164.037	0.00180041	0.0158247	1
LYa_b1_contig_273556 (381..1020) consensus	163.273	0.00224557	0.0186565	1
LYa_b1_contig_455449 (33..421) consensus	163.266	0.00242318	0.0197489	1
LYa_b1_contig_402262 (77..426) consensus	163.236	0.00270464	0.0214307	1
LYa_b1_contig_32776 (370..3294) consensus	163.024	2.0885e-33	1.62092e-30	3.87882e-28
LYa_b1_contig_409496 (284..1806) consensus	162.563	5.06388e-08	2.29203e-06	0.00940478
LYa_b1_contig_114611 (1..372) consensus	162.371	4.75333e-14	6.06532e-12	8.82803e-09
LYa_b1_contig_184259 (704..1289) consensus	162.258	0.00293236	0.0227291	1
LYa_b1_contig_257846 (170..1428) consensus	162.162	0.00203055	0.0173371	1
LYa_b1_contig_451624 (1..455) consensus	161.551	0.00243168	0.0197924	1
LYa_b1_contig_411726 (1..208) consensus	161.487	0.00184406	0.0161043	1
LYa_b1_contig_395243 (3..439) consensus	161.132	0.00186671	0.0162574	1
LYa_b1_contig_123944 (22..491) consensus	161.114	0.00263753	0.0210371	1
LYa_b1_contig_256297 (9..717) consensus	161.106	0.00183803	0.0160719	1
LYa_b1_contig_306018 (1..431) consensus	161.02	0.00181839	0.0159389	1
LYa_b1_contig_452757 (51..317) consensus	161.013	0.00180611	0.015858	1
LYa_b1_contig_452785 (1..295) consensus	161.013	0.00182865	0.0160081	1
LYa_b1_contig_202194 (1423..1856) consensus	161.011	0.00184479	0.0161043	1
LYa_b1_contig_327545 (1..910) consensus	161	0.00180844	0.01587	1
LYa_b1_contig_319887 (1..401) consensus	160.986	0.00184507	0.0161047	1
LYa_b1_contig_349863 (1..208) consensus	160.976	0.00400371	0.0285633	1
LYa_b1_contig_433166 (1116..1861) consensus	160.976	0.00400328	0.0285618	1
LYa_b1_contig_141131 (1..203) consensus	160.957	0.00264235	0.0210666	1
LYa_b1_contig_404881 (6282..6664) consensus	160.923	0.00185525	0.0161786	1
LYa_b1_contig_302457 (1..678) consensus	160.907	1.31602e-11	1.19501e-09	2.44415e-06
LYa_b1_contig_19971 (1..205) consensus	160.726	0.00358921	0.026377	1
LYa_b1_contig_138143 (306..1020) consensus	160.155	0.00239847	0.0195923	1
LYa_b1_contig_59577 (37..326) consensus	160.112	0.00293224	0.0227291	1
LYa_b1_contig_119943 (1..224) consensus	159.736	1.43717e-11	1.29788e-09	2.66916e-06
LYa_b1_contig_85570 (44..952) consensus	159.481	5.64195e-08	2.5251e-06	0.0104784
LYa_b1_contig_226133 (928..1487) consensus	159.212	0.00292156	0.022668	1
LYa_b1_contig_28425 (1..1780) consensus	159.016	1.28988e-36	1.2796e-33	2.39561e-31
LYa_b1_contig_287437 (44..621) consensus	158.843	3.90561e-06	0.000106117	0.725361
LYa_b1_contig_136916 (86..2145) consensus	158.829	2.58539e-24	1.00034e-21	4.80167e-19
LYa_b1_contig_56610 (7..313) consensus	158.495	0.00304626	0.0233635	1
LYa_b1_contig_204801 (1..262) consensus	158.28	0.0026978	0.0213866	1
LYa_b1_contig_422406 (5..293) consensus	158.119	0.00403748	0.0287161	1
LYa_b1_contig_102510 (34..1836) consensus	158.057	2.84468e-05	0.000574157	1
LYa_b1_contig_243250 (32..386) consensus	157.801	0.00221135	0.0184498	1
LYa_b1_contig_85387 (27..2035) consensus	157.605	4.17146e-24	1.57703e-21	7.74736e-19
LYa_b1_contig_455140 (6..250) consensus	157.555	0.00275963	0.0217597	1
LYa_b1_contig_289955 (1..321) consensus	157.453	0.00193972	0.0167348	1
LYa_b1_contig_176382 (1214..2190) consensus	157.45	0.00192961	0.0166705	1
LYa_b1_contig_59365 (1..2215) consensus	157.155	2.40388e-20	6.49934e-18	4.46456e-15
LYa_b1_contig_339426 (1..356) consensus	156.535	0.00209944	0.0177269	1
LYa_b1_contig_7095 (1..1884) consensus	156.484	1.95373e-05	0.000418513	1
LYa_b1_contig_322942 (1..664) consensus	156.371	6.62388e-08	2.91513e-06	0.0123021
LYa_b1_contig_109353 (36..467) consensus	155.692	0.00209844	0.0177218	1
LYa_b1_contig_368253 (21..507) consensus	155.017	9.21649e-22	2.81487e-19	1.71171e-16
LYa_b1_contig_275532 (104..669) consensus	154.495	0.00208035	0.0176266	1
LYa_b1_contig_453834 (185..827) consensus	154.48	0.00204293	0.0174123	1
LYa_b1_contig_453441 (10..669) consensus	154.257	0.00206915	0.0175644	1
LYa_b1_contig_349459 (1..368) consensus	153.997	0.00288454	0.0224535	1
LYa_b1_contig_22837 (30..547) consensus	153.997	0.00288526	0.0224577	1
LYa_b1_contig_230136 (806..1109) consensus	153.917	0.00201006	0.0172079	1
LYa_b1_contig_329517 (1..346) consensus	153.901	0.0019962	0.0171181	1
LYa_b1_contig_54039 (1..890) consensus	153.892	0.00383748	0.0276903	1
LYa_b1_contig_414298 (114..846) consensus	153.892	0.00201294	0.0172235	1
LYa_b1_contig_48850 (1..594) consensus	153.888	0.00201709	0.017249	1
LYa_b1_contig_278456 (101..552) consensus	153.884	0.00203498	0.0173648	1
LYa_b1_contig_118100 (1..345) consensus	153.871	0.00203968	0.0173926	1
LYa_b1_contig_61020 (270..959) consensus	153.84	0.00287721	0.0224193	1
LYa_b1_contig_97445 (480..933) consensus	153.771	0.00214065	0.0179977	1
LYa_b1_contig_435795 (113..1659) consensus	153.26	7.72701e-08	3.34044e-06	0.0143508
LYa_b1_contig_339067 (1394..2455) consensus	152.903	0.00301051	0.023154	1
LYa_b1_contig_424365 (13..902) consensus	152.733	0.00213001	0.0179333	1
LYa_b1_contig_214293 (370..2567) consensus	152.567	3.5346e-28	1.92709e-25	6.56457e-23
LYa_b1_contig_320158 (26..960) consensus	152.184	0.00325584	0.0245206	1
LYa_b1_contig_230606 (438..2476) consensus	152.108	9.08229e-15	1.27616e-12	1.68679e-09
LYa_b1_contig_383981 (1..460) consensus	151.985	0.00226173	0.0187634	1
LYa_b1_contig_106685 (180..1009) consensus	151.946	3.11007e-41	3.79946e-38	5.77611e-36
LYa_b1_contig_364170 (170..629) consensus	151.706	0.00217336	0.0182031	1
LYa_b1_contig_183655 (22..1068) consensus	151.616	3.01842e-11	2.57102e-09	5.60591e-06
LYa_b1_contig_4502 (1..1057) consensus	151.449	0.00392702	0.0281787	1
LYa_b1_contig_124309 (21..459) consensus	151.302	0.0043955	0.0305329	1
LYa_b1_contig_406922 (32..500) consensus	151.302	0.00439547	0.0305329	1
LYa_b1_contig_78001 (1..338) consensus	151.033	1.56088e-26	7.30294e-24	2.89892e-21
LYa_b1_contig_168801 (13..472) consensus	151.014	2.69372e-07	1.02012e-05	0.0500285
LYa_b1_contig_362317 (28..319) consensus	151.011	0.00239278	0.0195668	1
LYa_b1_contig_9575 (1..331) consensus	150.995	1.15898e-06	3.68472e-05	0.215249
LYa_b1_contig_391562 (1..347) consensus	150.605	0.00215304	0.0180742	1
LYa_b1_contig_303953 (573..951) consensus	150.52	0.00445355	0.0308209	1
LYa_b1_contig_60843 (15..549) consensus	150.52	0.00445587	0.0308273	1
LYa_b1_contig_426076 (1..415) consensus	150.469	0.00213033	0.0179349	1
LYa_b1_contig_32653 (48..509) consensus	150.406	1.49196e-05	0.000331731	1
LYa_b1_contig_420089 (19..392) consensus	150.361	0.00209671	0.0177129	1
LYa_b1_contig_258004 (464..908) consensus	150.358	0.00209774	0.0177182	1
LYa_b1_contig_453210 (1..536) consensus	150.356	0.00212812	0.0179197	1
LYa_b1_contig_452141 (52..609) consensus	150.352	0.00209726	0.0177153	1
LYa_b1_contig_148439 (927..1357) consensus	150.35	0.00211182	0.0178132	1
LYa_b1_contig_108181 (586..1456) consensus	150.339	0.0021038	0.0177574	1
LYa_b1_contig_174561 (815..1765) consensus	150.325	0.00214501	0.0180252	1
LYa_b1_contig_280643 (1..317) consensus	150.147	2.0172e-07	7.8719e-06	0.037464
LYa_b1_contig_108763 (776..1233) consensus	150.079	2.26428e-11	1.97324e-09	4.20528e-06
LYa_b1_contig_205091 (204..519) consensus	150.01	0.00313038	0.0238368	1
LYa_b1_contig_155477 (15..919) consensus	149.924	1.24573e-13	1.50929e-11	2.31361e-08
LYa_b1_contig_302932 (1..1211) consensus	149.641	2.51342e-10	1.81066e-08	4.668e-05
LYa_b1_contig_153625 (253..483) consensus	149.024	0.00249958	0.020189	1
LYa_b1_contig_451844 (4..223) consensus	148.418	0.00231062	0.0190646	1
LYa_b1_contig_290319 (472..1122) consensus	148.07	9.82075e-08	4.13054e-06	0.0182394
LYa_b1_contig_456152 (1..349) consensus	147.986	0.0027437	0.0216678	1
LYa_b1_contig_365483 (6..294) consensus	147.893	0.0045664	0.0313765	1
LYa_b1_contig_257555 (334..817) consensus	147.877	0.00240595	0.01964	1
LYa_b1_contig_178573 (1..360) consensus	147.667	0.00289795	0.0225214	1
LYa_b1_contig_447477 (2..318) consensus	146.821	0.00224663	0.0186611	1
LYa_b1_contig_421077 (1..460) consensus	146.811	0.00220577	0.0184161	1
LYa_b1_contig_442655 (1..975) consensus	146.809	0.00220858	0.0184326	1
LYa_b1_contig_364383 (1..362) consensus	146.805	0.00221841	0.0184947	1
LYa_b1_contig_386208 (752..1006) consensus	146.803	0.00221078	0.0184485	1
LYa_b1_contig_278014 (4..262) consensus	146.796	0.00219995	0.0183768	1
LYa_b1_contig_409037 (14..858) consensus	146.792	0.00221704	0.0184876	1
LYa_b1_contig_452541 (106..976) consensus	146.79	0.00222948	0.0185589	1
LYa_b1_contig_382225 (120..2107) consensus	146.589	3.10508e-23	1.1013e-20	5.76685e-18
LYa_b1_contig_46501 (8..1712) consensus	146.343	6.68683e-16	1.09597e-13	1.2419e-10
LYa_b1_contig_108014 (1..958) consensus	145.797	3.61786e-11	3.02881e-09	6.71919e-06
LYa_b1_contig_366704 (181..800) consensus	145.625	3.16831e-07	1.17987e-05	0.0588428
LYa_b1_contig_151547 (26..799) consensus	145.566	0.00319434	0.0241553	1
LYa_b1_contig_279770 (1..234) consensus	145.475	0.00332342	0.0249044	1
LYa_b1_contig_325057 (7..713) consensus	144.909	1.23531e-19	3.0127e-17	2.29426e-14
LYa_b1_contig_22213 (44..1334) consensus	144.684	0.00331452	0.0248561	1
LYa_b1_contig_210812 (1..681) consensus	144.683	0.00327929	0.0246535	1
LYa_b1_contig_423232 (1..567) consensus	144.661	4.08428e-11	3.39987e-09	7.58544e-06
LYa_b1_contig_296492 (80..503) consensus	144.485	0.00471056	0.0320622	1
LYa_b1_contig_62149 (1248..1753) consensus	144.485	0.00471058	0.0320622	1
LYa_b1_contig_69085 (2570..3706) consensus	144.174	0.00237754	0.0194744	1
LYa_b1_contig_25346 (493..893) consensus	144.128	1.59178e-41	2.03902e-38	2.95629e-36
LYa_b1_contig_188107 (1..551) consensus	143.772	0.00291903	0.0226524	1
LYa_b1_contig_232799 (1..207) consensus	143.739	0.00266966	0.0212178	1
LYa_b1_contig_455063 (163..896) consensus	143.528	0.0032301	0.024367	1
LYa_b1_contig_3163 (1..207) consensus	143.408	0.00482316	0.0326209	1
LYa_b1_contig_462137 (1..298) consensus	143.408	0.00482278	0.03262	1
LYa_b1_contig_451903 (1..371) consensus	143.27	0.00235523	0.0193324	1
LYa_b1_contig_451595 (1..514) consensus	143.266	0.00234689	0.019288	1
LYa_b1_contig_211577 (1..298) consensus	143.255	0.00231174	0.0190679	1
LYa_b1_contig_452503 (77..920) consensus	143.255	0.00231209	0.0190685	1
LYa_b1_contig_193945 (1..357) consensus	143.247	0.00232919	0.0191735	1
LYa_b1_contig_197697 (1..506) consensus	143.243	0.0023545	0.0193299	1
LYa_b1_contig_408223 (1..404) consensus	143.239	0.00233872	0.0192352	1
LYa_b1_contig_57075 (538..1064) consensus	143.235	0.00234097	0.0192465	1
LYa_b1_contig_349679 (214..2565) consensus	143.139	2.86724e-16	4.99082e-14	5.32513e-11
LYa_b1_contig_305738 (62..450) consensus	142.993	0.00296954	0.0229409	1
LYa_b1_contig_274153 (1..2275) consensus	142.844	2.60264e-14	3.45813e-12	4.8337e-09
LYa_b1_contig_451850 (11..1910) consensus	142.667	0.00242765	0.0197731	1
LYa_b1_contig_398698 (1..463) consensus	142.648	1.37731e-07	5.61046e-06	0.0255799
LYa_b1_contig_445463 (1..340) consensus	142.543	0.00243034	0.019784	1
LYa_b1_contig_426280 (12..248) consensus	142.542	0.00331191	0.0248463	1
LYa_b1_contig_123727 (171..1141) consensus	142.49	0.00343878	0.0255421	1
LYa_b1_contig_174845 (1..258) consensus	142.38	0.00252048	0.0203061	1
LYa_b1_contig_172960 (1..503) consensus	142.373	0.00494162	0.0331868	1
LYa_b1_contig_935 (38..626) consensus	142.373	0.00494165	0.0331868	1
LYa_b1_contig_293697 (188..2422) consensus	142.264	1.37319e-05	0.000309284	1
LYa_b1_contig_236402 (298..1772) consensus	142.177	1.91198e-19	4.57004e-17	3.55098e-14
LYa_b1_contig_130827 (249..522) consensus	141.983	0.00446569	0.0308726	1
LYa_b1_contig_261145 (51..598) consensus	141.704	1.54395e-07	6.21442e-06	0.0286747
LYa_b1_contig_165261 (1..223) consensus	141.413	6.94017e-07	2.36367e-05	0.128895
LYa_b1_contig_281776 (4..489) consensus	141.076	0.0049286	0.0331336	1
LYa_b1_contig_349818 (43..808) consensus	141.076	0.00492965	0.0331383	1
LYa_b1_contig_46540 (14..632) consensus	140.893	0.0036701	0.0268184	1
LYa_b1_contig_141640 (1..341) consensus	140.444	1.03914e-16	1.91486e-14	1.92992e-11
LYa_b1_contig_179444 (356..2964) consensus	140.436	4.52422e-26	2.03729e-23	8.40251e-21
LYa_b1_contig_451676 (78..456) consensus	140.292	0.00287593	0.0224129	1
LYa_b1_contig_235914 (103..439) consensus	140.266	0.00287646	0.0224157	1
LYa_b1_contig_127806 (33..725) consensus	140.004	0.00254801	0.0204828	1
LYa_b1_contig_53621 (287..981) consensus	139.852	0.00507019	0.0337893	1
LYa_b1_contig_111310 (1..708) consensus	139.852	0.00506933	0.0337853	1
LYa_b1_contig_229487 (1..265) consensus	139.793	0.00274409	0.0216683	1
LYa_b1_contig_452502 (1..334) consensus	139.706	0.00244891	0.0198922	1
LYa_b1_contig_452404 (1..404) consensus	139.698	0.00243654	0.0198235	1
LYa_b1_contig_367741 (1..748) consensus	138.939	0.00259846	0.0207959	1
LYa_b1_contig_193139 (13..411) consensus	138.675	0.00354155	0.0261119	1
LYa_b1_contig_360491 (265..656) consensus	138.523	0.00356259	0.0262245	1
LYa_b1_contig_62348 (1..3395) consensus	138.151	4.81741e-40	5.38651e-37	8.94703e-35
LYa_b1_contig_217616 (1..365) consensus	138.002	0.00424878	0.0297914	1
LYa_b1_contig_435334 (1..388) consensus	137.873	0.00278906	0.0219337	1
LYa_b1_contig_196095 (110..630) consensus	137.764	2.70333e-32	1.94906e-29	5.0207e-27
LYa_b1_contig_452224 (60..527) consensus	137.666	0.00276129	0.0217689	1
LYa_b1_contig_13004 (1..498) consensus	137.213	1.57448e-06	4.81317e-05	0.292416
LYa_b1_contig_112765 (222..8818) consensus	137.051	7.98245e-12	7.5125e-10	1.48252e-06
LYa_b1_contig_411332 (14..557) consensus	136.968	1.90576e-07	7.48573e-06	0.0353943
LYa_b1_contig_123920 (1..251) consensus	136.948	0.00284581	0.0222491	1
LYa_b1_contig_451607 (1..749) consensus	136.586	0.00273653	0.021628	1
LYa_b1_contig_191735 (13..458) consensus	136.333	0.00266439	0.0211848	1
LYa_b1_contig_121049 (60..1007) consensus	136.245	2.29617e-07	8.85322e-06	0.0426452
LYa_b1_contig_266953 (49..465) consensus	136.241	0.00296959	0.0229409	1
LYa_b1_contig_258004 (9..288) consensus	136.218	0.00272028	0.0215267	1
LYa_b1_contig_461569 (557..1078) consensus	136.203	0.00363327	0.0266201	1
LYa_b1_contig_34901 (777..1126) consensus	136.156	0.00262984	0.0209846	1
LYa_b1_contig_452297 (1..250) consensus	136.15	0.00259524	0.0207777	1
LYa_b1_contig_373498 (1..301) consensus	136.146	0.00259932	0.0208002	1
LYa_b1_contig_189648 (1..361) consensus	135.943	0.00275706	0.0217459	1
LYa_b1_contig_226371 (1..425) consensus	135.469	2.22101e-11	1.94066e-09	4.12492e-06
LYa_b1_contig_455260 (170..405) consensus	135.421	0.00275154	0.0217123	1
LYa_b1_contig_192660 (137..666) consensus	135.325	0.00310677	0.0236941	1
LYa_b1_contig_266482 (1..517) consensus	135.257	2.07403e-07	8.06592e-06	0.0385196
LYa_b1_contig_96844 (184..399) consensus	135.223	6.45109e-11	5.18998e-09	1.19812e-05
LYa_b1_contig_435842 (59..1241) consensus	134.999	0.00302191	0.023218	1
LYa_b1_contig_349866 (146..772) consensus	134.96	0.00388048	0.0279227	1
LYa_b1_contig_63850 (29..737) consensus	134.86	0.00422395	0.029663	1
LYa_b1_contig_461569 (1081..1550) consensus	134.742	0.00374991	0.0272356	1
LYa_b1_contig_382341 (24..401) consensus	134.713	0.00435831	0.0303488	1
LYa_b1_contig_431789 (1..282) consensus	134.648	2.7307e-07	1.03037e-05	0.0507154
LYa_b1_contig_439628 (1..233) consensus	134.464	0.00295409	0.0228596	1
LYa_b1_contig_298495 (240..722) consensus	134.259	0.00540488	0.0353595	1
LYa_b1_contig_360778 (597..1741) consensus	134.259	0.00540177	0.0353508	1
LYa_b1_contig_140295 (290..703) consensus	134.055	0.0039909	0.028492	1
LYa_b1_contig_40203 (1..464) consensus	134.055	0.00399082	0.028492	1
LYa_b1_contig_315716 (101..710) consensus	133.925	0.00308015	0.0235618	1
LYa_b1_contig_66385 (160..1322) consensus	133.798	0.00289861	0.0225245	1
LYa_b1_contig_178828 (209..1991) consensus	133.709	3.04237e-12	3.10929e-10	5.65038e-07
LYa_b1_contig_401036 (21..236) consensus	133.665	0.00382402	0.0276282	1
LYa_b1_contig_425615 (1..379) consensus	133.459	0.00299131	0.0230601	1
LYa_b1_contig_381676 (40..528) consensus	133.451	0.00286706	0.0223662	1
LYa_b1_contig_123885 (1..354) consensus	133.388	0.00351424	0.0259511	1
LYa_b1_contig_45368 (228..487) consensus	133.361	0.00304325	0.0233459	1
LYa_b1_contig_8555 (1..1238) consensus	133.294	1.83674e-05	0.000396888	1
LYa_b1_contig_84728 (29..1978) consensus	133.141	1.5806e-26	7.36907e-24	2.93554e-21
LYa_b1_contig_268333 (31..777) consensus	133.002	0.00288109	0.0224363	1
LYa_b1_contig_452287 (36..285) consensus	132.921	0.00306605	0.0234798	1
LYa_b1_contig_231859 (28..1076) consensus	132.882	0.00296853	0.0229386	1
LYa_b1_contig_314432 (1..1887) consensus	132.848	1.53139e-26	7.19044e-24	2.84414e-21
LYa_b1_contig_451801 (1..205) consensus	132.799	0.00288998	0.0224812	1
LYa_b1_contig_292206 (1..315) consensus	132.792	0.00286235	0.0223427	1
LYa_b1_contig_427982 (53..307) consensus	132.696	0.00283815	0.022209	1
LYa_b1_contig_451570 (1..203) consensus	132.606	0.00280969	0.0220412	1
LYa_b1_contig_452299 (1..316) consensus	132.6	0.00283959	0.022215	1
LYa_b1_contig_76394 (9..666) consensus	132.595	0.00277614	0.0218533	1
LYa_b1_contig_371367 (1..272) consensus	132.595	0.00280591	0.0220207	1
LYa_b1_contig_267048 (1..271) consensus	132.591	0.00281961	0.0221029	1
LYa_b1_contig_393293 (1..332) consensus	132.581	0.00283309	0.0221799	1
LYa_b1_contig_414787 (1..226) consensus	132.577	0.00287255	0.0223958	1
LYa_b1_contig_384233 (1..417) consensus	132.487	0.00287743	0.0224193	1
LYa_b1_contig_81606 (869..1275) consensus	132.423	0.00365818	0.0267608	1
LYa_b1_contig_87600 (1..504) consensus	132.219	0.00341749	0.025436	1
LYa_b1_contig_69329 (826..2885) consensus	131.95	2.09726e-06	6.18767e-05	0.38951
LYa_b1_contig_455129 (1..247) consensus	131.863	0.00396077	0.0283489	1
LYa_b1_contig_201148 (35..1002) consensus	131.819	4.44318e-11	3.65482e-09	8.25201e-06
LYa_b1_contig_63850 (843..1544) consensus	131.818	0.00398794	0.0284867	1
LYa_b1_contig_13546 (23..357) consensus	131.436	2.15362e-07	8.34259e-06	0.0399977
LYa_b1_contig_251374 (1..350) consensus	131.296	0.00307529	0.0235372	1
LYa_b1_contig_298439 (6..260) consensus	131.211	0.00585056	0.0374764	1
LYa_b1_contig_349772 (44..831) consensus	131.211	0.00584907	0.0374697	1
LYa_b1_contig_366681 (23..242) consensus	131.131	0.00408092	0.0289264	1
LYa_b1_contig_416502 (125..806) consensus	130.851	0.00566285	0.0365734	1
LYa_b1_contig_451962 (45..286) consensus	130.65	0.00317944	0.0240771	1
LYa_b1_contig_392960 (918..2320) consensus	130.635	3.06538e-07	1.14466e-05	0.0569311
LYa_b1_contig_197473 (2548..3018) consensus	130.613	0.00313495	0.0238539	1
LYa_b1_contig_144487 (8..1844) consensus	130.582	5.31482e-25	2.19824e-22	9.87085e-20
LYa_b1_contig_444869 (1..250) consensus	130.416	0.00331209	0.0248463	1
LYa_b1_contig_84688 (1..262) consensus	130.354	0.0030898	0.0236119	1
LYa_b1_contig_444624 (1..962) consensus	129.471	2.93303e-07	1.09845e-05	0.0544731
LYa_b1_contig_232096 (1..264) consensus	129.411	0.00397702	0.0284437	1
LYa_b1_contig_16275 (814..3784) consensus	129.184	0.00593555	0.0378308	1
LYa_b1_contig_403711 (1..222) consensus	129.129	0.0032342	0.0243896	1
LYa_b1_contig_183655 (1239..1456) consensus	129.053	0.0029682	0.0229386	1
LYa_b1_contig_177552 (1..490) consensus	129.052	0.00295559	0.0228662	1
LYa_b1_contig_277479 (1..209) consensus	129.047	0.00294088	0.0227805	1
LYa_b1_contig_71842 (114..337) consensus	129.045	0.00294601	0.0228121	1
LYa_b1_contig_446572 (22..347) consensus	129.045	0.00294587	0.0228121	1
LYa_b1_contig_343838 (1..486) consensus	129.045	0.00294628	0.0228121	1
LYa_b1_contig_133749 (715..1557) consensus	129.045	0.00294629	0.0228121	1
LYa_b1_contig_347055 (169..1193) consensus	129.045	0.00294634	0.0228121	1
LYa_b1_contig_114039 (1..345) consensus	129.041	0.00300378	0.0231198	1
LYa_b1_contig_451775 (1..216) consensus	129.038	0.00296859	0.0229386	1
LYa_b1_contig_214293 (1..353) consensus	129.034	0.00298589	0.0230264	1
LYa_b1_contig_359299 (2..612) consensus	129.03	0.00301049	0.023154	1
LYa_b1_contig_152344 (1..334) consensus	129.03	0.00300645	0.0231309	1
LYa_b1_contig_15031 (1..638) consensus	129.007	0.00533789	0.0350563	1
LYa_b1_contig_287021 (1..222) consensus	128.699	2.71252e-42	3.61505e-39	5.03777e-37
LYa_b1_contig_8817 (1..6856) consensus	128.662	2.99401e-24	1.14834e-21	5.56056e-19
LYa_b1_contig_282967 (1..773) consensus	128.347	0.00313312	0.0238468	1
LYa_b1_contig_302934 (907..1852) consensus	128.307	2.86176e-07	1.07359e-05	0.0531495
LYa_b1_contig_455113 (15..226) consensus	127.854	0.00322644	0.0243436	1
LYa_b1_contig_237802 (1..243) consensus	127.799	0.00348519	0.0257828	1
LYa_b1_contig_427110 (1..461) consensus	127.635	0.0038345	0.0276782	1
LYa_b1_contig_33634 (95..4233) consensus	127.535	2.13107e-20	5.78547e-18	3.9579e-15
LYa_b1_contig_3364 (25..367) consensus	127.491	0.0061606	0.0388394	1
LYa_b1_contig_327556 (16..271) consensus	127.48	0.00329247	0.0247301	1
LYa_b1_contig_410212 (564..969) consensus	127.442	0.00603296	0.0382392	1
LYa_b1_contig_15210 (89..515) consensus	127.442	0.00603272	0.0382392	1
LYa_b1_contig_398058 (230..678) consensus	127.442	0.0060332	0.0382392	1
LYa_b1_contig_29413 (21..480) consensus	127.42	0.00429427	0.0300258	1
LYa_b1_contig_425545 (122..338) consensus	127.345	0.00346239	0.0256544	1
LYa_b1_contig_169627 (220..1284) consensus	127.335	7.40952e-36	6.78898e-33	1.37612e-30
LYa_b1_contig_328370 (1..913) consensus	127.197	7.45857e-06	0.000184978	1
LYa_b1_contig_402537 (402..1692) consensus	127.144	1.80679e-10	1.34076e-08	3.35562e-05
LYa_b1_contig_202172 (1..354) consensus	127.131	0.00344541	0.0255731	1
LYa_b1_contig_451834 (1..333) consensus	127.082	0.00347034	0.0256945	1
LYa_b1_contig_206386 (1..413) consensus	127.064	2.88647e-07	1.08255e-05	0.0536084
LYa_b1_contig_270787 (524..934) consensus	126.967	3.17978e-16	5.513e-14	5.90557e-11
LYa_b1_contig_196412 (249..535) consensus	126.667	1.18135e-09	7.51532e-08	0.000219404
LYa_b1_contig_384677 (1..334) consensus	126.641	0.00456719	0.031377	1
LYa_b1_contig_219664 (1..1960) consensus	126.417	2.90999e-11	2.48507e-09	5.40452e-06
LYa_b1_contig_142307 (1..495) consensus	126.217	6.00574e-41	7.20362e-38	1.1154e-35
LYa_b1_contig_453371 (12..758) consensus	126.211	0.00323211	0.0243766	1
LYa_b1_contig_18012 (1..392) consensus	126.13	0.00492638	0.0331306	1
LYa_b1_contig_451830 (1..474) consensus	125.831	0.0039885	0.0284871	1
LYa_b1_contig_17925 (1..714) consensus	125.795	0.00342018	0.0254517	1
LYa_b1_contig_35407 (1..1211) consensus	125.752	6.06334e-46	1.11111e-42	1.1261e-40
LYa_b1_contig_223641 (34..987) consensus	125.523	3.81371e-38	4.12444e-35	7.08294e-33
LYa_b1_contig_292206 (341..610) consensus	125.501	0.00314874	0.0239201	1
LYa_b1_contig_452072 (145..723) consensus	125.497	0.00318048	0.0240822	1
LYa_b1_contig_265116 (1..420) consensus	125.49	0.00313762	0.0238617	1
LYa_b1_contig_7320 (71..547) consensus	125.488	0.00316759	0.024015	1
LYa_b1_contig_451603 (1..424) consensus	125.486	0.00315492	0.0239492	1
LYa_b1_contig_450015 (1..403) consensus	125.486	0.00316188	0.0239854	1
LYa_b1_contig_443228 (1..302) consensus	125.485	0.00317308	0.0240359	1
LYa_b1_contig_373291 (1065..1799) consensus	125.483	0.0031993	0.0241845	1
LYa_b1_contig_452142 (1..237) consensus	125.452	0.00564834	0.0365082	1
LYa_b1_contig_139665 (6..2262) consensus	125.35	1.25082e-42	1.77456e-39	2.32307e-37
LYa_b1_contig_452026 (182..458) consensus	125.142	0.00328427	0.0246811	1
LYa_b1_contig_91498 (1..777) consensus	124.741	4.14129e-07	1.49454e-05	0.0769133
LYa_b1_contig_156566 (1442..2128) consensus	124.599	0.0045945	0.0315122	1
LYa_b1_contig_100374 (1..251) consensus	124.555	2.43379e-06	7.03888e-05	0.45201
LYa_b1_contig_105384 (789..1069) consensus	124.408	0.00347306	0.0257103	1
LYa_b1_contig_135619 (1..309) consensus	124.284	0.00444568	0.0307745	1
LYa_b1_contig_124333 (580..1312) consensus	124.23	7.20422e-15	1.02871e-12	1.33799e-09
LYa_b1_contig_453724 (1..316) consensus	124.114	3.20411e-07	1.19107e-05	0.0595076
LYa_b1_contig_299207 (53..690) consensus	124.034	0.00632924	0.039581	1
LYa_b1_contig_441676 (24..252) consensus	123.77	0.00644863	0.0400976	1
LYa_b1_contig_195629 (2..388) consensus	123.532	0.00457988	0.0314396	1
LYa_b1_contig_2505 (1..1093) consensus	123.309	5.14196e-10	3.48987e-08	9.54981e-05
LYa_b1_contig_281907 (1..526) consensus	123.194	5.05752e-07	1.78898e-05	0.0939297
LYa_b1_contig_31333 (63..1126) consensus	123.148	0.00530503	0.0348961	1
LYa_b1_contig_427129 (1303..2784) consensus	123.066	3.30784e-07	1.22457e-05	0.0614341
LYa_b1_contig_77360 (39..377) consensus	122.722	0.00343609	0.0255312	1
LYa_b1_contig_225846 (1..790) consensus	122.677	1.75062e-10	1.30054e-08	3.2513e-05
LYa_b1_contig_383482 (16..366) consensus	122.488	0.00528886	0.0348088	1
LYa_b1_contig_299436 (1..233) consensus	122.155	0.00346274	0.0256544	1
LYa_b1_contig_451877 (195..734) consensus	121.949	0.00333765	0.0249756	1
LYa_b1_contig_281908 (1..352) consensus	121.942	0.00330262	0.0247936	1
LYa_b1_contig_453653 (11..757) consensus	121.937	0.00342623	0.0254852	1
LYa_b1_contig_344384 (1..458) consensus	121.933	0.00333559	0.0249654	1
LYa_b1_contig_452266 (1..405) consensus	121.859	0.00347812	0.025742	1
LYa_b1_contig_182643 (1..207) consensus	121.859	1.53127e-12	1.62277e-10	2.84392e-07
LYa_b1_contig_424322 (1..238) consensus	121.804	4.67637e-07	1.66757e-05	0.086851
LYa_b1_contig_386208 (259..722) consensus	121.594	0.00362984	0.0266037	1
LYa_b1_contig_446623 (65..306) consensus	121.189	0.0035189	0.0259797	1
LYa_b1_contig_258200 (464..918) consensus	120.954	2.14657e-11	1.8831e-09	3.98668e-06
LYa_b1_contig_46600 (951..1635) consensus	120.626	0.00666548	0.0410738	1
LYa_b1_contig_33830 (13..867) consensus	120.626	0.0066657	0.0410738	1
LYa_b1_contig_442284 (18..349) consensus	120.477	0.00385865	0.027799	1
LYa_b1_contig_348817 (1..386) consensus	120.422	0.00474112	0.0322063	1
LYa_b1_contig_100647 (1..266) consensus	120.266	4.32946e-43	6.49124e-40	8.04081e-38
LYa_b1_contig_407301 (164..550) consensus	120.049	0.00677291	0.0415404	1
LYa_b1_contig_444304 (502..1163) consensus	120.049	0.00676994	0.0415319	1
LYa_b1_contig_295404 (1..461) consensus	120.012	8.87551e-07	2.92613e-05	0.164839
LYa_b1_contig_265001 (32..381) consensus	119.992	6.60984e-23	2.2652e-20	1.2276e-17
LYa_b1_contig_223745 (1..290) consensus	119.972	6.85017e-10	4.55092e-08	0.000127223
LYa_b1_contig_55539 (1..409) consensus	119.931	2.21124e-12	2.30088e-10	4.10679e-07
LYa_b1_contig_17045 (10..575) consensus	119.245	0.0043428	0.0302737	1
LYa_b1_contig_237988 (271..879) consensus	119.117	0.00371555	0.0270516	1
LYa_b1_contig_236496 (1..275) consensus	119.061	0.00382243	0.0276195	1
LYa_b1_contig_198928 (1..259) consensus	119.056	0.00526826	0.0347096	1
LYa_b1_contig_80891 (346..793) consensus	118.889	0.00381142	0.0275706	1
LYa_b1_contig_426327 (2..311) consensus	118.741	0.00514437	0.0341491	1
LYa_b1_contig_421321 (7..309) consensus	118.723	0.00373364	0.0271444	1
LYa_b1_contig_51391 (1057..1435) consensus	118.641	0.0061628	0.0388477	1
LYa_b1_contig_462087 (84..342) consensus	118.516	0.00687499	0.041985	1
LYa_b1_contig_258647 (1..285) consensus	118.402	0.00362297	0.0265647	1
LYa_b1_contig_452877 (1..206) consensus	118.394	0.00359811	0.0264285	1
LYa_b1_contig_349679 (2636..2934) consensus	118.384	0.00353901	0.026099	1
LYa_b1_contig_242864 (87..450) consensus	118.383	0.00476483	0.032317	1
LYa_b1_contig_452129 (1..349) consensus	118.382	0.00357299	0.0262894	1
LYa_b1_contig_408333 (22..762) consensus	118.382	0.00353155	0.0260527	1
LYa_b1_contig_428483 (775..1468) consensus	118.375	0.00360147	0.0264458	1
LYa_b1_contig_227447 (1..308) consensus	118.334	2.57795e-10	1.85158e-08	4.78785e-05
LYa_b1_contig_452211 (112..666) consensus	118.326	0.00366834	0.0268115	1
LYa_b1_contig_42978 (1..454) consensus	118.233	1.70343e-36	1.67725e-33	3.16367e-31
LYa_b1_contig_142599 (192..638) consensus	118.231	9.69429e-07	3.16522e-05	0.180045
LYa_b1_contig_453778 (1..649) consensus	118.214	0.00366671	0.0268064	1
LYa_b1_contig_3415 (1..1319) consensus	117.836	5.01882e-05	0.000917953	1
LYa_b1_contig_289962 (1..374) consensus	117.806	4.80393e-10	3.28511e-08	8.92201e-05
LYa_b1_contig_452170 (39..390) consensus	117.771	0.00473767	0.0321895	1
LYa_b1_contig_10124 (404..979) consensus	117.769	0.00519879	0.0343962	1
LYa_b1_contig_181618 (1..481) consensus	117.703	4.12609e-36	3.91652e-33	7.66309e-31
LYa_b1_contig_250440 (990..1667) consensus	117.332	0.00380241	0.0275245	1
LYa_b1_contig_412450 (343..937) consensus	117.217	0.00695417	0.0422865	1
LYa_b1_contig_242818 (9..664) consensus	117.217	0.00695297	0.0422831	1
LYa_b1_contig_157541 (41..396) consensus	117.094	0.00387613	0.0278967	1
LYa_b1_contig_423997 (36..2064) consensus	117.05	8.97129e-07	2.95254e-05	0.166618
LYa_b1_contig_393336 (1..295) consensus	116.582	3.04587e-17	5.96249e-15	5.65688e-12
LYa_b1_contig_451094 (10..406) consensus	116.51	0.00406205	0.0288392	1
LYa_b1_contig_433796 (1..260) consensus	116.366	0.00398368	0.0284712	1
LYa_b1_contig_451539 (1..595) consensus	116.329	0.00719942	0.0433641	1
LYa_b1_contig_388280 (115..917) consensus	116.329	0.00719859	0.0433631	1
LYa_b1_contig_372819 (4..1548) consensus	116.264	6.1236e-09	3.40906e-07	0.00113729
LYa_b1_contig_81606 (477..826) consensus	116.176	0.00420311	0.029567	1
LYa_b1_contig_241225 (13..1187) consensus	116.119	0.00491802	0.033093	1
LYa_b1_contig_330780 (1..244) consensus	115.942	0.00649467	0.0403023	1
LYa_b1_contig_8271 (67..879) consensus	115.916	5.96207e-07	2.06955e-05	0.110729
LYa_b1_contig_459571 (7..256) consensus	115.707	0.00590476	0.0376801	1
LYa_b1_contig_146912 (463..756) consensus	115.707	0.00590563	0.037682	1
LYa_b1_contig_208524 (1..597) consensus	115.605	0.00404394	0.0287508	1
LYa_b1_contig_200235 (1..706) consensus	115.429	2.95047e-27	1.49725e-24	5.47971e-22
LYa_b1_contig_338413 (5..476) consensus	115.418	4.82291e-27	2.42876e-24	8.95725e-22
LYa_b1_contig_163856 (1..1271) consensus	115.01	2.6877e-08	1.30483e-06	0.00499168
LYa_b1_contig_448019 (45..650) consensus	114.96	0.00724972	0.0435796	1
LYa_b1_contig_95062 (1..686) consensus	114.899	7.73352e-49	1.7006e-45	1.43629e-43
LYa_b1_contig_189215 (8..512) consensus	114.846	0.00383027	0.0276579	1
LYa_b1_contig_421150 (1..203) consensus	114.844	0.00376713	0.0273322	1
LYa_b1_contig_452885 (84..400) consensus	114.842	0.00375147	0.027241	1
LYa_b1_contig_258385 (129..747) consensus	114.831	0.00374905	0.0272309	1
LYa_b1_contig_426624 (309..532) consensus	114.771	0.00405326	0.0287969	1
LYa_b1_contig_387925 (1..356) consensus	114.514	1.42798e-06	4.42998e-05	0.265208
LYa_b1_contig_67704 (1..486) consensus	114.052	0.00552372	0.0359209	1
LYa_b1_contig_351821 (1..326) consensus	113.809	0.0072677	0.0436508	1
LYa_b1_contig_196416 (9..309) consensus	113.401	0.0044331	0.0307195	1
LYa_b1_contig_366130 (1..1177) consensus	112.812	7.8829e-07	2.64044e-05	0.146404
LYa_b1_contig_300106 (1..206) consensus	112.608	0.00765808	0.0452813	1
LYa_b1_contig_213346 (989..1338) consensus	112.559	0.00553386	0.0359727	1
LYa_b1_contig_129363 (1..489) consensus	112.559	0.00553313	0.0359707	1
LYa_b1_contig_288824 (1..890) consensus	112.438	0.0045942	0.0315122	1
LYa_b1_contig_89460 (4349..4607) consensus	112.298	0.00484666	0.0327312	1
LYa_b1_contig_113933 (1..273) consensus	112.281	0.00535161	0.0351184	1
LYa_b1_contig_141898 (1..421) consensus	112.266	6.55696e-07	2.25293e-05	0.121778
LYa_b1_contig_451585 (1..482) consensus	112.14	0.00418421	0.0294717	1
LYa_b1_contig_416517 (1..408) consensus	111.943	0.00413814	0.029244	1
LYa_b1_contig_452770 (1..221) consensus	111.864	0.00417229	0.0294037	1
LYa_b1_contig_141935 (1425..5983) consensus	111.831	3.52156e-17	6.82282e-15	6.54034e-12
LYa_b1_contig_388495 (1..1528) consensus	111.644	6.05615e-07	2.09944e-05	0.112477
LYa_b1_contig_453440 (56..574) consensus	111.577	0.00436398	0.0303822	1
LYa_b1_contig_351153 (1..361) consensus	111.404	0.0076512	0.0452542	1
LYa_b1_contig_282773 (1..219) consensus	111.289	0.00398973	0.028492	1
LYa_b1_contig_228788 (600..1182) consensus	111.288	0.00398222	0.0284654	1
LYa_b1_contig_217618 (1..217) consensus	111.286	0.00399007	0.028492	1
LYa_b1_contig_276297 (5..220) consensus	111.278	0.00408864	0.0289703	1
LYa_b1_contig_207044 (114..637) consensus	111.276	0.0040604	0.0288321	1
LYa_b1_contig_192547 (1..1294) consensus	111.232	0.00468899	0.0319741	1
LYa_b1_contig_222560 (1..681) consensus	111.174	3.71903e-17	7.17381e-15	6.90709e-12
LYa_b1_contig_295584 (219..845) consensus	111.064	0.00432804	0.0301935	1
LYa_b1_contig_328266 (2..611) consensus	111.057	0.00545978	0.035628	1
LYa_b1_contig_327165 (1..415) consensus	111.045	6.93025e-07	2.36199e-05	0.128711
LYa_b1_contig_373279 (168..615) consensus	110.942	0.00433082	0.0302029	1
LYa_b1_contig_198190 (17..807) consensus	110.932	4.02097e-16	6.83668e-14	7.46786e-11
LYa_b1_contig_97445 (952..1264) consensus	110.851	0.00465401	0.0318144	1
LYa_b1_contig_149031 (109..502) consensus	110.804	0.00516904	0.034256	1
LYa_b1_contig_343777 (1..1049) consensus	110.792	5.95866e-10	4.01115e-08	0.000110666
LYa_b1_contig_316403 (1..306) consensus	110.77	1.52355e-06	4.68027e-05	0.282959
LYa_b1_contig_10348 (1..239) consensus	110.637	0.00597289	0.0380035	1
LYa_b1_contig_378327 (24..897) consensus	110.498	0.00432895	0.0301957	1
LYa_b1_contig_10343 (1..340) consensus	110.401	0.00769096	0.0454248	1
LYa_b1_contig_290195 (279..1441) consensus	110.401	0.0076913	0.0454248	1
LYa_b1_contig_230365 (1..1468) consensus	110.005	3.08511e-31	2.05581e-28	5.72976e-26
LYa_b1_contig_195580 (306..934) consensus	109.881	0.00453381	0.0312111	1
LYa_b1_contig_90437 (1594..1887) consensus	109.873	5.13804e-10	3.489e-08	9.54252e-05
LYa_b1_contig_135397 (1..1247) consensus	109.807	4.49929e-15	6.61066e-13	8.35622e-10
LYa_b1_contig_426433 (1..328) consensus	109.696	7.51855e-07	2.53708e-05	0.139637
LYa_b1_contig_233710 (43..1389) consensus	109.658	6.85083e-17	1.28395e-14	1.27236e-11
LYa_b1_contig_425413 (1..261) consensus	109.621	0.00478659	0.0324267	1
LYa_b1_contig_140956 (14..872) consensus	109.182	1.61035e-22	5.22038e-20	2.99079e-17
LYa_b1_contig_399663 (1..1183) consensus	109.172	6.28336e-10	4.20768e-08	0.000116696
LYa_b1_contig_160628 (41..1512) consensus	109.117	9.20189e-24	3.40083e-21	1.709e-18
LYa_b1_contig_408502 (40..324) consensus	108.887	0.00806069	0.0469461	1
LYa_b1_contig_54432 (1..710) consensus	108.887	0.00806417	0.0469586	1
LYa_b1_contig_451925 (1..344) consensus	108.796	2.35448e-12	2.44222e-10	4.37281e-07
LYa_b1_contig_101648 (273..1374) consensus	108.755	0.00560668	0.0363101	1
LYa_b1_contig_314360 (45..373) consensus	108.739	2.32249e-09	1.40564e-07	0.00043134
LYa_b1_contig_276270 (331..1847) consensus	108.524	7.00084e-07	2.38187e-05	0.130022
LYa_b1_contig_108387 (240..1488) consensus	108.46	1.77837e-44	3.08735e-41	3.30285e-39
LYa_b1_contig_28416 (1..455) consensus	108.41	7.48762e-07	2.52837e-05	0.139062
LYa_b1_contig_250811 (1..236) consensus	108.324	0.00446069	0.030851	1
LYa_b1_contig_140 (1..1631) consensus	108.181	3.61137e-50	8.66335e-47	6.70714e-45
LYa_b1_contig_187068 (54..341) consensus	108.116	0.00446136	0.0308524	1
LYa_b1_contig_290098 (1..507) consensus	108.096	0.00443793	0.0307402	1
LYa_b1_contig_448380 (145..523) consensus	107.975	0.00731172	0.0438245	1
LYa_b1_contig_456122 (1..273) consensus	107.909	5.37416e-31	3.52769e-28	9.98105e-26
LYa_b1_contig_296447 (1..280) consensus	107.849	0.00815686	0.0473376	1
LYa_b1_contig_448051 (61..428) consensus	107.849	0.00815726	0.0473376	1
LYa_b1_contig_268180 (564..1543) consensus	107.845	0.00444547	0.0307745	1
LYa_b1_contig_438701 (23..246) consensus	107.745	0.00442807	0.0307046	1
LYa_b1_contig_100635 (1082..1485) consensus	107.742	0.00433881	0.0302538	1
LYa_b1_contig_288943 (1..234) consensus	107.733	0.00431433	0.0301343	1
LYa_b1_contig_174561 (2..417) consensus	107.731	0.00430248	0.0300657	1
LYa_b1_contig_161391 (1..552) consensus	107.73	0.0043344	0.0302246	1
LYa_b1_contig_198125 (1..240) consensus	107.712	0.00577792	0.0371365	1
LYa_b1_contig_334604 (434..850) consensus	107.694	0.00441805	0.0306556	1
LYa_b1_contig_139412 (1..996) consensus	107.655	3.73322e-11	3.11945e-09	6.93346e-06
LYa_b1_contig_193657 (1..288) consensus	107.568	0.00449163	0.031008	1
LYa_b1_contig_296558 (167..436) consensus	107.444	9.63669e-05	0.00157184	1
LYa_b1_contig_459345 (2..294) consensus	107.314	0.00727603	0.0436741	1
LYa_b1_contig_46945 (34..411) consensus	107.314	0.00727509	0.0436724	1
LYa_b1_contig_8198 (1..2983) consensus	107.195	2.31166e-26	1.05173e-23	4.29328e-21
LYa_b1_contig_224946 (893..1350) consensus	107.142	0.00586776	0.0375512	1
LYa_b1_contig_51794 (39..292) consensus	106.993	0.00815145	0.0473198	1
LYa_b1_contig_55045 (17..319) consensus	106.993	0.00814995	0.0473161	1
LYa_b1_contig_398058 (723..1377) consensus	106.993	0.00814966	0.0473161	1
LYa_b1_contig_250520 (1..350) consensus	106.898	1.9847e-06	5.89514e-05	0.368605
LYa_b1_contig_158260 (42..744) consensus	106.73	0.00504523	0.0336672	1
LYa_b1_contig_13238 (101..1122) consensus	106.69	1.89202e-06	5.65938e-05	0.351391
LYa_b1_contig_264032 (1..1463) consensus	106.317	8.74254e-10	5.70188e-08	0.000162369
LYa_b1_contig_424899 (1..237) consensus	106.071	1.00494e-06	3.26179e-05	0.18664
LYa_b1_contig_28381 (1..1852) consensus	105.994	0.00615931	0.0388331	1
LYa_b1_contig_132159 (1..459) consensus	105.91	0.00564377	0.0364822	1
LYa_b1_contig_148615 (167..2305) consensus	105.886	5.77875e-42	7.62448e-39	1.07325e-36
LYa_b1_contig_230555 (103..3634) consensus	105.697	2.36612e-12	2.45236e-10	4.39443e-07
LYa_b1_contig_395059 (89..488) consensus	105.603	0.00497491	0.0333446	1
LYa_b1_contig_367355 (1..649) consensus	105.587	0.00616913	0.0388745	1
LYa_b1_contig_289520 (1..479) consensus	105.392	8.78708e-07	2.9035e-05	0.163196
LYa_b1_contig_413003 (6..379) consensus	105.166	0.00855199	0.0489777	1
LYa_b1_contig_298320 (1120..1856) consensus	105.166	0.00855359	0.0489827	1
LYa_b1_contig_412411 (890..1693) consensus	105.151	0.00608076	0.0384702	1
LYa_b1_contig_452631 (1..201) consensus	105.114	0.00480683	0.0325304	1
LYa_b1_contig_92511 (260..1890) consensus	105.066	7.54193e-15	1.07014e-12	1.40071e-09
LYa_b1_contig_48901 (1..789) consensus	104.987	0.00503389	0.0336119	1
LYa_b1_contig_381747 (106..660) consensus	104.921	0.00771337	0.0455042	1
LYa_b1_contig_76292 (1..601) consensus	104.908	0.00484422	0.032718	1
LYa_b1_contig_289300 (21..527) consensus	104.742	0.00502332	0.0335685	1
LYa_b1_contig_451782 (1..358) consensus	104.738	0.00493165	0.0331473	1
LYa_b1_contig_308678 (624..1043) consensus	104.545	3.09221e-12	3.15535e-10	5.74295e-07
LYa_b1_contig_232459 (1..290) consensus	104.51	0.00543868	0.0355303	1
LYa_b1_contig_175656 (1..1672) consensus	104.48	5.27211e-06	0.000137064	0.979152
LYa_b1_contig_399294 (1..672) consensus	104.465	0.00523876	0.0345784	1
LYa_b1_contig_279754 (3..352) consensus	104.441	0.00494469	0.0332012	1
LYa_b1_contig_330478 (1..359) consensus	104.383	0.00558129	0.0361812	1
LYa_b1_contig_377486 (32..255) consensus	104.369	0.00473767	0.0321895	1
LYa_b1_contig_455286 (38..364) consensus	104.293	0.00861869	0.0492122	1
LYa_b1_contig_34900 (1..1407) consensus	104.284	4.69905e-25	1.95581e-22	8.72721e-20
LYa_b1_contig_244600 (60..553) consensus	104.278	0.00475458	0.0322695	1
LYa_b1_contig_107262 (1..204) consensus	104.251	0.00542046	0.0354275	1
LYa_b1_contig_427221 (1..243) consensus	104.217	0.00476855	0.0323311	1
LYa_b1_contig_343777 (1152..1663) consensus	104.216	0.00727641	0.0436743	1
LYa_b1_contig_17705 (3758..4333) consensus	104.191	0.00464865	0.0317926	1
LYa_b1_contig_354818 (28..455) consensus	104.188	0.0046622	0.0318523	1
LYa_b1_contig_152237 (1..216) consensus	104.186	0.00470661	0.0320511	1
LYa_b1_contig_55893 (70..424) consensus	104.186	0.00460776	0.031585	1
LYa_b1_contig_152988 (78..309) consensus	104.185	0.00463846	0.0317443	1
LYa_b1_contig_452721 (74..736) consensus	104.183	0.00469413	0.0319942	1
LYa_b1_contig_341690 (264..838) consensus	104.183	0.00459754	0.0315313	1
LYa_b1_contig_197286 (652..1665) consensus	104.183	0.00459779	0.0315314	1
LYa_b1_contig_415424 (1..272) consensus	104.177	0.00463433	0.0317254	1
LYa_b1_contig_416026 (620..1099) consensus	104.174	0.00467423	0.031908	1
LYa_b1_contig_247666 (1..356) consensus	104.174	0.00467491	0.031911	1
LYa_b1_contig_453658 (41..403) consensus	104.046	0.00478909	0.0324386	1
LYa_b1_contig_277287 (19..1349) consensus	104.039	1.06338e-06	3.42285e-05	0.197494
LYa_b1_contig_338642 (1..730) consensus	103.922	4.90413e-06	0.000128895	0.910809
LYa_b1_contig_46833 (37..2106) consensus	103.907	0.00772862	0.0455555	1
LYa_b1_contig_350694 (546..1811) consensus	103.842	2.29024e-14	3.08655e-12	4.25349e-09
LYa_b1_contig_278206 (1..362) consensus	103.673	0.00489992	0.0330013	1
LYa_b1_contig_105846 (56..454) consensus	103.585	0.00863748	0.0492856	1
LYa_b1_contig_347108 (43..1431) consensus	103.33	9.86516e-12	9.1277e-10	1.83219e-06
LYa_b1_contig_442901 (19..666) consensus	103.046	3.59529e-14	4.67181e-12	6.67727e-09
LYa_b1_contig_452180 (11..448) consensus	103.006	0.00530787	0.0349096	1
LYa_b1_contig_231368 (13..400) consensus	102.868	2.2702e-16	3.99907e-14	4.21629e-11
LYa_b1_contig_149154 (253..758) consensus	102.834	0.00514319	0.0341442	1
LYa_b1_contig_358924 (1..353) consensus	102.71	6.05539e-06	0.000154565	1
LYa_b1_contig_276924 (1..329) consensus	102.36	6.29966e-14	7.88594e-12	1.16999e-08
LYa_b1_contig_407323 (1..421) consensus	102.312	9.7681e-07	3.18301e-05	0.181416
LYa_b1_contig_255275 (635..1173) consensus	102.288	2.24323e-14	3.02939e-12	4.16619e-09
LYa_b1_contig_137328 (1..784) consensus	102.223	1.49381e-06	4.60285e-05	0.277436
LYa_b1_contig_44544 (8..446) consensus	102.025	0.00573156	0.0369159	1
LYa_b1_contig_62311 (23..341) consensus	102.01	1.07955e-09	6.91102e-08	0.000200498
LYa_b1_contig_96845 (767..1043) consensus	101.902	1.39168e-19	3.36914e-17	2.58467e-14
LYa_b1_contig_96845 (1..492) consensus	101.753	8.64548e-26	3.76464e-23	1.60566e-20
LYa_b1_contig_217267 (531..1042) consensus	101.525	0.00650216	0.0403374	1
LYa_b1_contig_129035 (159..964) consensus	101.517	0.00621778	0.0391	1
LYa_b1_contig_452033 (1..536) consensus	101.515	0.00512597	0.0340595	1
LYa_b1_contig_182644 (1..231) consensus	101.446	0.00905634	0.0508878	1
LYa_b1_contig_64675 (791..1212) consensus	101.446	0.00905675	0.0508878	1
LYa_b1_contig_451987 (1..325) consensus	101.35	0.00511694	0.034015	1
LYa_b1_contig_62776 (1..368) consensus	101.153	0.00742185	0.0442754	1
LYa_b1_contig_138640 (1..395) consensus	101.111	3.0675e-16	5.33236e-14	5.69705e-11
LYa_b1_contig_438847 (18..380) consensus	101.04	0.00507868	0.0338324	1
LYa_b1_contig_278107 (1..807) consensus	100.899	1.21992e-06	3.85433e-05	0.226568
LYa_b1_contig_422875 (43..284) consensus	100.843	0.00521131	0.0344546	1
LYa_b1_contig_404987 (553..2039) consensus	100.76	1.0885e-09	6.9582e-08	0.00020216
LYa_b1_contig_105623 (96..442) consensus	100.737	0.00914447	0.0512345	1
LYa_b1_contig_213237 (49..418) consensus	100.737	0.00914437	0.0512345	1
LYa_b1_contig_297722 (9..383) consensus	100.737	0.0091426	0.0512284	1
LYa_b1_contig_65574 (16..690) consensus	100.704	5.98723e-47	1.2539e-43	1.11197e-41
LYa_b1_contig_259998 (1..441) consensus	100.688	0.0052358	0.0345682	1
LYa_b1_contig_149665 (26..308) consensus	100.647	0.007292	0.043748	1
LYa_b1_contig_451568 (1..569) consensus	100.639	0.00505794	0.0337264	1
LYa_b1_contig_455589 (1..274) consensus	100.639	0.00497705	0.0333541	1
LYa_b1_contig_9167 (24..248) consensus	100.639	0.00497486	0.0333446	1
LYa_b1_contig_451745 (1..214) consensus	100.637	0.00497125	0.0333286	1
LYa_b1_contig_453740 (1..240) consensus	100.637	0.00497111	0.0333286	1
LYa_b1_contig_332354 (1..265) consensus	100.633	0.00491952	0.0330988	1
LYa_b1_contig_149948 (674..992) consensus	100.632	0.00489984	0.0330013	1
LYa_b1_contig_303141 (3..454) consensus	100.632	0.00489935	0.0330008	1
LYa_b1_contig_250455 (1..211) consensus	100.632	0.00492388	0.0331221	1
LYa_b1_contig_283853 (1..219) consensus	100.629	0.00494786	0.0332173	1
LYa_b1_contig_229271 (1..503) consensus	100.627	0.00494923	0.0332234	1
LYa_b1_contig_419862 (43..856) consensus	100.624	0.00499581	0.0334406	1
LYa_b1_contig_452231 (1..276) consensus	100.624	0.00507469	0.0338125	1
LYa_b1_contig_374975 (17..249) consensus	100.623	0.00504816	0.033685	1
LYa_b1_contig_224729 (1..468) consensus	100.621	0.00508361	0.0338548	1
LYa_b1_contig_451984 (20..635) consensus	100.607	0.00508866	0.0338764	1
LYa_b1_contig_209891 (5..651) consensus	100.388	0.00542474	0.0354538	1
LYa_b1_contig_363072 (1..309) consensus	100.307	0.00516127	0.0342269	1
LYa_b1_contig_255666 (1..491) consensus	100.278	1.30275e-06	4.08012e-05	0.241951
LYa_b1_contig_76478 (267..1218) consensus	100.25	0.0054428	0.0355447	1
LYa_b1_contig_39473 (1..1095) consensus	100.242	1.56399e-09	9.7336e-08	0.000290468
LYa_b1_contig_427236 (1..555) consensus	100.214	1.207e-06	3.82448e-05	0.224168
LYa_b1_contig_308733 (92..409) consensus	100.177	0.00910314	0.0510724	1
LYa_b1_contig_170782 (363..928) consensus	100.177	0.00910235	0.0510721	1
LYa_b1_contig_180446 (1..554) consensus	100.061	4.4778e-14	5.74151e-12	8.31631e-09
LYa_b1_contig_248943 (271..558) consensus	99.8657	0.00530431	0.0348943	1
LYa_b1_contig_421240 (1..793) consensus	99.431	1.69833e-23	6.13913e-21	3.1542e-18
LYa_b1_contig_55045 (408..1574) consensus	99.4166	5.17e-06	0.000134835	0.960189
LYa_b1_contig_368362 (16..749) consensus	99.0454	0.00582337	0.0373413	1
LYa_b1_contig_10666 (1..386) consensus	98.7568	0.00681414	0.041737	1
LYa_b1_contig_324816 (116..481) consensus	98.7491	0.00581928	0.0373265	1
LYa_b1_contig_233650 (313..1915) consensus	98.6562	5.11263e-09	2.88644e-07	0.000949534
LYa_b1_contig_329493 (7..2253) consensus	98.4477	3.47837e-17	6.74906e-15	6.46013e-12
LYa_b1_contig_403379 (26..340) consensus	98.3053	0.00633091	0.0395877	1
LYa_b1_contig_73697 (1558..2029) consensus	98.2205	0.00587077	0.0375686	1
LYa_b1_contig_133803 (1..206) consensus	97.7248	0.00967182	0.0532618	1
LYa_b1_contig_457789 (2..268) consensus	97.7248	0.00966896	0.0532498	1
LYa_b1_contig_302495 (1..368) consensus	97.7248	0.00966923	0.0532498	1
LYa_b1_contig_462518 (113..515) consensus	97.7248	0.00966849	0.0532498	1
LYa_b1_contig_296451 (438..1342) consensus	97.7248	0.00966691	0.0532489	1
LYa_b1_contig_6645 (4210..5456) consensus	97.7248	0.00966497	0.0532489	1
LYa_b1_contig_452892 (89..379) consensus	97.671	0.00551775	0.0358927	1
LYa_b1_contig_325691 (33..634) consensus	97.671	0.00552054	0.0359056	1
LYa_b1_contig_315715 (1..297) consensus	97.5887	0.00552175	0.0359099	1
LYa_b1_contig_1966 (18..1545) consensus	97.5467	0.00739882	0.0441946	1
LYa_b1_contig_368543 (1..364) consensus	97.4803	0.00545433	0.0356013	1
LYa_b1_contig_369758 (1..203) consensus	97.4798	0.00874129	0.0496631	1
LYa_b1_contig_462334 (73..345) consensus	97.4798	0.00874122	0.0496631	1
LYa_b1_contig_448476 (94..301) consensus	97.4114	0.00651936	0.0404156	1
LYa_b1_contig_96773 (481..1238) consensus	97.2488	0.00784249	0.0460661	1
LYa_b1_contig_452417 (254..871) consensus	97.231	0.00565542	0.0365415	1
LYa_b1_contig_197286 (24..562) consensus	97.188	0.00554046	0.0359996	1
LYa_b1_contig_303953 (1..457) consensus	97.1811	0.00964328	0.0531749	1
LYa_b1_contig_405556 (1..1947) consensus	97.1811	0.00964353	0.0531749	1
LYa_b1_contig_284636 (54..659) consensus	97.0871	0.00535298	0.0351229	1
LYa_b1_contig_284871 (96..459) consensus	97.0843	0.00540625	0.0353645	1
LYa_b1_contig_384585 (25..397) consensus	97.0816	0.00527507	0.034744	1
LYa_b1_contig_357100 (138..863) consensus	97.0815	0.00526623	0.0347031	1
LYa_b1_contig_232536 (166..712) consensus	97.0815	0.00537133	0.0352181	1
LYa_b1_contig_451716 (104..842) consensus	97.0815	0.0053741	0.0352308	1
LYa_b1_contig_297564 (398..956) consensus	97.0802	0.00532684	0.0350006	1
LYa_b1_contig_452399 (3..215) consensus	97.0801	0.00530449	0.0348943	1
LYa_b1_contig_50529 (432..759) consensus	97.0801	0.00530709	0.0349062	1
LYa_b1_contig_300294 (682..1192) consensus	97.0787	0.0053746	0.0352308	1
LYa_b1_contig_380340 (1..404) consensus	97.0774	0.00523993	0.0345799	1
LYa_b1_contig_214103 (341..599) consensus	97.0704	0.00544783	0.0355694	1
LYa_b1_contig_139141 (3..1624) consensus	97.0392	1.44999e-06	4.48982e-05	0.269296
LYa_b1_contig_203306 (1..211) consensus	96.9456	0.00540308	0.0353525	1
LYa_b1_contig_354496 (116..571) consensus	96.8667	0.00754122	0.0447931	1
LYa_b1_contig_413279 (18..421) consensus	96.7691	0.0096661	0.0532489	1
LYa_b1_contig_399409 (207..613) consensus	96.7691	0.00966539	0.0532489	1
LYa_b1_contig_404178 (24..450) consensus	96.7691	0.00966653	0.0532489	1
LYa_b1_contig_107851 (289..762) consensus	96.7691	0.00966664	0.0532489	1
LYa_b1_contig_412738 (8..495) consensus	96.7691	0.00966735	0.0532489	1
LYa_b1_contig_20590 (1..1277) consensus	96.7691	0.00966697	0.0532489	1
LYa_b1_contig_423756 (7..271) consensus	96.6982	1.69457e-06	5.13743e-05	0.31472
LYa_b1_contig_116710 (1..818) consensus	96.6882	0.00804624	0.0468852	1
LYa_b1_contig_330869 (12..302) consensus	96.3499	0.00573336	0.0369257	1
LYa_b1_contig_326974 (1..462) consensus	96.3285	0.00572809	0.0369036	1
LYa_b1_contig_151547 (1367..2001) consensus	96.3261	0.00707499	0.0428042	1
LYa_b1_contig_284494 (73..736) consensus	96.1791	0.00731679	0.0438369	1
LYa_b1_contig_15919 (117..3130) consensus	96.1689	6.07165e-05	0.00107368	1
LYa_b1_contig_399662 (358..707) consensus	96.0433	0.00715565	0.0431774	1
LYa_b1_contig_330949 (1..431) consensus	96.0374	0.00583087	0.0373785	1
LYa_b1_contig_5412 (13..643) consensus	96.0233	1.62457e-05	0.000356768	1
LYa_b1_contig_3410 (1..461) consensus	95.9636	5.93877e-32	4.12401e-29	1.10297e-26
LYa_b1_contig_115697 (51..590) consensus	95.8585	0.00589327	0.0376504	1
LYa_b1_contig_4771 (1..275) consensus	95.8047	1.34658e-16	2.44607e-14	2.50091e-11
LYa_b1_contig_181666 (10..396) consensus	95.6811	0.00665167	0.0410105	1
LYa_b1_contig_460902 (1..211) consensus	95.4879	0.00727413	0.0436686	1
LYa_b1_contig_174247 (86..1250) consensus	95.3979	7.70029e-33	5.73998e-30	1.43012e-27
LYa_b1_contig_251375 (24..624) consensus	95.3882	1.5875e-06	4.84848e-05	0.294835
LYa_b1_contig_447759 (276..670) consensus	95.32	0.0066174	0.0408563	1
LYa_b1_contig_309958 (359..970) consensus	95.2564	0.00710195	0.042924	1
LYa_b1_contig_420995 (11..222) consensus	95.1938	0.00731792	0.043841	1
LYa_b1_contig_255275 (1..593) consensus	95.1212	8.45818e-12	7.90909e-10	1.57088e-06
LYa_b1_contig_381512 (23..515) consensus	95.109	0.00620068	0.0390289	1
LYa_b1_contig_326366 (49..616) consensus	95.0487	0.00739997	0.0441954	1
LYa_b1_contig_264091 (1..1133) consensus	95.0262	1.55097e-06	4.75234e-05	0.288052
LYa_b1_contig_361549 (1..367) consensus	94.9065	0.00666827	0.0410858	1
LYa_b1_contig_293307 (1..262) consensus	94.8925	0.00771519	0.0455099	1
LYa_b1_contig_172343 (174..1476) consensus	94.7803	3.5682e-06	9.81628e-05	0.662697
LYa_b1_contig_87424 (5..237) consensus	94.5486	0.00701982	0.04257	1
LYa_b1_contig_452105 (1..559) consensus	94.4312	0.00609115	0.038523	1
LYa_b1_contig_451890 (1..256) consensus	94.3734	0.00640328	0.0399053	1
LYa_b1_contig_191824 (1..359) consensus	94.3296	0.00797262	0.0465979	1
LYa_b1_contig_412279 (72..519) consensus	94.1854	0.00818092	0.0474374	1
LYa_b1_contig_452346 (1..261) consensus	94.0827	0.00675076	0.0414528	1
LYa_b1_contig_451700 (55..388) consensus	94.0632	0.00595828	0.0379409	1
LYa_b1_contig_97351 (1..297) consensus	94.0304	0.00745535	0.0444431	1
LYa_b1_contig_322833 (464..771) consensus	94.0039	0.010497	0.0564327	1
LYa_b1_contig_106249 (404..1228) consensus	93.8657	3.42753e-05	0.000670366	1
LYa_b1_contig_269341 (1..315) consensus	93.8596	0.00612516	0.0386843	1
LYa_b1_contig_185305 (42..870) consensus	93.7923	0.00624198	0.0391988	1
LYa_b1_contig_393296 (1..537) consensus	93.748	3.02068e-09	1.77844e-07	0.000561011
LYa_b1_contig_71243 (1104..2238) consensus	93.6873	0.00913888	0.0512185	1
LYa_b1_contig_241780 (77..474) consensus	93.6635	0.0060998	0.0385666	1
LYa_b1_contig_241785 (7..289) consensus	93.6253	0.0103955	0.056061	1
LYa_b1_contig_177551 (1..204) consensus	93.5301	0.00569895	0.0367525	1
LYa_b1_contig_224172 (255..625) consensus	93.53	0.0058096	0.0372821	1
LYa_b1_contig_451746 (1..324) consensus	93.5288	0.00587214	0.0375737	1
LYa_b1_contig_436875 (1..374) consensus	93.5274	0.00569757	0.0367472	1
LYa_b1_contig_258782 (1896..2367) consensus	93.5274	0.00569735	0.0367472	1
LYa_b1_contig_52699 (1382..1814) consensus	93.526	0.00576533	0.03707	1
LYa_b1_contig_255652 (1..316) consensus	93.522	0.00581795	0.0373229	1
LYa_b1_contig_247506 (1..224) consensus	93.4988	0.00608575	0.0384944	1
LYa_b1_contig_341671 (1..310) consensus	93.4844	0.00591493	0.0377249	1
LYa_b1_contig_346495 (26..1245) consensus	93.405	2.68627e-15	4.09268e-13	4.98902e-10
LYa_b1_contig_33578 (1..834) consensus	93.3835	3.82709e-45	6.8236e-42	7.10779e-40
LYa_b1_contig_132721 (390..1166) consensus	93.3807	8.68601e-08	3.70454e-06	0.0161319
LYa_b1_contig_461603 (1..267) consensus	93.3613	0.0102163	0.0553774	1
LYa_b1_contig_59975 (1..1050) consensus	93.3613	0.0102155	0.0553751	1
LYa_b1_contig_258200 (1..451) consensus	93.3399	4.3568e-11	3.59273e-09	8.09159e-06
LYa_b1_contig_161981 (1..544) consensus	93.2261	6.18805e-13	6.90629e-11	1.14926e-07
LYa_b1_contig_100455 (1..305) consensus	93.2085	0.00690132	0.0421069	1
LYa_b1_contig_22213 (2433..3696) consensus	93.2053	0.00840555	0.0483679	1
LYa_b1_contig_92242 (1..442) consensus	93.1128	1.01802e-15	1.63602e-13	1.8907e-10
LYa_b1_contig_111191 (1..427) consensus	93.0571	1.94593e-06	5.79823e-05	0.361403
LYa_b1_contig_229389 (1..480) consensus	93.0182	8.51236e-16	1.37806e-13	1.58094e-10
LYa_b1_contig_26163 (252..593) consensus	92.904	5.04106e-53	1.47804e-49	9.3624e-48
LYa_b1_contig_266825 (1..281) consensus	92.8367	3.32455e-06	9.2472e-05	0.617446
LYa_b1_contig_191185 (169..1302) consensus	92.827	2.55732e-09	1.52883e-07	0.000474954
LYa_b1_contig_278207 (1..336) consensus	92.7893	3.19748e-09	1.87417e-07	0.000593846
LYa_b1_contig_278112 (139..517) consensus	92.7242	0.00619844	0.0390201	1
LYa_b1_contig_206037 (151..909) consensus	92.6304	0.00791456	0.0463666	1
LYa_b1_contig_174451 (1..249) consensus	92.4986	3.05574e-09	1.79704e-07	0.000567522
LYa_b1_contig_408299 (88..594) consensus	92.4873	0.00633662	0.0396046	1
LYa_b1_contig_102231 (1..1135) consensus	91.9771	0.00771327	0.0455042	1
LYa_b1_contig_311966 (35..375) consensus	91.9201	0.00704454	0.0426826	1
LYa_b1_contig_194796 (1..263) consensus	91.8017	0.00716218	0.0432089	1
LYa_b1_contig_218437 (257..930) consensus	91.776	0.00786588	0.0461645	1
LYa_b1_contig_124679 (74..831) consensus	91.7337	4.50336e-17	8.63624e-15	8.36378e-12
LYa_b1_contig_70071 (1..419) consensus	91.6884	1.02781e-13	1.26619e-11	1.90888e-08
LYa_b1_contig_275086 (15..738) consensus	91.5123	2.67721e-11	2.30555e-09	4.97219e-06
LYa_b1_contig_109485 (70..3692) consensus	91.3018	7.99022e-26	3.49083e-23	1.48397e-20
LYa_b1_contig_290445 (1..1241) consensus	90.8272	2.09446e-06	6.18216e-05	0.388989
LYa_b1_contig_317106 (21..1223) consensus	90.6898	4.79838e-09	2.71716e-07	0.000891169
LYa_b1_contig_423145 (22..375) consensus	90.6553	0.00655773	0.0405886	1
LYa_b1_contig_373024 (29..306) consensus	90.5898	0.0086551	0.0493465	1
LYa_b1_contig_100635 (42..306) consensus	90.2211	0.00667795	0.0411262	1
LYa_b1_contig_229989 (389..603) consensus	90.1983	0.00999933	0.0545369	1
LYa_b1_contig_274565 (1..218) consensus	90.0928	0.00643123	0.0400328	1
LYa_b1_contig_152308 (9..774) consensus	90.0695	0.0111575	0.058797	1
LYa_b1_contig_68263 (593..1059) consensus	90.0624	1.6455e-13	1.97191e-11	3.05608e-08
LYa_b1_contig_13955 (47..478) consensus	90.0478	0.00808084	0.0470369	1
LYa_b1_contig_136315 (1..284) consensus	89.9987	0.00640728	0.0399215	1
LYa_b1_contig_90437 (747..1043) consensus	89.9851	0.00628034	0.0393602	1
LYa_b1_contig_409561 (17..371) consensus	89.9825	0.00627144	0.0393239	1
LYa_b1_contig_74468 (1..614) consensus	89.9825	0.0062714	0.0393239	1
LYa_b1_contig_238715 (1..494) consensus	89.9786	0.00614301	0.0387655	1
LYa_b1_contig_305307 (1..239) consensus	89.9734	0.00621642	0.0390978	1
LYa_b1_contig_355911 (392..952) consensus	89.9734	0.00631607	0.0395209	1
LYa_b1_contig_367096 (1..253) consensus	89.9536	0.0110438	0.0583408	1
LYa_b1_contig_168802 (1..268) consensus	89.9536	0.0110428	0.058338	1
LYa_b1_contig_365380 (12..359) consensus	89.8992	0.0101897	0.0552671	1
LYa_b1_contig_452742 (24..305) consensus	89.8963	0.00859882	0.0491423	1
LYa_b1_contig_175337 (4063..4528) consensus	89.8577	0.00642633	0.0400156	1
LYa_b1_contig_451971 (120..545) consensus	89.8044	0.00653675	0.0404834	1
LYa_b1_contig_406932 (215..577) consensus	89.7712	0.00653635	0.0404829	1
LYa_b1_contig_284422 (58..2002) consensus	89.7562	1.57076e-15	2.46721e-13	2.91726e-10
LYa_b1_contig_282686 (1..258) consensus	89.5484	0.00670493	0.0412392	1
LYa_b1_contig_425239 (1011..1238) consensus	89.4752	3.18402e-06	8.91742e-05	0.591346
LYa_b1_contig_320646 (1..306) consensus	89.3814	3.73965e-13	4.29253e-11	6.9454e-08
LYa_b1_contig_443484 (25..439) consensus	89.2808	0.0067781	0.0415607	1
LYa_b1_contig_229262 (26..270) consensus	89.2174	0.00701389	0.0425516	1
LYa_b1_contig_190717 (1..280) consensus	89.1243	0.00759833	0.0450249	1
LYa_b1_contig_1584 (1342..1670) consensus	89.0353	0.00824831	0.0477254	1
LYa_b1_contig_226419 (11..671) consensus	88.9168	0.00692208	0.0421847	1
LYa_b1_contig_169026 (176..440) consensus	88.8813	1.07781e-12	1.16181e-10	2.00174e-07
LYa_b1_contig_220625 (271..615) consensus	88.7691	2.37628e-06	6.90521e-05	0.44133
LYa_b1_contig_241780 (496..1096) consensus	88.7462	2.73699e-06	7.8181e-05	0.508322
LYa_b1_contig_422875 (287..629) consensus	88.6877	2.44795e-06	7.07521e-05	0.454641
LYa_b1_contig_426907 (827..1417) consensus	88.6631	3.75798e-06	0.000102784	0.697944
LYa_b1_contig_266562 (502..1074) consensus	88.6443	0.00785658	0.0461243	1
LYa_b1_contig_96771 (106..369) consensus	88.6344	0.00901685	0.0507198	1
LYa_b1_contig_121904 (661..1150) consensus	88.5172	0.00754017	0.0447889	1
LYa_b1_contig_247558 (1..419) consensus	88.3642	0.00873387	0.0496401	1
LYa_b1_contig_154247 (1..559) consensus	88.3594	0.00849621	0.0487331	1
LYa_b1_contig_366916 (7..337) consensus	88.2081	0.00769312	0.0454315	1
LYa_b1_contig_134338 (15..575) consensus	88.0754	0.00895177	0.0504958	1
LYa_b1_contig_428554 (1..238) consensus	88.0671	0.0074785	0.0445308	1
LYa_b1_contig_297311 (19..382) consensus	88.0653	0.00854264	0.0489326	1
LYa_b1_contig_237241 (88..415) consensus	87.9018	0.00850937	0.0487909	1
LYa_b1_contig_74030 (163..615) consensus	87.783	0.00920774	0.0514557	1
LYa_b1_contig_265020 (1..313) consensus	87.7797	2.54985e-06	7.33598e-05	0.473567
LYa_b1_contig_378560 (1..519) consensus	87.6372	0.00877759	0.0497771	1
LYa_b1_contig_345684 (49..1005) consensus	87.6063	6.53862e-09	3.62025e-07	0.00121437
LYa_b1_contig_25305 (131..579) consensus	87.577	4.22563e-15	6.24333e-13	7.84797e-10
LYa_b1_contig_135669 (1..329) consensus	87.5678	1.12507e-20	3.1383e-18	2.08951e-15
LYa_b1_contig_163618 (143..691) consensus	87.3903	0.00796599	0.046576	1
LYa_b1_contig_382243 (163..896) consensus	87.1857	0.00930132	0.0518316	1
LYa_b1_contig_390189 (59..810) consensus	87.161	0.000138574	0.00211811	1
LYa_b1_contig_172976 (1..371) consensus	87.1013	3.66269e-10	2.56641e-08	6.80247e-05
LYa_b1_contig_451950 (58..1432) consensus	87.0599	1.13542e-08	5.97792e-07	0.00210873
LYa_b1_contig_280053 (2..1429) consensus	87.0537	3.99095e-06	0.000108102	0.74121
LYa_b1_contig_278477 (265..826) consensus	87.0348	0.00960648	0.0530259	1
LYa_b1_contig_398577 (1..415) consensus	86.8805	0.0100097	0.0545646	1
LYa_b1_contig_200078 (1..1103) consensus	86.7861	8.25597e-20	2.05915e-17	1.53332e-14
LYa_b1_contig_444181 (3..242) consensus	86.721	0.0106038	0.0567708	1
LYa_b1_contig_40912 (11..4284) consensus	86.6469	9.83322e-06	0.000233765	1
LYa_b1_contig_453804 (419..780) consensus	86.6447	0.00723789	0.0435283	1
LYa_b1_contig_312730 (6..289) consensus	86.6133	0.00838374	0.0482782	1
LYa_b1_contig_78178 (1..461) consensus	86.6046	1.78461e-30	1.14302e-27	3.31444e-25
LYa_b1_contig_453379 (47..299) consensus	86.5949	0.00705231	0.0427081	1
LYa_b1_contig_345551 (23..294) consensus	86.578	0.00738076	0.044118	1
LYa_b1_contig_226483 (1..228) consensus	86.5618	0.0119847	0.0617728	1
LYa_b1_contig_58326 (17..408) consensus	86.5524	0.00695729	0.0422997	1
LYa_b1_contig_351574 (551..838) consensus	86.546	0.0118302	0.0611847	1
LYa_b1_contig_184748 (1233..1763) consensus	86.546	0.0118297	0.0611845	1
LYa_b1_contig_399370 (128..1161) consensus	86.546	0.0118292	0.0611845	1
LYa_b1_contig_114612 (33..344) consensus	86.5138	0.01202	0.0618846	1
LYa_b1_contig_149244 (422..915) consensus	86.5138	0.0120197	0.0618846	1
LYa_b1_contig_180785 (1..550) consensus	86.5138	0.0120193	0.0618846	1
LYa_b1_contig_52256 (1..201) consensus	86.4804	0.00705146	0.0427078	1
LYa_b1_contig_356511 (57..298) consensus	86.4346	0.00695285	0.0422831	1
LYa_b1_contig_452027 (138..823) consensus	86.4321	0.00691936	0.042174	1
LYa_b1_contig_346755 (91..373) consensus	86.4296	0.00683502	0.0418203	1
LYa_b1_contig_247662 (51..294) consensus	86.4271	0.00694795	0.0422706	1
LYa_b1_contig_119257 (1..806) consensus	86.4271	0.0069477	0.0422706	1
LYa_b1_contig_222830 (1..555) consensus	86.4259	0.00673801	0.0413937	1
LYa_b1_contig_451851 (1413..1852) consensus	86.4222	0.00683243	0.0418083	1
LYa_b1_contig_96475 (4770..4973) consensus	86.4221	0.00677698	0.0415576	1
LYa_b1_contig_347145 (155..413) consensus	86.4196	0.00697688	0.0423777	1
LYa_b1_contig_305009 (51..405) consensus	86.4184	0.00692544	0.0421969	1
LYa_b1_contig_443765 (124..514) consensus	86.4184	0.00692568	0.0421969	1
LYa_b1_contig_79379 (399..707) consensus	86.4184	0.00698479	0.0424102	1
LYa_b1_contig_39876 (141..400) consensus	86.3512	0.0108515	0.0576606	1
LYa_b1_contig_29251 (862..2069) consensus	86.3512	0.0108517	0.0576606	1
LYa_b1_contig_80849 (66..626) consensus	86.3167	0.0108336	0.0576157	1
LYa_b1_contig_195570 (1..560) consensus	86.2508	1.67704e-13	2.00788e-11	3.11465e-08
LYa_b1_contig_351880 (178..501) consensus	86.2068	0.0102852	0.0556342	1
LYa_b1_contig_313105 (1..293) consensus	86.199	0.00706041	0.0427329	1
LYa_b1_contig_401117 (8..341) consensus	86.1735	0.00750729	0.0446539	1
LYa_b1_contig_267649 (202..546) consensus	86.081	0.00731584	0.0438332	1
LYa_b1_contig_227658 (1..882) consensus	85.8159	3.9418e-06	0.000106974	0.732082
LYa_b1_contig_291368 (58..615) consensus	85.768	1.53638e-05	0.000339889	1
LYa_b1_contig_96770 (1..1885) consensus	85.686	8.00233e-19	1.80792e-16	1.48622e-13
LYa_b1_contig_425428 (1..242) consensus	85.6392	2.85959e-06	8.12435e-05	0.531092
LYa_b1_contig_128699 (32..241) consensus	85.538	3.65431e-05	0.000706446	1
LYa_b1_contig_223713 (1..1262) consensus	84.8817	7.05793e-09	3.87848e-07	0.00131082
LYa_b1_contig_173087 (10..408) consensus	84.7147	0.00827954	0.0478641	1
LYa_b1_contig_247476 (42..459) consensus	84.693	3.02953e-08	1.45298e-06	0.00562653
LYa_b1_contig_127816 (279..935) consensus	84.6665	0.00961939	0.053075	1
[truncated: 187,744 more rows]

## Sheet: LYa_m vs  LYa_g CLC Stats
Name	Fold change	P-value	FDR p-value	Bonferroni
LYa_b1_contig_83338 (1..2304) consensus	38655.9	2.0434e-11	2.39919e-09	0
LYa_b1_contig_163618 (1071..1414) consensus	36095.6	3.07222e-11	3.50783e-09	0
LYa_b1_contig_217582 (15..3691) consensus	30080.5	2.89863e-30	2.82848e-27	0
LYa_b1_contig_54842 (1245..1609) consensus	26567.6	2.51902e-10	2.40288e-08	0
LYa_b1_contig_34900 (1..1407) consensus	26562.6	1.24804e-10	1.25583e-08	0
LYa_b1_contig_399291 (1..846) consensus	26109.5	1.2594e-10	1.26425e-08	0
LYa_b1_contig_324222 (1..695) consensus	26069.4	9.1661e-11	9.51178e-09	0
LYa_b1_contig_451630 (1..388) consensus	23648.8	1.51799e-10	1.50144e-08	0
LYa_b1_contig_265086 (49..670) consensus	21684.9	2.59634e-28	2.15348e-25	0
LYa_b1_contig_452969 (25..229) consensus	21656.2	2.80895e-10	2.63896e-08	0
LYa_b1_contig_234417 (258..1192) consensus	21006.2	5.33872e-27	3.89895e-24	0
LYa_b1_contig_451925 (1..344) consensus	20861.4	5.61806e-10	4.98372e-08	0
LYa_b1_contig_457228 (14..267) consensus	18372	2.51895e-09	1.96441e-07	0
LYa_b1_contig_217221 (6..909) consensus	18317.3	2.37287e-09	1.85923e-07	0
LYa_b1_contig_452475 (1..343) consensus	15802.8	7.58116e-10	6.4825e-08	0
LYa_b1_contig_442285 (5..680) consensus	14970.7	9.40559e-10	7.88576e-08	0
LYa_b1_contig_336816 (1..686) consensus	14366.3	1.84578e-09	1.47307e-07	0
LYa_b1_contig_452041 (1..261) consensus	14194.3	1.2324e-09	1.01207e-07	0
LYa_b1_contig_372725 (187..1669) consensus	14086.6	2.30306e-09	1.80819e-07	0
LYa_b1_contig_31193 (1..1250) consensus	13532.8	1.85335e-09	1.47708e-07	0
LYa_b1_contig_237893 (34..882) consensus	13311.8	2.32985e-09	1.82799e-07	0
LYa_b1_contig_234417 (1224..2030) consensus	12570.3	4.58569e-53	2.53567e-49	0
LYa_b1_contig_455470 (1..292) consensus	12534.2	4.99912e-25	3.20717e-22	0
LYa_b1_contig_352103 (1..435) consensus	12092.6	5.72323e-34	7.38424e-31	0
LYa_b1_contig_451811 (1..369) consensus	12026.5	5.21607e-67	6.72988e-63	0
LYa_b1_contig_390606 (1..669) consensus	11822.5	2.27069e-09	1.7864e-07	0
LYa_b1_contig_446343 (49..430) consensus	11189.8	5.07019e-09	3.73099e-07	0
LYa_b1_contig_452088 (1..358) consensus	10505.1	3.76906e-09	2.83644e-07	0
LYa_b1_contig_451915 (1..213) consensus	10165.9	4.74474e-09	3.51153e-07	0
LYa_b1_contig_407992 (1..620) consensus	10157.7	5.97139e-09	4.32293e-07	0
LYa_b1_contig_359105 (1..371) consensus	9285.94	1.39917e-44	4.27558e-41	0
LYa_b1_contig_375388 (44..1215) consensus	8738.33	1.61933e-08	1.06596e-06	0
LYa_b1_contig_32574 (1..621) consensus	8730.44	6.73878e-67	7.82507e-63	0
LYa_b1_contig_325686 (5..375) consensus	8727.75	7.40764e-09	5.24817e-07	0
LYa_b1_contig_203850 (990..1294) consensus	8660.38	8.24705e-22	3.84597e-19	0
LYa_b1_contig_398498 (2..649) consensus	8518.72	1.1377e-08	7.73932e-07	0
LYa_b1_contig_176646 (3..2551) consensus	8415.54	3.04613e-100	3.53717e-95	0
LYa_b1_contig_370588 (1..2037) consensus	8170.23	1.51858e-08	1.0042e-06	0
LYa_b1_contig_101289 (125..1441) consensus	8160.87	1.44244e-08	9.6152e-07	0
LYa_b1_contig_451979 (1..276) consensus	8092.65	1.00794e-08	6.94199e-07	0
LYa_b1_contig_453635 (1..267) consensus	7722.51	9.00788e-22	4.15077e-19	0
LYa_b1_contig_338413 (5..476) consensus	7676.83	1.23341e-08	8.31731e-07	0
LYa_b1_contig_385631 (1..304) consensus	7624.15	2.07598e-08	1.3311e-06	0
LYa_b1_contig_452342 (1..387) consensus	7437.44	4.47695e-34	5.90754e-31	0
LYa_b1_contig_271680 (971..1719) consensus	7387.47	3.89762e-42	9.83894e-39	0
LYa_b1_contig_209196 (1..253) consensus	7377.67	5.66077e-43	1.56507e-39	0
LYa_b1_contig_451535 (1..559) consensus	7176.26	1.60693e-08	1.05841e-06	0
LYa_b1_contig_277724 (495..1390) consensus	7016.54	6.07612e-49	2.35186e-45	0
LYa_b1_contig_211392 (3..358) consensus	6969.6	3.24594e-08	2.00869e-06	0
LYa_b1_contig_370248 (94..585) consensus	6458.26	6.96255e-07	2.98557e-05	0
LYa_b1_contig_429843 (1..206) consensus	6308.41	2.48049e-08	1.56541e-06	0
LYa_b1_contig_209196 (299..674) consensus	6038.9	5.69319e-40	1.22425e-36	0
LYa_b1_contig_240247 (1..532) consensus	5725.05	4.40346e-08	2.65864e-06	0
LYa_b1_contig_241786 (1424..3203) consensus	5632.73	1.07446e-19	4.03776e-17	0
LYa_b1_contig_301946 (1..396) consensus	5486.6	4.22437e-08	2.55753e-06	0
LYa_b1_contig_416826 (1..371) consensus	5357.38	6.48306e-32	6.97049e-29	0
LYa_b1_contig_455444 (1..327) consensus	5321.99	4.91075e-08	2.91979e-06	0
LYa_b1_contig_382225 (120..2107) consensus	5281.98	7.04234e-08	4.03034e-06	0
LYa_b1_contig_370588 (2062..2833) consensus	5271.9	7.77713e-08	4.39884e-06	0
LYa_b1_contig_392588 (4..626) consensus	5215.31	7.0974e-08	4.05827e-06	0
LYa_b1_contig_431722 (1..226) consensus	5129.96	9.6506e-08	5.33632e-06	0
LYa_b1_contig_453591 (1..291) consensus	5119.16	1.53812e-54	9.40036e-51	0
LYa_b1_contig_5983 (10..442) consensus	5089.66	5.57117e-08	3.26895e-06	0
LYa_b1_contig_454622 (1..388) consensus	5071.45	1.93933e-22	9.66503e-20	0
LYa_b1_contig_390900 (25..536) consensus	5014.28	8.3035e-08	4.65573e-06	0
LYa_b1_contig_451525 (1..256) consensus	4998.97	6.05526e-08	3.52803e-06	0
LYa_b1_contig_309091 (1..433) consensus	4987.71	7.09814e-08	4.05827e-06	0
LYa_b1_contig_261404 (1..587) consensus	4852.15	1.6889e-07	8.75905e-06	0
LYa_b1_contig_428070 (1..259) consensus	4713.42	7.95935e-08	4.49096e-06	0
LYa_b1_contig_241803 (1..611) consensus	4683.07	1.21794e-19	4.49492e-17	0
LYa_b1_contig_372508 (117..1436) consensus	4637.57	3.85438e-17	1.05311e-14	0
LYa_b1_contig_320252 (1..375) consensus	4548.87	1.12171e-07	6.11802e-06	0
LYa_b1_contig_453794 (1..354) consensus	4525.76	8.61592e-08	4.81695e-06	0
LYa_b1_contig_419674 (1..215) consensus	4368.85	1.18799e-07	6.42521e-06	0
LYa_b1_contig_240247 (545..1045) consensus	4257.72	6.58178e-20	2.50582e-17	0
LYa_b1_contig_224395 (15..702) consensus	4244.26	1.72753e-07	8.93945e-06	0
LYa_b1_contig_300307 (1..351) consensus	4210.05	1.91424e-07	9.77489e-06	0
LYa_b1_contig_290394 (40..6766) consensus	4166.77	2.01722e-07	1.02244e-05	0
LYa_b1_contig_451688 (1..337) consensus	4159.26	5.91515e-29	5.0879e-26	0
LYa_b1_contig_275884 (31..310) consensus	4154.07	1.19643e-45	4.08615e-42	0
LYa_b1_contig_236004 (1..2502) consensus	4140.7	1.58801e-53	9.22e-50	0
LYa_b1_contig_380680 (1..759) consensus	4120.55	1.71859e-07	8.89713e-06	0
LYa_b1_contig_455056 (1..302) consensus	4058.84	2.22215e-07	1.11175e-05	0
LYa_b1_contig_453368 (41..263) consensus	4039.73	1.28027e-07	6.84776e-06	0
LYa_b1_contig_374119 (9..1013) consensus	4015.32	1.59142e-07	8.30168e-06	0
LYa_b1_contig_226941 (121..1233) consensus	3984.54	1.80943e-07	9.30104e-06	0
LYa_b1_contig_148688 (54..909) consensus	3949.71	1.51627e-06	5.89648e-05	0
LYa_b1_contig_232615 (1..462) consensus	3936.1	1.51286e-07	7.92033e-06	0
LYa_b1_contig_422831 (1..370) consensus	3882.08	2.36445e-07	1.17283e-05	0
LYa_b1_contig_454475 (115..366) consensus	3866.42	2.17414e-07	1.09149e-05	0
LYa_b1_contig_371200 (1..431) consensus	3856.64	2.67019e-07	1.30388e-05	0
LYa_b1_contig_452505 (267..927) consensus	3819.61	1.79856e-07	9.26161e-06	0
LYa_b1_contig_280941 (1..1100) consensus	3778.54	1.02862e-18	3.40296e-16	0
LYa_b1_contig_32776 (370..3294) consensus	3773.16	1.61274e-07	8.40157e-06	0
LYa_b1_contig_420052 (1..349) consensus	3769.59	4.64368e-07	2.10306e-05	0
LYa_b1_contig_354926 (7..564) consensus	3757.1	2.36707e-07	1.17363e-05	0
LYa_b1_contig_290395 (1..2364) consensus	3737.47	2.50571e-07	1.23551e-05	0
LYa_b1_contig_264396 (1..211) consensus	3656.88	3.82079e-07	1.76973e-05	0
LYa_b1_contig_340290 (1..375) consensus	3627.17	2.70688e-07	1.31847e-05	0
LYa_b1_contig_139760 (1..2471) consensus	3588.27	5.83026e-32	6.35439e-29	0
LYa_b1_contig_419465 (1..1208) consensus	3536.29	2.68532e-07	1.31017e-05	0
LYa_b1_contig_378015 (1..1734) consensus	3504.41	1.2831e-18	4.16182e-16	0
LYa_b1_contig_452192 (1..369) consensus	3480.43	2.86223e-07	1.38484e-05	0
LYa_b1_contig_454558 (1..223) consensus	3477.47	2.85073e-49	1.27318e-45	0
LYa_b1_contig_404881 (106..6279) consensus	3393.28	3.37691e-07	1.59466e-05	0
LYa_b1_contig_242177 (1..555) consensus	3389	2.53327e-17	7.15727e-15	0
LYa_b1_contig_284421 (125..2208) consensus	3377.39	3.55396e-07	1.66406e-05	0
LYa_b1_contig_352859 (1..385) consensus	3370.16	4.5578e-26	3.13167e-23	0
LYa_b1_contig_271680 (1759..2545) consensus	3366.19	3.49512e-31	3.68957e-28	0
LYa_b1_contig_413562 (1..1881) consensus	3329.6	3.54692e-07	1.66277e-05	0
LYa_b1_contig_413209 (161..576) consensus	3317.76	3.01733e-07	1.44305e-05	0
LYa_b1_contig_390473 (1..375) consensus	3309.35	3.46971e-07	1.63185e-05	0
LYa_b1_contig_182495 (22..430) consensus	3274.65	9.66285e-07	3.98476e-05	0
LYa_b1_contig_368253 (21..507) consensus	3250.66	1.18702e-15	2.67125e-13	0
LYa_b1_contig_375902 (1..260) consensus	3202.95	4.29586e-07	1.96469e-05	0
LYa_b1_contig_277952 (1..1322) consensus	3173.61	4.87254e-07	2.18962e-05	0
LYa_b1_contig_307595 (1..289) consensus	3158.87	3.65324e-07	1.70202e-05	0
LYa_b1_contig_378161 (214..654) consensus	3103.84	5.05372e-07	2.25775e-05	0
LYa_b1_contig_405556 (1..1947) consensus	3094.36	1.90983e-06	7.22787e-05	0
LYa_b1_contig_332003 (1..1327) consensus	3053.55	2.91936e-34	3.98819e-31	0
LYa_b1_contig_451549 (72..688) consensus	3053.43	6.07196e-06	0.000196729	1
LYa_b1_contig_327842 (1..619) consensus	3017.61	1.6098e-17	4.64999e-15	0
LYa_b1_contig_329489 (1..301) consensus	3003.51	4.26297e-07	1.95272e-05	0
LYa_b1_contig_312647 (246..844) consensus	2998.56	4.70974e-07	2.12851e-05	0
LYa_b1_contig_354933 (1..960) consensus	2987.17	3.67492e-07	1.70898e-05	0
LYa_b1_contig_164937 (1..278) consensus	2933.13	2.82187e-17	7.91487e-15	0
LYa_b1_contig_323666 (1..294) consensus	2922.11	4.97877e-07	2.22788e-05	0
LYa_b1_contig_67244 (25..953) consensus	2879.45	7.18562e-06	0.000226861	1
LYa_b1_contig_290389 (43..4500) consensus	2876.77	6.73643e-07	2.89716e-05	0
LYa_b1_contig_426210 (89..1284) consensus	2825.87	5.61084e-07	2.4726e-05	0
LYa_b1_contig_277951 (1..881) consensus	2802.57	1.15662e-06	4.66667e-05	0
LYa_b1_contig_284200 (1..1271) consensus	2796.45	6.13876e-07	2.67882e-05	0
LYa_b1_contig_454065 (2..206) consensus	2785.64	4.95233e-07	2.22033e-05	0
LYa_b1_contig_393336 (1..295) consensus	2780.35	4.80121e-07	2.16092e-05	0
LYa_b1_contig_451531 (2..393) consensus	2762.75	5.90928e-07	2.59329e-05	0
LYa_b1_contig_428042 (1..501) consensus	2716.09	6.44821e-06	0.000206613	1
LYa_b1_contig_114425 (1..623) consensus	2712.57	6.62307e-06	0.000211341	1
LYa_b1_contig_148232 (1..229) consensus	2704.28	5.11962e-07	2.28124e-05	0
LYa_b1_contig_211727 (23..1182) consensus	2624.84	7.76583e-07	3.28752e-05	0
LYa_b1_contig_345527 (268..660) consensus	2614.1	6.97749e-07	2.98977e-05	0
LYa_b1_contig_211728 (1..919) consensus	2613.43	1.03961e-06	4.24919e-05	0
LYa_b1_contig_287423 (1..881) consensus	2579.5	8.13606e-07	3.4218e-05	0
LYa_b1_contig_284782 (19..465) consensus	2545.6	2.08326e-24	1.28674e-21	0
LYa_b1_contig_277724 (39..457) consensus	2503.04	3.63916e-34	4.91371e-31	0
LYa_b1_contig_289457 (24..1129) consensus	2490.67	9.60952e-06	0.000291727	1
LYa_b1_contig_277953 (1..981) consensus	2475.44	8.25186e-07	3.46318e-05	0
LYa_b1_contig_211375 (3..362) consensus	2468.29	5.54966e-17	1.48144e-14	0
LYa_b1_contig_223744 (1..460) consensus	2414.05	2.35887e-06	8.69286e-05	0
LYa_b1_contig_337279 (1..278) consensus	2390.74	1.66249e-06	6.38811e-05	0
LYa_b1_contig_168193 (399..1721) consensus	2386.19	9.37102e-07	3.87799e-05	0
LYa_b1_contig_233149 (1..289) consensus	2377.13	8.03389e-81	1.86579e-76	0
LYa_b1_contig_215510 (982..1873) consensus	2372.6	4.2601e-30	4.02181e-27	0
LYa_b1_contig_203850 (45..949) consensus	2358.38	7.48932e-43	2.02246e-39	0
LYa_b1_contig_292728 (1..421) consensus	2334.23	2.59696e-30	2.57743e-27	0
LYa_b1_contig_190282 (1..593) consensus	2329.98	5.42533e-17	1.45159e-14	0
LYa_b1_contig_292494 (1..338) consensus	2302.78	1.73275e-06	6.62299e-05	0
LYa_b1_contig_425468 (1..422) consensus	2264.62	2.66745e-06	9.65839e-05	0
LYa_b1_contig_443314 (1..309) consensus	2261.85	1.25349e-06	4.99502e-05	0
LYa_b1_contig_422279 (1..360) consensus	2258.61	1.13497e-06	4.595e-05	0
LYa_b1_contig_434285 (1..282) consensus	2222.75	5.09642e-06	0.000168988	1
LYa_b1_contig_371199 (2..312) consensus	2208.49	1.41406e-06	5.55686e-05	0
LYa_b1_contig_104775 (80..2263) consensus	2204.15	1.45625e-29	1.31085e-26	0
LYa_b1_contig_254443 (2..773) consensus	2159.47	1.50957e-28	1.2795e-25	0
LYa_b1_contig_403892 (1..397) consensus	2101.41	1.55706e-06	6.03692e-05	0
LYa_b1_contig_368546 (1..430) consensus	2075.7	3.73655e-06	0.000128989	1
LYa_b1_contig_72778 (20..1676) consensus	2073.13	1.60287e-06	6.19385e-05	0
LYa_b1_contig_342087 (78..1744) consensus	2059.06	3.76703e-06	0.000129877	1
LYa_b1_contig_324692 (342..1217) consensus	2054.54	6.4629e-16	1.51305e-13	0
LYa_b1_contig_200248 (2..1334) consensus	2038.81	1.43519e-06	5.62262e-05	0
LYa_b1_contig_256169 (8..272) consensus	2019.6	1.43009e-06	5.60808e-05	0
LYa_b1_contig_358931 (1..275) consensus	2013.36	1.4911e-06	5.80639e-05	0
LYa_b1_contig_323049 (1..522) consensus	1997.48	1.49836e-06	5.8327e-05	0
LYa_b1_contig_226849 (8..266) consensus	1997.39	1.47398e-06	5.74743e-05	0
LYa_b1_contig_280941 (1138..1402) consensus	1977.84	1.95091e-06	7.35998e-05	0
LYa_b1_contig_442900 (1..606) consensus	1931.66	2.89863e-06	0.000103821	1
LYa_b1_contig_413210 (1..283) consensus	1927.41	2.54491e-06	9.27542e-05	0
LYa_b1_contig_395994 (65..576) consensus	1918.93	2.18137e-06	8.12121e-05	0
LYa_b1_contig_359385 (1..377) consensus	1918.52	2.73353e-06	9.86073e-05	1
LYa_b1_contig_398175 (1..626) consensus	1914.39	2.60946e-06	9.47798e-05	0
LYa_b1_contig_437259 (1..268) consensus	1908.08	2.01494e-06	7.58183e-05	0
LYa_b1_contig_421240 (1..793) consensus	1898.3	2.09806e-06	7.85892e-05	0
LYa_b1_contig_392129 (1..241) consensus	1873.77	2.06359e-06	7.74229e-05	0
LYa_b1_contig_220890 (1..645) consensus	1842.7	1.86509e-06	7.08221e-05	0
LYa_b1_contig_424046 (19..587) consensus	1827.33	2.64621e-06	9.59645e-05	0
LYa_b1_contig_414900 (1..652) consensus	1822.13	1.95961e-06	7.38798e-05	0
LYa_b1_contig_263422 (1..498) consensus	1818.48	2.19533e-06	8.16271e-05	0
LYa_b1_contig_440607 (14..417) consensus	1818	2.0456e-05	0.000545931	1
LYa_b1_contig_319940 (1..643) consensus	1810.25	1.19753e-16	3.07649e-14	0
LYa_b1_contig_132159 (1..459) consensus	1809.58	5.96741e-06	0.000193982	1
LYa_b1_contig_109485 (70..3692) consensus	1784	5.38894e-30	5.00611e-27	0
LYa_b1_contig_106231 (144..2705) consensus	1782.95	4.02551e-12	5.26399e-10	0
LYa_b1_contig_254748 (15..227) consensus	1778.72	2.15501e-06	8.03644e-05	0
LYa_b1_contig_418131 (17..394) consensus	1748.5	2.42873e-06	8.91354e-05	0
LYa_b1_contig_457657 (39..783) consensus	1721.6	2.37136e-05	0.000617405	1
LYa_b1_contig_459395 (227..440) consensus	1686.96	3.32084e-06	0.000116495	1
LYa_b1_contig_275535 (1..1027) consensus	1669.26	2.66688e-06	9.65839e-05	0
LYa_b1_contig_425005 (1..208) consensus	1645.55	3.4936e-06	0.000121862	1
LYa_b1_contig_28417 (1..492) consensus	1643.66	2.91937e-06	0.000104403	1
LYa_b1_contig_390605 (1..378) consensus	1637.65	2.76239e-06	9.95249e-05	1
LYa_b1_contig_426718 (1..208) consensus	1635.64	3.8954e-06	0.000133589	1
LYa_b1_contig_425148 (383..2422) consensus	1624.47	3.61552e-06	0.000125586	1
LYa_b1_contig_309079 (1..431) consensus	1624.47	2.77922e-33	3.39708e-30	0
LYa_b1_contig_357592 (5..1048) consensus	1619.35	4.55459e-06	0.000153387	1
LYa_b1_contig_428429 (1..249) consensus	1589.76	4.00827e-06	0.000136934	1
LYa_b1_contig_451730 (158..362) consensus	1589.03	3.45334e-21	1.51895e-18	0
LYa_b1_contig_21208 (22..293) consensus	1588.95	3.23801e-06	0.000114042	1
LYa_b1_contig_192134 (23..6378) consensus	1572.91	1.35271e-27	1.04024e-24	0
LYa_b1_contig_104774 (1..868) consensus	1560.16	3.63006e-06	0.000126007	1
LYa_b1_contig_451541 (1..218) consensus	1558.02	3.29288e-06	0.00011567	1
LYa_b1_contig_423505 (1..226) consensus	1555.26	9.81449e-06	0.000296753	1
LYa_b1_contig_451587 (1..274) consensus	1535.04	3.51519e-06	0.000122504	1
LYa_b1_contig_416427 (1..366) consensus	1531.23	3.59694e-06	0.000125053	1
LYa_b1_contig_228032 (2..1486) consensus	1523.26	1.29284e-05	0.000373352	1
LYa_b1_contig_278128 (6..1016) consensus	1504.56	1.55592e-15	3.45455e-13	0
LYa_b1_contig_338054 (1..4231) consensus	1492.21	4.56185e-06	0.000153476	1
LYa_b1_contig_455524 (1..271) consensus	1476.33	4.03012e-21	1.75273e-18	0
LYa_b1_contig_8555 (1..1238) consensus	1475.99	1.15438e-05	0.000339962	1
LYa_b1_contig_68263 (57..572) consensus	1475.05	1.05995e-15	2.40394e-13	0
LYa_b1_contig_453600 (3..244) consensus	1473.01	5.50255e-06	0.000180649	1
LYa_b1_contig_274033 (46..506) consensus	1471.68	3.86605e-06	0.00013274	1
LYa_b1_contig_448050 (1..488) consensus	1463.28	3.44746e-05	0.000840653	1
LYa_b1_contig_291369 (63..713) consensus	1447.29	4.83501e-06	0.00016138	1
LYa_b1_contig_424041 (99..810) consensus	1436.48	5.33036e-06	0.000175841	1
LYa_b1_contig_424683 (1..1372) consensus	1435.95	1.21229e-05	0.000353431	1
LYa_b1_contig_425242 (1..242) consensus	1423.26	5.87572e-06	0.000191224	1
LYa_b1_contig_276924 (1..329) consensus	1416.22	4.99061e-06	0.000166113	1
LYa_b1_contig_454882 (1..266) consensus	1407.56	5.2801e-06	0.00017453	1
LYa_b1_contig_358930 (1..241) consensus	1400.87	1.60581e-15	3.55174e-13	0
LYa_b1_contig_235954 (1..290) consensus	1399.69	1.25085e-15	2.78789e-13	0
LYa_b1_contig_200790 (54..2943) consensus	1397.75	3.59458e-21	1.57511e-18	0
LYa_b1_contig_268055 (1..867) consensus	1381.64	5.97513e-06	0.000194133	1
LYa_b1_contig_176771 (1..657) consensus	1375.3	1.78755e-05	0.000487141	1
LYa_b1_contig_340027 (5..252) consensus	1361.05	1.18429e-05	0.000346921	1
LYa_b1_contig_367698 (140..937) consensus	1360.04	6.48463e-06	0.000207494	1
LYa_b1_contig_411221 (1..1601) consensus	1343.97	6.12528e-06	0.000198217	1
LYa_b1_contig_128375 (55..1130) consensus	1334.1	5.26784e-06	0.000174175	1
LYa_b1_contig_338642 (1..730) consensus	1309.48	4.4099e-15	9.24328e-13	0
LYa_b1_contig_390899 (1..470) consensus	1307.81	9.90687e-06	0.000298957	1
LYa_b1_contig_297480 (772..1635) consensus	1306.46	4.3035e-05	0.00100913	1
LYa_b1_contig_381851 (111..2002) consensus	1302.75	4.32823e-05	0.0010135	1
LYa_b1_contig_258055 (316..526) consensus	1300.34	8.04297e-06	0.00025059	1
LYa_b1_contig_425018 (1..553) consensus	1298.4	7.8502e-06	0.000245176	1
LYa_b1_contig_161544 (1..1803) consensus	1295.41	1.26685e-12	1.78744e-10	0
LYa_b1_contig_380679 (1..811) consensus	1280	6.70688e-06	0.000213839	1
LYa_b1_contig_121287 (1..286) consensus	1273.05	6.1406e-06	0.000198504	1
LYa_b1_contig_307594 (1..279) consensus	1271.98	1.43984e-05	0.000407964	1
LYa_b1_contig_457683 (57..501) consensus	1269.55	4.72308e-05	0.00108926	1
LYa_b1_contig_220476 (61..1318) consensus	1249.16	3.68133e-15	7.75819e-13	0
LYa_b1_contig_456560 (1..202) consensus	1242.9	9.01726e-06	0.000275839	1
LYa_b1_contig_156256 (1..1633) consensus	1239.56	8.69599e-06	0.000267988	1
LYa_b1_contig_402472 (72..544) consensus	1220.16	9.05019e-06	0.000276418	1
LYa_b1_contig_174547 (1..249) consensus	1203.46	1.029e-05	0.000308911	1
LYa_b1_contig_233710 (43..1389) consensus	1198.12	7.9193e-06	0.000247069	1
LYa_b1_contig_425239 (232..1007) consensus	1194.15	7.6369e-06	0.000239416	1
LYa_b1_contig_372084 (1..347) consensus	1189.57	3.9857e-05	0.000948011	1
LYa_b1_contig_189705 (1..2657) consensus	1184.39	3.89677e-45	1.22295e-41	0
LYa_b1_contig_451871 (1..216) consensus	1182.81	7.72596e-06	0.000241816	1
LYa_b1_contig_420559 (1..1200) consensus	1177.15	1.07286e-05	0.000319928	1
LYa_b1_contig_424108 (36..296) consensus	1174.54	9.30638e-06	0.000283637	1
LYa_b1_contig_346806 (1..342) consensus	1163.6	9.92731e-06	0.000299496	1
LYa_b1_contig_35407 (1258..2375) consensus	1162.2	8.73785e-15	1.73443e-12	0
LYa_b1_contig_446671 (41..1342) consensus	1161.39	9.47153e-06	0.000288368	1
LYa_b1_contig_211754 (1..352) consensus	1147.18	1.76275e-19	6.33715e-17	0
LYa_b1_contig_289962 (1..374) consensus	1145.38	1.6957e-05	0.000467419	1
LYa_b1_contig_376830 (1..409) consensus	1143.64	4.98149e-24	2.99715e-21	0
LYa_b1_contig_427695 (13..910) consensus	1131.34	8.95437e-06	0.000274204	1
LYa_b1_contig_241786 (1165..1421) consensus	1127.45	1.19093e-05	0.000348076	1
LYa_b1_contig_455090 (145..1091) consensus	1125.67	4.9986e-05	0.00114122	1
LYa_b1_contig_359373 (1..392) consensus	1123.56	4.00557e-13	6.09603e-11	0
LYa_b1_contig_408253 (1..494) consensus	1121.34	1.39921e-05	0.000398324	1
LYa_b1_contig_288422 (1..670) consensus	1114.43	1.90978e-25	1.23202e-22	0
LYa_b1_contig_165261 (1..223) consensus	1112.45	9.23969e-06	0.0002819	1
LYa_b1_contig_393773 (208..2377) consensus	1110.6	1.17152e-05	0.000343963	1
LYa_b1_contig_451278 (1..615) consensus	1108.67	1.35666e-05	0.000388688	1
LYa_b1_contig_275022 (208..1974) consensus	1105.56	6.26789e-22	2.93479e-19	0
LYa_b1_contig_294601 (290..955) consensus	1104.17	3.67474e-05	0.000886396	1
LYa_b1_contig_278129 (274..536) consensus	1094.31	1.01097e-05	0.000304209	1
LYa_b1_contig_417821 (1..266) consensus	1084.6	1.18836e-05	0.000347763	1
LYa_b1_contig_453526 (1..410) consensus	1083.93	1.83791e-05	0.00049771	1
LYa_b1_contig_411201 (88..424) consensus	1083.28	1.2947e-05	0.000373796	1
LYa_b1_contig_215763 (107..808) consensus	1078.52	1.40405e-05	0.000399309	1
LYa_b1_contig_211754 (369..569) consensus	1068	1.492e-05	0.000420426	1
LYa_b1_contig_416380 (1..309) consensus	1065.58	1.49749e-05	0.000421344	1
LYa_b1_contig_451718 (1..282) consensus	1056.23	5.03246e-74	9.73949e-70	0
LYa_b1_contig_412445 (44..3406) consensus	1050.86	6.94136e-05	0.00148448	1
LYa_b1_contig_166376 (48..612) consensus	1049.91	1.78167e-12	2.47178e-10	0
LYa_b1_contig_405648 (1..2242) consensus	1038.57	1.15303e-05	0.000339735	1
LYa_b1_contig_173314 (123..637) consensus	1038.29	6.3278e-05	0.00137729	1
LYa_b1_contig_315024 (1..920) consensus	1027.64	1.65354e-22	8.27624e-20	0
LYa_b1_contig_331581 (200..834) consensus	1000.59	4.80488e-12	6.19937e-10	0
LYa_b1_contig_311658 (3..1454) consensus	995.718	1.93991e-05	0.0005212	1
LYa_b1_contig_426405 (1..639) consensus	995.487	1.45997e-05	0.000412889	1
LYa_b1_contig_422582 (1..924) consensus	994.448	1.57343e-05	0.000439409	1
LYa_b1_contig_148232 (295..804) consensus	994.431	1.30095e-05	0.000375414	1
LYa_b1_contig_452629 (1..400) consensus	993.917	7.74745e-13	1.13019e-10	0
LYa_b1_contig_219795 (1..485) consensus	989.161	6.36601e-25	4.03946e-22	0
LYa_b1_contig_301091 (1..471) consensus	987.513	2.41207e-05	0.00062702	1
LYa_b1_contig_250684 (1..349) consensus	981.798	5.62001e-61	4.35064e-57	0
LYa_b1_contig_386511 (1..226) consensus	979.053	4.28639e-13	6.47251e-11	0
LYa_b1_contig_301947 (1..1084) consensus	977.068	1.37742e-05	0.000393182	1
LYa_b1_contig_438735 (1..387) consensus	971.36	2.35949e-05	0.000615004	1
LYa_b1_contig_355721 (1..711) consensus	970.366	1.766e-05	0.000482592	1
LYa_b1_contig_411619 (1..1208) consensus	962.752	1.52761e-05	0.000428366	1
LYa_b1_contig_380367 (1..1054) consensus	958.922	2.12894e-05	0.00056454	1
LYa_b1_contig_419095 (1..412) consensus	929.76	1.66335e-05	0.000460206	1
LYa_b1_contig_412563 (1..1548) consensus	928.83	8.02461e-05	0.00166813	1
LYa_b1_contig_35407 (1..1211) consensus	923.479	4.25896e-48	1.59532e-44	0
LYa_b1_contig_326069 (1..207) consensus	921.934	1.93564e-05	0.000520171	1
LYa_b1_contig_330950 (1..605) consensus	916.653	1.89042e-05	0.000509908	1
LYa_b1_contig_189324 (1..718) consensus	916.385	1.54879e-19	5.60266e-17	0
LYa_b1_contig_94345 (388..717) consensus	913.49	2.43028e-05	0.000630906	1
LYa_b1_contig_427903 (45..2479) consensus	913.181	2.01645e-05	0.000538897	1
LYa_b1_contig_13899 (1..1212) consensus	910.56	9.91014e-30	9.13306e-27	0
LYa_b1_contig_451530 (1..253) consensus	907.619	2.25746e-05	0.000592934	1
LYa_b1_contig_236415 (20..2436) consensus	906.291	3.09001e-51	1.63097e-47	0
LYa_b1_contig_424107 (1..309) consensus	891.362	2.24842e-05	0.000591096	1
LYa_b1_contig_328492 (1..361) consensus	880.236	2.1094e-05	0.000559743	1
LYa_b1_contig_345526 (1..353) consensus	880.169	9.82012e-11	1.01632e-08	0
LYa_b1_contig_380806 (166..1462) consensus	879.767	1.92731e-05	0.000518053	1
LYa_b1_contig_163620 (25..2097) consensus	868.237	0.000114327	0.00222672	1
LYa_b1_contig_291636 (50..1943) consensus	867.887	3.02655e-05	0.000754818	1
LYa_b1_contig_455058 (155..564) consensus	867.439	0.00010892	0.00214152	1
LYa_b1_contig_387942 (61..727) consensus	866.15	0.000109848	0.00215612	1
LYa_b1_contig_425148 (2443..3742) consensus	861.499	2.51268e-05	0.000649392	1
LYa_b1_contig_276390 (1..490) consensus	860.986	7.42348e-05	0.0015673	1
LYa_b1_contig_264032 (1..1463) consensus	858.749	2.80484e-05	0.00071051	1
LYa_b1_contig_414786 (1..232) consensus	856.646	2.13595e-05	0.000566013	1
LYa_b1_contig_451532 (1..1628) consensus	853.696	2.07142e-05	0.000551555	1
LYa_b1_contig_223745 (1..290) consensus	851.84	5.39826e-13	8.03648e-11	0
LYa_b1_contig_288421 (2..615) consensus	849.8	1.68297e-11	2.00438e-09	0
LYa_b1_contig_377399 (388..920) consensus	848.691	8.56398e-05	0.00175636	1
LYa_b1_contig_427507 (1..563) consensus	845.092	4.05724e-05	0.000962072	1
LYa_b1_contig_284200 (1274..1941) consensus	843.466	1.50405e-23	8.39662e-21	0
LYa_b1_contig_1412 (53..317) consensus	843.324	5.24428e-05	0.0011843	1
LYa_b1_contig_189933 (733..1906) consensus	836.866	2.27557e-05	0.000596746	1
LYa_b1_contig_325776 (142..878) consensus	836.012	3.77155e-13	5.78191e-11	0
LYa_b1_contig_131327 (117..1605) consensus	835.948	0.000123868	0.00236688	1
LYa_b1_contig_386374 (36..1317) consensus	831.19	0.000120212	0.00231455	1
LYa_b1_contig_84178 (1..362) consensus	826.723	0.000126233	0.00240259	1
LYa_b1_contig_426389 (21..287) consensus	818.954	2.87505e-05	0.000723561	1
LYa_b1_contig_329769 (137..828) consensus	805.888	3.21174e-05	0.000793	1
LYa_b1_contig_118274 (4..662) consensus	804.578	3.2735e-05	0.000805849	1
LYa_b1_contig_308686 (1..270) consensus	800.475	2.92234e-05	0.000734031	1
LYa_b1_contig_402473 (1..255) consensus	798.074	3.3555e-05	0.000822895	1
LYa_b1_contig_450125 (1..210) consensus	791.472	3.06295e-05	0.000761606	1
LYa_b1_contig_418671 (10..510) consensus	791.192	3.03196e-05	0.000755841	1
LYa_b1_contig_428097 (1..1636) consensus	784.057	3.37342e-05	0.000826241	1
LYa_b1_contig_1577 (1..604) consensus	781.837	8.26929e-63	7.38639e-59	0
LYa_b1_contig_92242 (1..442) consensus	781.191	3.314e-13	5.11051e-11	0
LYa_b1_contig_404987 (553..2039) consensus	779.322	2.77322e-05	0.000703883	1
LYa_b1_contig_410202 (1..395) consensus	778.939	1.21934e-19	4.49492e-17	0
LYa_b1_contig_343853 (50..891) consensus	778.933	2.79341e-05	0.000708698	1
LYa_b1_contig_334485 (1..2188) consensus	778.898	9.6975e-10	8.11293e-08	0
LYa_b1_contig_320252 (422..667) consensus	776.784	1.00556e-12	1.43825e-10	0
LYa_b1_contig_250430 (1..850) consensus	776.099	5.65967e-05	0.00125534	1
LYa_b1_contig_305985 (80..3834) consensus	773.352	6.21832e-18	1.88039e-15	0
LYa_b1_contig_76021 (64..388) consensus	773.286	3.85323e-13	5.87188e-11	0
LYa_b1_contig_26750 (1..538) consensus	768.873	2.86821e-05	0.000722466	1
LYa_b1_contig_143804 (1..408) consensus	766.381	8.93809e-11	9.29177e-09	0
LYa_b1_contig_131484 (195..781) consensus	764.489	4.03494e-05	0.000957566	1
LYa_b1_contig_460973 (109..384) consensus	763.696	2.85103e-05	0.000718606	1
LYa_b1_contig_394318 (1..696) consensus	751.408	2.98205e-05	0.000745962	1
LYa_b1_contig_86126 (187..1045) consensus	751.022	6.33574e-05	0.00137824	1
LYa_b1_contig_424322 (1..238) consensus	745.807	7.10575e-05	0.00151127	1
LYa_b1_contig_389443 (1..494) consensus	742.984	3.8311e-05	0.000916684	1
LYa_b1_contig_130160 (77..633) consensus	740.976	8.01379e-44	2.26966e-40	0
LYa_b1_contig_380367 (1078..2827) consensus	736.192	4.20935e-05	0.000990455	1
LYa_b1_contig_231367 (9..351) consensus	732.017	4.57634e-05	0.00106242	1
LYa_b1_contig_189706 (1..755) consensus	731.426	7.15061e-05	0.00151908	1
LYa_b1_contig_353487 (11..233) consensus	727.929	0.00011505	0.00223629	1
LYa_b1_contig_231512 (1..603) consensus	720.467	1.26034e-19	4.61675e-17	0
LYa_b1_contig_161981 (1..544) consensus	711.656	6.122e-13	9.03287e-11	0
LYa_b1_contig_241344 (1..660) consensus	711.497	2.70994e-19	9.56467e-17	0
LYa_b1_contig_218837 (661..1948) consensus	710.363	0.000165398	0.00297675	1
LYa_b1_contig_399581 (28..1152) consensus	706.369	0.000143871	0.00265812	1
LYa_b1_contig_435322 (12..284) consensus	704.477	4.68173e-05	0.00108123	1
LYa_b1_contig_237069 (70..566) consensus	700.182	2.47914e-18	7.71791e-16	0
LYa_b1_contig_367013 (1..515) consensus	699.957	5.09373e-05	0.00115697	1
LYa_b1_contig_455161 (310..512) consensus	699.74	8.43581e-12	1.05217e-09	0
LYa_b1_contig_248002 (695..1926) consensus	698.788	2.06013e-29	1.81229e-26	0
LYa_b1_contig_260537 (1..892) consensus	689.302	3.33224e-30	3.17164e-27	0
LYa_b1_contig_109103 (45..623) consensus	686.965	0.000144491	0.00266618	1
LYa_b1_contig_422223 (3..325) consensus	685.382	0.000152671	0.00278613	1
LYa_b1_contig_441493 (59..434) consensus	684.493	4.54139e-05	0.00105575	1
LYa_b1_contig_222276 (1..325) consensus	683.417	5.10953e-05	0.00115928	1
LYa_b1_contig_397085 (41..1291) consensus	682.978	3.85545e-05	0.000921941	1
LYa_b1_contig_313474 (4..826) consensus	676.011	7.60139e-05	0.00159731	1
LYa_b1_contig_106859 (1..557) consensus	671.665	4.14025e-05	0.000977364	1
LYa_b1_contig_108388 (1..541) consensus	669.719	4.52302e-05	0.00105211	1
LYa_b1_contig_285812 (462..803) consensus	669.108	6.49394e-05	0.00140555	1
LYa_b1_contig_423677 (1..238) consensus	668.351	4.89851e-05	0.00112281	1
LYa_b1_contig_442901 (19..666) consensus	667.503	3.46503e-11	3.92545e-09	0
LYa_b1_contig_369290 (64..3140) consensus	664.513	5.42708e-05	0.00121635	1
LYa_b1_contig_426793 (196..996) consensus	657.632	5.54225e-05	0.00123525	1
LYa_b1_contig_249023 (949..1577) consensus	656.606	9.50077e-05	0.00191699	1
LYa_b1_contig_256297 (9..717) consensus	655.113	6.68362e-05	0.00143963	1
LYa_b1_contig_261708 (10..727) consensus	646.82	6.47856e-12	8.22175e-10	0
LYa_b1_contig_54206 (369..1639) consensus	645.951	9.71295e-05	0.001952	1
LYa_b1_contig_366997 (509..852) consensus	644.848	5.67356e-05	0.00125752	1
LYa_b1_contig_219796 (1..659) consensus	642.613	1.34352e-11	1.61836e-09	0
LYa_b1_contig_427329 (1..286) consensus	639.878	4.74865e-05	0.00109396	1
LYa_b1_contig_298936 (251..515) consensus	638.459	1.39241e-12	1.95747e-10	0
LYa_b1_contig_412675 (1..636) consensus	637.921	7.03164e-05	0.00149929	1
LYa_b1_contig_258200 (464..918) consensus	636.977	2.2775e-12	3.09313e-10	0
LYa_b1_contig_425970 (8..255) consensus	636.888	5.6205e-05	0.00125005	1
LYa_b1_contig_425252 (3..622) consensus	631.224	7.46798e-05	0.00157498	1
LYa_b1_contig_412278 (264..1169) consensus	630.505	6.31792e-05	0.00137591	1
LYa_b1_contig_290390 (69..971) consensus	625.783	6.28142e-05	0.00136957	1
LYa_b1_contig_391063 (1..1327) consensus	619.106	5.06546e-05	0.00115266	1
LYa_b1_contig_172976 (425..1080) consensus	617.399	1.37837e-27	1.05301e-24	0
LYa_b1_contig_302457 (1..678) consensus	617.389	5.99718e-05	0.00131712	1
LYa_b1_contig_258200 (1..451) consensus	616.728	2.63517e-12	3.54984e-10	0
LYa_b1_contig_242810 (214..538) consensus	615.707	7.3354e-05	0.00155209	1
LYa_b1_contig_248935 (29..2616) consensus	610.307	1.52536e-11	1.82792e-09	0
LYa_b1_contig_452345 (20..582) consensus	609.54	7.19027e-05	0.0015267	1
LYa_b1_contig_357592 (1051..1469) consensus	608.563	7.62938e-05	0.00160232	1
LYa_b1_contig_260075 (1..249) consensus	608.119	8.40469e-05	0.00173011	1
LYa_b1_contig_407633 (1..1143) consensus	607.751	5.81569e-05	0.00128408	1
LYa_b1_contig_312730 (307..884) consensus	607.463	8.60654e-28	6.75264e-25	0
LYa_b1_contig_424927 (57..569) consensus	607.037	7.57837e-05	0.00159334	1
LYa_b1_contig_426907 (1..824) consensus	605.258	5.64889e-05	0.00125345	1
LYa_b1_contig_401724 (32..284) consensus	603.21	8.4477e-05	0.00173804	1
LYa_b1_contig_11241 (1..284) consensus	601.554	1.42843e-61	1.18478e-57	0
LYa_b1_contig_2505 (1115..1808) consensus	596.357	0.00010487	0.0020801	1
LYa_b1_contig_197473 (1..878) consensus	596.306	1.61859e-18	5.16348e-16	0
LYa_b1_contig_248934 (51..1540) consensus	589.22	0.000134952	0.00253078	1
LYa_b1_contig_143552 (1..302) consensus	585.701	5.60185e-17	1.49194e-14	0
LYa_b1_contig_255805 (1..793) consensus	583.239	3.21108e-23	1.75057e-20	0
LYa_b1_contig_404726 (9..319) consensus	582.83	0.000170541	0.00305229	1
LYa_b1_contig_265001 (32..381) consensus	581.871	4.60869e-17	1.24746e-14	0
LYa_b1_contig_194793 (12..1278) consensus	581.483	0.000254724	0.0041902	1
LYa_b1_contig_366998 (2..369) consensus	581.382	1.50167e-10	1.48783e-08	0
LYa_b1_contig_419859 (1..322) consensus	580.114	6.32987e-05	0.00137739	1
LYa_b1_contig_225434 (1..2678) consensus	579.622	7.7886e-17	2.03696e-14	0
LYa_b1_contig_455070 (1..289) consensus	579.237	0.000151653	0.00277017	1
LYa_b1_contig_426967 (1..933) consensus	578.677	8.23078e-05	0.00170367	1
LYa_b1_contig_452119 (1..296) consensus	576.959	7.03961e-05	0.00150072	1
LYa_b1_contig_413769 (43..608) consensus	576.406	7.02823e-05	0.00149884	1
LYa_b1_contig_261177 (1..1047) consensus	576.216	7.98901e-21	3.36117e-18	0
LYa_b1_contig_221752 (21..1785) consensus	571.217	8.33502e-05	0.00172126	1
LYa_b1_contig_161982 (1..463) consensus	571.107	5.25455e-12	6.73464e-10	0
LYa_b1_contig_252782 (1..575) consensus	566.679	1.55733e-44	4.63685e-41	0
LYa_b1_contig_155477 (15..919) consensus	564.755	0.000111803	0.00218856	1
LYa_b1_contig_164530 (1..1167) consensus	563.937	6.6895e-05	0.00144062	1
LYa_b1_contig_266482 (1..517) consensus	561.443	2.15531e-10	2.07472e-08	0
LYa_b1_contig_183655 (22..1068) consensus	561.237	9.7337e-05	0.0019555	1
LYa_b1_contig_180446 (1..554) consensus	560.283	5.38554e-18	1.63709e-15	0
LYa_b1_contig_175377 (1..1261) consensus	556.091	6.79455e-41	1.48865e-37	0
LYa_b1_contig_24897 (1..324) consensus	555.919	2.25346e-73	3.73817e-69	0
LYa_b1_contig_389905 (1..406) consensus	555.743	8.7859e-05	0.00179553	1
LYa_b1_contig_252624 (1..856) consensus	555.442	1.46836e-36	2.58343e-33	0
LYa_b1_contig_175377 (1286..1814) consensus	553.089	2.48397e-21	1.10513e-18	0
LYa_b1_contig_329042 (5..2516) consensus	551.239	1.69383e-20	6.87717e-18	0
LYa_b1_contig_414892 (6..322) consensus	551.224	7.68527e-05	0.00161289	1
LYa_b1_contig_343620 (1..651) consensus	544.217	8.13586e-05	0.00168673	1
LYa_b1_contig_85387 (27..2035) consensus	542.752	1.50879e-22	7.61744e-20	0
LYa_b1_contig_194937 (121..737) consensus	540.861	9.93595e-14	1.67942e-11	0
LYa_b1_contig_424441 (176..1359) consensus	538.867	0.000108943	0.0021416	1
LYa_b1_contig_210959 (1..326) consensus	537.452	9.41778e-05	0.00190398	1
LYa_b1_contig_457723 (111..337) consensus	536.122	0.000325016	0.0050784	1
LYa_b1_contig_457684 (118..607) consensus	536.122	0.000325064	0.0050784	1
LYa_b1_contig_411332 (14..557) consensus	535.606	7.98927e-05	0.00166286	1
LYa_b1_contig_451842 (39..547) consensus	532.536	9.27177e-05	0.00187862	1
LYa_b1_contig_234315 (14..1456) consensus	529.825	1.40949e-26	1.00411e-23	0
LYa_b1_contig_369991 (59..636) consensus	528.304	9.31595e-05	0.00188626	1
LYa_b1_contig_41215 (1..381) consensus	527.641	1.42097e-69	2.06254e-65	0
LYa_b1_contig_245034 (229..837) consensus	526.328	0.000116664	0.00226085	1
LYa_b1_contig_273912 (68..2405) consensus	525.694	8.78756e-05	0.00179555	1
LYa_b1_contig_387093 (3..443) consensus	525.272	0.000112155	0.00219435	1
LYa_b1_contig_97255 (46..3138) consensus	524.546	9.29289e-38	1.71284e-34	0
LYa_b1_contig_241786 (54..1139) consensus	523.722	1.32022e-22	6.72387e-20	0
LYa_b1_contig_409496 (284..1806) consensus	522.475	9.1617e-05	0.00186087	1
LYa_b1_contig_422314 (15..577) consensus	521.69	0.000284032	0.00457256	1
LYa_b1_contig_271680 (608..938) consensus	520.949	0.000104756	0.00207865	1
LYa_b1_contig_124333 (580..1312) consensus	519.392	9.51849e-22	4.36872e-19	0
LYa_b1_contig_254279 (23..414) consensus	519.272	9.34574e-05	0.00189097	1
LYa_b1_contig_446013 (202..1939) consensus	517.673	9.69202e-05	0.00194881	1
LYa_b1_contig_133348 (1..243) consensus	517.515	0.000251195	0.00414387	1
LYa_b1_contig_355720 (6..353) consensus	516.09	0.000110443	0.00216596	1
LYa_b1_contig_294425 (1..272) consensus	514.235	0.000157757	0.00286365	1
LYa_b1_contig_402537 (402..1692) consensus	513.828	9.46453e-05	0.00191134	1
LYa_b1_contig_278207 (1..336) consensus	513.216	9.46046e-05	0.00191085	1
LYa_b1_contig_75008 (105..1589) consensus	512.786	9.11685e-05	0.00185208	1
LYa_b1_contig_242382 (671..1561) consensus	512.701	5.75828e-21	2.46735e-18	0
LYa_b1_contig_233452 (70..1269) consensus	509.461	7.79633e-26	5.233e-23	0
LYa_b1_contig_7794 (1..979) consensus	507.141	0.000178751	0.00317378	1
LYa_b1_contig_121049 (60..1007) consensus	506.709	0.000124242	0.00237253	1
LYa_b1_contig_415595 (1..835) consensus	505.096	0.000130067	0.00245584	1
LYa_b1_contig_423232 (1..567) consensus	504.917	0.000123436	0.0023598	1
LYa_b1_contig_321227 (220..2671) consensus	504.705	8.05768e-11	8.45219e-09	0
LYa_b1_contig_413194 (216..726) consensus	504.646	0.000117379	0.00227242	1
LYa_b1_contig_181643 (11..361) consensus	504.629	3.85429e-20	1.52231e-17	0
LYa_b1_contig_935 (38..626) consensus	503.457	0.000176957	0.00314722	1
LYa_b1_contig_451896 (1..217) consensus	503.109	0.000329066	0.00512488	1
LYa_b1_contig_65322 (1177..2761) consensus	502.947	0.000183245	0.00323725	1
LYa_b1_contig_416381 (1..246) consensus	502.691	0.000108704	0.00213836	1
LYa_b1_contig_262393 (6..516) consensus	501.09	1.04144e-11	1.277e-09	0
LYa_b1_contig_224151 (1..292) consensus	496.441	2.33134e-17	6.65148e-15	0
LYa_b1_contig_381676 (40..528) consensus	496.433	0.000196903	0.00342528	1
LYa_b1_contig_421225 (1..262) consensus	495.655	0.000106013	0.00209753	1
LYa_b1_contig_360541 (1..512) consensus	492.146	0.000120961	0.00232312	1
LYa_b1_contig_79373 (1..397) consensus	491.423	0.000261104	0.00427636	1
LYa_b1_contig_34017 (400..648) consensus	491.384	2.59929e-10	2.46391e-08	0
LYa_b1_contig_451552 (1..219) consensus	491.371	0.000100387	0.00200706	1
LYa_b1_contig_314431 (16..1912) consensus	491.097	2.15655e-10	2.07472e-08	0
LYa_b1_contig_411194 (63..415) consensus	488.645	0.000324501	0.00507489	1
LYa_b1_contig_204802 (191..1076) consensus	488.341	0.000382353	0.00575152	1
LYa_b1_contig_138181 (1..223) consensus	487.574	1.15844e-07	6.29768e-06	0
LYa_b1_contig_196570 (1..496) consensus	485.614	0.000134701	0.00252649	1
LYa_b1_contig_422243 (1..937) consensus	485.426	0.000202004	0.0034963	1
LYa_b1_contig_73703 (1..1163) consensus	484.021	2.86085e-07	1.38475e-05	0
LYa_b1_contig_245211 (12..328) consensus	483.059	0.000124245	0.00237253	1
LYa_b1_contig_411466 (16..537) consensus	480.77	0.000416807	0.0061452	1
LYa_b1_contig_325057 (7..713) consensus	480.611	5.09281e-11	5.53205e-09	0
LYa_b1_contig_296768 (10..336) consensus	480.072	6.05704e-09	4.37675e-07	0
LYa_b1_contig_290319 (472..1122) consensus	479.524	0.000113186	0.00220885	1
LYa_b1_contig_365773 (80..432) consensus	479.233	0.000117456	0.00227354	1
LYa_b1_contig_400299 (27..599) consensus	478.678	0.000119208	0.00229865	1
LYa_b1_contig_57038 (614..1535) consensus	477.642	0.000143455	0.00265173	1
LYa_b1_contig_401211 (94..1974) consensus	477.177	0.000120957	0.00232312	1
LYa_b1_contig_403712 (1..255) consensus	476.614	0.000138663	0.00258369	1
LYa_b1_contig_345561 (2..404) consensus	476.389	0.000181996	0.00322155	1
LYa_b1_contig_249057 (1..514) consensus	473.39	1.1571e-16	2.98957e-14	0
LYa_b1_contig_397315 (35..588) consensus	473.367	0.000169134	0.00303177	1
LYa_b1_contig_191840 (1..355) consensus	472.902	9.57383e-50	4.44685e-46	0
LYa_b1_contig_7020 (1..754) consensus	471.55	0.000421669	0.00619879	1
LYa_b1_contig_420782 (1..220) consensus	470.833	0.000235703	0.00394947	1
LYa_b1_contig_242383 (364..572) consensus	463.557	0.000242189	0.00402979	1
LYa_b1_contig_381757 (66..1180) consensus	463.155	0.000439575	0.00641921	1
LYa_b1_contig_411195 (1..269) consensus	463.033	0.000137123	0.00256116	1
LYa_b1_contig_381677 (35..1267) consensus	461.515	0.000225124	0.00381065	1
LYa_b1_contig_186082 (1..243) consensus	460.538	0.000171888	0.00307214	1
LYa_b1_contig_307733 (829..1349) consensus	460.537	0.000147852	0.00271499	1
LYa_b1_contig_132355 (214..2480) consensus	459.712	2.47436e-11	2.88477e-09	0
LYa_b1_contig_439005 (1..687) consensus	458.116	0.00013995	0.00260057	1
LYa_b1_contig_414144 (1..1153) consensus	457.197	0.000151308	0.00276561	1
LYa_b1_contig_100635 (3064..4546) consensus	456.073	0.00016606	0.00298589	1
LYa_b1_contig_403197 (63..346) consensus	455.771	0.000181293	0.00321009	1
LYa_b1_contig_174451 (1..249) consensus	455.704	3.84709e-11	4.3037e-09	0
LYa_b1_contig_424898 (473..1419) consensus	455.306	0.00014473	0.00266975	1
LYa_b1_contig_444620 (1..1051) consensus	455.164	0.000129446	0.00244689	1
LYa_b1_contig_249066 (280..654) consensus	454.53	0.000142627	0.00263765	1
LYa_b1_contig_417138 (1..387) consensus	453.833	0.000131182	0.00247126	1
LYa_b1_contig_429712 (250..598) consensus	453.632	0.000141818	0.00262708	1
LYa_b1_contig_455081 (45..667) consensus	452.608	0.000457758	0.00661789	1
LYa_b1_contig_108387 (240..1488) consensus	452.032	1.49353e-45	4.81746e-42	0
LYa_b1_contig_114611 (1..372) consensus	451.122	1.02956e-10	1.05892e-08	0
LYa_b1_contig_176839 (1..1046) consensus	450.156	0.000373437	0.00564923	1
LYa_b1_contig_399647 (735..1064) consensus	448.606	0.000220001	0.00374426	1
LYa_b1_contig_239743 (1..327) consensus	448.581	0.00046697	0.00671677	1
LYa_b1_contig_451747 (1..752) consensus	447.744	0.000151927	0.00277299	1
LYa_b1_contig_189663 (49..402) consensus	447.269	1.17393e-10	1.19262e-08	0
LYa_b1_contig_69867 (16..1296) consensus	444.735	0.000261239	0.00427797	1
LYa_b1_contig_320646 (1..306) consensus	444.699	2.74335e-10	2.5815e-08	0
LYa_b1_contig_7794 (1566..3035) consensus	442.895	0.000250936	0.00414137	1
LYa_b1_contig_197506 (33..1226) consensus	442.435	0.000217876	0.003714	1
LYa_b1_contig_412398 (1..1019) consensus	442.275	0.000273234	0.00443436	1
LYa_b1_contig_138291 (1..720) consensus	438.569	2.60931e-19	9.23759e-17	0
LYa_b1_contig_6935 (2339..4426) consensus	438.326	0.000427295	0.00626325	1
LYa_b1_contig_448116 (1..377) consensus	437.654	0.000182682	0.00322997	1
LYa_b1_contig_412441 (52..2015) consensus	436.499	0.000489775	0.00697226	1
LYa_b1_contig_46589 (146..388) consensus	436.465	0.000169203	0.00303254	1
LYa_b1_contig_400663 (1..297) consensus	436.097	0.00019992	0.00346851	1
LYa_b1_contig_21368 (1..370) consensus	436.053	3.46195e-51	1.74784e-47	0
LYa_b1_contig_453303 (1..205) consensus	434.643	0.000510855	0.00719734	1
LYa_b1_contig_69822 (1129..1571) consensus	433.792	0.000149233	0.00273327	1
LYa_b1_contig_389979 (466..847) consensus	433.093	0.000164236	0.00296135	1
LYa_b1_contig_332299 (1..298) consensus	432.679	0.000149739	0.00274125	1
LYa_b1_contig_345857 (1..940) consensus	431.036	0.000209835	0.00360711	1
LYa_b1_contig_178828 (209..1991) consensus	430.389	7.3884e-12	9.29513e-10	0
LYa_b1_contig_429712 (606..1013) consensus	427.129	0.000185649	0.00326877	1
LYa_b1_contig_265026 (34..4266) consensus	426.274	1.52999e-10	1.51202e-08	0
LYa_b1_contig_401220 (432..2623) consensus	425.629	0.000161867	0.00292485	1
LYa_b1_contig_451800 (22..692) consensus	425.375	0.000526383	0.00737494	1
LYa_b1_contig_374976 (1..734) consensus	425.289	0.000156065	0.00283693	1
LYa_b1_contig_140599 (1062..2331) consensus	424.375	6.09686e-25	3.88993e-22	0
LYa_b1_contig_429105 (1..443) consensus	424.194	0.000184134	0.00324751	1
LYa_b1_contig_451952 (7..358) consensus	423.334	0.000165987	0.00298504	1
LYa_b1_contig_119943 (1..224) consensus	421.827	2.68672e-15	5.76677e-13	0
LYa_b1_contig_451633 (1..409) consensus	418.925	0.00040286	0.00598288	1
LYa_b1_contig_435775 (1..612) consensus	417.733	0.000295065	0.00471812	1
LYa_b1_contig_311977 (5..750) consensus	416.168	3.99684e-10	3.6401e-08	0
LYa_b1_contig_243044 (1..369) consensus	416.004	1.78418e-15	3.92385e-13	0
LYa_b1_contig_242382 (1..668) consensus	415.809	2.15817e-22	1.06641e-19	0
LYa_b1_contig_187488 (1..335) consensus	415.739	1.05124e-09	8.7193e-08	0
LYa_b1_contig_318755 (1..535) consensus	413.009	9.98903e-21	4.12785e-18	0
LYa_b1_contig_14568 (1..610) consensus	412.156	3.34729e-09	2.5471e-07	0
LYa_b1_contig_411200 (1..265) consensus	411.401	0.000192087	0.00335467	1
LYa_b1_contig_196412 (249..535) consensus	411.188	4.18362e-14	7.4624e-12	0
LYa_b1_contig_1628 (1398..1745) consensus	410.75	0.000253974	0.00418141	1
LYa_b1_contig_291368 (58..615) consensus	410.484	0.000224172	0.00379957	1
LYa_b1_contig_98467 (1..331) consensus	409.431	0.000178204	0.00316553	1
LYa_b1_contig_101241 (1..441) consensus	407.966	2.42487e-10	2.31941e-08	0
LYa_b1_contig_64913 (52..848) consensus	406.966	0.000578619	0.00792645	1
LYa_b1_contig_451792 (161..537) consensus	406.172	0.000210935	0.00362335	1
LYa_b1_contig_236402 (298..1772) consensus	404.463	1.90975e-25	1.23202e-22	0
LYa_b1_contig_422269 (453..1843) consensus	404.282	0.000572007	0.00785216	1
LYa_b1_contig_181031 (1..1440) consensus	404.177	9.91468e-12	1.21959e-09	0
LYa_b1_contig_393297 (181..529) consensus	403.576	0.000208317	0.00358845	1
LYa_b1_contig_71648 (1..521) consensus	402.353	0.000588942	0.00803336	1
LYa_b1_contig_410194 (1..492) consensus	401.996	0.000373893	0.0056527	1
LYa_b1_contig_221447 (1..967) consensus	401.631	1.72743e-13	2.80812e-11	0
LYa_b1_contig_245211 (363..1462) consensus	401.242	1.70829e-08	1.11693e-06	0
LYa_b1_contig_257076 (4..371) consensus	400.369	0.000198997	0.00345559	1
LYa_b1_contig_343838 (526..959) consensus	398.67	0.000298026	0.00475433	1
LYa_b1_contig_343838 (1..486) consensus	398.221	4.28594e-10	3.88511e-08	0
LYa_b1_contig_435779 (103..419) consensus	397.135	0.000274438	0.00444956	1
LYa_b1_contig_354925 (1..516) consensus	396.942	3.44241e-09	2.61263e-07	0
LYa_b1_contig_398698 (1..463) consensus	395.816	0.000184478	0.0032521	1
LYa_b1_contig_346566 (1..933) consensus	393.993	0.00020264	0.00350575	1
LYa_b1_contig_345684 (49..1005) consensus	393.373	0.000183593	0.00324191	1
LYa_b1_contig_263421 (1..221) consensus	393.125	0.000191168	0.00334314	1
LYa_b1_contig_209891 (961..1613) consensus	392.575	0.000193287	0.00337308	1
LYa_b1_contig_102256 (70..902) consensus	392.214	0.000415397	0.00612753	1
LYa_b1_contig_69085 (2570..3706) consensus	391.752	0.000190195	0.00333113	1
LYa_b1_contig_270787 (1..483) consensus	390.668	6.14216e-10	5.39915e-08	0
LYa_b1_contig_180771 (170..2141) consensus	389.558	0.000276809	0.004478	1
LYa_b1_contig_443842 (1199..1566) consensus	389.171	0.000190399	0.00333223	1
LYa_b1_contig_182643 (1..207) consensus	389.132	0.000188499	0.00330692	1
LYa_b1_contig_455060 (280..1201) consensus	388.745	0.000539319	0.00750368	1
LYa_b1_contig_4771 (301..635) consensus	388.717	3.73162e-55	2.40731e-51	0
LYa_b1_contig_141899 (295..549) consensus	388.568	0.000259939	0.00426148	1
LYa_b1_contig_102620 (1..437) consensus	388.515	0.000630962	0.00848037	1
LYa_b1_contig_162141 (16..1427) consensus	388.515	0.000630633	0.00847755	1
LYa_b1_contig_457766 (143..692) consensus	387.969	0.000550477	0.00762058	1
LYa_b1_contig_457782 (1..236) consensus	387.725	0.000195451	0.00340573	1
LYa_b1_contig_290319 (70..469) consensus	384.755	0.000195319	0.00340496	1
LYa_b1_contig_94394 (45..353) consensus	384.497	0.000298859	0.00476185	1
LYa_b1_contig_280643 (1..317) consensus	384.132	0.000294587	0.00471177	1
LYa_b1_contig_250071 (1..1271) consensus	384.058	2.63692e-10	2.49348e-08	0
LYa_b1_contig_334604 (434..850) consensus	383.924	0.000221291	0.00376001	1
LYa_b1_contig_424437 (26..245) consensus	380.927	0.000230486	0.00388222	1
LYa_b1_contig_377196 (1..285) consensus	379.061	0.000204948	0.00353882	1
LYa_b1_contig_426327 (317..1206) consensus	378.611	0.000239574	0.00399797	1
LYa_b1_contig_294600 (167..566) consensus	374.713	0.000265379	0.0043305	1
LYa_b1_contig_366704 (181..800) consensus	372.979	0.000212645	0.00365001	1
LYa_b1_contig_347408 (36..1329) consensus	370.806	0.000676728	0.00894396	1
LYa_b1_contig_452060 (1..1394) consensus	370.612	0.000248006	0.00410118	1
LYa_b1_contig_400664 (1..240) consensus	369.762	0.000389038	0.00582529	1
LYa_b1_contig_347108 (43..1431) consensus	369.151	2.52284e-09	1.96612e-07	0
LYa_b1_contig_346851 (1..286) consensus	368.75	0.000229552	0.00386874	1
LYa_b1_contig_114407 (4..1347) consensus	368.65	1.87649e-36	3.25221e-33	0
LYa_b1_contig_43588 (18..398) consensus	366.902	0.00049408	0.00701462	1
LYa_b1_contig_452521 (135..405) consensus	366.247	0.000266902	0.00435351	1
LYa_b1_contig_431526 (1..374) consensus	366.042	0.000253968	0.00418141	1
LYa_b1_contig_395767 (25..654) consensus	365.128	0.000344358	0.0053082	1
LYa_b1_contig_400392 (800..3037) consensus	364.01	0.000697123	0.00914999	1
LYa_b1_contig_316715 (6..1263) consensus	362.347	0.00040232	0.00597791	1
LYa_b1_contig_226309 (279..1356) consensus	362.028	8.38027e-14	1.43105e-11	0
LYa_b1_contig_211800 (1..689) consensus	361.789	0.000243532	0.00404506	1
LYa_b1_contig_455101 (528..1415) consensus	361.042	0.000404706	0.00600338	1
LYa_b1_contig_261689 (5..533) consensus	360.59	0.000236931	0.00396604	1
LYa_b1_contig_131485 (1..445) consensus	360.297	0.0003125	0.0049283	1
LYa_b1_contig_296167 (33..1629) consensus	359.734	1.47977e-18	4.74671e-16	0
LYa_b1_contig_412201 (1..1340) consensus	359.344	0.000269863	0.0043901	1
LYa_b1_contig_393296 (1..537) consensus	357.808	0.000332547	0.00516318	1
LYa_b1_contig_423721 (348..630) consensus	357.004	0.000370571	0.00561173	1
LYa_b1_contig_457716 (48..495) consensus	356.226	0.000750045	0.0096891	1
LYa_b1_contig_399726 (1..667) consensus	356.226	0.000750046	0.0096891	1
LYa_b1_contig_408046 (214..873) consensus	353.771	0.000342244	0.00528337	1
LYa_b1_contig_413159 (18..859) consensus	353.702	0.000251014	0.00414206	1
LYa_b1_contig_182644 (1..231) consensus	353.321	0.0004095	0.00606057	1
LYa_b1_contig_306018 (1..431) consensus	350.684	0.000244872	0.00406092	1
LYa_b1_contig_112765 (222..8818) consensus	350.641	5.15224e-12	6.61812e-10	0
LYa_b1_contig_306157 (3..395) consensus	348.597	0.00033786	0.00522958	1
LYa_b1_contig_132690 (1..453) consensus	348.221	1.14626e-09	9.48031e-08	0
LYa_b1_contig_328099 (30..611) consensus	348.109	3.32854e-10	3.08468e-08	0
LYa_b1_contig_108327 (3..282) consensus	347.377	0.000265168	0.00432827	1
LYa_b1_contig_324482 (1..552) consensus	347.034	0.000275611	0.00446173	1
LYa_b1_contig_397572 (7..575) consensus	346.935	0.000421968	0.00620083	1
LYa_b1_contig_244805 (7..1949) consensus	346.129	0.000436736	0.00638472	1
LYa_b1_contig_81606 (1..460) consensus	345.42	0.000512117	0.00721162	1
LYa_b1_contig_50480 (56..524) consensus	344.529	1.42546e-45	4.72926e-42	0
LYa_b1_contig_388217 (1..414) consensus	344.32	0.000312183	0.00492536	1
LYa_b1_contig_294424 (6..220) consensus	343.904	0.000367657	0.00557632	1
LYa_b1_contig_425259 (81..420) consensus	343.294	0.000292088	0.00468212	1
LYa_b1_contig_427007 (12..986) consensus	342.388	0.000812686	0.0102877	1
LYa_b1_contig_455331 (1..201) consensus	341.458	0.000355062	0.00543141	1
LYa_b1_contig_412545 (4..668) consensus	341.423	0.000795315	0.0101252	1
LYa_b1_contig_423129 (25..1661) consensus	341.218	0.000696856	0.00914819	1
LYa_b1_contig_142308 (1..479) consensus	339.867	4.84985e-49	2.0113e-45	0
LYa_b1_contig_407223 (1..223) consensus	339.739	0.000322412	0.00505039	1
LYa_b1_contig_96612 (1..400) consensus	339.396	0.000300461	0.00478266	1
LYa_b1_contig_426392 (6..725) consensus	339.323	0.000339642	0.00525159	1
LYa_b1_contig_172976 (1..371) consensus	338.9	5.52857e-15	1.14028e-12	0
LYa_b1_contig_124333 (106..533) consensus	337.775	0.000831187	0.0104569	1
LYa_b1_contig_90628 (37..608) consensus	337.775	0.000831177	0.0104569	1
LYa_b1_contig_200188 (91..2075) consensus	337.58	2.31709e-15	5.03859e-13	0
LYa_b1_contig_412515 (158..1107) consensus	337.225	0.000812415	0.0102854	1
LYa_b1_contig_452632 (258..1139) consensus	336.598	0.000625003	0.00841453	1
LYa_b1_contig_455285 (179..613) consensus	336.17	0.000309582	0.0048903	1
LYa_b1_contig_8739 (1..780) consensus	335.821	0.000813301	0.0102944	1
LYa_b1_contig_381373 (600..1234) consensus	335.221	0.000319446	0.00501135	1
LYa_b1_contig_176554 (644..2066) consensus	333.654	0.000278085	0.00449426	1
LYa_b1_contig_285111 (1..358) consensus	333.563	2.70086e-39	5.31566e-36	0
LYa_b1_contig_183655 (1459..2334) consensus	332.255	0.000313257	0.00493695	1
LYa_b1_contig_438237 (122..507) consensus	332.221	0.000498009	0.00706004	1
LYa_b1_contig_287423 (914..1305) consensus	332.069	8.10619e-10	6.85572e-08	0
LYa_b1_contig_297371 (49..320) consensus	331.968	0.000730435	0.00948961	1
LYa_b1_contig_247322 (1..1041) consensus	331.865	0.00029593	0.00472934	1
LYa_b1_contig_307209 (1..261) consensus	331.58	9.26285e-09	6.41944e-07	0
LYa_b1_contig_195840 (4..882) consensus	331.125	0.000546563	0.00757633	1
LYa_b1_contig_325847 (1..268) consensus	330.606	0.000319698	0.00501463	1
LYa_b1_contig_223713 (1..1262) consensus	329.766	0.000298446	0.00475816	1
LYa_b1_contig_308067 (1..297) consensus	329.621	0.000303775	0.00481957	1
LYa_b1_contig_4771 (1..275) consensus	328.331	5.94539e-44	1.72595e-40	0
LYa_b1_contig_277287 (19..1349) consensus	327.984	0.000353662	0.00541569	1
LYa_b1_contig_265187 (1..2049) consensus	326.716	0.00039287	0.00586677	1
LYa_b1_contig_169204 (3..1129) consensus	325.232	3.66281e-41	8.33971e-38	0
LYa_b1_contig_427328 (1..284) consensus	324.139	0.000305881	0.00484568	1
LYa_b1_contig_440185 (1..423) consensus	323.428	0.000355462	0.00543466	1
LYa_b1_contig_399663 (1..1183) consensus	322.257	0.000315697	0.00496596	1
LYa_b1_contig_75588 (38..555) consensus	322.173	5.28081e-31	5.52439e-28	0
LYa_b1_contig_98825 (1..351) consensus	322.131	0.000329933	0.00513426	1
LYa_b1_contig_165743 (1..327) consensus	321.857	6.34468e-19	2.16054e-16	0
LYa_b1_contig_238605 (1..462) consensus	321.472	0.000455428	0.0065957	1
LYa_b1_contig_268064 (1..768) consensus	319.091	1.03564e-09	8.59606e-08	0
LYa_b1_contig_426907 (827..1417) consensus	318.545	0.000328129	0.00511303	1
LYa_b1_contig_450774 (46..704) consensus	318.525	0.000530137	0.00740878	1
LYa_b1_contig_272547 (439..1455) consensus	318.386	0.000542179	0.00753173	1
LYa_b1_contig_402716 (216..770) consensus	318.263	0.000437874	0.00639973	1
LYa_b1_contig_357601 (23..525) consensus	318.219	0.000422488	0.00620689	1
LYa_b1_contig_435795 (113..1659) consensus	318.177	0.00032322	0.00506007	1
LYa_b1_contig_317925 (1..539) consensus	317.128	8.45557e-18	2.50475e-15	0
LYa_b1_contig_426076 (1..415) consensus	316.728	0.000527865	0.00739036	1
LYa_b1_contig_37785 (24..1350) consensus	316.243	3.30213e-09	2.51603e-07	0
LYa_b1_contig_451753 (1..356) consensus	314.562	0.000341303	0.00527163	1
LYa_b1_contig_247475 (190..497) consensus	312.785	0.00044119	0.00643363	1
LYa_b1_contig_451547 (3..336) consensus	312.646	0.000607768	0.00823021	1
LYa_b1_contig_357878 (157..597) consensus	312.243	0.000617496	0.00833569	1
LYa_b1_contig_408222 (1..407) consensus	311.049	0.000364122	0.00553355	1
LYa_b1_contig_411328 (41..509) consensus	310.098	0.00099251	0.0119554	1
LYa_b1_contig_308067 (322..953) consensus	309.681	1.16483e-09	9.62017e-08	0
LYa_b1_contig_301928 (166..555) consensus	308.271	4.30913e-09	3.21578e-07	0
LYa_b1_contig_324692 (3..313) consensus	307.848	2.23419e-13	3.55877e-11	0
LYa_b1_contig_94782 (1..1864) consensus	307.843	0.000971957	0.0117849	1
LYa_b1_contig_384350 (1..555) consensus	306.889	0.000418822	0.00616474	1
LYa_b1_contig_250071 (1302..1956) consensus	306.118	0.00038912	0.00582529	1
LYa_b1_contig_40972 (19..279) consensus	305.782	0.00038042	0.00572823	1
LYa_b1_contig_413032 (65..596) consensus	303.745	0.000599706	0.00814478	1
LYa_b1_contig_97564 (1..543) consensus	303.568	1.27656e-14	2.47884e-12	0
LYa_b1_contig_418672 (1..450) consensus	302.966	0.000589795	0.00804138	1
LYa_b1_contig_386162 (213..1782) consensus	302.338	0.000515735	0.00725448	1
LYa_b1_contig_259143 (1..274) consensus	301.508	7.3541e-10	6.32093e-08	0
LYa_b1_contig_154616 (1..562) consensus	300.166	0.0009255	0.0113628	1
LYa_b1_contig_211814 (1..265) consensus	299.527	7.29365e-10	6.28293e-08	0
LYa_b1_contig_276626 (1..285) consensus	299.341	7.3356e-10	6.3097e-08	0
LYa_b1_contig_278700 (1..427) consensus	299.027	0.000389649	0.00583217	1
LYa_b1_contig_450126 (1..228) consensus	298.67	0.000588275	0.00802625	1
LYa_b1_contig_334947 (60..360) consensus	298.2	0.00064982	0.00867079	1
LYa_b1_contig_428937 (1..708) consensus	296.964	0.000494331	0.00701733	1
LYa_b1_contig_384344 (74..950) consensus	296.895	0.000724768	0.00943181	1
LYa_b1_contig_434034 (14..1094) consensus	295.385	0.000403825	0.00599491	1
LYa_b1_contig_243308 (1..393) consensus	295.317	0.000528853	0.00739678	1
LYa_b1_contig_362489 (24..487) consensus	294.981	1.12009e-06	4.53818e-05	0
LYa_b1_contig_306566 (1..772) consensus	293.817	0.000441125	0.00643363	1
LYa_b1_contig_400650 (1..885) consensus	293.025	0.000399156	0.00593774	1
LYa_b1_contig_451762 (4..733) consensus	292.851	0.000413272	0.00610394	1
LYa_b1_contig_442284 (18..349) consensus	292.487	0.000697484	0.00915229	1
LYa_b1_contig_288297 (1..217) consensus	292.029	0.000503733	0.00712044	1
LYa_b1_contig_319373 (1..1356) consensus	291.989	0.000567704	0.00780786	1
LYa_b1_contig_395768 (22..654) consensus	291.834	0.000587648	0.00802041	1
LYa_b1_contig_3466 (603..1214) consensus	291.053	0.00109106	0.0127968	1
LYa_b1_contig_141898 (1..421) consensus	290.729	0.0005515	0.00762928	1
LYa_b1_contig_338179 (304..1296) consensus	290.706	1.58887e-09	1.28392e-07	0
LYa_b1_contig_84728 (29..1978) consensus	290.35	1.96788e-18	6.19938e-16	0
LYa_b1_contig_262772 (1..256) consensus	289.978	0.000410518	0.00607175	1
LYa_b1_contig_172960 (1..503) consensus	289.754	0.000472262	0.00676859	1
LYa_b1_contig_451754 (1..315) consensus	289.457	0.000793018	0.0101048	1
LYa_b1_contig_195871 (1..747) consensus	289.13	0.000438408	0.00640674	1
LYa_b1_contig_455139 (1..482) consensus	286.152	0.000447532	0.00650243	1
LYa_b1_contig_43138 (1..484) consensus	285.005	0.000769566	0.00987426	1
LYa_b1_contig_177796 (169..2321) consensus	284.779	0.000428639	0.00628137	1
LYa_b1_contig_172250 (1..543) consensus	282.355	1.78933e-41	4.24035e-38	0
LYa_b1_contig_244123 (1..930) consensus	282.343	0.000448125	0.0065086	1
LYa_b1_contig_290514 (101..444) consensus	282.181	0.000685773	0.00903164	1
LYa_b1_contig_453724 (1..316) consensus	281.946	0.000573311	0.00786728	1
LYa_b1_contig_17752 (22..681) consensus	281.36	2.93711e-09	2.25269e-07	0
LYa_b1_contig_193200 (12..1181) consensus	281.183	8.0591e-09	5.66136e-07	0
LYa_b1_contig_109123 (1..688) consensus	279.853	0.000708744	0.00926156	1
LYa_b1_contig_451997 (687..2296) consensus	279.413	0.0005115	0.00720475	1
LYa_b1_contig_420558 (246..1158) consensus	279.116	0.000489409	0.00697032	1
LYa_b1_contig_451539 (1..595) consensus	278.969	0.000701743	0.00919193	1
LYa_b1_contig_131352 (27..537) consensus	277.157	0.000693876	0.00911664	1
LYa_b1_contig_368547 (1..642) consensus	277.103	1.45844e-08	9.70509e-07	0
LYa_b1_contig_27441 (1224..1587) consensus	276.528	2.02125e-08	1.29816e-06	0
LYa_b1_contig_381560 (50..918) consensus	276.164	0.000702551	0.00919628	1
LYa_b1_contig_7320 (71..547) consensus	274.413	0.000467595	0.00672191	1
LYa_b1_contig_449833 (63..383) consensus	274.263	0.00123025	0.0139904	1
LYa_b1_contig_310153 (50..1104) consensus	274.163	3.02702e-06	0.000107577	1
LYa_b1_contig_70745 (1..633) consensus	274.055	0.000452169	0.0065575	1
LYa_b1_contig_452039 (37..607) consensus	274.027	0.00045675	0.00660825	1
LYa_b1_contig_348991 (1..838) consensus	273.151	6.23395e-14	1.08692e-11	0
LYa_b1_contig_265020 (1..313) consensus	273.065	0.00052147	0.00732202	1
LYa_b1_contig_357704 (447..1108) consensus	272.222	0.000627623	0.00844491	1
LYa_b1_contig_43871 (1..389) consensus	272.201	0.00106357	0.0125671	1
LYa_b1_contig_220891 (1..666) consensus	272.12	1.97498e-09	1.56756e-07	0
LYa_b1_contig_453449 (1..374) consensus	271.704	0.000572537	0.00785812	1
LYa_b1_contig_62348 (1..3395) consensus	271.642	6.29063e-24	3.68923e-21	0
LYa_b1_contig_256296 (1..561) consensus	271.628	4.27863e-07	1.95913e-05	0
LYa_b1_contig_308678 (3..600) consensus	271.006	4.79611e-13	7.1954e-11	0
LYa_b1_contig_300118 (66..605) consensus	270.708	0.000759045	0.00977599	1
LYa_b1_contig_383995 (1..500) consensus	269.257	0.000563142	0.00775982	1
LYa_b1_contig_287888 (1..2534) consensus	268.732	1.91682e-17	5.48229e-15	0
LYa_b1_contig_343196 (1..338) consensus	268.582	0.00133225	0.0148737	1
LYa_b1_contig_395402 (1..483) consensus	266.108	0.000785789	0.0100336	1
LYa_b1_contig_389534 (54..1135) consensus	265.497	0.000492337	0.00699843	1
LYa_b1_contig_173314 (763..2939) consensus	264.466	1.19308e-09	9.8256e-08	0
LYa_b1_contig_72595 (1..248) consensus	263.932	0.00116181	0.0134078	1
LYa_b1_contig_286639 (1..312) consensus	263.851	1.01399e-08	6.97542e-07	0
LYa_b1_contig_86376 (54..854) consensus	263.659	0.000556697	0.00769103	1
LYa_b1_contig_289961 (1..316) consensus	262.764	0.000523404	0.00734384	1
LYa_b1_contig_260421 (131..1501) consensus	262.635	0.000538798	0.00749912	1
LYa_b1_contig_226371 (1..425) consensus	262.624	4.7314e-20	1.83137e-17	0
LYa_b1_contig_263449 (1..394) consensus	262.367	3.1905e-12	4.23892e-10	0
LYa_b1_contig_309339 (1..1039) consensus	262.169	2.21827e-08	1.4122e-06	0
LYa_b1_contig_451679 (286..780) consensus	261.671	0.0013592	0.0150789	1
LYa_b1_contig_171798 (145..1251) consensus	261.253	0.00051026	0.00719158	1
LYa_b1_contig_457781 (61..299) consensus	260.621	0.000543874	0.00754879	1
LYa_b1_contig_399370 (128..1161) consensus	260.503	0.000864855	0.0107789	1
LYa_b1_contig_342534 (1..230) consensus	260.407	0.000579828	0.00793888	1
LYa_b1_contig_308870 (1..294) consensus	259.858	0.00106835	0.0126074	1
LYa_b1_contig_367741 (1..748) consensus	259.63	0.000531935	0.0074285	1
LYa_b1_contig_430132 (1..425) consensus	257.473	0.00139849	0.0153694	1
LYa_b1_contig_268854 (1..1208) consensus	257.314	0.000594085	0.00808356	1
LYa_b1_contig_398176 (1..1686) consensus	257.142	0.00074846	0.00967256	1
LYa_b1_contig_53717 (1..663) consensus	256.692	1.6328e-07	8.49847e-06	0
LYa_b1_contig_365925 (1..265) consensus	256.69	0.000613336	0.00829014	1
LYa_b1_contig_424231 (1..214) consensus	256.35	0.00060196	0.0081687	1
LYa_b1_contig_422580 (63..409) consensus	256.35	0.000601447	0.0081627	1
LYa_b1_contig_428104 (1..655) consensus	256.253	0.000587935	0.00802338	1
LYa_b1_contig_444755 (97..470) consensus	256.232	0.00106875	0.0126108	1
LYa_b1_contig_329493 (7..2253) consensus	255.624	1.31853e-07	7.01684e-06	0
LYa_b1_contig_408534 (985..1782) consensus	255.048	0.00063954	0.00856556	1
LYa_b1_contig_77352 (50..533) consensus	254.743	0.00148237	0.0160213	1
LYa_b1_contig_181643 (401..1180) consensus	254.398	5.37254e-49	2.15124e-45	0
LYa_b1_contig_429184 (1..308) consensus	254.211	0.000646165	0.00864009	1
LYa_b1_contig_451799 (7..240) consensus	253.667	0.000731161	0.00949797	1
LYa_b1_contig_451906 (1..887) consensus	253.553	0.000717678	0.00935738	1
LYa_b1_contig_129035 (159..964) consensus	252.961	0.000701901	0.00919296	1
LYa_b1_contig_275667 (52..1136) consensus	250.418	7.85044e-09	5.5248e-07	0
LYa_b1_contig_412636 (439..744) consensus	249.857	0.000693544	0.00911331	1
LYa_b1_contig_291746 (1..599) consensus	249.549	0.000976845	0.0118281	1
LYa_b1_contig_399647 (325..723) consensus	249.407	0.000912863	0.0112527	1
LYa_b1_contig_360450 (360..1484) consensus	249.079	0.00149976	0.0161701	1
LYa_b1_contig_368543 (1..364) consensus	248.658	0.000933868	0.0114377	1
LYa_b1_contig_393292 (13..759) consensus	246.502	0.000933731	0.0114377	1
LYa_b1_contig_401896 (162..1429) consensus	246.008	0.000624512	0.00841085	1
LYa_b1_contig_428000 (1..763) consensus	245.521	0.00101739	0.0121755	1
LYa_b1_contig_371575 (260..473) consensus	244.822	0.000755558	0.00973972	1
LYa_b1_contig_206386 (1..413) consensus	244.524	0.00133282	0.0148772	1
LYa_b1_contig_452799 (57..909) consensus	244.099	0.00075817	0.00976581	1
LYa_b1_contig_317106 (21..1223) consensus	244.087	2.18614e-13	3.49181e-11	0
LYa_b1_contig_452325 (558..1354) consensus	243.945	0.000723001	0.00941304	1
LYa_b1_contig_202605 (441..739) consensus	243.873	0.000707628	0.00925023	1
LYa_b1_contig_93322 (4..339) consensus	243.453	0.000970674	0.0117742	1
LYa_b1_contig_225846 (821..1933) consensus	241.502	1.95986e-13	3.16081e-11	0
LYa_b1_contig_306031 (1..348) consensus	241.338	0.000978722	0.0118418	1
LYa_b1_contig_116353 (1..252) consensus	241.246	0.000701323	0.0091885	1
LYa_b1_contig_85517 (18..559) consensus	240.363	0.00131746	0.0147525	1
LYa_b1_contig_421076 (1..460) consensus	240.32	0.000731245	0.009498	1
LYa_b1_contig_409592 (137..423) consensus	240.01	0.000637977	0.00855054	1
LYa_b1_contig_190132 (173..1557) consensus	239.434	8.24519e-12	1.0306e-09	0
LYa_b1_contig_434111 (1..288) consensus	238.716	0.000669033	0.00886851	1
LYa_b1_contig_250520 (1..350) consensus	238.577	0.000767228	0.00985297	1
LYa_b1_contig_434199 (1..216) consensus	237.264	0.00087	0.0108314	1
LYa_b1_contig_412637 (1..391) consensus	236.808	0.000800056	0.0101688	1
LYa_b1_contig_94846 (1..337) consensus	236.72	0.000997567	0.0119966	1
LYa_b1_contig_295792 (38..967) consensus	236.629	7.30107e-08	4.162e-06	0
LYa_b1_contig_394156 (14..463) consensus	236.534	0.000815141	0.0103143	1
LYa_b1_contig_396660 (1..231) consensus	236.409	0.000857801	0.0107209	1
LYa_b1_contig_457665 (82..338) consensus	236.291	0.00174836	0.0180888	1
LYa_b1_contig_44515 (1..472) consensus	236.291	0.00174829	0.0180888	1
LYa_b1_contig_148688 (1035..1571) consensus	235.754	0.00154442	0.0165167	1
LYa_b1_contig_227371 (789..1350) consensus	235.753	0.000663588	0.00881242	1
LYa_b1_contig_60460 (256..575) consensus	235.751	0.00146561	0.0158937	1
LYa_b1_contig_358361 (1..655) consensus	235.621	0.000792409	0.0101004	1
LYa_b1_contig_422793 (143..1172) consensus	234.966	0.00145655	0.0158234	1
LYa_b1_contig_426433 (1..328) consensus	234.891	0.000836762	0.0105123	1
LYa_b1_contig_455203 (1..871) consensus	233.771	0.00091391	0.0112577	1
LYa_b1_contig_332805 (1..706) consensus	233.597	3.13411e-08	1.94721e-06	0
LYa_b1_contig_444665 (1..284) consensus	232.17	0.00081611	0.0103243	1
LYa_b1_contig_68263 (593..1059) consensus	232.113	5.14185e-09	3.77177e-07	0
LYa_b1_contig_41188 (5..295) consensus	231.678	0.00181534	0.0186151	1
LYa_b1_contig_259833 (15..333) consensus	231.678	0.00181512	0.0186145	1
LYa_b1_contig_409688 (42..1626) consensus	231.277	0.000706424	0.00923761	1
LYa_b1_contig_245323 (1..1224) consensus	230.813	5.56655e-09	4.05513e-07	0
LYa_b1_contig_376645 (46..412) consensus	230.246	0.00144476	0.0157349	1
LYa_b1_contig_196095 (110..630) consensus	229.414	3.61333e-24	2.20831e-21	0
LYa_b1_contig_122334 (1..507) consensus	229.011	0.000752099	0.00970914	1
LYa_b1_contig_335946 (19..392) consensus	228.348	1.227e-10	1.23684e-08	0
LYa_b1_contig_392608 (1..203) consensus	228.202	0.00100087	0.0120299	1
LYa_b1_contig_314218 (1..1332) consensus	227.782	3.38762e-08	2.09128e-06	0
LYa_b1_contig_289957 (1..371) consensus	227.439	1.60119e-11	1.91287e-09	0
LYa_b1_contig_453814 (724..1350) consensus	227.295	0.00156749	0.016682	1
LYa_b1_contig_51776 (176..1152) consensus	227.262	1.59428e-27	1.20213e-24	0
LYa_b1_contig_266953 (49..465) consensus	227.226	0.000740592	0.00959794	1
LYa_b1_contig_186592 (56..1374) consensus	227.213	0.000743049	0.00962226	1
LYa_b1_contig_423756 (7..271) consensus	227.064	0.000878803	0.0109071	1
LYa_b1_contig_198190 (17..807) consensus	225.94	2.70708e-15	5.79679e-13	0
LYa_b1_contig_52792 (72..908) consensus	225.865	4.78767e-33	5.6729e-30	0
LYa_b1_contig_149362 (1033..1813) consensus	225.417	0.00137658	0.0151972	1
LYa_b1_contig_399725 (1..648) consensus	224.84	0.00143344	0.0156381	1
LYa_b1_contig_248002 (1..630) consensus	224.552	0.000797584	0.0101496	1
LYa_b1_contig_308678 (624..1043) consensus	223.722	3.86144e-12	5.06656e-10	0
LYa_b1_contig_395915 (1..608) consensus	223.2	0.000850373	0.0106464	1
LYa_b1_contig_329993 (1..430) consensus	223.033	7.98397e-09	5.61197e-07	0
LYa_b1_contig_305102 (1..563) consensus	222.755	0.000840597	0.0105502	1
LYa_b1_contig_292206 (1..315) consensus	222.506	0.000843854	0.010583	1
LYa_b1_contig_453404 (4..328) consensus	222.432	0.000953132	0.0116234	1
LYa_b1_contig_451786 (1..402) consensus	222.426	0.000840179	0.0105483	1
LYa_b1_contig_384051 (1..1179) consensus	222.143	0.00111798	0.0130276	1
LYa_b1_contig_382336 (91..387) consensus	222.029	0.00121102	0.0138381	1
LYa_b1_contig_346495 (26..1245) consensus	221.91	2.09752e-08	1.34417e-06	0
LYa_b1_contig_451835 (1..1008) consensus	221.707	0.000983734	0.0118781	1
LYa_b1_contig_381772 (7..760) consensus	220.163	0.00148147	0.016016	1
LYa_b1_contig_382110 (1..586) consensus	220.087	0.00171059	0.0177955	1
LYa_b1_contig_270787 (524..934) consensus	219.985	2.57535e-08	1.61999e-06	0
LYa_b1_contig_96844 (184..399) consensus	219.973	1.75427e-08	1.14377e-06	0
LYa_b1_contig_192660 (137..666) consensus	219.808	0.000826001	0.0104109	1
LYa_b1_contig_422581 (1..699) consensus	219.489	0.000962372	0.0117016	1
LYa_b1_contig_451785 (16..401) consensus	218.866	0.000878372	0.0109029	1
LYa_b1_contig_28416 (1..455) consensus	218.673	0.000797325	0.0101475	1
LYa_b1_contig_432148 (1..508) consensus	218.276	0.000822462	0.0103789	1
LYa_b1_contig_357955 (27..473) consensus	216.964	0.000860117	0.0107429	1
LYa_b1_contig_332926 (1..505) consensus	215.999	0.000852906	0.01067	1
LYa_b1_contig_307210 (1..250) consensus	215.639	0.00106107	0.0125483	1
LYa_b1_contig_221553 (122..1189) consensus	215.5	0.00203462	0.0202399	1
LYa_b1_contig_381916 (218..441) consensus	215.319	0.00179738	0.0184782	1
LYa_b1_contig_285704 (291..2446) consensus	214.738	1.81909e-12	2.51468e-10	0
LYa_b1_contig_366997 (271..506) consensus	214.524	0.0010665	0.0125933	1
LYa_b1_contig_4306 (543..3173) consensus	214.499	1.91525e-26	1.35609e-23	0
LYa_b1_contig_326366 (49..616) consensus	214.436	0.000845214	0.0105989	1
LYa_b1_contig_451897 (56..346) consensus	214.331	0.000988246	0.0119214	1
LYa_b1_contig_385208 (1..380) consensus	214.041	0.00108091	0.0127181	1
LYa_b1_contig_423021 (10..498) consensus	213.84	0.000918991	0.0112998	1
LYa_b1_contig_451850 (11..1910) consensus	213.803	0.000969381	0.0117622	1
LYa_b1_contig_322476 (1..895) consensus	213.753	0.00114007	0.013216	1
LYa_b1_contig_266298 (100..511) consensus	213.745	6.66744e-09	4.77611e-07	0
LYa_b1_contig_349703 (253..1286) consensus	212.645	0.00140519	0.0154204	1
LYa_b1_contig_425546 (1..1196) consensus	212.299	0.00102368	0.0122294	1
LYa_b1_contig_236769 (1..480) consensus	211.538	9.4879e-27	6.88584e-24	0
LYa_b1_contig_347154 (88..369) consensus	211.405	0.0010275	0.0122637	1
LYa_b1_contig_275196 (1..240) consensus	211.142	0.000990206	0.0119363	1
LYa_b1_contig_402716 (1..213) consensus	211.057	0.0011169	0.0130202	1
LYa_b1_contig_247557 (1..422) consensus	210.59	0.000997845	0.0119985	1
LYa_b1_contig_413537 (1..963) consensus	210.523	0.000959877	0.0116762	1
LYa_b1_contig_219664 (1..1960) consensus	210.341	3.02564e-16	7.42786e-14	0
LYa_b1_contig_401376 (1..293) consensus	210.175	0.000888118	0.0109992	1
LYa_b1_contig_284494 (73..736) consensus	210.043	0.00136899	0.0151512	1
LYa_b1_contig_383981 (1..460) consensus	209.554	0.00106046	0.0125461	1
LYa_b1_contig_132689 (1..404) consensus	209.157	7.28905e-16	1.68606e-13	0
LYa_b1_contig_452000 (10..301) consensus	209.078	0.00121513	0.0138715	1
LYa_b1_contig_96772 (1..550) consensus	209.014	0.00135957	0.0150815	1
LYa_b1_contig_333141 (1..680) consensus	208.835	6.47442e-08	3.73291e-06	0
LYa_b1_contig_156509 (311..1829) consensus	208.612	0.00219896	0.0213873	1
LYa_b1_contig_315033 (144..926) consensus	208.169	0.00117906	0.0135557	1
LYa_b1_contig_89979 (4201..4943) consensus	207.924	0.00136415	0.0151153	1
LYa_b1_contig_408534 (1..932) consensus	207.537	0.00114421	0.0132521	1
LYa_b1_contig_419452 (127..335) consensus	207.204	0.00150495	0.016217	1
LYa_b1_contig_317496 (267..1632) consensus	207.106	0.00221031	0.0214582	1
LYa_b1_contig_163855 (1..978) consensus	206.965	0.00217246	0.0212096	1
LYa_b1_contig_36850 (1939..2402) consensus	206.941	0.00104457	0.0124063	1
LYa_b1_contig_406281 (1..684) consensus	206.788	0.00102681	0.0122599	1
LYa_b1_contig_394974 (250..702) consensus	206.615	0.000950378	0.0116007	1
LYa_b1_contig_284617 (1..214) consensus	206.364	0.00107025	0.0126247	1
LYa_b1_contig_424219 (52..344) consensus	206.006	0.00133837	0.0149219	1
LYa_b1_contig_245176 (238..1952) consensus	205.901	4.45741e-12	5.78965e-10	0
LYa_b1_contig_332859 (1..1021) consensus	205.607	0.00114807	0.0132823	1
LYa_b1_contig_365340 (31..437) consensus	205.579	0.00125625	0.0142207	1
LYa_b1_contig_419456 (912..2163) consensus	205.462	0.00107008	0.012624	1
LYa_b1_contig_290444 (487..1250) consensus	205.441	0.000976761	0.0118281	1
LYa_b1_contig_322736 (1..848) consensus	204.993	0.00142027	0.0155382	1
LYa_b1_contig_425266 (1..1098) consensus	204.821	0.00121805	0.0138953	1
LYa_b1_contig_70481 (22..1086) consensus	203.328	1.21892e-11	1.47687e-09	0
LYa_b1_contig_451600 (1..211) consensus	203.275	0.000982102	0.0118656	1
LYa_b1_contig_423759 (20..380) consensus	203.27	0.00114629	0.0132696	1
LYa_b1_contig_382937 (50..527) consensus	202.938	0.00226751	0.0218599	1
LYa_b1_contig_318754 (1..428) consensus	202.564	0.00188085	0.0191097	1
LYa_b1_contig_405154 (116..733) consensus	202.359	0.00103695	0.0123434	1
LYa_b1_contig_419456 (1..887) consensus	202.148	0.00104357	0.0123994	1
LYa_b1_contig_65322 (2858..4603) consensus	201.942	3.18664e-07	1.51465e-05	0
LYa_b1_contig_291333 (218..436) consensus	201.834	0.000981138	0.011859	1
LYa_b1_contig_7689 (56..861) consensus	201.177	3.3144e-14	6.01357e-12	0
LYa_b1_contig_68665 (1..338) consensus	200.857	0.00113329	0.0131584	1
LYa_b1_contig_104082 (29..414) consensus	200.483	1.01955e-10	1.04957e-08	0
LYa_b1_contig_141899 (1..240) consensus	200.168	0.00114692	0.0132742	1
LYa_b1_contig_165769 (4..260) consensus	199.823	1.71298e-08	1.11936e-06	0
LYa_b1_contig_329035 (1..263) consensus	199.386	0.00239911	0.0227744	1
LYa_b1_contig_125465 (1..808) consensus	198.935	1.98562e-12	2.72542e-10	0
LYa_b1_contig_362317 (28..319) consensus	198.717	0.0012857	0.0144742	1
LYa_b1_contig_107497 (339..693) consensus	198.711	0.00235502	0.0224722	1
LYa_b1_contig_414425 (7..469) consensus	197.542	0.00132039	0.0147767	1
LYa_b1_contig_108754 (2..439) consensus	197.513	0.00128246	0.014447	1
LYa_b1_contig_168183 (119..829) consensus	196.271	0.0010992	0.0128656	1
LYa_b1_contig_326162 (5..442) consensus	195.333	0.00117525	0.0135199	1
LYa_b1_contig_139854 (6..677) consensus	194.886	0.0024309	0.0229717	1
LYa_b1_contig_33301 (39..442) consensus	194.514	0.00244766	0.0230944	1
LYa_b1_contig_84911 (2563..3109) consensus	194.338	0.00216912	0.0211897	1
LYa_b1_contig_453371 (12..758) consensus	193.784	0.00181981	0.018656	1
LYa_b1_contig_196692 (1..325) consensus	193.708	6.00064e-08	3.505e-06	0
LYa_b1_contig_132426 (4..872) consensus	193.632	2.30655e-24	1.41712e-21	0
LYa_b1_contig_233813 (1..324) consensus	193.577	0.00156419	0.0166575	1
LYa_b1_contig_90437 (1914..2138) consensus	193.167	0.00117099	0.013479	1
LYa_b1_contig_427236 (1..555) consensus	193.077	0.0010602	0.0125457	1
LYa_b1_contig_118576 (506..1745) consensus	193.02	0.00157551	0.0167596	1
LYa_b1_contig_451864 (65..332) consensus	192.742	0.00119543	0.0137032	1
LYa_b1_contig_444624 (1..962) consensus	192.474	0.00122518	0.0139588	1
LYa_b1_contig_263854 (1..414) consensus	192.274	4.02378e-11	4.4927e-09	0
LYa_b1_contig_377577 (1..367) consensus	192.251	0.00119128	0.0136637	1
LYa_b1_contig_161199 (1..438) consensus	192.133	4.73882e-22	2.26449e-19	0
LYa_b1_contig_295517 (1..2797) consensus	191.674	1.01851e-32	1.1595e-29	0
LYa_b1_contig_228788 (600..1182) consensus	191.349	0.00162482	0.0171381	1
LYa_b1_contig_281907 (1..526) consensus	191.339	1.88131e-08	1.21501e-06	0
LYa_b1_contig_282686 (1..258) consensus	191.05	0.0015147	0.0162858	1
LYa_b1_contig_315716 (101..710) consensus	191.019	0.0011314	0.0131448	1
LYa_b1_contig_410731 (56..323) consensus	190.963	5.68408e-11	6.12278e-09	0
LYa_b1_contig_241180 (1..588) consensus	190.922	9.34651e-12	1.15459e-09	0
LYa_b1_contig_455063 (916..1968) consensus	190.859	0.00251707	0.0235483	1
LYa_b1_contig_131597 (96..340) consensus	190.159	0.00268008	0.0245939	1
LYa_b1_contig_451625 (1..712) consensus	190.111	0.00140375	0.0154096	1
LYa_b1_contig_443391 (318..1527) consensus	189.623	0.00237821	0.0226452	1
LYa_b1_contig_99543 (166..801) consensus	188.975	0.00122759	0.0139726	1
LYa_b1_contig_361499 (1..371) consensus	188.863	0.00110919	0.012955	1
LYa_b1_contig_423312 (6..642) consensus	188.846	0.00110966	0.0129579	1
LYa_b1_contig_142670 (366..1342) consensus	188.194	0.00180391	0.0185273	1
LYa_b1_contig_278878 (17..1632) consensus	188.037	2.88496e-28	2.3759e-25	0
LYa_b1_contig_451004 (1..291) consensus	187.787	0.00141997	0.0155382	1
LYa_b1_contig_426455 (1..331) consensus	187.787	0.00141994	0.0155382	1
LYa_b1_contig_84080 (13..702) consensus	187.622	2.39874e-17	6.7976e-15	0
LYa_b1_contig_290445 (1..1241) consensus	187.606	0.00147173	0.0159464	1
LYa_b1_contig_343777 (1..1049) consensus	187.591	2.85256e-06	0.000102392	1
LYa_b1_contig_80453 (273..494) consensus	187.495	5.3136e-12	6.79532e-10	0
LYa_b1_contig_28425 (1..1780) consensus	187.456	2.7072e-26	1.87119e-23	0
LYa_b1_contig_284422 (58..2002) consensus	187.373	5.75103e-14	1.00878e-11	0
LYa_b1_contig_254672 (1..429) consensus	187.136	0.00143211	0.0156279	1
LYa_b1_contig_154537 (574..1341) consensus	186.404	0.00155664	0.0166055	1
LYa_b1_contig_442331 (80..428) consensus	186.076	0.00147437	0.0159575	1
LYa_b1_contig_373134 (1..450) consensus	185.63	4.28687e-08	2.59267e-06	0
LYa_b1_contig_200235 (1..706) consensus	185.551	6.02161e-24	3.55124e-21	0
LYa_b1_contig_299826 (29..253) consensus	185.546	0.00279342	0.0253595	1
LYa_b1_contig_457920 (54..453) consensus	185.546	0.00279355	0.0253595	1
LYa_b1_contig_168684 (2368..4513) consensus	185.546	0.00279387	0.0253595	1
LYa_b1_contig_257442 (1..593) consensus	185.393	0.00123323	0.0140161	1
LYa_b1_contig_141900 (1..266) consensus	184.999	0.001523	0.0163508	1
LYa_b1_contig_378643 (1..652) consensus	184.767	0.00163335	0.0172032	1
LYa_b1_contig_427922 (52..1497) consensus	184.746	0.00122041	0.0139167	1
LYa_b1_contig_270709 (185..2316) consensus	184.613	0.00117909	0.0135557	1
LYa_b1_contig_430837 (173..1680) consensus	184.591	0.00116839	0.013461	1
LYa_b1_contig_440994 (1..732) consensus	184.272	0.00120755	0.0138094	1
LYa_b1_contig_52512 (27..879) consensus	183.846	1.81925e-09	1.4559e-07	0
LYa_b1_contig_231368 (13..400) consensus	183.842	9.98264e-13	1.43109e-10	0
LYa_b1_contig_418699 (1..258) consensus	183.49	0.00141014	0.0154636	1
LYa_b1_contig_447397 (233..609) consensus	183.17	0.0013294	0.014849	1
LYa_b1_contig_267440 (6..927) consensus	183.058	0.00173896	0.0180279	1
LYa_b1_contig_411333 (12..557) consensus	183.023	0.00125372	0.0142087	1
LYa_b1_contig_363916 (825..1098) consensus	182.807	0.00272082	0.0248715	1
LYa_b1_contig_416517 (1..408) consensus	182.782	0.00166472	0.0174465	1
LYa_b1_contig_451661 (1..566) consensus	182.778	0.00125994	0.0142569	1
LYa_b1_contig_106528 (1..548) consensus	182.592	3.625e-12	4.78335e-10	0
LYa_b1_contig_307721 (17..543) consensus	182.527	2.66291e-07	1.30142e-05	0
LYa_b1_contig_317496 (1679..3715) consensus	181.923	0.00277966	0.025276	1
LYa_b1_contig_16506 (210..2010) consensus	181.786	0.00185273	0.0189016	1
LYa_b1_contig_309622 (1..582) consensus	181.007	0.00164676	0.0173114	1
LYa_b1_contig_346563 (276..918) consensus	180.721	0.00147464	0.0159575	1
LYa_b1_contig_96773 (481..1238) consensus	180.721	0.00147468	0.0159575	1
LYa_b1_contig_452141 (52..609) consensus	180.527	0.0012967	0.0145678	1
LYa_b1_contig_250769 (1..242) consensus	180.496	0.00192409	0.0194384	1
LYa_b1_contig_424364 (5..993) consensus	180.413	0.00128473	0.0144684	1
LYa_b1_contig_425701 (160..425) consensus	180.329	0.00124499	0.0141235	1
LYa_b1_contig_451624 (1..455) consensus	180.29	0.00132517	0.0148202	1
LYa_b1_contig_451860 (1..267) consensus	180.233	0.00141272	0.0154809	1
LYa_b1_contig_52192 (266..1075) consensus	180.231	0.00263262	0.0242947	1
LYa_b1_contig_381717 (1..369) consensus	179.934	0.00146223	0.0158745	1
LYa_b1_contig_422484 (1..697) consensus	179.799	0.00187702	0.0190807	1
LYa_b1_contig_61847 (1143..2037) consensus	179.394	0.00249319	0.0233985	1
LYa_b1_contig_12403 (1..396) consensus	178.396	0.00156101	0.0166382	1
LYa_b1_contig_347577 (777..2540) consensus	177.936	0.0014471	0.0157545	1
LYa_b1_contig_256865 (341..731) consensus	177.822	0.00226863	0.0218622	1
LYa_b1_contig_327950 (1..620) consensus	176.757	4.77041e-08	2.85536e-06	0
LYa_b1_contig_115323 (1..220) consensus	176.319	0.00311379	0.0273629	1
LYa_b1_contig_429254 (1..274) consensus	176.319	0.00311403	0.0273629	1
LYa_b1_contig_187073 (387..1410) consensus	176.12	9.18665e-26	6.02686e-23	0
LYa_b1_contig_290177 (1..234) consensus	176.09	0.00133355	0.0148825	1
LYa_b1_contig_442770 (1..302) consensus	176.069	0.00134247	0.0149518	1
LYa_b1_contig_349009 (1..660) consensus	176.053	0.00132934	0.014849	1
LYa_b1_contig_280639 (154..1149) consensus	175.591	1.16141e-10	1.18198e-08	0
LYa_b1_contig_366997 (1..224) consensus	175.089	0.00149156	0.0161004	1
LYa_b1_contig_246607 (100..324) consensus	174.884	0.00154473	0.0165185	1
LYa_b1_contig_420718 (5..433) consensus	174.521	0.00195749	0.0196834	1
LYa_b1_contig_426744 (1..378) consensus	174.49	0.00197673	0.0198151	1
LYa_b1_contig_448019 (45..650) consensus	173.528	0.00308588	0.0271941	1
LYa_b1_contig_132030 (1..461) consensus	173.485	6.35799e-06	0.000204004	1
LYa_b1_contig_19943 (901..1218) consensus	173.069	0.00163089	0.0171867	1
LYa_b1_contig_18440 (1..208) consensus	172.781	0.00226366	0.021832	1
LYa_b1_contig_390274 (156..566) consensus	172.643	0.00149848	0.0161594	1
LYa_b1_contig_286689 (1..632) consensus	172.624	0.00205472	0.0203832	1
LYa_b1_contig_226483 (1..228) consensus	172.583	0.00207188	0.0204929	1
LYa_b1_contig_100081 (2..994) consensus	172.514	4.09427e-16	9.84319e-14	0
LYa_b1_contig_175509 (440..832) consensus	172.379	0.00206121	0.0204274	1
LYa_b1_contig_382043 (522..1793) consensus	172.235	0.00219295	0.0213539	1
LYa_b1_contig_387925 (1..356) consensus	172.082	0.00188478	0.0191379	1
LYa_b1_contig_316837 (37..1701) consensus	172.066	0.00174982	0.018098	1
LYa_b1_contig_333145 (1..599) consensus	171.931	0.00258236	0.023968	1
LYa_b1_contig_393293 (1..332) consensus	171.849	0.00185686	0.0189289	1
LYa_b1_contig_176382 (133..1167) consensus	171.825	0.00144548	0.0157412	1
LYa_b1_contig_325692 (547..1363) consensus	171.778	0.00144423	0.0157306	1
LYa_b1_contig_401498 (59..655) consensus	171.705	0.00328082	0.0284305	1
LYa_b1_contig_106197 (839..3076) consensus	171.705	0.00328023	0.0284275	1
LYa_b1_contig_429529 (1..223) consensus	171.227	0.00153401	0.0164296	1
LYa_b1_contig_329395 (1..1819) consensus	170.598	1.2601e-07	6.76795e-06	0
LYa_b1_contig_413519 (2228..2701) consensus	170.173	0.00205538	0.0203848	1
LYa_b1_contig_132709 (1..367) consensus	169.753	6.49775e-10	5.67307e-08	0
LYa_b1_contig_270105 (1..787) consensus	169.641	1.01445e-07	5.57943e-06	0
LYa_b1_contig_119717 (1..1047) consensus	169.389	0.0019101	0.0193325	1
LYa_b1_contig_166056 (1..284) consensus	169.013	2.06175e-14	3.89919e-12	0
LYa_b1_contig_292206 (341..610) consensus	168.864	0.00154228	0.0165014	1
LYa_b1_contig_422579 (1..323) consensus	168.788	0.00214959	0.0210446	1
LYa_b1_contig_423178 (1..267) consensus	168.374	0.00219701	0.0213755	1
LYa_b1_contig_371773 (96..543) consensus	168.169	0.00238922	0.0227146	1
LYa_b1_contig_187489 (1..262) consensus	167.764	0.00217572	0.0212289	1
LYa_b1_contig_221752 (1849..2390) consensus	167.741	0.00181473	0.0186121	1
LYa_b1_contig_394994 (899..1524) consensus	167.549	0.00148747	0.0160674	1
LYa_b1_contig_451903 (1..371) consensus	167.534	0.00151364	0.0162789	1
LYa_b1_contig_138639 (14..232) consensus	167.273	0.00197224	0.0197786	1
LYa_b1_contig_242383 (613..1503) consensus	167.132	1.05603e-18	3.47382e-16	0
LYa_b1_contig_395916 (13..388) consensus	166.931	0.00212572	0.0208672	1
LYa_b1_contig_417932 (1..240) consensus	166.381	0.00165779	0.0173919	1
LYa_b1_contig_440134 (1..335) consensus	165.952	0.00164463	0.0172952	1
LYa_b1_contig_427129 (18..1296) consensus	165.876	0.00225226	0.0217617	1
LYa_b1_contig_384229 (360..861) consensus	165.721	0.00238584	0.0226974	1
LYa_b1_contig_283854 (1..220) consensus	165.7	0.00165527	0.0173678	1
LYa_b1_contig_245027 (18..1053) consensus	165.622	0.00236095	0.0225196	1
LYa_b1_contig_398839 (1..277) consensus	165.531	0.00300285	0.0266726	1
LYa_b1_contig_382207 (1..545) consensus	165.335	0.00222377	0.0215636	1
LYa_b1_contig_154791 (931..1163) consensus	165.134	0.0034075	0.0291959	1
LYa_b1_contig_422466 (384..876) consensus	165.134	0.00340761	0.0291959	1
LYa_b1_contig_300556 (1..304) consensus	164.751	0.00167241	0.0175082	1
LYa_b1_contig_452730 (101..712) consensus	164.53	0.00201113	0.0200716	1
LYa_b1_contig_278108 (1..806) consensus	163.647	0.00167635	0.0175413	1
LYa_b1_contig_198103 (27..427) consensus	163.542	0.0027264	0.0248989	1
LYa_b1_contig_259500 (1..728) consensus	163.123	1.39041e-13	2.29014e-11	0
LYa_b1_contig_81606 (869..1275) consensus	163.086	0.00287738	0.0258788	1
LYa_b1_contig_261989 (145..473) consensus	163.083	0.00222012	0.0215372	1
LYa_b1_contig_324483 (1..552) consensus	163.021	1.28519e-07	6.86773e-06	0
LYa_b1_contig_233650 (313..1915) consensus	162.987	6.89044e-11	7.34727e-09	0
LYa_b1_contig_56820 (208..1186) consensus	162.825	0.00259964	0.0240778	1
LYa_b1_contig_196569 (1..477) consensus	162.699	0.0020918	0.0206374	1
LYa_b1_contig_455217 (132..1009) consensus	162.676	0.00347432	0.0296319	1
LYa_b1_contig_439628 (1..233) consensus	162.575	0.00169016	0.0176526	1
LYa_b1_contig_110229 (1433..2387) consensus	162.546	0.0023444	0.0224078	1
LYa_b1_contig_63793 (1..367) consensus	162.478	0.00368894	0.0309431	1
LYa_b1_contig_410819 (2..387) consensus	162.478	0.00368843	0.0309431	1
LYa_b1_contig_445743 (83..386) consensus	162.421	0.00218226	0.0212677	1
LYa_b1_contig_225715 (1..448) consensus	162.342	0.00209989	0.0206924	1
LYa_b1_contig_223428 (383..1195) consensus	161.828	0.00175741	0.0181542	1
LYa_b1_contig_276275 (958..1514) consensus	161.681	0.00254955	0.0237597	1
LYa_b1_contig_59039 (43..436) consensus	161.296	1.12776e-12	1.60092e-10	0
LYa_b1_contig_403142 (13..222) consensus	161.283	0.0018723	0.0190411	1
LYa_b1_contig_337677 (107..3318) consensus	160.979	1.84176e-07	9.43801e-06	0
LYa_b1_contig_34899 (332..1136) consensus	160.955	1.0442e-16	2.71258e-14	0
LYa_b1_contig_384557 (1..398) consensus	160.937	0.0035901	0.0303683	1
LYa_b1_contig_451849 (70..672) consensus	160.937	0.00358982	0.0303683	1
LYa_b1_contig_384813 (1..527) consensus	160.801	0.00200014	0.0199894	1
LYa_b1_contig_296498 (194..397) consensus	160.618	2.20519e-07	1.10421e-05	0
LYa_b1_contig_381373 (1..502) consensus	160.477	0.00174897	0.0180927	1
LYa_b1_contig_395766 (48..709) consensus	160.134	0.0025338	0.0236557	1
LYa_b1_contig_46993 (46..948) consensus	160.134	0.00253338	0.0236552	1
LYa_b1_contig_395011 (202..1488) consensus	160.068	0.00188525	0.0191409	1
LYa_b1_contig_269086 (29..434) consensus	159.926	0.00225643	0.0217898	1
LYa_b1_contig_356511 (57..298) consensus	159.555	0.00172939	0.0179492	1
LYa_b1_contig_82303 (1..1629) consensus	159.512	1.16797e-07	6.33758e-06	0
LYa_b1_contig_290811 (60..444) consensus	159.031	0.00168642	0.0176287	1
LYa_b1_contig_118431 (1..670) consensus	159.007	0.00169781	0.0177038	1
LYa_b1_contig_226397 (1..622) consensus	159.005	6.07168e-07	2.65353e-05	0
LYa_b1_contig_229258 (963..2650) consensus	158.99	0.00171611	0.017837	1
LYa_b1_contig_343354 (154..1032) consensus	158.813	0.00203854	0.0202667	1
LYa_b1_contig_197107 (26..446) consensus	158.676	9.89287e-07	4.06785e-05	0
LYa_b1_contig_455085 (657..1041) consensus	158.651	0.00364556	0.0306865	1
LYa_b1_contig_399515 (117..792) consensus	158.651	0.00364581	0.0306865	1
LYa_b1_contig_427355 (1..316) consensus	158.39	0.00184497	0.0188484	1
LYa_b1_contig_136916 (86..2145) consensus	157.983	2.3898e-22	1.17586e-19	0
LYa_b1_contig_65574 (16..690) consensus	157.596	3.88655e-50	1.88044e-46	0
LYa_b1_contig_451686 (1..609) consensus	157.072	0.00228023	0.0219535	1
LYa_b1_contig_171111 (1..701) consensus	156.834	8.67941e-07	3.62276e-05	0
LYa_b1_contig_381916 (1..215) consensus	156.74	0.00377249	0.0314315	1
LYa_b1_contig_422484 (703..1057) consensus	156.661	0.00253193	0.0236446	1
LYa_b1_contig_3466 (1..526) consensus	156.574	0.00334592	0.028814	1
LYa_b1_contig_253141 (26..358) consensus	156.54	0.00326056	0.0283035	1
LYa_b1_contig_451631 (1..705) consensus	156.499	1.53991e-07	8.05472e-06	0
LYa_b1_contig_345527 (1..265) consensus	156.409	0.00297761	0.02655	1
LYa_b1_contig_433000 (4..337) consensus	156.257	0.00203404	0.0202359	1
LYa_b1_contig_183228 (1..241) consensus	156.241	0.00219599	0.0213692	1
LYa_b1_contig_426668 (1..300) consensus	155.952	0.0023799	0.0226575	1
LYa_b1_contig_372014 (10..402) consensus	155.405	1.00655e-06	4.13006e-05	0
LYa_b1_contig_176382 (1214..2190) consensus	155.35	0.00185814	0.0189386	1
LYa_b1_contig_382134 (78..602) consensus	155.158	0.00291314	0.0261074	1
LYa_b1_contig_200505 (45..1181) consensus	155.083	3.54651e-06	0.000123522	1
LYa_b1_contig_314432 (1..1887) consensus	154.974	8.06028e-19	2.68954e-16	0
LYa_b1_contig_438908 (77..905) consensus	154.887	0.00207443	0.0205094	1
LYa_b1_contig_411726 (1..208) consensus	154.789	0.00182416	0.0186874	1
LYa_b1_contig_98448 (1..606) consensus	154.49	0.00188262	0.019121	1
LYa_b1_contig_105926 (1..587) consensus	154.393	0.00203645	0.0202536	1
LYa_b1_contig_423492 (1..816) consensus	154.088	0.00192606	0.0194487	1
LYa_b1_contig_452105 (1..559) consensus	153.52	0.00291592	0.0261263	1
LYa_b1_contig_132703 (1703..2473) consensus	153.392	0.00236733	0.0225671	1
LYa_b1_contig_79560 (25..331) consensus	153.251	0.00409772	0.0332906	1
LYa_b1_contig_82000 (4..473) consensus	153.251	0.00409783	0.0332906	1
LYa_b1_contig_32970 (1142..1636) consensus	153.251	0.00409712	0.0332906	1
LYa_b1_contig_94914 (1..1156) consensus	153.251	0.00409663	0.0332906	1
LYa_b1_contig_38369 (1..850) consensus	153.204	0.00210564	0.0207313	1
LYa_b1_contig_409965 (55..553) consensus	153.105	0.00210033	0.0206939	1
LYa_b1_contig_381982 (1..417) consensus	153.099	0.00260299	0.0240971	1
LYa_b1_contig_25305 (131..579) consensus	152.833	1.43867e-18	4.62767e-16	0
LYa_b1_contig_82737 (10..503) consensus	152.601	0.00267031	0.0245313	1
LYa_b1_contig_451682 (63..457) consensus	152.543	0.00398123	0.0326645	1
LYa_b1_contig_382084 (1..401) consensus	152.543	0.00398013	0.032662	1
LYa_b1_contig_440730 (2..785) consensus	152.543	0.00398083	0.0326635	1
LYa_b1_contig_98128 (1..1819) consensus	152.3	4.05197e-28	3.26746e-25	0
LYa_b1_contig_320436 (1..1031) consensus	152.25	6.63603e-07	2.8614e-05	0
LYa_b1_contig_73399 (360..1503) consensus	152.222	1.43069e-20	5.8497e-18	0
LYa_b1_contig_355153 (32..841) consensus	151.916	0.00283956	0.0256539	1
LYa_b1_contig_448050 (509..757) consensus	151.779	1.83142e-05	0.000496183	1
LYa_b1_contig_121124 (644..1168) consensus	151.723	0.00199729	0.0199729	1
LYa_b1_contig_425615 (1..379) consensus	151.696	0.00217601	0.0212292	1
LYa_b1_contig_401118 (1..606) consensus	151.43	0.00256579	0.0238695	1
LYa_b1_contig_362318 (13..378) consensus	150.88	0.00206182	0.0204316	1
LYa_b1_contig_438344 (1..259) consensus	150.534	0.00236829	0.0225728	1
LYa_b1_contig_370820 (4..317) consensus	150.489	0.00195526	0.0196666	1
LYa_b1_contig_219871 (303..1180) consensus	150.489	0.00195531	0.0196666	1
LYa_b1_contig_451603 (1..424) consensus	150.486	0.0019524	0.0196431	1
LYa_b1_contig_451962 (45..286) consensus	150.232	0.00218988	0.0213294	1
LYa_b1_contig_221325 (513..1129) consensus	150.158	1.23319e-05	0.000358712	1
LYa_b1_contig_189106 (1..308) consensus	149.993	7.51226e-07	3.19533e-05	0
LYa_b1_contig_21076 (2168..4091) consensus	149.875	2.6828e-30	2.64005e-27	0
LYa_b1_contig_123908 (236..1743) consensus	149.866	5.0137e-34	6.54147e-31	0
LYa_b1_contig_424899 (1..237) consensus	149.793	0.00241748	0.0228973	1
LYa_b1_contig_357998 (5..881) consensus	149.366	3.92159e-10	3.58e-08	0
LYa_b1_contig_402737 (1..252) consensus	148.777	0.00215365	0.0210791	1
LYa_b1_contig_98451 (1..311) consensus	148.637	0.00428441	0.0343539	1
LYa_b1_contig_416000 (121..520) consensus	148.637	0.00428461	0.0343539	1
LYa_b1_contig_451576 (213..671) consensus	148.637	0.00428412	0.0343539	1
LYa_b1_contig_399894 (139..643) consensus	148.637	0.004284	0.0343539	1
LYa_b1_contig_448018 (152..747) consensus	148.346	0.0042264	0.0340245	1
LYa_b1_contig_412551 (253..868) consensus	148.346	0.00422574	0.0340216	1
LYa_b1_contig_302213 (210..1102) consensus	148.346	0.0042257	0.0340216	1
LYa_b1_contig_365809 (113..1617) consensus	148.18	5.70366e-07	2.50875e-05	0
LYa_b1_contig_388495 (1..1528) consensus	148.173	0.00246826	0.0232284	1
LYa_b1_contig_349809 (1..902) consensus	148.11	0.00293624	0.0262601	1
LYa_b1_contig_71835 (14..530) consensus	148.078	0.00239827	0.0227727	1
LYa_b1_contig_452346 (1..261) consensus	148.015	0.00222538	0.0215702	1
LYa_b1_contig_287976 (1..231) consensus	147.649	0.00226622	0.0218516	1
LYa_b1_contig_344384 (1..458) consensus	147.398	0.00270084	0.0247355	1
LYa_b1_contig_110580 (163..1941) consensus	147.243	8.62526e-22	4.00626e-19	0
LYa_b1_contig_451708 (1..258) consensus	147.088	0.0024139	0.0228762	1
LYa_b1_contig_455064 (1..240) consensus	146.573	0.00429062	0.0343771	1
LYa_b1_contig_172262 (35..1095) consensus	146.387	0.0029278	0.0262044	1
LYa_b1_contig_324660 (1..422) consensus	146.348	0.003285	0.0284498	1
LYa_b1_contig_361246 (35..1680) consensus	146.22	0.0021167	0.0208072	1
LYa_b1_contig_229185 (1..201) consensus	146.146	1.37872e-07	7.28708e-06	0
LYa_b1_contig_267997 (227..687) consensus	145.579	0.00219748	0.0213759	1
LYa_b1_contig_90311 (1..331) consensus	145.534	0.00289517	0.0259865	1
LYa_b1_contig_270104 (1..514) consensus	145.316	1.3328e-07	7.07658e-06	0
LYa_b1_contig_230606 (438..2476) consensus	145.287	1.26582e-16	3.2376e-14	0
LYa_b1_contig_108763 (776..1233) consensus	145.168	5.39826e-11	5.842e-09	0
LYa_b1_contig_214293 (370..2567) consensus	145.102	2.36625e-26	1.65523e-23	0
LYa_b1_contig_381248 (1..222) consensus	145.052	2.39328e-07	1.18561e-05	0
LYa_b1_contig_422578 (1..229) consensus	144.924	0.0022886	0.0220158	1
LYa_b1_contig_426266 (1..242) consensus	144.872	0.00242549	0.0229476	1
LYa_b1_contig_368445 (1..719) consensus	144.872	0.00242558	0.0229476	1
LYa_b1_contig_452715 (1..687) consensus	144.646	0.00255558	0.0237936	1
LYa_b1_contig_273861 (138..750) consensus	144.616	0.00313873	0.0275134	1
LYa_b1_contig_156566 (1442..2128) consensus	144.264	0.00309341	0.0272312	1
LYa_b1_contig_451534 (1..204) consensus	144.231	0.00307222	0.0271063	1
LYa_b1_contig_412530 (20..500) consensus	144.023	0.00449098	0.0354684	1
LYa_b1_contig_132066 (1..1143) consensus	144.023	0.00449072	0.0354684	1
LYa_b1_contig_400318 (252..1811) consensus	144.023	0.00449053	0.0354684	1
LYa_b1_contig_381908 (401..2406) consensus	144.023	0.00448925	0.0354644	1
LYa_b1_contig_381372 (1..471) consensus	144	0.00253384	0.0236557	1
LYa_b1_contig_289520 (1..479) consensus	143.858	5.38018e-07	2.38089e-05	0
LYa_b1_contig_115799 (28..326) consensus	143.737	0.00289297	0.0259703	1
LYa_b1_contig_34899 (1..320) consensus	143.282	1.7139e-07	8.87679e-06	0
LYa_b1_contig_386924 (1..654) consensus	143.215	0.00260011	0.0240789	1
LYa_b1_contig_174247 (86..1250) consensus	143.192	1.42043e-35	2.22892e-32	0
LYa_b1_contig_152518 (1..249) consensus	143.181	0.00251983	0.0235685	1
LYa_b1_contig_426325 (399..1178) consensus	143.107	0.00319109	0.0278473	1
LYa_b1_contig_388175 (21..238) consensus	142.803	0.0026403	0.0243455	1
LYa_b1_contig_424467 (75..323) consensus	142.61	0.00285	0.0257102	1
LYa_b1_contig_453814 (185..709) consensus	142.547	0.0045069	0.0355588	1
LYa_b1_contig_417926 (1..291) consensus	142.444	0.00275815	0.0251178	1
LYa_b1_contig_351472 (76..1125) consensus	142.366	0.00224971	0.0217425	1
LYa_b1_contig_214293 (1..353) consensus	141.999	0.00224668	0.0217214	1
LYa_b1_contig_316344 (293..1021) consensus	141.972	0.0022012	0.0214007	1
LYa_b1_contig_115617 (1093..2220) consensus	141.963	0.00225357	0.0217671	1
LYa_b1_contig_451763 (40..613) consensus	141.959	0.00225809	0.0217999	1
LYa_b1_contig_160381 (2..232) consensus	141.801	0.00311928	0.0273883	1
LYa_b1_contig_20039 (911..1411) consensus	141.801	0.00311981	0.0273904	1
LYa_b1_contig_76708 (36..493) consensus	141.507	0.00305881	0.0270311	1
LYa_b1_contig_188221 (34..507) consensus	141.505	0.00356785	0.0302297	1
LYa_b1_contig_10354 (177..635) consensus	141.17	0.00312495	0.0274215	1
LYa_b1_contig_12682 (1..291) consensus	141.056	0.00246175	0.0231833	1
LYa_b1_contig_65322 (476..1080) consensus	140.865	0.003111	0.0273467	1
LYa_b1_contig_42978 (1..454) consensus	140.858	7.64075e-36	1.23228e-32	0
LYa_b1_contig_80022 (3..820) consensus	140.848	9.51139e-14	1.61235e-11	0
LYa_b1_contig_144487 (8..1844) consensus	140.765	3.39834e-28	2.77898e-25	0
LYa_b1_contig_423875 (31..275) consensus	140.748	0.00238741	0.0227066	1
LYa_b1_contig_392915 (431..854) consensus	140.468	0.00310059	0.0272758	1
LYa_b1_contig_31018 (765..1362) consensus	140.463	0.00241446	0.0228797	1
LYa_b1_contig_295517 (2823..3033) consensus	140.28	1.96857e-07	1.0004e-05	0
LYa_b1_contig_364934 (1..352) consensus	140.059	1.00713e-06	4.13096e-05	0
LYa_b1_contig_242656 (57..899) consensus	139.982	2.09919e-07	1.05752e-05	0
LYa_b1_contig_444187 (89..633) consensus	139.953	0.00467609	0.0364734	1
LYa_b1_contig_415105 (68..803) consensus	139.791	0.00415776	0.0336305	1
LYa_b1_contig_346511 (1..233) consensus	139.409	0.00475927	0.0368742	1
LYa_b1_contig_274868 (664..906) consensus	139.409	0.00475996	0.0368742	1
LYa_b1_contig_187957 (316..634) consensus	139.409	0.00476107	0.0368742	1
LYa_b1_contig_386276 (12..757) consensus	139.409	0.00476079	0.0368742	1
LYa_b1_contig_436294 (30..843) consensus	139.409	0.00476098	0.0368742	1
LYa_b1_contig_236009 (58..1393) consensus	139.409	0.00475958	0.0368742	1
LYa_b1_contig_142307 (1..495) consensus	139.351	1.91358e-39	3.89834e-36	0
LYa_b1_contig_156677 (1..1877) consensus	139.333	1.2263e-26	8.79e-24	0
LYa_b1_contig_455601 (13..282) consensus	139.316	0.00285915	0.0257728	1
LYa_b1_contig_347644 (13..348) consensus	139.013	0.00348439	0.0297025	1
LYa_b1_contig_391225 (1..568) consensus	138.869	0.0042426	0.0340982	1
LYa_b1_contig_313133 (1..382) consensus	138.762	0.00266653	0.0245121	1
LYa_b1_contig_338243 (489..1367) consensus	138.605	0.00266035	0.0244747	1
LYa_b1_contig_337354 (20..591) consensus	138.522	0.00475018	0.0368513	1
LYa_b1_contig_316577 (1480..2410) consensus	138.491	0.00240818	0.0228332	1
LYa_b1_contig_407323 (1..421) consensus	138.462	0.0027079	0.0247864	1
LYa_b1_contig_219663 (167..969) consensus	138.418	6.22048e-11	6.66964e-09	0
LYa_b1_contig_381745 (1..405) consensus	138.359	7.79266e-33	9.04883e-30	0
LYa_b1_contig_215020 (3..247) consensus	138.187	0.00239852	0.0227732	1
LYa_b1_contig_260627 (4..663) consensus	138.17	1.7555e-10	1.71445e-08	0
LYa_b1_contig_303953 (1..457) consensus	138.158	0.00276811	0.0251926	1
LYa_b1_contig_364926 (1..326) consensus	138.128	0.00242196	0.0229301	1
LYa_b1_contig_145885 (247..1011) consensus	137.738	0.00234224	0.0223945	1
LYa_b1_contig_288667 (632..1207) consensus	137.738	0.00234666	0.0224201	1
LYa_b1_contig_451570 (1..203) consensus	137.734	0.00232293	0.0222593	1
LYa_b1_contig_213193 (8..216) consensus	137.73	0.00233913	0.022375	1
LYa_b1_contig_248169 (20..504) consensus	137.712	0.00236037	0.0225159	1
LYa_b1_contig_390189 (59..810) consensus	137.709	1.75869e-05	0.000481194	1
LYa_b1_contig_111093 (326..681) consensus	137.685	0.00293357	0.0262459	1
LYa_b1_contig_386208 (752..1006) consensus	137.552	0.00247256	0.0232588	1
LYa_b1_contig_456122 (1..273) consensus	137.288	1.86478e-21	8.36054e-19	0
LYa_b1_contig_452265 (1..438) consensus	137.218	0.00330613	0.0285794	1
LYa_b1_contig_365074 (27..305) consensus	137.199	0.00249391	0.0234021	1
LYa_b1_contig_292326 (125..3193) consensus	136.849	2.35774e-07	1.17e-05	0
LYa_b1_contig_438380 (595..1122) consensus	136.842	0.00329152	0.0284892	1
LYa_b1_contig_425757 (1..298) consensus	136.768	0.00268641	0.0246403	1
LYa_b1_contig_249023 (210..912) consensus	136.004	0.00349114	0.0297444	1
LYa_b1_contig_245176 (1963..2385) consensus	135.786	0.00270318	0.024753	1
LYa_b1_contig_52308 (1..394) consensus	135.756	0.00491911	0.0377159	1
LYa_b1_contig_49515 (1..1768) consensus	135.73	5.38105e-22	2.5504e-19	0
LYa_b1_contig_74412 (62..1491) consensus	135.477	0.00370758	0.0310511	1
LYa_b1_contig_408299 (861..1356) consensus	135.299	0.00311666	0.0273767	1
LYa_b1_contig_457678 (108..608) consensus	134.795	0.00507602	0.038542	1
LYa_b1_contig_186434 (24..285) consensus	134.756	0.0027705	0.0252105	1
LYa_b1_contig_143551 (6..336) consensus	134.615	4.01083e-09	3.0067e-07	0
LYa_b1_contig_13708 (497..835) consensus	134.539	9.68159e-48	3.51321e-44	0
LYa_b1_contig_412352 (88..1219) consensus	134.496	0.00498628	0.038065	1
LYa_b1_contig_112491 (364..2111) consensus	134.496	0.00498522	0.0380618	1
LYa_b1_contig_414787 (1..226) consensus	133.751	0.00253608	0.0236728	1
LYa_b1_contig_424518 (50..436) consensus	133.482	0.00249059	0.0233816	1
LYa_b1_contig_451595 (1..514) consensus	133.472	0.00244925	0.0231018	1
LYa_b1_contig_37285 (1..503) consensus	133.368	0.00291206	0.0260997	1
LYa_b1_contig_98354 (30..722) consensus	133.356	0.00411058	0.0333534	1
LYa_b1_contig_302810 (1167..1601) consensus	133.226	9.94445e-07	4.08616e-05	0
LYa_b1_contig_409936 (1..237) consensus	133.171	0.0025502	0.0237606	1
LYa_b1_contig_169203 (1..364) consensus	133.075	3.21242e-17	8.96697e-15	0
LYa_b1_contig_252048 (16..422) consensus	132.819	0.00342646	0.0293206	1
LYa_b1_contig_442496 (1..870) consensus	132.809	0.00313046	0.0274554	1
LYa_b1_contig_452106 (1..724) consensus	132.637	0.00351002	0.029864	1
LYa_b1_contig_178332 (85..659) consensus	132.614	3.35317e-06	0.000117422	1
LYa_b1_contig_367157 (1..285) consensus	132.548	0.00361967	0.0305329	1
LYa_b1_contig_136511 (1..402) consensus	132.528	2.10699e-13	3.37002e-11	0
LYa_b1_contig_442789 (91..464) consensus	132.376	0.00350409	0.0298223	1
LYa_b1_contig_22552 (18..828) consensus	132.052	2.10798e-11	2.47001e-09	0
LYa_b1_contig_5722 (129..361) consensus	131.83	0.00351597	0.0298993	1
LYa_b1_contig_395243 (3..439) consensus	131.663	0.00273821	0.0249793	1
LYa_b1_contig_33301 (1565..1883) consensus	131.559	0.00515907	0.0389771	1
LYa_b1_contig_444092 (130..699) consensus	131.559	0.00515653	0.0389686	1
LYa_b1_contig_280053 (2..1429) consensus	131.539	5.92391e-07	2.59873e-05	0
LYa_b1_contig_348931 (357..860) consensus	131.439	0.00312007	0.0273904	1
LYa_b1_contig_444621 (1..489) consensus	131.245	0.00432505	0.0345575	1
LYa_b1_contig_440009 (120..1061) consensus	131.122	0.00388449	0.0321204	1
LYa_b1_contig_338683 (1..432) consensus	130.735	0.0033438	0.0288012	1
LYa_b1_contig_103573 (1042..2746) consensus	130.605	3.23755e-07	1.53635e-05	0
LYa_b1_contig_410533 (1..305) consensus	130.292	0.0029999	0.0266586	1
LYa_b1_contig_177552 (552..1535) consensus	130.259	1.61806e-10	1.59363e-08	0
LYa_b1_contig_451585 (1..482) consensus	130.188	0.00313343	0.0274719	1
LYa_b1_contig_382247 (1..253) consensus	130.181	0.00538238	0.0401688	1
LYa_b1_contig_96410 (51..333) consensus	130.181	0.00538298	0.0401688	1
LYa_b1_contig_13708 (1..475) consensus	130	4.59847e-49	1.97768e-45	0
LYa_b1_contig_96845 (1..492) consensus	129.859	4.66135e-21	2.01218e-18	0
LYa_b1_contig_451877 (195..734) consensus	129.857	0.00287546	0.0258655	1
LYa_b1_contig_435743 (7..603) consensus	129.839	4.75345e-06	0.000158932	1
LYa_b1_contig_306665 (1..485) consensus	129.788	1.98792e-13	3.19719e-11	0
LYa_b1_contig_151935 (1..395) consensus	129.542	1.26013e-22	6.44612e-20	0
LYa_b1_contig_62139 (1..1813) consensus	129.387	0.00272204	0.0248796	1
LYa_b1_contig_68535 (1..547) consensus	129.244	7.42869e-10	6.3662e-08	0
LYa_b1_contig_237802 (1..243) consensus	129.208	0.00261121	0.0241509	1
LYa_b1_contig_384585 (25..397) consensus	129.196	0.00261371	0.0241624	1
LYa_b1_contig_455113 (15..226) consensus	129.055	0.00291815	0.0261382	1
LYa_b1_contig_222560 (1..681) consensus	128.922	2.50904e-11	2.90768e-09	0
LYa_b1_contig_452757 (51..317) consensus	128.912	0.00306622	0.0270797	1
LYa_b1_contig_426192 (52..501) consensus	128.912	0.00306617	0.0270797	1
LYa_b1_contig_4193 (1..329) consensus	128.816	3.01459e-08	1.87584e-06	0
LYa_b1_contig_429031 (98..675) consensus	128.791	0.00340879	0.0291995	1
LYa_b1_contig_192624 (246..1397) consensus	128.252	0.00332939	0.0287143	1
LYa_b1_contig_170827 (33..717) consensus	128.2	0.00299696	0.0266447	1
LYa_b1_contig_75750 (91..609) consensus	128.185	0.00374428	0.0312525	1
LYa_b1_contig_427129 (1303..2784) consensus	128.185	0.00374461	0.0312525	1
LYa_b1_contig_357632 (3..204) consensus	128.129	0.00343667	0.0293755	1
LYa_b1_contig_285704 (2503..2991) consensus	128.079	0.00280341	0.0254123	1
LYa_b1_contig_285811 (5..313) consensus	127.829	6.32005e-07	2.74657e-05	0
LYa_b1_contig_41555 (252..1022) consensus	127.736	0.00387346	0.032052	1
LYa_b1_contig_451775 (1..216) consensus	127.657	0.00303597	0.0268804	1
LYa_b1_contig_352010 (25..751) consensus	127.475	0.00408945	0.033254	1
LYa_b1_contig_313151 (1..334) consensus	127.472	9.39759e-07	3.8876e-05	0
LYa_b1_contig_181321 (1..220) consensus	127.435	0.0040453	0.033014	1
LYa_b1_contig_290195 (279..1441) consensus	127.362	0.00541862	0.0403161	1
LYa_b1_contig_172963 (46..784) consensus	127.339	0.00428477	0.0343539	1
LYa_b1_contig_250810 (1..625) consensus	127.237	0.00312072	0.0273927	1
LYa_b1_contig_84911 (1267..1645) consensus	127.205	0.00483026	0.037232	1
LYa_b1_contig_417496 (1..226) consensus	127.06	0.00374518	0.0312533	1
LYa_b1_contig_42267 (1..605) consensus	126.823	0.00296487	0.0264587	1
LYa_b1_contig_168288 (1..633) consensus	126.703	6.63101e-12	8.39686e-10	0
LYa_b1_contig_426624 (309..532) consensus	126.691	0.00340719	0.0291959	1
LYa_b1_contig_349533 (1..976) consensus	126.66	0.00398662	0.0326879	1
LYa_b1_contig_427110 (1..461) consensus	126.603	0.00307459	0.027121	1
LYa_b1_contig_314587 (297..1146) consensus	126.536	8.26324e-07	3.46525e-05	0
LYa_b1_contig_396674 (1..330) consensus	126.48	0.00299198	0.026632	1
LYa_b1_contig_360733 (1..341) consensus	126.48	0.00299177	0.026632	1
LYa_b1_contig_276275 (269..869) consensus	126.473	0.00363746	0.0306457	1
LYa_b1_contig_314090 (295..958) consensus	126.168	0.00361161	0.0304882	1
LYa_b1_contig_355288 (157..681) consensus	126.102	9.87184e-06	0.00029821	1
LYa_b1_contig_459521 (6..224) consensus	125.808	0.00293447	0.0262499	1
LYa_b1_contig_333507 (1..273) consensus	125.567	0.00584506	0.0425989	1
LYa_b1_contig_165793 (37..1101) consensus	125.192	1.76148e-29	1.57341e-26	0
LYa_b1_contig_304252 (1..376) consensus	125.003	3.78324e-07	1.75443e-05	0
LYa_b1_contig_111950 (1042..1823) consensus	124.959	0.00287947	0.0258876	1
LYa_b1_contig_258906 (175..801) consensus	124.951	0.00284923	0.025708	1
LYa_b1_contig_452546 (77..311) consensus	124.948	0.00284209	0.0256642	1
LYa_b1_contig_425239 (1011..1238) consensus	124.936	0.00284585	0.0256909	1
LYa_b1_contig_278107 (1..807) consensus	124.929	0.00283231	0.0256203	1
LYa_b1_contig_451851 (1..1372) consensus	124.921	0.00289956	0.0260093	1
LYa_b1_contig_132562 (67..435) consensus	124.839	0.00328131	0.0284326	1
LYa_b1_contig_57129 (183..480) consensus	124.771	0.00432081	0.0345394	1
LYa_b1_contig_306143 (72..812) consensus	124.317	1.22209e-09	1.00431e-07	0
LYa_b1_contig_27441 (384..1213) consensus	124.274	0.0040417	0.0329928	1
LYa_b1_contig_76590 (1..215) consensus	124.251	6.35495e-06	0.000203963	1
LYa_b1_contig_34901 (777..1126) consensus	124.202	0.00355822	0.0301636	1
LYa_b1_contig_426976 (63..417) consensus	124.202	0.00355801	0.0301636	1
LYa_b1_contig_240465 (322..1273) consensus	123.778	4.98768e-18	1.52815e-15	0
LYa_b1_contig_282508 (187..515) consensus	123.696	0.00461646	0.0361375	1
LYa_b1_contig_285780 (524..1006) consensus	123.634	0.00473529	0.036766	1
LYa_b1_contig_80597 (1..273) consensus	123.557	0.0040219	0.0328843	1
LYa_b1_contig_447759 (276..670) consensus	123.456	0.00308939	0.0272061	1
LYa_b1_contig_429907 (125..792) consensus	123.166	0.00578488	0.0422532	1
LYa_b1_contig_411911 (325..1126) consensus	123.166	0.00578476	0.0422532	1
LYa_b1_contig_429855 (1..394) consensus	123.01	0.00515647	0.0389686	1
LYa_b1_contig_274153 (1..2275) consensus	122.988	5.94084e-15	1.21667e-12	0
LYa_b1_contig_247375 (48..303) consensus	122.688	1.63293e-09	1.31678e-07	0
LYa_b1_contig_452721 (74..736) consensus	122.618	0.00365026	0.0307151	1
LYa_b1_contig_344966 (1..317) consensus	122.597	1.04545e-06	4.26705e-05	0
LYa_b1_contig_133227 (1..269) consensus	122.43	0.00416539	0.0336758	1
LYa_b1_contig_395093 (28..342) consensus	122.375	0.00323416	0.0281438	1
LYa_b1_contig_245322 (1..340) consensus	122.294	0.00335442	0.028868	1
LYa_b1_contig_72349 (1..442) consensus	122.238	3.70574e-34	4.9461e-31	0
LYa_b1_contig_339793 (1..239) consensus	122.126	0.00337547	0.0289954	1
LYa_b1_contig_126593 (1618..2569) consensus	122.055	0.00423093	0.0340431	1
LYa_b1_contig_114612 (33..344) consensus	121.301	0.00445453	0.0352717	1
LYa_b1_contig_117401 (15..1219) consensus	121.301	0.00445397	0.0352697	1
LYa_b1_contig_255666 (1..491) consensus	121.157	5.53188e-07	2.44151e-05	0
LYa_b1_contig_457673 (141..481) consensus	120.953	0.00626335	0.0446306	1
LYa_b1_contig_381657 (250..1790) consensus	120.748	0.00407484	0.03317	1
LYa_b1_contig_115961 (1..358) consensus	120.69	3.836e-17	1.05056e-14	0
LYa_b1_contig_387490 (12..589) consensus	120.689	0.00303499	0.0268779	1
LYa_b1_contig_123279 (131..649) consensus	120.684	0.00305923	0.0270328	1
LYa_b1_contig_264091 (2170..2935) consensus	120.677	0.00311365	0.0273629	1
LYa_b1_contig_333739 (1..421) consensus	120.673	0.00304084	0.0269092	1
LYa_b1_contig_392960 (918..2320) consensus	120.669	0.00308394	0.0271828	1
LYa_b1_contig_414069 (39..1916) consensus	120.668	0.00312309	0.0274073	1
LYa_b1_contig_423492 (975..1791) consensus	120.315	0.00356328	0.0302009	1
LYa_b1_contig_89193 (12..1413) consensus	120.262	4.39682e-19	1.51053e-16	0
LYa_b1_contig_69084 (26..710) consensus	120.249	0.00323762	0.0281612	1
LYa_b1_contig_452071 (1..257) consensus	119.86	0.00361503	0.0305027	1
LYa_b1_contig_451782 (1..358) consensus	119.86	0.00361598	0.0305062	1
LYa_b1_contig_248624 (1..229) consensus	119.804	0.00339772	0.0291261	1
LYa_b1_contig_361314 (313..1423) consensus	119.671	7.22884e-07	3.08381e-05	0
LYa_b1_contig_330479 (130..546) consensus	119.642	0.00349721	0.0297768	1
LYa_b1_contig_442655 (1..975) consensus	119.525	0.00454181	0.035741	1
LYa_b1_contig_419862 (43..856) consensus	119.511	0.0033118	0.0286136	1
LYa_b1_contig_168560 (1..1118) consensus	119.478	4.67941e-20	1.8173e-17	0
LYa_b1_contig_424683 (1375..1687) consensus	119.394	0.00457567	0.0359151	1
LYa_b1_contig_454774 (518..1373) consensus	119.013	0.00478575	0.0369987	1
LYa_b1_contig_460337 (6..210) consensus	118.997	1.03875e-06	4.24716e-05	0
LYa_b1_contig_448035 (127..992) consensus	118.969	0.00617408	0.0441897	1
LYa_b1_contig_452287 (36..285) consensus	118.543	0.00397569	0.0326398	1
LYa_b1_contig_258055 (1..310) consensus	118.404	3.43615e-19	1.20182e-16	0
LYa_b1_contig_455085 (143..506) consensus	118.395	0.00617457	0.0441905	1
LYa_b1_contig_307211 (51..386) consensus	118.134	0.00377558	0.0314528	1
LYa_b1_contig_89979 (1964..3090) consensus	118.007	7.32175e-06	0.00023047	1
LYa_b1_contig_338384 (265..754) consensus	117.545	0.00400356	0.0327764	1
LYa_b1_contig_134765 (1..272) consensus	117.539	0.00375727	0.0313295	1
LYa_b1_contig_182764 (1045..2212) consensus	117.391	5.27391e-07	2.3419e-05	0
LYa_b1_contig_229389 (1..480) consensus	117.322	4.27789e-17	1.16063e-14	0
LYa_b1_contig_287021 (1..222) consensus	117.149	2.78434e-29	2.43096e-26	0
LYa_b1_contig_205884 (1..619) consensus	117.064	2.11367e-07	1.06389e-05	0
LYa_b1_contig_90437 (1594..1887) consensus	117.011	8.18149e-07	3.43842e-05	0
LYa_b1_contig_80022 (850..1428) consensus	116.774	2.27452e-27	1.68228e-24	0
LYa_b1_contig_305776 (510..902) consensus	116.73	0.00402151	0.0328835	1
LYa_b1_contig_403956 (1..238) consensus	116.718	0.00495359	0.0379127	1
LYa_b1_contig_209069 (2710..3316) consensus	116.712	0.00364103	0.0306618	1
LYa_b1_contig_327939 (1..317) consensus	116.62	3.08438e-11	3.51826e-09	0
LYa_b1_contig_209069 (498..2703) consensus	116.432	1.02262e-09	8.50348e-08	0
LYa_b1_contig_259982 (1..324) consensus	116.427	0.0033235	0.028679	1
LYa_b1_contig_452288 (6..305) consensus	116.423	0.0033887	0.0290703	1
LYa_b1_contig_412636 (2..399) consensus	116.418	0.00339113	0.0290804	1
LYa_b1_contig_124923 (689..1022) consensus	116.418	0.00331387	0.0286208	1
LYa_b1_contig_67367 (1..546) consensus	116.416	0.00333966	0.0287757	1
LYa_b1_contig_306308 (149..644) consensus	116.355	7.81119e-07	3.30432e-05	0
LYa_b1_contig_263199 (81..449) consensus	116.338	0.00674433	0.0468925	1
LYa_b1_contig_179679 (1..235) consensus	116.304	0.00348961	0.0297383	1
LYa_b1_contig_274302 (1..479) consensus	116.235	1.43626e-06	5.6249e-05	0
LYa_b1_contig_147009 (1043..1702) consensus	116.171	0.00349562	0.0297677	1
LYa_b1_contig_420557 (5..489) consensus	116.156	0.00515752	0.03897	1
LYa_b1_contig_446572 (22..347) consensus	116.036	0.00410223	0.0333113	1
LYa_b1_contig_421077 (1..460) consensus	115.725	0.00463921	0.0362618	1
LYa_b1_contig_188107 (1..551) consensus	115.643	0.00356469	0.0302074	1
LYa_b1_contig_384233 (1..417) consensus	115.601	0.00417115	0.0337036	1
LYa_b1_contig_13356 (208..1264) consensus	115.524	6.61088e-07	2.85162e-05	0
LYa_b1_contig_294238 (141..1609) consensus	115.448	0.00367873	0.0308942	1
LYa_b1_contig_295240 (125..1950) consensus	115.213	5.48118e-10	4.8772e-08	0
LYa_b1_contig_451987 (1..325) consensus	115.137	0.003842	0.0318644	1
LYa_b1_contig_317480 (490..786) consensus	115.011	0.00573703	0.0420173	1
LYa_b1_contig_380388 (1..475) consensus	114.858	0.00404672	0.0330198	1
LYa_b1_contig_179444 (356..2964) consensus	114.8	2.10059e-16	5.23435e-14	0
LYa_b1_contig_402262 (77..426) consensus	114.772	0.0066632	0.0464978	1
LYa_b1_contig_308915 (81..762) consensus	114.772	0.00666363	0.0464978	1
LYa_b1_contig_124073 (464..1921) consensus	114.772	0.00666324	0.0464978	1
LYa_b1_contig_34020 (1594..2632) consensus	114.702	1.65688e-10	1.62772e-08	0
LYa_b1_contig_268493 (195..513) consensus	114.37	0.00661473	0.0462845	1
LYa_b1_contig_170903 (888..1843) consensus	114.37	0.00661329	0.0462845	1
LYa_b1_contig_251266 (68..843) consensus	114.267	7.8796e-07	3.33083e-05	0
LYa_b1_contig_329992 (1..556) consensus	114.264	6.08816e-10	5.35574e-08	0
LYa_b1_contig_69891 (22..260) consensus	114.259	0.00434584	0.0346748	1
LYa_b1_contig_176503 (1..268) consensus	114.174	2.69777e-34	3.77428e-31	0
LYa_b1_contig_45506 (1..233) consensus	114.117	0.00405599	0.0330653	1
LYa_b1_contig_13 (1..359) consensus	113.825	0.00540697	0.0402765	1
LYa_b1_contig_182405 (4..1372) consensus	113.802	0.00420651	0.0339137	1
LYa_b1_contig_346845 (6..229) consensus	113.588	0.00373511	0.0312052	1
LYa_b1_contig_125979 (1..1846) consensus	113.332	1.79591e-11	2.12177e-09	0
LYa_b1_contig_348816 (1..360) consensus	113.277	0.00442599	0.0351152	1
LYa_b1_contig_157541 (41..396) consensus	113.182	3.46105e-06	0.000120835	1
LYa_b1_contig_427392 (8..517) consensus	112.998	0.00474108	0.0368032	1
LYa_b1_contig_134763 (253..847) consensus	112.921	0.00373868	0.0312193	1
LYa_b1_contig_383699 (64..647) consensus	112.741	0.00380224	0.031625	1
LYa_b1_contig_217619 (1..314) consensus	112.71	0.00454681	0.0357634	1
LYa_b1_contig_22044 (1..356) consensus	112.596	5.07519e-08	3.0022e-06	0
LYa_b1_contig_452513 (108..765) consensus	112.37	0.00375436	0.0313074	1
LYa_b1_contig_423287 (1..228) consensus	112.17	0.0036886	0.0309431	1
LYa_b1_contig_388821 (20..681) consensus	112.166	0.00363006	0.0305917	1
LYa_b1_contig_425183 (1..249) consensus	112.165	0.00360357	0.0304434	1
LYa_b1_contig_347055 (169..1193) consensus	112.141	0.00376586	0.0313813	1
LYa_b1_contig_84781 (1..459) consensus	112.116	0.0037448	0.0312525	1
LYa_b1_contig_282807 (1..1854) consensus	112.114	1.18917e-18	3.86798e-16	0
LYa_b1_contig_122480 (11..740) consensus	112.058	1.94516e-05	0.000522248	1
LYa_b1_contig_121034 (1..464) consensus	111.866	0.00397749	0.0326499	1
LYa_b1_contig_31233 (290..1024) consensus	111.724	0.00719998	0.0490963	1
LYa_b1_contig_340703 (1..270) consensus	111.638	1.76168e-09	1.4147e-07	0
LYa_b1_contig_425428 (1..242) consensus	111.525	0.00403491	0.0329559	1
LYa_b1_contig_321412 (104..816) consensus	111.424	9.96573e-06	0.000300343	1
LYa_b1_contig_435887 (1..542) consensus	111.328	0.00387189	0.0320414	1
LYa_b1_contig_379126 (1..340) consensus	111.29	2.5162e-06	9.18521e-05	0
LYa_b1_contig_251568 (126..741) consensus	111.207	0.00394819	0.0325013	1
LYa_b1_contig_380426 (1..286) consensus	111.167	1.08746e-06	4.41833e-05	0
LYa_b1_contig_127352 (257..719) consensus	111.041	5.38421e-05	0.00120909	1
LYa_b1_contig_382227 (72..805) consensus	110.977	0.00633387	0.044973	1
LYa_b1_contig_275535 (1033..1655) consensus	110.971	1.16933e-09	9.64368e-08	0
LYa_b1_contig_89397 (60..291) consensus	110.905	0.0050799	0.0385566	1
LYa_b1_contig_43630 (254..487) consensus	110.827	4.77721e-05	0.00109892	1
LYa_b1_contig_142742 (36..947) consensus	110.796	5.12093e-05	0.00116118	1
LYa_b1_contig_6711 (48..503) consensus	110.756	7.80268e-15	1.56215e-12	0
LYa_b1_contig_352026 (132..441) consensus	110.576	0.00715929	0.0489	1
LYa_b1_contig_230753 (1482..2410) consensus	110.576	0.00715912	0.0489	1
LYa_b1_contig_428111 (165..597) consensus	110.557	0.00462643	0.0361972	1
LYa_b1_contig_272881 (126..448) consensus	110.38	0.00432165	0.0345394	1
LYa_b1_contig_237616 (28..1054) consensus	110.345	0.00708856	0.0485828	1
LYa_b1_contig_319325 (81..798) consensus	110.326	6.98451e-10	6.03005e-08	0
LYa_b1_contig_373498 (1..301) consensus	110.204	0.00418466	0.0337818	1
LYa_b1_contig_98651 (623..1421) consensus	109.917	2.2926e-05	0.0006004	1
LYa_b1_contig_181618 (1..481) consensus	109.791	9.97171e-33	1.14645e-29	0
LYa_b1_contig_346915 (28..503) consensus	109.757	0.00532741	0.0399289	1
LYa_b1_contig_208265 (95..1611) consensus	109.753	4.01816e-12	5.26031e-10	0
LYa_b1_contig_373292 (1..1554) consensus	109.685	0.00422723	0.0340265	1
LYa_b1_contig_21076 (4118..4528) consensus	109.15	1.23967e-19	4.55539e-17	0
LYa_b1_contig_439836 (31..992) consensus	109.062	0.00407319	0.033164	1
LYa_b1_contig_148615 (167..2305) consensus	109.002	2.49681e-34	3.53573e-31	0
LYa_b1_contig_95512 (123..488) consensus	108.876	9.14667e-07	3.79461e-05	0
LYa_b1_contig_416206 (1..333) consensus	108.457	0.00439159	0.0349168	1
LYa_b1_contig_245176 (1..207) consensus	108.054	0.00442005	0.0350849	1
LYa_b1_contig_52792 (956..2370) consensus	107.948	2.17593e-34	3.11937e-31	0
LYa_b1_contig_443842 (910..1189) consensus	107.907	0.00394249	0.0324673	1
LYa_b1_contig_186948 (1..576) consensus	107.9	0.00401064	0.0328223	1
LYa_b1_contig_336655 (10..232) consensus	107.896	0.00388889	0.0321499	1
LYa_b1_contig_295751 (269..1131) consensus	107.89	0.00393147	0.0324028	1
LYa_b1_contig_451582 (21..459) consensus	107.882	0.00406824	0.0331419	1
LYa_b1_contig_25346 (493..893) consensus	107.761	5.85532e-32	6.35439e-29	0
LYa_b1_contig_409005 (381..1215) consensus	107.648	0.00447051	0.0353499	1
LYa_b1_contig_1584 (1..1322) consensus	107.551	1.24618e-06	4.97272e-05	0
LYa_b1_contig_384555 (1..301) consensus	107.54	0.00414357	0.0335505	1
LYa_b1_contig_183314 (1..202) consensus	107.421	8.50582e-06	0.000262895	1
LYa_b1_contig_270170 (1..826) consensus	107.35	5.32869e-06	0.000175836	1
LYa_b1_contig_250957 (2..206) consensus	107.109	0.00771977	0.0514504	1
LYa_b1_contig_457769 (16..231) consensus	107.109	0.00771922	0.0514504	1
LYa_b1_contig_350308 (1377..1769) consensus	107.109	0.0077196	0.0514504	1
LYa_b1_contig_377502 (21..528) consensus	107.109	0.00771914	0.0514504	1
LYa_b1_contig_452958 (1..272) consensus	106.793	0.00477358	0.0369271	1
LYa_b1_contig_451834 (1..333) consensus	106.788	0.00546122	0.0405471	1
LYa_b1_contig_204968 (1..237) consensus	106.78	0.00677295	0.0470408	1
LYa_b1_contig_54200 (171..1104) consensus	106.769	0.0062687	0.044644	1
LYa_b1_contig_19262 (31..525) consensus	106.764	9.36211e-06	0.000285261	1
LYa_b1_contig_347989 (178..768) consensus	106.475	0.0043447	0.0346692	1
LYa_b1_contig_412628 (52..523) consensus	106.42	0.00550973	0.0408185	1
LYa_b1_contig_435824 (616..1001) consensus	106.379	0.007653	0.0511769	1
LYa_b1_contig_112906 (578..988) consensus	106.379	0.00765302	0.0511769	1
LYa_b1_contig_34229 (369..897) consensus	106.379	0.00765298	0.0511769	1
LYa_b1_contig_213593 (1..371) consensus	106.32	0.00754982	0.0507121	1
LYa_b1_contig_241061 (1217..1792) consensus	106.32	0.00755048	0.0507121	1
LYa_b1_contig_455275 (236..1024) consensus	106.32	0.00755008	0.0507121	1
LYa_b1_contig_399518 (1..831) consensus	106.32	0.00754891	0.0507103	1
LYa_b1_contig_396229 (1..321) consensus	106.203	0.00453999	0.0357316	1
LYa_b1_contig_296582 (38..571) consensus	106.153	1.1912e-14	2.32317e-12	0
LYa_b1_contig_278965 (63..1562) consensus	106.107	9.68751e-12	1.19418e-09	0
LYa_b1_contig_115431 (35..363) consensus	106.09	1.02061e-05	0.000306712	1
LYa_b1_contig_149867 (15..448) consensus	106.082	0.00461434	0.0361258	1
LYa_b1_contig_177112 (8..274) consensus	106.021	0.00507353	0.0385259	1
LYa_b1_contig_13238 (101..1122) consensus	105.92	8.86778e-07	3.69791e-05	0
LYa_b1_contig_273450 (1..293) consensus	105.831	5.42039e-08	3.19338e-06	0
LYa_b1_contig_351241 (1..843) consensus	105.808	0.0049407	0.0378442	1
LYa_b1_contig_453226 (52..466) consensus	105.777	0.00486201	0.037373	1
LYa_b1_contig_54866 (1..667) consensus	105.756	9.0399e-09	6.28571e-07	0
LYa_b1_contig_158891 (14..713) consensus	105.654	8.62724e-05	0.00176808	1
LYa_b1_contig_212112 (38..324) consensus	105.297	0.00496062	0.0379393	1
LYa_b1_contig_229487 (1..265) consensus	105.238	0.00503466	0.0383411	1
LYa_b1_contig_427438 (74..417) consensus	105.208	0.00468581	0.0365267	1
LYa_b1_contig_359102 (1..700) consensus	105.091	1.39251e-06	5.48501e-05	0
LYa_b1_contig_25603 (53..635) consensus	104.925	0.00444593	0.0352277	1
LYa_b1_contig_140513 (52..3927) consensus	104.793	5.17644e-12	6.64186e-10	0
LYa_b1_contig_423288 (1..261) consensus	104.751	0.00468291	0.036512	1
LYa_b1_contig_29664 (64..1696) consensus	104.701	7.60496e-28	6.04855e-25	0
LYa_b1_contig_346282 (1..1023) consensus	104.616	1.31459e-06	5.2099e-05	0
LYa_b1_contig_127816 (279..935) consensus	104.405	0.00594816	0.043113	1
LYa_b1_contig_439895 (1..218) consensus	104.364	0.0044244	0.0351073	1
LYa_b1_contig_440863 (26..713) consensus	104.333	0.00470036	0.0365895	1
LYa_b1_contig_278206 (1..362) consensus	104.332	0.00526991	0.0395976	1
LYa_b1_contig_280062 (1..204) consensus	104.211	0.00451569	0.0355982	1
LYa_b1_contig_1628 (1..1392) consensus	104.097	1.53e-18	4.89431e-16	0
LYa_b1_contig_448041 (196..396) consensus	103.954	0.00545848	0.0405319	1
LYa_b1_contig_282214 (109..435) consensus	103.944	1.33115e-06	5.26474e-05	0
LYa_b1_contig_424835 (1..489) consensus	103.632	0.00422864	0.0340301	1
LYa_b1_contig_226977 (1..232) consensus	103.63	0.00426259	0.0342194	1
LYa_b1_contig_451602 (1..229) consensus	103.629	0.00431801	0.0345227	1
LYa_b1_contig_207514 (1..224) consensus	103.622	0.00438794	0.0348973	1
LYa_b1_contig_102192 (108..1505) consensus	103.497	6.88171e-14	1.18914e-11	0
LYa_b1_contig_107177 (1..280) consensus	103.267	0.00573596	0.0420121	1
LYa_b1_contig_275668 (149..855) consensus	103.181	0.00517335	0.0390464	1
LYa_b1_contig_438851 (1..367) consensus	103.154	0.00484122	0.0372772	1
LYa_b1_contig_452977 (13..732) consensus	103.154	0.0048413	0.0372772	1
LYa_b1_contig_141588 (59..938) consensus	103.154	0.00484183	0.0372772	1
LYa_b1_contig_160540 (1..1088) consensus	102.994	1.09111e-11	1.32948e-09	0
LYa_b1_contig_380341 (1..233) consensus	102.912	0.004588	0.0359716	1
LYa_b1_contig_233382 (1..1653) consensus	102.841	2.85186e-06	0.000102392	1
LYa_b1_contig_336438 (1..289) consensus	102.79	0.00469226	0.0365461	1
LYa_b1_contig_87600 (1..504) consensus	102.729	0.00510691	0.0386934	1
LYa_b1_contig_76101 (1..214) consensus	102.494	0.00827843	0.0539157	1
LYa_b1_contig_447996 (332..680) consensus	102.494	0.00827861	0.0539157	1
LYa_b1_contig_423720 (86..555) consensus	102.462	0.00585008	0.0426302	1
LYa_b1_contig_247506 (1..224) consensus	102.412	0.00471537	0.0366744	1
LYa_b1_contig_60461 (1..311) consensus	102.295	0.00809707	0.0531132	1
LYa_b1_contig_408223 (1..404) consensus	102.295	0.00809734	0.0531132	1
LYa_b1_contig_293282 (1..218) consensus	102.242	0.00541336	0.0402904	1
LYa_b1_contig_447259 (208..936) consensus	102.202	0.00470882	0.0366333	1
LYa_b1_contig_451279 (1..255) consensus	101.824	0.00596179	0.0431867	1
LYa_b1_contig_187487 (1..352) consensus	101.68	6.23062e-13	9.16983e-11	0
LYa_b1_contig_261792 (242..492) consensus	101.544	0.00497517	0.0380052	1
LYa_b1_contig_451929 (1..518) consensus	101.534	0.00496132	0.0379393	1
LYa_b1_contig_270196 (89..399) consensus	101.483	0.00702377	0.0482975	1
LYa_b1_contig_411252 (88..965) consensus	101.457	0.00557443	0.0411639	1
LYa_b1_contig_69350 (51..690) consensus	101.452	0.00491445	0.0376851	1
LYa_b1_contig_359563 (1..205) consensus	101.412	5.08322e-09	3.73224e-07	0
LYa_b1_contig_265899 (235..1620) consensus	101.411	1.51179e-08	1.00028e-06	0
LYa_b1_contig_160582 (348..809) consensus	101.343	0.00519728	0.0391863	1
LYa_b1_contig_384485 (61..480) consensus	101.192	0.00670842	0.0467211	1
LYa_b1_contig_202628 (18..712) consensus	101.192	0.00670795	0.0467211	1
LYa_b1_contig_300704 (1..2530) consensus	101.188	3.4408e-14	6.22346e-12	0
LYa_b1_contig_200078 (1148..2317) consensus	100.945	1.23716e-15	2.768e-13	0
LYa_b1_contig_129639 (15..1655) consensus	100.93	2.88032e-34	3.98169e-31	0
LYa_b1_contig_390952 (23..617) consensus	100.887	0.00505644	0.0384418	1
LYa_b1_contig_149408 (1..3779) consensus	100.881	1.01941e-21	4.66037e-19	0
LYa_b1_contig_452107 (2..629) consensus	100.722	0.00539655	0.0402405	1
LYa_b1_contig_432022 (1..318) consensus	100.656	0.00559761	0.0412852	1
LYa_b1_contig_79429 (1..498) consensus	100.578	0.00541171	0.0402903	1
LYa_b1_contig_429833 (1..252) consensus	100.467	0.00588104	0.0427701	1
LYa_b1_contig_55007 (30..1083) consensus	100.467	0.00588077	0.0427701	1
LYa_b1_contig_453638 (1..246) consensus	100.254	0.00539843	0.0402435	1
LYa_b1_contig_451545 (521..872) consensus	100.254	0.00539699	0.0402405	1
LYa_b1_contig_419945 (3..867) consensus	100.254	0.00539766	0.0402424	1
LYa_b1_contig_424116 (1..250) consensus	100.2	0.00508253	0.0385649	1
LYa_b1_contig_439462 (1241..2750) consensus	100.2	0.00508182	0.0385649	1
LYa_b1_contig_29751 (40..441) consensus	100.16	0.00594812	0.043113	1
LYa_b1_contig_429490 (26..329) consensus	100.005	0.00602242	0.0434524	1
LYa_b1_contig_239073 (579..1153) consensus	99.9984	0.00600038	0.0433392	1
LYa_b1_contig_46506 (1..204) consensus	99.8453	1.18568e-34	1.72102e-31	0
LYa_b1_contig_380543 (67..294) consensus	99.7908	0.00638508	0.0452315	1
LYa_b1_contig_196581 (147..761) consensus	99.5648	0.00481155	0.0371438	1
LYa_b1_contig_29664 (1702..3878) consensus	99.5321	5.85191e-33	6.86387e-30	0
LYa_b1_contig_345285 (44..760) consensus	99.4883	0.00706715	0.0484846	1
LYa_b1_contig_452503 (77..920) consensus	99.4883	0.00706671	0.0484846	1
LYa_b1_contig_115350 (2685..2926) consensus	99.3877	0.0047107	0.0366429	1
LYa_b1_contig_334642 (105..328) consensus	99.3863	0.00465012	0.036329	1
LYa_b1_contig_386208 (259..722) consensus	99.385	0.00480265	0.0370924	1
LYa_b1_contig_391562 (1..347) consensus	99.3847	0.00471571	0.0366746	1
LYa_b1_contig_250440 (990..1667) consensus	99.3776	0.00467025	0.0364419	1
LYa_b1_contig_282768 (1..264) consensus	99.376	0.00457077	0.0359057	1
LYa_b1_contig_231085 (83..723) consensus	99.3401	1.77863e-06	6.78491e-05	0
LYa_b1_contig_232799 (1..207) consensus	99.3367	0.00477057	0.0369158	1
LYa_b1_contig_166057 (1..976) consensus	99.3321	6.76403e-19	2.28991e-16	0
LYa_b1_contig_278205 (1..487) consensus	99.3045	2.62513e-06	9.52893e-05	0
LYa_b1_contig_405154 (807..1167) consensus	99.2184	0.00488129	0.0374801	1
LYa_b1_contig_451607 (1..749) consensus	98.8896	0.00558705	0.0412283	1
LYa_b1_contig_263351 (1..385) consensus	98.6629	0.00530461	0.0398017	1
LYa_b1_contig_91086 (1..449) consensus	98.5196	0.000108554	0.0021365	1
LYa_b1_contig_37383 (3..319) consensus	98.3036	0.00644034	0.045508	1
LYa_b1_contig_103375 (599..822) consensus	98.2839	0.005057	0.0384418	1
LYa_b1_contig_412643 (1..1189) consensus	98.2707	0.00861252	0.0554095	1
LYa_b1_contig_356389 (63..407) consensus	98.2246	8.88318e-05	0.00181222	1
LYa_b1_contig_418069 (178..470) consensus	98.179	0.00639978	0.0453081	1
LYa_b1_contig_390173 (1..788) consensus	98.1757	0.00585187	0.042639	1
LYa_b1_contig_364729 (1..231) consensus	98.0377	0.00520514	0.0392277	1
LYa_b1_contig_382463 (122..406) consensus	97.9863	0.00877504	0.0560544	1
LYa_b1_contig_382133 (404..753) consensus	97.9863	0.00877187	0.0560409	1
LYa_b1_contig_129888 (1191..1800) consensus	97.9863	0.00877174	0.0560409	1
LYa_b1_contig_269192 (1..496) consensus	97.9048	7.13619e-17	1.87478e-14	0
LYa_b1_contig_434967 (126..409) consensus	97.8666	0.00631506	0.0448696	1
LYa_b1_contig_296334 (7..500) consensus	97.7628	0.00643012	0.0454541	1
LYa_b1_contig_221752 (2436..2843) consensus	97.2341	0.00546793	0.0405762	1
LYa_b1_contig_182896 (24..538) consensus	97.1204	0.0067021	0.0466894	1
LYa_b1_contig_177551 (1..204) consensus	97.0053	0.00550869	0.0408161	1
LYa_b1_contig_450985 (1..206) consensus	96.9954	0.00526098	0.0395409	1
LYa_b1_contig_203306 (1..211) consensus	96.8848	1.83336e-06	6.97086e-05	0
LYa_b1_contig_209098 (97..1287) consensus	96.7995	2.12745e-06	7.95105e-05	0
LYa_b1_contig_290821 (1..826) consensus	96.7568	3.77926e-13	5.78191e-11	0
LYa_b1_contig_452667 (34..269) consensus	96.7063	0.00639898	0.0453081	1
LYa_b1_contig_191185 (169..1302) consensus	96.6001	2.97605e-09	2.27954e-07	0
LYa_b1_contig_124388 (118..1189) consensus	96.5793	0.00692716	0.0477973	1
LYa_b1_contig_422497 (262..821) consensus	96.4254	0.00731817	0.0496197	1
LYa_b1_contig_233268 (1..208) consensus	96.3458	4.43487e-09	3.29776e-07	0
LYa_b1_contig_451716 (104..842) consensus	96.3385	0.00530887	0.039826	1
LYa_b1_contig_297564 (398..956) consensus	96.2083	0.00521207	0.0392646	1
LYa_b1_contig_159735 (1..330) consensus	96.1285	1.99959e-06	7.53139e-05	0
LYa_b1_contig_18950 (1..306) consensus	96.06	0.00675848	0.0469572	1
LYa_b1_contig_231859 (28..1076) consensus	95.8511	0.00526169	0.0395436	1
LYa_b1_contig_195572 (38..615) consensus	95.8255	1.85966e-08	1.20437e-06	0
LYa_b1_contig_338576 (1..765) consensus	95.8095	7.02088e-09	5.00777e-07	0
LYa_b1_contig_29620 (1..508) consensus	95.7201	4.60682e-11	5.07056e-09	0
LYa_b1_contig_29696 (1..367) consensus	95.6965	0.00692061	0.0477721	1
LYa_b1_contig_430074 (247..1870) consensus	95.6749	0.00649117	0.0457367	1
LYa_b1_contig_370652 (1..338) consensus	95.4236	0.00540824	0.0402774	1
LYa_b1_contig_149199 (124..526) consensus	95.3547	1.88236e-06	7.14245e-05	0
LYa_b1_contig_422882 (1..393) consensus	95.2648	0.00585801	0.0426665	1
LYa_b1_contig_347664 (23..687) consensus	95.1745	0.00728044	0.049436	1
LYa_b1_contig_393298 (1..302) consensus	95.1634	0.00655888	0.046047	1
LYa_b1_contig_270735 (15..478) consensus	95.1271	0.00507197	0.0385191	1
LYa_b1_contig_340740 (150..403) consensus	95.1255	0.00517923	0.0390836	1
LYa_b1_contig_451220 (72..791) consensus	95.1201	0.00495402	0.0379128	1
LYa_b1_contig_387609 (144..1131) consensus	95.1159	0.00494881	0.037887	1
LYa_b1_contig_288573 (9..509) consensus	95.1088	0.00498863	0.0380705	1
LYa_b1_contig_161261 (289..927) consensus	94.9134	0.00523229	0.039374	1
LYa_b1_contig_234724 (1..265) consensus	94.8618	0.00521947	0.0392992	1
LYa_b1_contig_447759 (1..273) consensus	94.8416	0.00534543	0.040002	1
LYa_b1_contig_270491 (13..437) consensus	94.4816	0.00544846	0.0404786	1
LYa_b1_contig_137164 (15..433) consensus	94.2463	0.00929308	0.0583168	1
LYa_b1_contig_301086 (29..587) consensus	94.2463	0.00929295	0.0583168	1
LYa_b1_contig_287631 (111..748) consensus	94.2463	0.00929073	0.0583168	1
LYa_b1_contig_455063 (163..896) consensus	94.2463	0.00929058	0.0583168	1
LYa_b1_contig_106685 (180..1009) consensus	94.1158	3.2382e-35	4.94762e-32	0
LYa_b1_contig_364383 (1..362) consensus	94.0971	0.00617102	0.0441882	1
LYa_b1_contig_370684 (30..781) consensus	93.9201	9.77108e-09	6.74565e-07	0
LYa_b1_contig_279167 (1..480) consensus	93.8901	0.00617835	0.0442067	1
LYa_b1_contig_435842 (59..1241) consensus	93.8901	0.00617742	0.0442028	1
LYa_b1_contig_451829 (238..453) consensus	93.8621	0.00556163	0.0410904	1
LYa_b1_contig_452404 (1..404) consensus	93.8621	0.005562	0.0410904	1
LYa_b1_contig_451951 (495..829) consensus	93.7899	0.00937176	0.0586594	1
LYa_b1_contig_451593 (724..1074) consensus	93.7899	0.00936815	0.05864	1
LYa_b1_contig_399347 (1..276) consensus	93.6953	0.00591131	0.0429231	1
LYa_b1_contig_440579 (57..708) consensus	93.6472	0.008357	0.0542222	1
LYa_b1_contig_32086 (175..740) consensus	93.5859	0.00562939	0.0414408	1
LYa_b1_contig_452485 (116..583) consensus	93.3929	0.00635078	0.0450545	1
LYa_b1_contig_139665 (6..2262) consensus	93.3735	1.10428e-19	4.10989e-17	0
LYa_b1_contig_351400 (1..939) consensus	93.3126	2.44891e-06	8.98475e-05	0
LYa_b1_contig_452205 (1..205) consensus	93.2631	0.00968767	0.0599238	1
LYa_b1_contig_52660 (1..225) consensus	93.2631	0.00968845	0.0599238	1
LYa_b1_contig_214655 (253..517) consensus	93.2631	0.00968774	0.0599238	1
LYa_b1_contig_381668 (132..436) consensus	93.2631	0.00968679	0.0599238	1
LYa_b1_contig_382155 (1..358) consensus	93.2631	0.00968666	0.0599238	1
LYa_b1_contig_359059 (28..438) consensus	93.2631	0.00968777	0.0599238	1
LYa_b1_contig_86816 (1..649) consensus	93.2631	0.00968829	0.0599238	1
LYa_b1_contig_62536 (1..313) consensus	92.9146	0.00581483	0.0424308	1
LYa_b1_contig_415424 (1..272) consensus	92.8725	0.00657567	0.046137	1
LYa_b1_contig_266171 (7..315) consensus	92.8178	0.00692483	0.0477927	1
LYa_b1_contig_114859 (25..344) consensus	92.7836	7.01203e-06	0.000222192	1
LYa_b1_contig_97638 (5..1032) consensus	92.7762	5.43271e-14	9.55827e-12	0
LYa_b1_contig_421257 (86..638) consensus	92.6408	0.00694064	0.0478676	1
LYa_b1_contig_135397 (1..1247) consensus	92.6086	4.9121e-17	1.32314e-14	0
LYa_b1_contig_334947 (502..1601) consensus	92.6053	3.36744e-08	2.08104e-06	0
LYa_b1_contig_198619 (298..1088) consensus	92.4097	0.00679592	0.047144	1
LYa_b1_contig_367011 (1..342) consensus	92.3951	0.00595648	0.043158	1
LYa_b1_contig_255275 (635..1173) consensus	92.359	6.30925e-15	1.28532e-12	0
LYa_b1_contig_179036 (153..605) consensus	92.248	0.00823851	0.0537477	1
LYa_b1_contig_425356 (1..354) consensus	92.1238	0.00696643	0.0480089	1
LYa_b1_contig_451923 (80..393) consensus	92.055	0.00626601	0.0446346	1
LYa_b1_contig_342308 (55..565) consensus	91.9314	0.00828014	0.0539157	1
LYa_b1_contig_403379 (26..340) consensus	91.7583	0.0072245	0.0491752	1
LYa_b1_contig_319486 (1..396) consensus	91.7251	4.62597e-07	2.09667e-05	0
LYa_b1_contig_75436 (1..239) consensus	91.693	0.00574116	0.0420396	1
LYa_b1_contig_436875 (1..374) consensus	91.6844	0.0056797	0.0417211	1
LYa_b1_contig_14569 (1..720) consensus	91.4954	1.22419e-08	8.25988e-07	0
LYa_b1_contig_426799 (62..434) consensus	91.3814	0.00775527	0.0516159	1
LYa_b1_contig_195264 (110..3511) consensus	91.3148	2.30424e-05	0.00060304	1
LYa_b1_contig_10002 (337..593) consensus	91.3024	1.24916e-42	3.22339e-39	0
LYa_b1_contig_140920 (1..283) consensus	91.2587	0.00577871	0.0422213	1
LYa_b1_contig_330691 (10..552) consensus	91.1726	0.00633969	0.0450033	1
LYa_b1_contig_77919 (91..834) consensus	91.1247	0.00765852	0.0511861	1
LYa_b1_contig_269193 (1..330) consensus	90.9844	2.49864e-08	1.57509e-06	0
LYa_b1_contig_451707 (6..325) consensus	90.967	0.00761538	0.0509929	1
LYa_b1_contig_127816 (1249..1840) consensus	90.967	0.00761692	0.0509981	1
LYa_b1_contig_250343 (141..900) consensus	90.8624	0.00542204	0.0403362	1
LYa_b1_contig_274032 (3..212) consensus	90.8569	0.00543437	0.0404072	1
LYa_b1_contig_373499 (1..311) consensus	90.8557	0.00546028	0.0405427	1
LYa_b1_contig_444901 (1..847) consensus	90.853	0.00540929	0.04028	1
LYa_b1_contig_307003 (66..399) consensus	90.8517	0.005491	0.040711	1
LYa_b1_contig_278968 (1..432) consensus	90.8477	0.00557953	0.0411855	1
LYa_b1_contig_397081 (105..632) consensus	90.8477	0.00557978	0.0411855	1
LYa_b1_contig_246059 (129..377) consensus	90.8475	0.00550755	0.0408102	1
LYa_b1_contig_209800 (1377..1957) consensus	90.846	0.00567939	0.0417211	1
LYa_b1_contig_241345 (1..708) consensus	90.7745	1.09334e-08	7.46374e-07	0
LYa_b1_contig_455077 (174..517) consensus	90.7574	0.00782763	0.0519308	1
LYa_b1_contig_264091 (1..1133) consensus	90.6719	2.14087e-06	7.99606e-05	0
LYa_b1_contig_78805 (244..1736) consensus	90.6682	6.02475e-24	3.55124e-21	0
LYa_b1_contig_160571 (105..1222) consensus	90.5585	3.07529e-13	4.79332e-11	0
LYa_b1_contig_451545 (1..346) consensus	90.5135	0.00608171	0.0437578	1
LYa_b1_contig_451803 (53..352) consensus	90.4771	0.00879115	0.0561296	1
LYa_b1_contig_341300 (48..668) consensus	90.3792	0.00588107	0.0427701	1
LYa_b1_contig_8436 (1..597) consensus	90.3696	7.17054e-36	1.17274e-32	0
LYa_b1_contig_381703 (580..1973) consensus	90.3464	0.00577131	0.0421788	1
LYa_b1_contig_72116 (22..637) consensus	90.2221	0.0099274	0.0608821	1
LYa_b1_contig_189904 (690..1400) consensus	90.2221	0.00992738	0.0608821	1
LYa_b1_contig_400214 (176..1143) consensus	90.2221	0.00992733	0.0608821	1
LYa_b1_contig_349526 (98..1119) consensus	90.2221	0.00992753	0.0608821	1
LYa_b1_contig_117689 (1..1858) consensus	90.2221	0.00992767	0.0608821	1
LYa_b1_contig_166057 (1004..1501) consensus	90.1672	7.11756e-06	0.000224957	1
LYa_b1_contig_439510 (1..212) consensus	90.0754	0.00707116	0.0484975	1
LYa_b1_contig_28462 (30..350) consensus	89.786	0.00742697	0.0501378	1
LYa_b1_contig_424365 (13..902) consensus	89.6637	0.00636742	0.0451395	1
LYa_b1_contig_448315 (761..1169) consensus	89.5937	0.0100934	0.0615792	1
LYa_b1_contig_382873 (1..535) consensus	89.5937	0.0100939	0.0615792	1
LYa_b1_contig_335210 (74..428) consensus	89.5756	0.00750267	0.0504955	1
LYa_b1_contig_330478 (1..359) consensus	89.5756	0.00750224	0.0504955	1
LYa_b1_contig_20518 (1..290) consensus	89.3071	2.64462e-06	9.59366e-05	0
LYa_b1_contig_412458 (517..1087) consensus	89.0378	0.00790347	0.0522669	1
LYa_b1_contig_152959 (5..252) consensus	88.6475	0.0105936	0.0636383	1
LYa_b1_contig_105846 (56..454) consensus	88.6475	0.0105919	0.0636311	1
LYa_b1_contig_382155 (621..1245) consensus	88.6475	0.0105911	0.0636299	1
LYa_b1_contig_399464 (159..900) consensus	88.6475	0.0105903	0.0636285	1
LYa_b1_contig_315159 (1..224) consensus	88.6412	0.00750111	0.0504945	1
LYa_b1_contig_90437 (1067..1559) consensus	88.5731	0.0075645	0.0507769	1
LYa_b1_contig_451719 (1..363) consensus	88.5425	0.00669715	0.0466651	1
LYa_b1_contig_156081 (1..753) consensus	88.5202	0.0079974	0.0526569	1
LYa_b1_contig_425485 (139..633) consensus	88.3064	0.0074046	0.0500391	1
LYa_b1_contig_344966 (352..766) consensus	88.2875	8.37044e-06	0.000259332	1
LYa_b1_contig_371145 (102..1158) consensus	88.0556	0.00758517	0.0508643	1
LYa_b1_contig_348770 (1..202) consensus	87.9755	0.00835537	0.0542177	1
LYa_b1_contig_259696 (26..233) consensus	87.9489	0.00683095	0.047305	1
LYa_b1_contig_2505 (1..1093) consensus	87.8792	4.56709e-10	4.12295e-08	0
LYa_b1_contig_339140 (50..807) consensus	87.8501	5.23666e-08	3.08827e-06	0
LYa_b1_contig_51164 (810..1345) consensus	87.8159	9.96701e-09	6.87682e-07	0
LYa_b1_contig_197371 (1..1227) consensus	87.7444	1.27626e-08	8.58129e-07	0
LYa_b1_contig_425697 (127..586) consensus	87.7393	0.00783203	0.0519541	1
LYa_b1_contig_426636 (201..930) consensus	87.6294	0.00902422	0.0571896	1
LYa_b1_contig_127533 (1..2076) consensus	87.6172	1.51239e-11	1.81425e-09	0
LYa_b1_contig_210960 (1..1211) consensus	87.6161	9.1683e-26	6.02686e-23	0
LYa_b1_contig_107262 (1..204) consensus	87.5005	0.00645736	0.0455768	1
LYa_b1_contig_221591 (1..382) consensus	87.2911	1.19289e-05	0.000348475	1
LYa_b1_contig_325777 (1..264) consensus	87.2784	0.00803545	0.0528445	1
LYa_b1_contig_109821 (1..677) consensus	87.1204	0.00661787	0.0462877	1
LYa_b1_contig_452753 (1..616) consensus	86.9984	0.00648043	0.0456785	1
LYa_b1_contig_406932 (215..577) consensus	86.9244	0.00618518	0.044239	1
LYa_b1_contig_230365 (1..1468) consensus	86.8725	7.6238e-24	4.42638e-21	0
LYa_b1_contig_113408 (775..1243) consensus	86.7981	0.00619187	0.0442652	1
LYa_b1_contig_186620 (1..3165) consensus	86.7777	5.59813e-10	4.96984e-08	0
LYa_b1_contig_347145 (155..413) consensus	86.7209	0.00626285	0.0446297	1
LYa_b1_contig_251261 (367..820) consensus	86.6102	0.00625688	0.0445954	1
LYa_b1_contig_439462 (36..1221) consensus	86.6102	0.00625582	0.0445912	1
LYa_b1_contig_191185 (1344..2109) consensus	86.6046	3.7582e-06	0.000129611	1
LYa_b1_contig_282898 (57..472) consensus	86.5966	0.00592018	0.0429711	1
LYa_b1_contig_284075 (1..251) consensus	86.594	0.00598989	0.0432877	1
LYa_b1_contig_270025 (1..226) consensus	86.5928	0.00593583	0.0430522	1
LYa_b1_contig_61920 (39..547) consensus	86.5903	0.00596585	0.043201	1
LYa_b1_contig_394345 (61..617) consensus	86.5889	0.00601403	0.0434189	1
LYa_b1_contig_312730 (6..289) consensus	86.5865	0.00608973	0.0437885	1
LYa_b1_contig_443765 (124..514) consensus	86.5865	0.00609079	0.0437933	1
LYa_b1_contig_56005 (12..333) consensus	86.5863	0.00617895	0.0442082	1
LYa_b1_contig_118595 (1..234) consensus	86.5851	0.00617664	0.0442026	1
LYa_b1_contig_316046 (33..334) consensus	86.5838	0.00622405	0.0444433	1
LYa_b1_contig_451568 (1..569) consensus	86.5838	0.00622394	0.0444433	1
LYa_b1_contig_233217 (41..379) consensus	86.5647	1.85215e-12	2.54824e-10	0
LYa_b1_contig_455589 (1..274) consensus	86.5435	0.00780464	0.0518078	1
LYa_b1_contig_1584 (1342..1670) consensus	86.4126	0.00659256	0.0462083	1
LYa_b1_contig_447477 (2..318) consensus	86.1981	0.0107686	0.0643663	1
LYa_b1_contig_259757 (1620..2303) consensus	86.1828	1.0138e-08	6.97542e-07	0
LYa_b1_contig_255201 (1..290) consensus	86.1686	0.00651184	0.0458387	1
LYa_b1_contig_229080 (1..225) consensus	86.1008	1.05763e-08	7.24985e-07	0
LYa_b1_contig_275086 (15..738) consensus	86.0755	2.38053e-12	3.22552e-10	0
LYa_b1_contig_256644 (414..1329) consensus	86.0076	4.60449e-06	0.000154709	1
LYa_b1_contig_431789 (1..282) consensus	85.9829	0.00653323	0.0459224	1
LYa_b1_contig_273859 (168..481) consensus	85.9829	0.00653318	0.0459224	1
LYa_b1_contig_26163 (252..593) consensus	85.9402	4.47136e-30	4.18721e-27	0
LYa_b1_contig_451677 (1..1282) consensus	85.5139	6.32968e-06	0.00020332	1
LYa_b1_contig_152744 (160..3251) consensus	85.4534	6.34083e-14	1.10389e-11	0
LYa_b1_contig_234258 (113..387) consensus	85.3975	0.0109595	0.0651787	1
LYa_b1_contig_442755 (121..472) consensus	85.3975	0.0109593	0.0651787	1
LYa_b1_contig_437722 (12..1460) consensus	85.3975	0.0109592	0.0651787	1
LYa_b1_contig_358962 (53..721) consensus	85.2597	0.00977741	0.0602661	1
LYa_b1_contig_95062 (1..686) consensus	85.2513	1.8242e-35	2.82435e-32	0
LYa_b1_contig_44757 (1..444) consensus	85.0536	7.9994e-07	3.3741e-05	0
LYa_b1_contig_30225 (1..249) consensus	84.9857	0.00884654	0.0564057	1
LYa_b1_contig_324987 (873..1315) consensus	84.9062	0.00696965	0.0480163	1
LYa_b1_contig_328194 (1..344) consensus	84.8306	0.00732131	0.0496351	1
LYa_b1_contig_427903 (2482..3020) consensus	84.8171	0.00767816	0.0512757	1
LYa_b1_contig_452526 (169..554) consensus	84.8156	0.00819046	0.0535185	1
LYa_b1_contig_178621 (251..753) consensus	84.7512	4.61573e-11	5.07556e-09	0
LYa_b1_contig_123920 (1..251) consensus	84.6134	0.00719266	0.0490724	1
LYa_b1_contig_295135 (188..672) consensus	84.6134	0.00719415	0.049076	1
LYa_b1_contig_32140 (27..1234) consensus	84.5923	8.54692e-11	8.90905e-09	0
LYa_b1_contig_138640 (1..395) consensus	84.5059	4.0162e-12	5.26031e-10	0
LYa_b1_contig_254684 (3..257) consensus	84.365	3.72834e-06	0.00012885	1
LYa_b1_contig_223641 (34..987) consensus	84.1119	1.58351e-24	9.83303e-22	0
LYa_b1_contig_164335 (67..303) consensus	84.0315	0.0115116	0.0674568	1
LYa_b1_contig_59519 (48..341) consensus	84.0315	0.0115103	0.0674568	1
LYa_b1_contig_442754 (561..1021) consensus	84.0315	0.0115092	0.0674567	1
LYa_b1_contig_332541 (118..669) consensus	83.9636	4.90651e-08	2.91877e-06	0
LYa_b1_contig_272977 (42..513) consensus	83.9238	0.00810837	0.0531556	1
LYa_b1_contig_451890 (1..256) consensus	83.7264	2.66706e-05	0.000682426	1
LYa_b1_contig_451734 (1..233) consensus	83.6248	0.00811265	0.0531656	1
LYa_b1_contig_379107 (118..555) consensus	83.554	0.00692025	0.0477721	1
LYa_b1_contig_215808 (1..447) consensus	83.4768	0.010341	0.0626443	1
LYa_b1_contig_318005 (14..467) consensus	83.4768	0.0103411	0.0626443	1
LYa_b1_contig_242383 (1..321) consensus	83.3987	1.44653e-07	7.60739e-06	0
LYa_b1_contig_9789 (295..1332) consensus	83.3867	1.20276e-38	2.32775e-35	0
LYa_b1_contig_54031 (1..362) consensus	83.3784	0.00750634	0.0505043	1
LYa_b1_contig_259795 (1..241) consensus	83.1192	0.00910755	0.0575297	1
LYa_b1_contig_347107 (16..591) consensus	83.1192	0.00910734	0.0575297	1
LYa_b1_contig_402474 (1..255) consensus	83.0532	0.00888668	0.0565746	1
LYa_b1_contig_69822 (1..1091) consensus	82.9096	1.22619e-21	5.56192e-19	0
LYa_b1_contig_124755 (84..492) consensus	82.8892	2.33662e-05	0.000610412	1
LYa_b1_contig_312511 (1..1071) consensus	82.8798	4.68236e-06	0.000157167	1
LYa_b1_contig_31145 (1..469) consensus	82.8588	2.50187e-14	4.65572e-12	0
LYa_b1_contig_134094 (238..1523) consensus	82.7953	1.00808e-09	8.39728e-08	0
LYa_b1_contig_135669 (1..329) consensus	82.7564	1.52103e-12	2.13054e-10	0
LYa_b1_contig_452299 (1..316) consensus	82.5509	0.00759147	0.0508903	1
LYa_b1_contig_364170 (170..629) consensus	82.5509	0.00759244	0.0508919	1
LYa_b1_contig_121552 (1..1012) consensus	82.521	4.4191e-06	0.000149257	1
LYa_b1_contig_11797 (1..385) consensus	82.5187	2.15744e-06	8.04242e-05	0
LYa_b1_contig_64885 (1..371) consensus	82.5078	7.15212e-06	0.000225864	1
LYa_b1_contig_103174 (1..228) consensus	82.4824	0.00851676	0.0549548	1
LYa_b1_contig_20838 (1..390) consensus	82.4814	2.43389e-08	1.53767e-06	0
LYa_b1_contig_172961 (4..859) consensus	82.4612	2.06446e-05	0.000550206	1
LYa_b1_contig_385487 (43..311) consensus	82.4493	0.00689322	0.0476283	1
LYa_b1_contig_382680 (533..1323) consensus	82.4301	0.00689449	0.0476342	1
LYa_b1_contig_16807 (1..521) consensus	82.4149	1.58327e-31	1.68669e-28	0
LYa_b1_contig_303073 (7..516) consensus	82.3629	2.13748e-09	1.69045e-07	0
LYa_b1_contig_129093 (7..349) consensus	82.351	0.00936541	0.0586291	1
LYa_b1_contig_447487 (6..360) consensus	82.345	0.00673174	0.0468297	1
LYa_b1_contig_201125 (1..378) consensus	82.3426	0.0068223	0.0472676	1
LYa_b1_contig_109183 (3..439) consensus	82.3413	0.00661897	0.0462898	1
LYa_b1_contig_197286 (652..1665) consensus	82.3338	0.00654726	0.0459877	1
LYa_b1_contig_207489 (39..322) consensus	82.3328	0.00670225	0.0466894	1
LYa_b1_contig_420089 (19..392) consensus	82.3278	0.00665699	0.0464717	1
LYa_b1_contig_230606 (24..418) consensus	82.3277	0.0068089	0.0472029	1
LYa_b1_contig_452994 (823..1254) consensus	82.3254	0.00679764	0.0471502	1
LYa_b1_contig_446623 (65..306) consensus	82.2836	0.00719077	0.0490624	1
LYa_b1_contig_427161 (247..1040) consensus	82.2836	0.00719072	0.0490624	1
LYa_b1_contig_169671 (1..1454) consensus	82.2836	0.00719007	0.0490624	1
LYa_b1_contig_399951 (130..453) consensus	82.1743	0.0116713	0.0681331	1
LYa_b1_contig_400392 (413..750) consensus	82.1743	0.0116716	0.0681331	1
LYa_b1_contig_422874 (1..268) consensus	82.1512	0.00769803	0.0513674	1
LYa_b1_contig_258265 (424..2162) consensus	81.9703	0.00712034	0.0487364	1
[truncated: 187,744 more rows]
