# Supplementary material for: Adaptive Differences in Gene Expression in Farm-Impacted Seedbeds of the Native Blue Mussel Mytilus chilensis
Source: Front Genet. 2021 May 20;12:666539. doi: 10.3389/fgene.2021.666539 (PMC8174845; doi:10.3389/fgene.2021.666539)
Supplement: Supplementary Table 3 — Intra-location by tissue comparison. DETs annotations. [file Table_3.xlsx]

## Sheet: LCo_m vs LCo_g (abs100)
Name	Fold change	Bonferroni	Sequence	e value	Accession	Description
LYa_b1_contig_309079 (1..431) consensus	38300.5	4.84812e-06	AGATCGCCTGACAGTGTGCAGCAAAGGTTTTATTTTTAAAAAGACAAATACAATATAAACTTCAACTGTTACTGTCTGCCTAGGTCGCTGCAGGTAACAAGCACAAAAGCCAATCTTTGTCTCATACATGTTAAAATCGACATGGACAACGACCAAAGCAACCCAAATATTGCATAGGATTACTGCATCTTAAGAAACATATATTGAGGAAAGTCACACCATACGTTGAACAAACTGGATCTTCTATTATTGGATTACAACCACACATTTGGGAAAGAACGTCATCTGTGGCTATGACAAGAAATACCATCATCAACAATGCGAACTTCATTTTGTCTTGCTAGGGCCGCGGCAGTAAAACTATATACTTCCTTCAATGAATGACGATGTAACCCACTG…	0.137922	P86987	RecName: Full=Insoluble matrix shell protein 6; Short=IMSP6; Flags: Precursor [Ruditapes philippinarum]
LYa_b1_contig_336816 (1..686) consensus	35822.5	5.96206e-06	ATACTGGCATCAATAGAAATAATGTCAACAGTAGAAATAATGTCAACAATGTAAATACCGGCATCAATAGAAATAATGTCAACAATGATGATACTGGCATCAATAGAATTAATGCTAACAATGGAAATACTGGCATCAATAGAAATACTGGCATCAATAGAAATAATGTAATGTAAACAGTAGAAATAATGTAAATAATGGCAACACAAGAAACCAAGTCGCAAATAGACTAGATGTATATGCCCAATTATACCGTTACTTTTTAAACAAAGCCAACACACGAAACCTTGTTAGCAACGGACCTAGTGCATCTGCACGAGCTTCCGCTTACAGTGTAAGCAATGGCAACAAACAAAACATTGGCAACAATGGAGCAAGTGCATCTGCACGAGCTTCCGC…	0	not available	not available
LYa_b1_contig_455056 (1..302) consensus	29409.1	1.42349e-05	AAATGGCGCTGGAAATGGAAATGGAAATGGCGGTGGAAATGGAAATGGAAATGGCGGTGGAAATGGAAATGGAAATGGCGGTGTAAATGGAAATGGAAATGGCGGTGGAAATGGAAATGGAAATGGCGGTGGAAATGGAAATGGAAATGGCGATGGAAATGGCGGTGTAAATGGAAATGGATATGGCGCTGGAAATGGAAATGGAAATGGAAATGGAAATGGCAGTGGAAATGGAAATGGGGGTGGAAATGGAAATGGAAATGGATATGGCAATGGAAATGGAAATGGAAATGGCGGTGTAA	0	not available	not available
LYa_b1_contig_309091 (1..433) consensus	28140	2.10861e-05	TTTTAAAAAGACAAATACAATATAAACTTCAATTGTTACTGTCTGCCTAGGTCGCTGCAGGTTACAAGCACAAAAACCAATCTTTGTCTCATACATGTTAAAATCGACATGGACAAGGACCAAAGCAACCCAAATATTGCATAGGAGTACTGCATCTTAAGAAACATATATTTAGGAAAGTCACACCAGACCTTGAACAAACTGGATCTTCTATTGTTGGATTACAACCACACATTGGGAACGCACATTATCTGTGGCTATGACAAGAAATACCAGCATCAATAATGCGAACTTCATTTTAATTTCCTTTATCTGCGTCAGTAAAACTGTAGTTCCTTTCCGGAGAAACTGAGATAATCCCCGGTGTTTTGGTCGGGTTCTTGTTACTGATTCTTATTC…	1.70475	Q9NPD5	RecName: Full=Solute carrier organic anion transporter family member 1B3; AltName: Full=Liver-specific organic anion transporter 2; Short=LST-2; AltName: Full=Organic anion transporter 8; AltName: Full=Organic anion-transporting polypeptide 8; Short=OATP-8; AltName: Full=Solute carrier family 21 member 8
LYa_b1_contig_454558 (1..223) consensus	23259.3	7.53007e-41	GAACATTTAACTTTTATTACTATTCAAGCAGTCGTTTCAGCAGAATACAAAATGAAGATTACACTTTGTCTATTGGCTGTCCTCTTCGGAGTTATTTCTGCTGAAAGAGGACAAGCAGGCTATAGTCCACGTCACAATCTGAAACATTATGGATCAGTAGAAGGAAGAGGATTATGGTTGGAGTGTGGATGGTCTGGAGACTGTAATTCCTATCACAGAGGAG	2.92633	B4TXF9	RecName: Full=Glutathione-regulated potassium-efflux system protein KefB; AltName: Full=K(+)/H(+) antiporter
LYa_b1_contig_349460 (1..555) consensus	20477.3	0.0116665	GAAATGGCCAACATTGTCTTTATCAACCTACCAGGAAATGTTTCACATTTAAGTGTTATCAACGGTCAATTAGGAGTTACACCAGGCGTAGCCAATGCCGCACAACAATGGCAGTTGAATTTTGTACCCGGTGGCGGTAATAATGTGTTTACAATTCAGCATGTGGCAGATGGTAATTTTATCCAGATTCAAGAAGGTGCAGTAAATTTGATTGCCAATCCTGGTGTCAACTGCCAACTTACTCTGAACAACGGAATTGGAAATAACACAACTATATCGAATAATAATTTTGATATACCTGTTTCGATGCAAGTTGTAGGACACGCCATCCAACCCATACAAGGAGGAAATGGACAGGCATGGGACGTTGTTCCTGTGTAGTGAATAACATAACTTAGC…	0	not available	not available
LYa_b1_contig_209196 (1..253) consensus	20217.1	1.73732e-38	GCAGGTCCACCAGCACCTCCTGCACCTGCTGGACCTAATGGGTCATAAGCAGGTCCACCAGCACCTCCTGGACCCATTGGACCACCAGCACCTCCTGGACCTAATGGGTCATAAGCAGGTCCACCAGCACCTCCTGCACCCATTGGTCCACCAGCACCTCCTGCACCCATTGGTCCACCAGCACCTCCTGCACCCATTGGTCCACCAGCACCTCCTTGACCCAATGGGTCATAAGCAGGTCCATTTACTGCTC	0	not available	not available
LYa_b1_contig_240247 (545..1045) consensus	19964.4	7.21638e-05	TAGTTTAGCCCATCACTATGTACTGCAACTTTGGTAAATATGCTGTCCATTTCTCCACATGTTCGAGGTTGTGCCTTGACTGGAAATAGATCTATCAAGCTGCTGTAGCCAGTAGGATCGTAAATATCTTGAAATGCGTCTAACTGTCCTCGTTTCACAGGAAAGGAGTCGAACTGCATTTGTTCTGGTTGTCGCTTATACACAATTTTAACAGGTACATAAACCCAAACACGTGTATCGGACAAACCGTTCATCAGATACATATTCTGTATAACATTGTACGGATTGGTCGAGGGGCAAATATCGTTGACTGGGCTAATCATTTGGTCAGTATAAATCGGTCCAACATAACCGTCCGAAAATGTGTTTACTTCCGCTACGGCTGTTTCGTTTAATGCT…	0.593757	F4KHI3	RecName: Full=Protein VARIATION IN COMPOUND TRIGGERED ROOT growth response
LYa_b1_contig_32574 (1..621) consensus	19140.8	3.41692e-85	TAGTATGCTGCAATTAGTTTATTTACACTTTTACAATATAATACAGTTCTTCGTGACTGAATATCATTCATATAGTCTGTTTAATATCCACCCTTTGGTTTTGGTGCATAAGGCTTCTTGTTGTATCTTTTAGTGTAATATGTCTTTGCATATGGTTTTCTTGTTGGTTTTTTCTTGTATGATCTACCGTATGGTTTAGCGTATGGTTTAGGTGTAGTTGTGGTTCTCTTACCATAGCCGCCATATTTTTTAGCGTATTTATTGTTGTTTCCATATTTATCTCCATTTGACTCATAACCATTATAACCACCTTGACCACCTTGGTCACCTTGACCACCTTGACCACCTTGACCAACTTGACCACCTTGACCACCTTGACCATCATATGGCATTAAGTCA…	0.230409	O73823	RecName: Full=T-cell acute lymphocytic leukemia protein 1; Short=TAL-1; AltName: Full=Stem cell leukemia protein SCL; Short=xSCL
LYa_b1_contig_370588 (1..2037) consensus	19116	8.27548e-05	AAAATAGAAAATGTATCAGACACAAGTTTTTGTAATGTCTTCTCAAAAATCATTTCTTCAACAAATAGCAAGTATCTAAACAACATGTCTAACAGTCAATCGTCGTTGGTCTTTTATCCTTATATAACTAAAAAGAATATCAAATTTAATGAATTAAAGTTAAGATATTGTATTCTATTTTTATCATTGACTATATTTACGGAGTTTATTTGTTATTTATTACATTTATGGGATTTATAAAAAATGGGCGAATGAATTATATAAAGGCACCTTAAATATATGCCGTTATTGTTTAATCTTAAATAATTTAAGTTTTCTATCTTAAATTATTTGTGTTTCTTCAGTGATGCAACTTATTGGTCCAAAATCAATTTGAATTTTTAAGGAACTAAATTTTAG…	1.146e-12	D9IQ16	RecName: Full=Galaxin; Flags: Precursor [Acropora millepora]
LYa_b1_contig_181031 (1..1440) consensus	17630.3	0.000114265	TTTTTTTTTTTTATTTTTTTTTTTTAATTTTTTTTTTTTTTTTTTTTATTTTTTTTTTTTTTTTTTTTTTTTGCATTTTAATCAAATGTCTTTTATTTAAGTATAATAAAATTGAATGCGAAAATGAGCTCCATGCTAGAACTGTCATCATCAATTGCTTTTATTTCGTATAAATTTTCAAAACCACAGCATTCAATTATTATATTGACAGATATTCGAAAACTATTCTGATAGTATTTACATTTTGAATCTTAAAGCAAAACTTTAAACTTAAAAAAAATGGCAGAAATTAGTTTGTGTGGTGACAGCAGCATCATTTCACATAATAGAATTGAATGCTGGTTTTTTTCTTAAATTCATACGAAAGAGAAGCAGGTGACCATTACATTTTGAATGAAG…	0.0676453	Q8W4I7	RecName: Full=Calcium-dependent protein kinase 13
LYa_b1_contig_248002 (695..1926) consensus	17345.7	0.000140856	CTTTGTCACTATTTTCTAAAACTATATCTATAGATGTGTAAGGTTTCCAGTCTAAAATTAATAGGGTTGAATTATTTCCCAAAGTTCTTCAAATTTATTTAACACTATAATAAGAAAAGTCTCATGCGCGCGTAAATCTTGTCAATTTTACTTGTGTTTCTGACAATGATCATAGCTATATAAATGAAAGGCTGCATTGAGACCAGATTCTATTGCGCCTTGGATCCATCCATTTGTGTACGAAATGGCCTCTCCCGCTAAGTAAATAGGATGATCTGGAGTCATCAAGGTTTTCATTCCCTCATTGTACTGAAAAGGCTTAAGACATGCATAAGCACCTTGTGAAGAATTATCGCTGAACCAAGCTTGAACCATTCCGACTTCAAACTCATTTTTCAT…	6.016e-27	O34363	RecName: Full=Putative L-amino-acid oxidase YobN
LYa_b1_contig_455470 (1..292) consensus	16794.1	7.67217e-38	TTGGCGGTGCAGGATACATTGGCGGTGCAGGATACACTGGCGGTGCAGGATACACTGGTGGTGCAGGATACACAGGTGGAGCTGGTGGATACACAGGTGGAGCTGGTGGATACACAGGTGGAGCTGGTGGATATACCGGTGGGGCTGGTGGCTACACAGGTGGGGCTGGTGGATACACAGGTGGGGCTGGTGGATACACAGGTGGAGCTGGTGGATACACAGGTGGTGCTGGTGGATACACAGGTGGAGCTGGTGGATACACAGGTGGTGCTGGTGGATACACAGGTGGGGC	3.57965	Q9P127	RecName: Full=Leucine zipper protein 4; AltName: Full=Cancer/testis antigen 28; Short=CT-28; Short=CT28; AltName: Full=Tumor antigen HOM-TES-85
LYa_b1_contig_354933 (1..960) consensus	14585.8	0.000254474	ACAACAAGATATTTTCAAGATGATTTTATTCCACACCATATTTCTATTGATGACAGTTGCCGCAGTGGCACCAATGGCACCTAAAGAATATTCCCCAAAGACAAAAAGTGGAACTTGTCCAAAAGAAACACATGCCGAACTAGCAGTTTGCAAGGAAGAATGTAAAAATGACCAAGGATGTCCAGGCGTCGAGCTTTGCTGCCGACTAAGCGCCTGTTCAACTTACTGCCGAAGTCCAGTTGGTCATCAAGGCGGGAAACGCACATCACTCGTACTGACTGATGCTGGTAGCCATTTGGGAGCAAGTGGCATTGGATCGTCCCGTGGTATGAATGATAATTTAGCAGCACACTCATCTTCTTCTGGAACTGGTGCAACAGGAAGAGGGCACTCATCGTC…	0.001273	P14730	RecName: Full=WAP four-disulfide core domain protein 18; AltName: Full=Extracellular peptidase inhibitor; AltName: Full=Protein WDNM1; Flags: Precursor
LYa_b1_contig_211754 (1..352) consensus	14325.7	0.000268004	ATATTCAACTTGGGCAAGATGAAAAGAATGGATCTGAACATTCGATTGACAACGTATTCAAACCGATGGAGGCTCAAGTGGTATTTTACGACAAAGACTATGAAGATGTTACTGACGCTAAATCAAAGAAAAATGGACTGGTGGTGATGAGTGTTATGGTAGAGGTATATGGACAAAAACCGGAAAATGATGCATGTGGGTGTGATCAAGAAACATGTACAGTCAGATATGCAAGGAGGCTTAGTGCATTGATGGAAAAATATTATGAAAAAGTTCGACGTTATCCACTAGCATCGATAAACCCTGATTTCTGGACCTTCCTTTCACTTCCAAAAAAGTGTTGGTACAACCG	1.957e-63	P86856	RecName: Full=Nacrein-like protein
LYa_b1_contig_455444 (1..327) consensus	13968.8	0.000317509	ACCATCTACAGCAGTAACAACCGGTCAACCTTCTACAACAGGAACACCATCTCCAGGTGTAAGCACTGGTCAACCTTCTACAACTGGAGGACCATCTACAGCAGTAACCACCGGTCAACCTTCTGCAACAGGAACACCATCTCCAGGTGTAACCACTGGACCACCTACTGTAACTGGAGGACCATCTACAGCAGTAACCACCGGTCAACCTTCTGCAACAGGAACACCATCAACCGGTGTAAGCACTGGCCCGCCTTCTGCAACTGGAGGACCATCTACAGCAGTAACTACCGGTCAACCTCCTACAACAGGAACACCATCTGCAGG	1.18797	Q7Z570	RecName: Full=Zinc finger protein 804A
LYa_b1_contig_370588 (2062..2833) consensus	13196	0.000363137	GAGTTTGTTCCCGTATGCAAAATTCCTTTGCAGCAAGTATGCGTGTCTGGATTGTAATCTGTCGCCCCGCAGCATGGTTTTCCTCCTTGTGCTGATTTTTTTCGAACTATGCCATAACAGCATGATTGTAAGTTTGGATCATACGGAATGGGACCACAACATTTTAGTCCTCCAGGACTAATTATGACACCATTACAACAACTGTGTTCTCTCGGATCATAAGCTTCATTTTTACAACACGACAAATCCCCAGGGGCATGGAGGGTGTCTGCACAACACGTTTCTAAAAGTGGGTGATACGTTTCAATGTCACAACATTTGTGATAAGGTGTTGGCCTATCGGCAATTTTTTTATTGCAACATAATTCAGTTTCTGGATTTATGAGCTTCTTGTCGCAA…	3.22e-21	D9IQ16	RecName: Full=Galaxin; Flags: Precursor [Acropora millepora]
LYa_b1_contig_372084 (1..347) consensus	12720.7	0.00369394	AGATCGCCTGACAGTGTGCAGCAAAATTTTTATTTTAAAAAGACAAATACAATACAAACTTCAACTGTTACTGTCTGCCTAGGTCGCTGCAGGAAACAAGCAAAAAAGTCAATCTTTGTCTCATACATGTTAAAATCGACATGGACAAGGACCAAAGCAACCCAAATATTGCATAGGAGTACTGCATCTTAAGAAACATATATTTTGGAAAGTCACACCATACGTTGAACAAACTGGATCTTCTATTGTTGGATTACAACCACATACTCTTTGGGAAAGAACACCATCTGTGGCTATGACAAGAAATACCATCATCAACAATGCGAACTTCATTTTGTCTTGCTAGG	0.005568	P86987	RecName: Full=Insoluble matrix shell protein 6; Short=IMSP6; Flags: Precursor [Ruditapes philippinarum]
LYa_b1_contig_446343 (49..430) consensus	12430.8	0.000456938	GACAACACAATGTTTAGACTTACCAGCAGAATTCTTGTCGTTGTGTTTTTGATGTTTCTCATCAACACTGGAGTGTCTGGTAGTGGGTATAGACTAAAATGTCCACCTGTTCCAGTTGATGGAGTCAGCCATTGTGCTGACATATGTGGAAGTTCTGGTTGTAAAAATGGATATCTTTGTTGTTCTATTGGCTGTGGTAGAGAATGCAGAAAGGGGGTTCGGTATTTATGGTTAAAGGCAATAACATACATTTGTGGTACGTAGCAGCAACTCAATAAAAACCATTCAGATAAAGGACATTTGTATTTTGATAGTTGTGTCTGCCTTACAACTGCATTATGGTAGAATACCTGGATTAAAAATTATTTAACCTAAAAAAAAA	0.0563063	Q14AE4	RecName: Full=WAP four-disulfide core domain protein 3; AltName: Full=Putative protease inhibitor WAP14; Flags: Precursor
LYa_b1_contig_434285 (1..282) consensus	11688.7	0.00189709	TTATCCTTTACAACAATTCTGAAAACTTAACTCTGTAACATTTGTACTAACCTGTGTATCATACATGTTAAGGTGTACCGCGACATGGACATACACCCCCGCAACCATAATTTTGACCATAGCAATGCATCAAACATTCATTATAGAAAGTCACACCACAGCTTGAACAAACATATTGTCTTGTTGTGAAATCACAATGTCTGCAGTCACGACAAGTTTGGGAAGACACGTTATCTGTGGCTATGGCAAGAAATACCAACATCAATAATGCGAACTTCATTT	1.479e-05	P86987	RecName: Full=Insoluble matrix shell protein 6; Short=IMSP6; Flags: Precursor [Ruditapes philippinarum]
LYa_b1_contig_419674 (1..215) consensus	11646.6	0.000651088	TAACCACTGGACCACCTTCTGTAACTGGAGGCCCATCTACAGCAGTAACCACCGGTCAACCTTCTGCAACAGGAACACCATCTCCAGGTGTAAGCACTGGCCCACCTTCTGTAACTGGAGGACCATCTACAGCAGTAACCACCGGTCAACCTTCTGCAACGGGAACAGCATCTCCAGGTGTAACCACTGGACCACCTTCTGTAACTGGAGGACCA	5.31512	P30278	RecName: Full=G2/mitotic-specific cyclin-2; AltName: Full=B-like cyclin; AltName: Full=CycMs2
LYa_b1_contig_315024 (1..920) consensus	11063.2	2.07576e-20	TGACAAGAATGGAAGAAGTAAATATAATGTCCTTGCAGATATTCACGGAATTGCAGTAGCAAGTGCTCATTTCGGACCAAACTTTTTACCATGGCACCGACTTTACTTGATATTATTGGAATCAGCACTTGGCACACCTCTTACTTATTGGGATTCCACCATTGATCATGAAATAGAAGATGGTACACAGTCAATTCTATGGACTGCAAAGTATTTTGGTAATGGATTTGGGATGGTGAAAACTGGTCCATTTGCCAATTTTGACACCCCTCTAGGAAAACTTTATCGAAATATTGGTAGTGATGGTAGCTTGTTTAGCAAATCTGGAGTCAATATAATTTTGTCACGATCAAGATTTCAACAAATTTCTGAACCATTTGCTGATACCGGTGCTTCTCT…	1.592e-41	H2A0L0	RecName: Full=Tyrosinase-like protein 1; AltName: Full=Tyrosinase 1; Flags: Precursor [Pinctada margaritifera]
LYa_b1_contig_453591 (1..291) consensus	10533.3	6.11583e-96	GCACCACCGTATCCAGCACCACCGTATCCAGCACCACCGTATCCACCGTATCCGTATCCAGCACCACCGTATCCACCGTATCTGTATCCACCTCCATATCCACCATCATAACCGCCATAATATGGTCCTCCTCTAACAACGTATACGTGGCCGGCTCCTACGTATGATCCACCTCCGTATCCACCACCGCCGTATCCGAATCCACCTCCATATCCTAATCCACCTCCGTATCCACCACCACCTCCGTATCCACCACCACCACCGTATCCACCGTATCCGAATCCACCTCCA	0	not available	not available
LYa_b1_contig_456560 (1..202) consensus	10085.5	0.00104848	ATTTACACCGCCATTTCCATTTCCATTTACACCGCCATTTCCATTTCCATTTCCACCGCCATTTCCATTTCCATTTACACCGCCATTTCCATTTCCATTTCCATTTCCATTTCCATTTCCAACGCCATTTCCATTTCCATTTCCACCGCCATTTCCATTTCCATTTCCAGCGCCATTTCCATTTCCATTTACACCGCCATTT	0	not available	not available
LYa_b1_contig_275884 (31..310) consensus	9911	1.29732e-82	GTGTGCATTTATTAGAAGCTTTTATGTGAAACATGACCATCTTCGGGCATCCAAATACCATTGGCGTCTATATAATATCTTTTAATATTTTTTATAACCATATCCGGATCCACCGCCATATCCACCATATCCGACATTTCCTCCGTATCCACCGCCGATTCCATATCCTCCATATCCAACATTGCCATATCCGTATCCAACATTGCCATATCCTCCGTATCCAACATTTCCTCCGTATCCACCGCCGATTCCATATCCTCCATATCCAACATTGCCATAT	0	not available	not available
LYa_b1_contig_234417 (258..1192) consensus	9835.58	4.26989e-89	GTTTTGTCTTTTTTATATATCATTTTCTATGAGATTTTGTATTTGTGTGATTCAAAAAAGAAACTAGTAAATAGTACAATCTAGTAAAGATTTAATAAAATCAATGATGTATTTCATCTGACAGTCGATGAATAGGGTTCAGTACAAGTAACAAATATTGGAAAATATATAATTTATTTTAGACGCCCGAAGATGATGATTACATTGATCAAACCGATGTTATATATTATCTACAAATGCTCAAATCACGTAAAACACGTGGTAACAACGAGAATTAAACGTGGTAACAACAAGTATTAATGTCTGAAATGCCACCAGATTTTAGAAATCCTCCTAGGAAAAACTGTTACTCAGTATTTGGCCCTAAACCTTCAAGTAACTTGTAATTATTTAATTTCC…	0	not available	not available
LYa_b1_contig_354926 (7..564) consensus	9830.91	0.00164321	AGTAACTATTGCATCCTTCTTGAACACATTTATATCCAGATTGACACGGTTTTTCTACTCCACATGCATAATCACAGTTACTGTGTAGTCTGCTACTATCTCTTATACCACTAGACATGGCAGATGATGAACTTCTAATGATCCCAGACACAGATGAACCTCTGCTTAACGTATCAGATAACCCAGCTCCCCCAGATGTTTCTACACAGTAACTTCTACAACCGTCTAATACACATTTGTGTCCTGAAGGGCATGATTTCCCTTGTCCACAAACATGGTTACAGTTATGGTCATCGAGGGATACAACGCTCGACATGCCACTTGAAGAACCTCTAATTATACCAGACGATGAGTGCCCTCTTCCTGTTGCACCAGTTCCAGATGAAGATGAGTGTGCTG…	0	not available	not available
LYa_b1_contig_209196 (299..674) consensus	9683.86	2.59878e-55	CATCTACACTAGCTCCTTGTCCTTGTTGTCCACTACCGGTCCCTACAGTTGGGTCATATGGAGCTCCACTTCCGGTCCCTACAGTTGGGTCATAAGGAGCAACATTACCAGGATAACCATTTACCACTGGCATGTAGCTAGCACCACCACTGCCTCCAGGTGCACCAGCGTTACCACCAGTGTATACATTAGGGGCACCAACATAGGGAGTTGGTGCACCAGTGTAGGGATTTTGTCCACCAGTGTAGCCTACAGGTGCTGCACCAGTGTATCCAGCAGGTGCACCACCAGTGTATCCAGCAGGTGCACCACCAGTGTATCCAGCAGGTGCTCCACCAGTGTAGCCAGCTGGTGCACCAGTGTAGCCAGCAGGTGC	0	not available	not available
LYa_b1_contig_451811 (1..369) consensus	9468.89	4.65395e-128	TTTTTTTTTTTTTTTTGAATGCAACTATAATATTGAATATAAAAAAGTAACATCATCCGTTGTCCGTTGTGGGAAACAATCTGTATCTAATATCCTTTAAGACTTCCGGAACCTCCTCCGGAACCACCCCCGTAACCACCGTAACCATCGTAGCCACTTCCGTAACCACCTTCGTAACCACTTTCGTAACCACCTCCGTAACCACTTCCGTAACCACCATATCCACCACCAGAACCACCAGATCCACCGCCTCTACCACCAGATCCACCATAGGAATACCACCAAGGCTGTCTTTCAACATATACATGTCCAGATCCTACGTATGATCTTCCTCCCCATCCACCACCACTTCCACCTCCCCATCCACCA	0	not available	not available
LYa_b1_contig_164937 (1..278) consensus	9332.07	3.77937e-19	CTTCCACCTCCCCATCCACCACCACTTCCACCTCCCCATCCACCACCACTTCCACCTCCCCATCCACCGCCACTTCCACCTCCCCATCCACCACCACGTCTTCCCCCACCCTTCGCTCCCCAACCTCTTGATCCACTTTTTCCTTTTACATACCTTTGGGCACTTACTGCGCTACAGAGGGCAAGCAGTAGACAAATTGTAATTTTCATTCGTTTAATTCAGTATATCCATCAAATTTCACATGCTATCCAAAAAGTTCTCGCTTCGAAAATCGCGAC	0	not available	not available
LYa_b1_contig_390900 (25..536) consensus	8977.3	0.00164496	GTAAATTTGACTTCTAGGGGGTGATACACCACCATTGTGAATAGCGTTAGATATGTAACGTGGACTGGGAAGAAGTCCTGCAATCACACTGCGTATACGTGGAATAGAACCTGTGTTAAATTGATCTCCATATGTAGGGGAAAGAAATCTCGCTTGAGTTGTTATAGACGCTCCCCATAATGTATTGAATAAGTTGTTGCAAGAACCATCTGCTGTTCGGTAGCGATCGTTAGGATTACACACAGGGACACGAACTGGACAGTACGGAGCAATCTGTCTGCTGAATTCAGCGGCGTCAGGTGTAGCGCCTCCAGTGCTTGCAGCAAAGTTAGAAGTTGCAGTAGTTGATATATCTCCCGCCGCCCCTAAAGCTGCAACTGCCGCAGGGGCTTCTCTTCT…	1.975e-11	H2A0M7	RecName: Full=Peroxidase-like protein; Flags: Precursor
LYa_b1_contig_399291 (1..846) consensus	8827.79	1.66723e-32	TGTAGACCCGTAGCTATCTACACTACCATAACTTGTAGAACTACCGCCATAGCCGCCTCCGGAACTTCCACCTCCAGCACCTCCAGACATTCCACCTCCAGCACCTCCAGACATTCCACCTCCAGCACCTCCAGACATTCCACTTCCAGTCGATCCACCCCCAGAACCGCCACCACCATAACTTGTAGACCCGTAGCTATCTACACTACCATAACTTGTAGAACTACCGCCATAGCCGCCTCCGGAACTTCCACCTCCAGCACCTCCAGACATTCCACCTCCTGCACCTCCAGACATTCCACTTCCAGTCGATCCACCTCCAGAACTGCCACCACCATAGCTGGTAGGCCCGTAGCTATCTTTACTACCGTAACTTGTAGAACTACTGCCATAGCCGCC…	0	not available	not available
LYa_b1_contig_241803 (1..611) consensus	8489.62	1.89598e-32	GATGAGGCAACCATTTACAGCAAACTTTCCACCACTTAAAGTGTGGGCACACATTGACGAATTTTTCATTGTATTCGCAAAATGGTTTACAGCCACAAAACCATTGACCTCCAACATGTCTTCCACCAGCAGAACCACCTCCAATTCCTCCTGGTCCACGACCCCCGAAATCTCCTCCTCCACCAAGAGATCCACCTCCAAAACCTCCTGCCCCACGACCACCAAAACCTCCTCCTCCTCCACCAAAAGGTCCACCTCCATAATATCCACCAGCATGTCTACCTCCATAATATCCACCAGTATGTCTACCTCCAAATCCACCAGCAGGCCCACCACCAAATCCACCACCTAGTCCACCTCCTCCTCCACCAAAACGCCCACCTCCAAATCCACCCTGTT…	0	not available	not available
LYa_b1_contig_349457 (3..415) consensus	8430.57	0.0338143	ATAAAATCTACGATCTGCTTAGTTATGATATTCACTACACAGCAACAACGTTCCATGCCTCTCCTCCGCCTCCTTGTATGGGTTGGATAGCGTTTCCTACAACTTGCATCGAAACAGGTTGCTCAAGATTATTATTCGTTATCGTTGTGTTATTTCCAATTCCGTTGTCCAGAGTAAGTTGACAATCGTCAACAGGATTGGCAACCAAATTTACTGCACCTTGTTGAATCTGGATAAAGCTACCATCTGTCACATGCTGAATTGTAAACACATTAGCAGCGCCACCGGGTAAAAAATTCAACTGCCATTGTTGTTCGGCATTGGCTACGCCTGGTGTTACTCCTAATAGACCGTTGATAACACTTAAATGTGAACCAATTCCTCGTCTGTTGATAAAGA…	0.409736	Q54XH6	RecName: Full=Phytanoyl-CoA dioxygenase domain-containing protein 1 homolog
LYa_b1_contig_163618 (1071..1414) consensus	7646.94	2.22163e-52	GTATATATCAATGCAAAATTTAATATCAGTATAAACAATAATTTTCAAAACAAACATAAGTTAGTCGTTGACAATCTGGTTGCATCTTTTTGACAGGTTCCTTAATAACCTCCTTTTGGTTGTTTGCCGTATTGTTTTTGGGGTTTGGCGTATGGTTTTTTCCCATATGTGTTTCCTCCTTTTCCGTTGTATCCGTTTCCGTTGTATCCAGTACCTTCAGTTTCGTAACCAGCGACATCTCCAGCATAACCTCCGGTATATCCACCAGCACCACCAGTATAACCACCAGCACCTCTGTATCCTGCACCACCAGTGTATCCACCAGCACCACCTGTGTATCCACC	0	not available	not available
LYa_b1_contig_240247 (1..532) consensus	7584.87	0.00308369	GTCCACATCTACAAGATTGTCGGTTATTAAACATTTTTAAAAGACACTTTTAATAATGTATATATAGTAAGAGTCTGTAAATACAATAATTTGCTGGAGACTGGTAAAAAAGTAATAAAGTGTCCATAGGGCCTCGAAATATTTCTTTTCTATACACACAATGTACATTTAAGAGTACGTTTTCAACAAATTATTATTGATAACACATTTATTTCCCGATTTATGTAATAAATTAATATAAATTTTGTGTAGCCGTTGTTTAATCACATACAAAATGCAAAAATATATCGGACTCATTAATTGTAGGTAAATGGTCTGGCCCTGGCGCATTCCATAACATTCTGACAGCATCGCCATAGTCTTCACCGTAACCTTTTGGACCTCGGTTAGTTAATTTTA…	4.66404	Q5RAK6	RecName: Full=Telomerase-binding protein EST1A; AltName: Full=EST1-like protein A; AltName: Full=Ever shorter telomeres 1A; AltName: Full=Smg-6 homolog; AltName: Full=Telomerase subunit EST1A
LYa_b1_contig_352103 (1..435) consensus	7579.19	1.15043e-51	GATGCCAGAGGTGCAGGATATACTGGTGCAGCAGGATACAATGGCGGTGCTGGATACATTGGCGGTGCAGGATACAATGGCGGTGCTGGATACACTGGCGGTGTTGGATACAATGGCGGTGCAGGATATATTGGCGGTGCAGGATATACTGGTGGTGCAGGATATACCGGTGGTAATGGTGACAATGGGGAAGAAGTAGACCCTACACTTGCTGTTATCGAAGACGAAGTTGTAGAAACAGGTTATAATGGAAACGGAGAAACTGGATATAACGGAAATGAAGGAACTGGATATAACGGAAACAGACGAACTGGATATTACAAAAAAGTAAAGTCATATGGGAAAAAACAATACGCCAAACCAAAAGGTGGTTACTAATCAACCTGTCAACAAGATTCA…	9.87831	B9DW81	RecName: Full=Histidine--tRNA ligase; AltName: Full=Histidyl-tRNA synthetase; Short=HisRS
LYa_b1_contig_452192 (1..369) consensus	7557.65	0.00318517	AGTTACGGTAGTAAAGATAGCTACGGGCCTACCAGCTATGGTGGTGGCAGTTCTGGAGGTGGATCGACTGGAAGTGGAATGTCTGGAGGTGCTGGAGGTGGAATGACTGGAGGTGGAATGAATGGAGGTGCTGTAGGTGGAAGTTCCGGAGGCGGCTATGGCGGTAGTTCTACAAGTTATGGTAGTGTAGATAGCTACGGGTCTACAAGTTATGGTGGTGGCGGTTCTGGAGGTGGATCGACTGGAAGTGGAATGTCTGGAGGTGCAGGAGGTGGAATGTCTGGAGGTGCTGGAGGTGGAAGTTCCGGAGGCGGCTATGGCAAAAGTTCTACAAGTTACGGTAGTAAAGATAGCTACGGGCCTACCAGC	0	not available	not available
LYa_b1_contig_443314 (1..309) consensus	7505.28	0.0032189	TGTTCCACAAGCTAAATCTTGCCCACATTCATTTGTACATTTTGTAGATGATCTGCCAACCCCAGATGATCCACTGGACATTGCAGAGTGGGAATTTCTTGCAGTTCCAGACGCAGTGTTTCTGCCAGATGAGCTACTGGACATTCCAGAGTGGGAACCTCCTACCATTTCAGACATTGTGTGTCCACCAGATGAACCAATCATAGCTCCAGAAGTAGTTTTAACGCAGTAACTGCTGCATCCTTCGTGAACACATTTATATCCAGATCCACAAGGTATATCTCCACCGCAATCGTTTACGCATTTTAT	5.30059	P53756	RecName: Full=ABC transporter ATP-binding protein/permease PDR18; AltName: Full=Pleiotropic drug resistance protein 18
LYa_b1_contig_211727 (23..1182) consensus	7418.3	0.00355161	TGATTATATTTATTAATGCAATACCCGGTACATGGTTAATGAAATTATAAATGGCATAAGTGTTCCTGGTTTTTAGTTCTTTTATATAGTTTAGACCGTTGGTTTTTCCGTTTAAATAGTTTTACACTTGTAATTTTTTGGGCCTTGTATAGCTTGCTGTTCTGTGTGAGTCAAGGCTTCGTGTTGCATAAACACTTTACCTATAGTACTTTTACCTATGATGGTTCTTTCACACGTTGTGACGTGGATGAGTTGTCTCATTGGCACTCATGTTACATCTTCTTATATCAAAGGAGTAAAATTTGACACATGATCCACTTTGACTTCCAGAGCCTACTAAACTACCTTGTTTTTGGTAAAGTCCGTTCTTGTCTTAAGCTTGAGTTAATATGTAGTGTT…	2.161e-31	P86856	RecName: Full=Nacrein-like protein
LYa_b1_contig_455524 (1..271) consensus	7403.48	2.61121e-18	AAGTACGTCCTGACCACTGCTTATATCTTAACTAGACTAATATGAGTTGTCATACTTTGGCTTGTAGTTGTCATACTTTGGCTTGTAGTTGTCATACTTTGGCTTGTAGTTGTCGTACTTTTGTGTGTTGCCATATTGTGGTTTGTAGTCCTCATATTTTTTATAATCGTTTTTCTTTTTATCGTCATATTTTGGTTTATAGTCGTCATAAGGCTTGTATTCGTTTTTAGGTTTGTGGTCATATTTTTTCTTGTGATGAGGCAACCATTTA	6.7332	Q8N2C7	RecName: Full=Protein unc-80 homolog
LYa_b1_contig_392588 (4..626) consensus	7093.47	0.00409691	TGTTCTTCAAGGATGGACAAGATACCCATTGGTTTCTCGATCAGATCGATACAGGCTTGCAAGTCCATACCAAAGTTGATAAACTCCCACTGGATTCCCTCCTTTTTATACTCCTCCTGCTCCAGTACAAACATAGTGTAGTTGAAGAACTGTTGAAGTCTCTCGTTGGTGTAGTTAATACACAATTGCTCGAATGTGTTGAAATCAAATATTTCAAAACCTGCAATATCTAGTACTCCAATGTAGTAATTTCTCTTATTTTTTGTATCAAGACTGTGGTTGACTCTCTTGACTAGCCAGTTGAACACACGATCATACAAAGATTTGGACATAGCACTGATGGAGTTGACGACTTGTTGTTTGGTACGAGACTGGGCCACGACCTCTGTGCCGACCTTG…	7.563e-111	P24733	RecName: Full=Myosin heavy chain, striated muscle
LYa_b1_contig_189324 (1..718) consensus	6738.69	0.00466053	AAAAAAAACGCAAGATGGATTTTCCTGATCTGTTTTCTCTTCCTTTACTGACTGTCATGCTGCCATGGGCTATGTATTTACAACAACTGGTCGTGAAATCAGTTTCGGTCGGGGAGAAAACGGATTCATCTCTCTAAAATGTTTCACTGCAAAGGTCAACTGACAATTTTTGGTGGTTTTTACAGTAACATGAAATCCTTTGTATTCATACGGTAGTTGACGACAGATAGGTAGTATATTTTTGAAATGTAGCACTGGTACGTATGTCTTTTCTTTTTCTGGTGTCTTCCCTTCCATGGAGATTGAATCTTCAATTGCATATTTTTCTACAATAAGCTCACATTTTCCGGCCTGCAGTACCAATACCAGTTTATCTCCTTCATAATAGATTTTATATGA…	4.04723	A1VQ03	RecName: Full=tRNA 5-methylaminomethyl-2-thiouridine biosynthesis bifunctional protein MnmC; Short=tRNA mnm(5)s(2)U biosynthesis bifunctional protein; Includes: RecName: Full=tRNA (mnm(5)s(2)U34)-methyltransferase; Includes: RecName: Full=FAD-dependent cmnm(5)s(2)U34 oxidoreductase
LYa_b1_contig_320252 (422..667) consensus	6512.18	0.00522473	CCCGGAGGTTTTGGAGGGATGCCACCTGGAATGAATGGCTTTGGTATGGGACAACAAGGAATGTCTGGAAATGGAGCTTCAACAACTGGTTCGACAACAGGAACGACTGGAGCAAGTTCAACCTCATCAAGAACCAATGGAGCTACTGCTGGTTCCGGTGGAATGATGCCTGGTTTAGGGGGTCTCGGTGGAATGTTTTCTCCAATGATGCAGGGAATGGGATCAAATCCAGGCGCTGCAGGAATG	1.40788	A9KLJ9	RecName: Full=Ribonuclease H; Short=RNase H
LYa_b1_contig_375902 (1..260) consensus	6304.25	0.00589065	ATATCTGTGTCATTAAAACATCACTTATTCTTTTTTGGAGGATTTTTTACTTTTCCTGTCCTTCTTTGATTTTTTTGATGATTTTTTAGGCTCTTTCTTGGACTTTTTAGAAGATTTTTTAGATGATTTTTTAGACGATTTTTTAGATTTCTTTGACTTCTTTGACGACTTCTTCGTGTCTTTTGAACTAGAACTTGGCTTCTTTTCTAAGCTTTCTTGCAAGGTTTGAACTTGAGTCATCAATGACATGATTTCCATAG	0	not available	not available
LYa_b1_contig_452041 (1..261) consensus	6204.47	4.11109e-29	CACCGGTTGATGGTGTTCCTGTTGCAGAAGGTTGACCGGTGGTTACTGCTGTAGATGGTCCTCCAGTTGCAGAAGGTGGACCAGTACTAACACTTGGAGATGGTGCTTTTGTTGCAGGAGGTACACCCGGTGTTGATCTTGACGATGGTCCGCTAGTTGTAATAGGTGAAACAGTATTTAAAACTGAAGATGGTGTTCCTGTTGCAGATATTTCAGCGGTGGTTACACCTTGAGATGATGTTCCTGTTGCAGAAGGTTGTC	3.67693	P17931	RecName: Full=Galectin-3; Short=Gal-3; AltName: Full=35 kDa lectin; AltName: Full=Carbohydrate-binding protein 35; Short=CBP 35; AltName: Full=Galactose-specific lectin 3; AltName: Full=Galactoside-binding protein; Short=GALBP; AltName: Full=IgE-binding protein; AltName: Full=L-31; AltName: Full=Laminin-binding protein; AltName: Full=Lectin L-29; AltName: Full=Mac-2 antigen
LYa_b1_contig_371199 (2..312) consensus	5812.1	0.00876012	ATCTGAGCAAAATTATACTCTTTCTGTCTTGGTCTCTCAGGCACATTACGTACAGTTATCTCGTCATCGTATCTATCATGAACCTCGAAATACGGTGCATGACCATTATTTCGAACATTTGCAAGAACTCTTCTAAGTATCTTTTCGAACTTTAGCCTTGGATATCTTTTATAACGAGTTAAACCTGTGTTGATGTTGATAGGTGATTGGCTCTTCTTTGATGCGCAGGTCGTCCAACATGGATGAACTTTGCACCAGTTATCTGGTCCTTCACATAAATTGTTGTCGTAGCTGAAATGAGCCTTGTCTAT	8.606e-46	P86856	RecName: Full=Nacrein-like protein
LYa_b1_contig_242177 (1..555) consensus	5726.74	6.53592e-17	CGTAGCTATCTACACTACCATAACTTGTAGAACCGCCATAGCCGCCTCCGGAACTTCCACCCCCAGCACCTCCAGTCATTCCACTTCCAGCACTTCCAGACATTCCACTTCCAGTCGATCCACCTCCAGAACTGCCACCATAGCTGGTAGACCCGTAGCTATCTATACTACCGTAACTTGTAGAACTACCACCATACCCGCCTCCGGATATTCCAGCTCCAGACGTTCCAGCTCCAGGCATACCAGGCCAACCACTAGCACCACCAGAACCACCGGCACGACCACCACCAGAGGTTCCACCTCCAGAACTTCCACCTTTATAACTAGTAGAAATGTAGCCATATCCTTTTCCAGTACTTCCACCACCAGACATTCCACTCCCTGAACCTCGACCTCCAG…	0	not available	not available
LYa_b1_contig_452969 (25..229) consensus	5707.57	4.03885e-37	ACCAGCACCACCTGTGTATCCTGCACCGCCAGTGTATCCAGCTCCACCTCTGTATCCTGCACCGCCAGTGTAGCCATTACCGCCAGTGTATCCAGCACCACCATTGTAACCGTTTCCCCCTTGATATCCATTGTAACCTCCTACATAACCATTATATCCATTTTTCCTCTTGTAGTTAGGTCTTCCAGCCGCCTGTACTAATACT	0.831673	Q45FX5	RecName: Full=Protein vav-1
LYa_b1_contig_359373 (1..392) consensus	5700.38	0.010143	ATTCATTTGCTAAATAACTACTGTCAGACGAATCTTGTTTAGTATGAACTTCCTTTTTTGCCGCCATATCCAGATCCACCTCCATACCCGGATCCTCCACCATATCCAGATCCACCTCCATATCCAGATCCACCTCCATATCCAGATCCACCTCCATACCCAGATCCGCCTCCATATGCAGATCCGCCTCCATAACCAGATCCTCCACCAAATCCAGATCCTCCACCAGCTCCAGATCCAACAACAATAACAGTACCACCACCGATACCAGCACCGCCGCCGAATCCAGCACCACCACCTCCTCCGTAACTACGATTAGTTACACTTCCTGGTAACACCTTACAGCATGTAGTCCATTTCCCTGGGAATAAGGGTGTTAGTCTGCAATACTT	0	not available	not available
LYa_b1_contig_454065 (2..206) consensus	5593.48	0.0102728	ATCTACAGCAGTAACAACCGGTCAACCTTCTGCAACAGGAACACCATCTCCAGTTGTAACCAGTGGACCACCTTCTGCAACTGGAGGACCATCTACAGCAGTAACTACCGGTCAACCTTCTACAACAGGAACACCATCTCCAGGTGTAAGCACTGGTCAACCTTCTACAACTGGAGGACCATCTACAGCAGTAACCACCGGTCAA	3.33444	Q8XZC3	RecName: Full=8-amino-7-oxononanoate synthase; Short=AONS; AltName: Full=7-keto-8-amino-pelargonic acid synthase; Short=7-KAP synthase; Short=KAPA synthase; AltName: Full=8-amino-7-ketopelargonate synthase
LYa_b1_contig_371200 (1..431) consensus	5368.05	0.0120366	GTCAGTTACATCTTCATAGTCTTTGTCGTAAAATACCACTTGAGCCTCCATCGGTTTGAATACGTTGTCAATCGAATGTTCAGATCCATTCTTTTCATCTTGCCCAAGTTGAACATGTATCTGAGCAAAATTATACTCTTTCTGTCTTGGTCTCTCAGGCACATTACGTACAGTTATCTCGTCGTCGTATCTATCATGAACCTCGAAATACGGTGCATGACCATTATTTCGAACGTTTGCAAGAACTCTTCTGAGTATCTTTTCGAACTTTAGCCTTGGATATCTTTTATAACGAGTTAAACCTGTGTTGATGTTGATAGGTGATTGACTATTCTTTGATGCGCAGGTTGTCCAACATGGATGAACTTTGCACCAGTTATCTGGTCCTTCACATAAATT…	1.528e-72	P86856	RecName: Full=Nacrein-like protein
LYa_b1_contig_403892 (1..397) consensus	5288.49	0.0134365	TTGCTGATACGAATGTTGAAATTACCAACAGCACATTACATTCTGAAACGGCAAATTGTAAATTGAAAGAACCAAACGTACATTGATAAGAATTATATTTTAGGACTAACTAGATGAGCCGTTACTGATGGTAACAAATAAAACATGAAGTGGATAAATTTCTACTCATCATAGCCTTCTCTTTCCAAACAACATTCACACCCTTTTGAGTCGAGATACGCTACAGCCAAGAAATTACCATAAACTTGGATTAGAAAAAAAATCAATACGAATTGAATGCAACTATAATATTTAATATACTGAAGTAACATCATCCGTTGTCCGTTGTGGGAAACAATCTGTATCTAATATCCTTTACGACTTCCGGAACCACCCCCGTAACCACCTCCTCCGTAAC	1.8946	Q10VR1	RecName: Full=4-diphosphocytidyl-2-C-methyl-D-erythritol kinase; Short=CMK; AltName: Full=4-(cytidine-5'-diphospho)-2-C-methyl-D-erythritol kinase
LYa_b1_contig_288421 (2..615) consensus	5242.24	0.0151198	CCCCAAGTATTATTGGAAGATATTCAGTATAAATAATGTGCTGATAAATTCCTGTGAGAATCTTTTTTGCTTCTTGGTACAATTCTTCTGGATCATTCCACCCATGTGCTATCAACCCATCGACAATATCGTTATGCTCACGCATAAATGCAGTATGCACGACTGTAAGCATTGGAACCTCTGCTGGTCTGCTGTCCCCAGATTTGAAACACTCTTCCCCTTCTAAACATTCAGATCCAGGGGGACCAGTAGGAAGAAGTCTGTTAGGACCTTCTTGAAGTTTGCCTGTTCCCAATACTCGTAAGTCCTCTTGTCCCATAAGTGTGTTTCCATATGTCACAGACAGATCAAGAAAAGATGTCCTCTGATTTATTTGATTTCTAGATTCCGGAGGGCATC…	1.263e-31	H2A0M7	RecName: Full=Peroxidase-like protein; Flags: Precursor
LYa_b1_contig_337279 (1..278) consensus	5163.43	0.0124457	GGATATGGTAGCGGATCTGGATATGGTGGCGGATCTGGATATGGTGGTTCCAGTGGTGGATACGGATATGGTGGTTCCAGTGGTGGATACGGATATGGTGGTTCCAGTGGTGGATACGGATATGGTGGTTCCAGTGGTGGATACGGATATGATGGTTCCAGTGGTGGATACGGATATGGTGGTTCCAGTGGACCTGCAGTTATAGTTGTGTCAGGTGGAGGCTCCGGAGGAGGTTCCGGTGGAGGTTCCGGTGGAGGTTCCGGTGGAGGTTCCGGTGG	0	not available	not available
LYa_b1_contig_307595 (1..289) consensus	5101.26	0.0145794	GGTCAAACCCGTTTCCTGGCATTGTCTGAAATAGTCTGTTTCTAATTGCTGGAGTCAAAAAACGGTCTGCTCTACTCTTGAACTGTGTATTCATCCATCTGGCTATGGCACTTGGACCAAATGTAGCAAAGTCACGTATCAAACGAGTACTGAAGAAATGGTCTTCCATAGGTTCACTGGCGCGTAGTGTGTAGTCTATGTTAGACGCTCCAACAAAAGAACCAACAAGGGAATGGCCAAATCTATAGGCTGCTGCTCCAAATGCATTTCTCGTAGATGGATTTGCAGA	1.184e-06	H2A0M7	RecName: Full=Peroxidase-like protein; Flags: Precursor
LYa_b1_contig_372508 (117..1436) consensus	4956.14	0.0333413	TTATATTTTTTATTGCTTTATTGATTAAAAATAAAACAAAACTAGGCTGCAATGGATTCCTCTAACTTCTTTCTGGTCACATGACATATGACGCTAAAGGTCCTACCGATTAATTCACTATTTCAAAGGGTGATGTTAGCTTGAAATACTTAATATAGGTGTTATTTATTTCAATGTGTTTTCAAACATTATTACAATTAAATTGCAGATCACAGTAACAATATGAATATAACCAGTTATCTATCGCAAAGTGCAGCTGTCTTGTCGTTACTGCAGAAGGTGAAATCCGGTGAGTTCGAAATGCAACCAGGTGGACGGGCAAAATACTCCTGGTATTGTATGTCATATGCAATACTCAGCTGGAATATACAGGTATCTTCTGACTTAAGATCGATCGTT…	2.514e-17	Q95XM2	RecName: Full=Probable peptidylglycine alpha-hydroxylating monooxygenase 1; Short=PHM; Flags: Precursor
LYa_b1_contig_385631 (1..304) consensus	4935.61	2.47934e-16	GGATACGGCGGTGGAAAAGGATACGGTGGTGGATATGGTGGTGGTAACGGTGGATATGGTGTTCAACTCGTCAGTTTAGGTAACCTCGGAGGAGGAGGTGGATATGGTGGATACGGTGGTGGAAACGGAGGTGGATACGGAGGATACGGTGGTGGAAACGGAGGGTATGTAAGCTATGGCGGTTATGGTGGTGGATATGGAGGCGGATACGTTGGATACGGTGGATACGGAGGAGGTGGATATGGCGGTGGTGGATATGGAGGAGGTGGATACGGCGGTGGTGGATATGGATATGGAGGTGGAT	0	not available	not available
LYa_b1_contig_319940 (1..643) consensus	4927.48	0.0177852	AAGTAATGAATTCTAAATCAAGAGCTGCAAAATATATAGGACACCAACTCAGTCACAGAGCCGAGTTGTTCCAATATATGACATCAAATGAAAACTAGAAATATAAATGTATCTCTATTGTATAACAGATATGCATGTATCAGTGGGAACAAGCGGGTTTTCTAGCGACAGTGATCCAAAATAGAATAAACACAACCGACGTTATCTTTGGAATAATGTAATAATGAAATACAGAAAAAAAAAGAGAAAAAAAGAGAAGTATGTGAAGCAATAAGTATTCTGTTAGCTAATCTGTCATCAGTCTTTCTGTGTAATAGATAATTCATCAAGTTGTCCTTCAAATTAGATTTGCCTCGTCTCAGAAATTTCCTATGTGCATCAATGTCTTTATTGCTGCGG…	0	not available	not available
LYa_b1_contig_287423 (1..881) consensus	4882.38	0.0156459	GCATCTCCCCTTGTTCGGGAATCGTTAGCAAATGGCGTAAACGGTGGTCCGAATTTGCCATCCTTTAATGCGGATATACTTGCTAGTCTGTCGGTTTGGTGGATTGCAATTTGTTGTGGAATTGCAGATGGAATAGGCTTTTGTCGAGAAACACAGACCCATCTGACTTTATCACAATAGACATCGTCGGAAATATCACATGAAGGACACTGAGCCCAACGACGATATGATACCAAATTGGACGTCTTAAAACTGTACCCTTCGGAGTTTAGAAGACCATTTAAATCGGACGAATCGCTTGGGTTCTGACCTGGTGGATACTTTTTCCCAGTATCTGTTTCCGAGTTTATTCCTTTTGAACTTTGAACTGTTCTAAAAATATCCCATATATAATCGATA…	2.002e-23	H2A0L0	RecName: Full=Tyrosinase-like protein 1; AltName: Full=Tyrosinase 1; Flags: Precursor [Pinctada margaritifera]
LYa_b1_contig_340290 (1..375) consensus	4862.27	0.0166847	CTTTCGCTTTATCAAGATGTCGTCCCAAATTGACCCCAAAGATCCGGACTATCAATACCTTATGGTAGATAGGAAGAAATTAATGGCAGAGCAAACCAAGGAGTTCGATGGCAAGAAAATGTGCTGGATTCCCGACGATAAAGAAGGATTTGTAAAGGCTGAAATTCAGTCCACAAAAGGAGATGATATTACCGTAAAATGTATCGACTCAATGCAGGACAGGACAGTTAAGAAAGATGACCTCCAACAGATGAATCCACCCAAATATGAAATGATTGAAGACATGGCTAACATGACATATTTGAACGAAGCTTCTGTACTTCACAATCTGAGAGCTAGATATTCCAACGCACTTATTTACACCTACTCTGGACT	3.954e-55	P24733	RecName: Full=Myosin heavy chain, striated muscle
LYa_b1_contig_301946 (1..396) consensus	4761.56	0.0188042	GGATGATACTTGTGGAAAGGAAGATGGTAAATTGTGTAATGGTCGTAGAGATTGTCCACGCGGCAAAGACGAAGAAGATTGTGAATCATGTGTTGATGGTGCTTTTCACTGTTCAGTTGAGAAAAAATGTATCCCTATTAAATGGCGTTGTGATGGAATGGATGATTGCAATGGGGAAGATGAAATGGACTGTGCGGATTTTGATTGTCCAGATAACAAACTGAAATGTCCAGATGATTTTTGTGGACGGGAAGATGGTAAAGTGTGTGATGGTAAAAGAGATTGTCCATTACAAAACGAAGAAGAAGATTGTGATTCATGTGAAGATGGAGTCTTTCACTGTTCAATAAAGAAAAAATGTATCCCTAGTCAATGGCATTGTGATGGAATTGATGA	4.282e-14	Q9NZR2	RecName: Full=Low-density lipoprotein receptor-related protein 1B; Short=LRP-1B; AltName: Full=Low-density lipoprotein receptor-related protein-deleted in tumor; Short=LRP-DIT; Flags: Precursor
LYa_b1_contig_327842 (1..619) consensus	4722.34	3.25339e-16	AATCTTCTGCTTCTTCTACCATTCCCTCTTGGATAACCGTTATAGTTTATTCTACTCCATGGTCTTAAATCCAATCTTGGAAAATTTTGACAAGGTACACGTGGGGCTCCAGCTAACGGAGAAACAAACGGATTTACAGGCATTGAACGAACATCCAGAGTCCTACAATAAAGCGCCGACAATGACTGTCTTTTAATCACTCGCAATTGAGGTTCAGTAAAACCAGTAAGAGGGAAATCGTTCTCATAGAAGAAACGGTCACCAATCTTAAAAAACCTGAACTGAAGTCCAATTATACATCTAAATGTTGGTCCCACTAGAGCACCTGCTACTGGTGTCTCTGACAATCCTCCAGCAAATAAATCAATATCTTCAGGATGGCTGTAGACGGATGCTAAT…	3.679e-41	B3A0Q8	RecName: Full=Peroxidase-like protein 3
LYa_b1_contig_243044 (1..369) consensus	4621.27	0.0193122	AGAGTTGCAAAACACTTAAACGAAAGTACGTTTGCTTAATACACATTATCGCTATTTGTCCGCCATTACTGGTCATCACACATGATCCCGTAAAGTTTTGACGTCATAATACAAAATATTTGACGCCACAATGGAAAATGATTGTTGTATGATGTCAAAAGTTCAAGCGGCACAGATTCTCGGGTCAGCTAGGATTAGCGATAAGGTGTATATATCTCGTACAGTAATATAAGCTTTAAGAACATTGTTCGTCGTTTGAGTAATCAACAGTTGTGATTACCAGTTTCATTTAGTTGTTGTAGACTGAATACCTTTACTAACAGATATTTAACACGTTAAAAAAATAACTAACTAACAAAATCTACAAAG	1.05772	A7Z9Q3	RecName: Full=ATP synthase subunit delta; AltName: Full=ATP synthase F(1) sector subunit delta; AltName: Full=F-type ATPase subunit delta; Short=F-ATPase subunit delta
LYa_b1_contig_451688 (1..337) consensus	4546.67	1.00375e-37	CTGCACCACCAGTGTATCCTGCACCACCAGTATATCCTGCACCGCCAATGTATCCTCCTGCACCACCAGTGTATCCTGCACCGCCAGTGTATCCTCCTGCACCACCAGTGTATCCTGCACCACCAGTGTATCCTGCACCGCCAATGTATCCTCCTGCACCACCAGTGTATCCTGCACCGCCAGTGTATCCTCCTGCACCACCAGTGTATCCTGCACCACCAGTGTATCCAACACCTCCATTATATCCAAGACCATTGTATCCTGCACCACCAGTGTATCCTGCACCACCAGTGTATCCAGCACCGCCATTATATCCAAGACCATTATATCCTGCACC	0	not available	not available
LYa_b1_contig_264396 (1..211) consensus	4534.34	5.2319e-16	CTCCATTTCCATATCCGCCTCCATTTCCATTTACGGCTCCATTTCCATTTACGGCTCCATTTCCATTTACGGCTCCATTTCCATTTACGGCTCCATTTCCATTTACGGCTCCATTTCCATTGCCACCTCCATTTCCATATCCGCCTCCATTTCCATTTACGGCTCCATTTCCATTTACGGCTCCATTTCCATTTACGGCTCCATTTCCATT	0	not available	not available
LYa_b1_contig_453526 (1..410) consensus	4522.29	0.0202082	GATATGGAAATGGAGGTGGCAATGAAAATGGAGCCGTAAATGGAAATGGAGCCGTAAATGGAAATGGAGGCGGATATGGAAATGGAGGTGGTGCTGTAAATGGAGGTGGCAATGGAAATGGAGCCGTAAATGGAAATGGAGCCGTAAATGGAAATGGAGGCGGATATGGAAATGGAGGCGGAAATGGAAATGGAGCAGTAAATGGAAATGGAGCAGTAAATGGAAATGGAGGCGGAAATGGAAATGGAGGTGGCAATGGAAATGGAGCCGTAAATGGAAATGGAGCCGTAAATGGAAATGGAGGCGGATATGGAAATGGAGGTGGTGCTGTAAATGGAGGTGGCAATGGAAATGGAGCCGGAAATGGAAATGGAGCCGTAAATGGAAATGGAGCCGTAA…	0	not available	not available
LYa_b1_contig_392129 (1..241) consensus	4479.89	0.0216879	CGTACGTGATATTAATTCAGAAAGACATACAAGTTACAAAATGTTGAAAGGGATTATCCTTATTGTGATCATTCAGGTCGTAAATGCAAAACATTTCGCTTTCTTTGGCCAACCGTCATACAATGCATTCAATAGGAATAAATTTATGGCGGATTTCATGACGACATTCAATCAGCTTATGAGTTTGCAACAACCTAAGATATCACAACCTAAAAGTTATCCAGGTTTCCCGCCATTGTTT	9.71e-27	P86859	RecName: Full=Mytilin-3; AltName: Full=Mytilus uncharacterized protein 3; Short=MUSP-3; Flags: Precursor
LYa_b1_contig_68263 (57..572) consensus	4453.44	0.0211111	GGGGTCGAAACGTCCAACAGCAGTGGCAATGACTCAGTGGTGGGAATTTTATCAAGACTATAAAGATGGACTTCAGACTTTTGCTCATCCTAACTGGTTTCACTGCTGTACTTGGAGATGACGTTGGGTTTTTAAGTTGCGGAAATTATACGATGCAACCAGTCAATAATGAAGATTGGTATGTGCGGGTTGGTAGTGACGAAAAAGGAACTGTTAAAGGATATAATTTCTGGTTTCTTATTTTTAAAGATGCTAGATTCAACTTTGAGAGAATACAGGACGATGAACCATATTTCCTAATTTCTACTATGAGATGGAATGATTGGTTTATTTATATGACTGACACTCCAAATGGTCAAGTAGAGTCCATGAATGAAAAACCTGGTCCTGAAGGTCAGT…	0.0002274	Q9GV72	RecName: Full=Toxin CrTX-A; AltName: Full=CRT-1; AltName: Full=CrTX-B; AltName: Full=Toxin 1; Flags: Precursor
LYa_b1_contig_242383 (613..1503) consensus	4321.38	0.0452286	GGCACCAGAAATTTTTCCAGTTGGCCCAAAGTGAATACGGATGAACTTTCCGAATCGAGACGAGTTGTTATTTCTGGTAGTCTTAGCATTACCATAGGCTTCAAGTACAGGATTAGCTTGAATGATCTGATCTTCTAGGGAACCCACTTTGGTATCAGGTTTCTTTTCTTCCTCGGATGCATCTTTTTTACCGAGTGAAGCAGCTACTTTGGCAAAGTACATGATTACTTTCTTCGTATTTTCAGTCTTTCCAGCTCCAGATTCGCCAGTGATCAAAATAGACTGGTTTTCACGATCTTGCAACATGAACTGGTAGGCGTTGTCAGCGATGGAGAACAGATGGGGAGGCATTTCAGTCTTCCTCTTTCCCTTGAATTTACTGATGACGCTGTCGGTGTA…	3.832e-139	P24733	RecName: Full=Myosin heavy chain, striated muscle
LYa_b1_contig_220476 (61..1318) consensus	4290.93	0.0258197	CGTCAATTGATATCTCTAATAGAAGATGTTGCTTTTGACTGTTGCTTTTTATATTTTTTGCATTTTTTGTTGTGGCAACATGTAGATAGAGAGAATTCTCTGTAATAAATATGTTCATAAAATAAGATCTACAAATAAGTCAACATAGACTAAAAGGTCAATTGACTCCTTACACTGACTTGTTATTACTTTTGACAACTGATAAACATGATAAATGGAACGTGACGGAATGGGTGGCAGGGGTTTTCTGTCCACCCATGTAGGTAATCTCTGTTGTTCGGTCGTCTGACGCGCAATGATAACTAAAATTTTGAAAATTGCCTAAAATTCAATAGTTAATTTTTTTTACTCAATATTTAACAACAAGAATCAAAAAGCAGTTAGATTTTTAATCCCGAG…	1.385e-05	Q3Y5Z3	RecName: Full=Adiponectin; AltName: Full=30 kDa adipocyte complement-related protein; AltName: Full=Adipocyte complement-related 30 kDa protein; Short=ACRP30; AltName: Full=Adipocyte, C1q and collagen domain-containing protein; AltName: Full=Adipose most abundant gene transcript 1 protein; Short=apM-1; Flags: Precursor
LYa_b1_contig_161544 (1..1803) consensus	4268.72	1.06124e-15	GATCTTGGACTCTCTGTTCCAACTTAGCGATGACTTTTCTGCCTCCTTTAACACCACTCGCCTCGGCCTCGTCAACGCGGACATGCAATTCCTTTATGGTTATTTCCAAAGTCTTTCTCATTTTCTCGATCTGAGAACTGTGTTCCTGTTCAGCTCTCAGTTCGTCAGAAAGTCTTGTGGTATCCATAACGGCCCTCTTGGCACGGTCATCAGCAGCCTTGATCTCGTTTTGAAGTTCATCCAGATCAGCAGACATGGCTTGCATATCTCCCTCAACCTTTCTCTTTTGGGCTTGTGCTGAACTGACTTGAGCGGCCAATTCGTTGATGCGATCTTGCGATTCATAGAGTTCACTTTCAGCTGTCTTTCTTGCTCTCTCGGATTGTTCGAGAGCTGATC…	0	P24733	RecName: Full=Myosin heavy chain, striated muscle
LYa_b1_contig_224395 (15..702) consensus	4186.6	1.02775e-24	TGGTGGCAGAGGGTTTGGATTAGGTGGTGTTGGTGGAGTTTTTATATTAGGTGGAGGAGGAGGTGGTGGAAAAGGAGGATATGGGTCAGGATATGGTGGTGGAAGCGGCGGAGGTTATAGTGTTGGGTATGGCGGCGGTGGTGGGGGAGGATTTGGATCTGGTATTGGTGGTGGTGGACTATTGGTATTAAGTGGAGGAGGAGGAGGAGGAGGAGGTGGCGGAGGAAAAAAAGGTGGTCAAGTATGGTGTACCTGTCGTAAAGGACAATGTCTTAAAGGAGAATTTGTTTTGGACAAGTATTGCAGACTGACACCCTTATTCCCAGGGAAGTGGACTACATGTTGTAAGGTGTTACCAGGAAGTGTAACTAGCCGTAGTTATGGTGGAGGTGGTGGAGC…	0	not available	not available
LYa_b1_contig_425242 (1..242) consensus	4182.17	0.0302019	CCAACTGGACTTCGGCAGTAAGTTGAACAGGCGCTTAGACGGCAGCAAAGCTCGACTCCTGGACATTCTTGGTCATTTTTACATTCTTCCTTGCAAACTGCTAGTTCGGCATGTGTTTCTTTTGGACAAGTTCCACTTTTTTTCTTTGGAGAATATTCTTTAGGTGCCATTGGTGCCACTGCGGCAACTGTCATCAATAGAAATATGGTATGGAATATAATCATCTTGAAAATACTCTTGTT	9.797e-07	P14730	RecName: Full=WAP four-disulfide core domain protein 18; AltName: Full=Extracellular peptidase inhibitor; AltName: Full=Protein WDNM1; Flags: Precursor
LYa_b1_contig_452629 (1..400) consensus	4148.88	8.27499e-27	CCATTTCCATTTCCATTTCCATTTCCATTTCCATTTCCACCGCCATTTCCATTTCCATTTCCACCGCCATTTCCATTTCCATTTACACCGCCATTTCCATTTCCATTTCCATTTCCATTTCCACCGCCATTTCCATATCCATTTCCACCGCCATTTCCATTTCCATTTCCATTTACAACCCCATTTCCATTTCCACCGCCATTTCCATTTCCATTTCCATTTCCATTTCCATTTCCATTTCCATTTACAACCCCATTTCCATTTCCACCGCCATTTCCATTTCCATTTCCATTTCCATTTCCATTTCCATTTCCATTTCCAACCCCATTTCCATTTCCACCGCCATTTCCATTTCCATTTCCATTTCCATTTCCATTTCCATTTCCACCGCCATTTCCAT	0	not available	not available
LYa_b1_contig_265086 (49..670) consensus	4144.26	5.2357e-52	AACCTATATGGTGTCTAGACTCAAGGTATATACTAACAATGAACGAATGAAGAAAAATAAGTCACACATCTGTCAAAATAACCGACTTTCTTTACTATATAAAGCGGCATGAACATGCAAGTTCAACCATTTGCAAGATGAAGTCAATCCAGATGATACTCGCTGTCTTTTTGATCGCCACTCTTTGCGGAAAAGTTTCTTCTAAAGATACTGACTATGGAAATGGATATTGCACTAATACGGATTGTCAAACAGGATATGATTATTATGACAACAGTGGGTATTGTAGATATGGCGATAAGGCGGAAGTATACAAGTATAATTGCAAATCTCATGCCGGATGCTGCCTTCCGCGTTACCCAGACGGACAAATGAAGCCTTACTGCACCAGTAAATACG…	2.86239	Q03748	RecName: Full=Pesticidal crystal protein Cry1Ae; AltName: Full=134 kDa crystal protein; AltName: Full=Crystaline entomocidal protoxin; AltName: Full=Insecticidal delta-endotoxin CryIA(e)
LYa_b1_contig_226941 (121..1233) consensus	4046.54	0.0362791	CACATTTTAAAGTAAGCAAACACATGCAACTAAACGTACAAAAAAACTATGTTTGACAGATTGAACACAATTTTTGATGACAAAACATTAACAGAAATGTTTTGATACAGAGTTTGCATGTAAATCACATAGAGAGGGACCCAAAAATATAATGGTATATGAATAAAGAAAGGATATTGCCTGGCTACGAACAGATATATTTCCCTAGTTCTTAACAAAAATCAATTTAAAGTAAATTACTCACTTTTTAGTACCTTTTTTAATCAGATTCAATATGCGGAGGATAACCCATAAGGGCTATTTTTAGATGCTGTTGCAAAATGAAATTTGAGGCAGAGCATGAAAACGGTTAATTGGTTAATGTGCAATAGTAGATGTCATCCAATTTTCAATCTTAGT…	0	not available	not available
LYa_b1_contig_408253 (1..494) consensus	4038.93	0.0293997	GGTGGATATGGAAATGGAGGCGGATCTGGAAATGGAGGTGGCAATGGAAATGGAGCCGGAAATGGAAATGGAGCCGTAAATGGAAATGGAGCCGTAAATGGAAATGGAGCCGGAAATGGAAATGGAGGCGGAAATGGAAATGGAGCTGTAAATGGAAATGGAGGCGGATATGGAAATGGCGGTAGTACTATAAATGGAGGCGGAAATGGAAATGGAGGCGGAAATGGAAATGGAGGTGGCAATGGAAATGGAGGCGGAAATGGAAATGGCGGTGGTGTTATTAATGGAGGTGGCAATGGAAATGGAGCCGGAAATGGAAATGGAGCCGTAAATGGAAATGGAGCCGTAAATGGAAATGGAGGCGGAAATGGAAATGGAGGCGGATATGGATACGGAAGA…	0	not available	not available
LYa_b1_contig_329489 (1..301) consensus	3994.78	0.0326113	TCGAGTTCACGTTTAAGATCTTTTTTCTCCTTTTCTAATCTTGATTTGAGTTTGTTCAATTGATCGATCTGGTCAGCCATCTCGTTGTTAGATTCTTGCTGTTTTTTCCTGAACTGAGCAACTTGAGCCTCACTTTGAAGTGTCATTTCCTCCATTTCACGACGAAGTCTCATCAATTCTTGTTCACGTTTTTTGTTGAGGTCCATTTGAGCCTGTGTAGCACCGCCTTGTTCTTCCAGCTGAGAACTAAGTTCGTCCAATTCCCTAGCCAGTTCATTGCGCTGTTTCTCAACTTTAGCTC	1.661e-10	P24733	RecName: Full=Myosin heavy chain, striated muscle
LYa_b1_contig_182495 (22..430) consensus	3967.86	6.43954e-15	TTTTTATGGGATCAGCTCGCCTGACAGTGTGCAGCACAATTTTAATTTTATTTAAGAGAAATGCAACATAAAGTTCATCTGTTACTGTCTGTCGAGACCGCTACAGGTTACAAACCCGAAAACCAATTCTTTGTCTGATACATGCTAAAATCTACATGGACAAGGACCGTAGCAACCAAAATAATGATCGCTGCATCCCATGAAACATCTATTCTGGAAAGTCACACCAAAACTTGAACAAACTGGATCTATTATTATTGGATTACAACCACAAATACGATTTTGGGAAAGCACATCATCTGTAGCTATGGCAAGAAATACCAGCATCAACAATGCGAACTTCATTTTGTCTTGCTATGGTCGCGGTAGTAAAACTGTACTTCCTTTAATGAATAACGA…	0.0797364	P86987	RecName: Full=Insoluble matrix shell protein 6; Short=IMSP6; Flags: Precursor [Ruditapes philippinarum]
LYa_b1_contig_390473 (1..375) consensus	3919.82	4.72869e-15	TTACAATATAATTTATTGTCTGTTTTGTAATTTCGAGAAAAGAACATCTTAGTATTTCTTCCCCCCACCATATCCTGCGCCATATCCTCCGCCATATCCACCTAATCCATATCCACCTAATCCATAACCGCCATAGCTGACTAAACCACCTAATCCACCATAGCCCAAACCTCCTAATCCACCATATCCTCCGAAACCGCCTAACCCACCATATCCTCCGCCATACCCTTTGCCATAACCATATCCTCCACCATAACCATCAAATCCTCCGCCATAACCGCCATAGCTGACTAAACCGCCTAATCCACCATAGCCCAAACCTCCTAATCCACCATAGCCGCCTAAATCTCCTAATCCACCATATCCGCCATCATA	0	not available	not available
LYa_b1_contig_132426 (4..872) consensus	3866.31	0.0343948	TTTTTTTTTTCATGATGATAAAGTTTTATTTATGCTCTATCTGCACTTGTTTCATACAAAAAAAAATCATTCTGAACCACAATTTCTCTTCTCTCCTTTATCCTTTACGTTTAAGGGTGAGTTTGTAAGTGATATCAGGATACGGTTCTGGACAACATTCGTAGAATATCTCATTCCGTGTTGAATCAACTTTCAGTACGTCAACAGCCGAATTCACCTCGTAGTTTGAAACGTCAGGGGGTCTAGAATTTGTTAGATTCACCTTCAAACCATTGTTAGTCCACGATCCGAATTTCCATTGGCAGGTTACGTCCCCTTGTTCATTCGGAGTACTGCTGTCGCAGTAGCTAACTATTCGAGACGGAATCACCAAGTAGACCATACCATGGTAATATACTG…	4.38e-33	P09478	RecName: Full=Acetylcholine receptor subunit alpha-like 1; AltName: Full=Nicotinic acetylcholine receptor alpha 1; Flags: Precursor
LYa_b1_contig_236004 (1..2502) consensus	3692.36	9.05883e-56	AAAGATCACACAGACTATAATTACATTTTTACATGTCAGTGATCGCTATATAAAACTATACTCTTGATTTGAATAAAAAAATAAATAAATAGTCCAATAAATTAATGAACGTTCTCAATCAATACGTCCACTTCACATGTAACTATATAACAGTCTTCTTCACTCTCTGGCTGTGTCACATTATAAAGGGTAAAACAGAGTTGTCTCCCGTCCTACAGTCTATTATCTCCTTATGGCACTTTGTATACAGCACAGCTTACTGAGTTGAGCTCATGTTGCTAACAGAAACACTTTTTATGGTCCTTGTACTGGACATTGAGCTACGGTTTTTGGTACGAAGTTTTGTCAGGGATGCTTCTGAACTCTCTGCACGCTCTTCAGCATCTTCAAGTTCGGCCT…	0	P24733	RecName: Full=Myosin heavy chain, striated muscle
LYa_b1_contig_280941 (1..1100) consensus	3573.1	1.03935e-14	GAGTCTTTTTGTTAACTTCTTCCAAATTTTTCTTTTCTTTACCTAATTTGCTTATTTGTTCATCTTGCTGTGCCATCTCACCTTGGAGAGTCTTGATTTGGTTGTCCTTGTGCGTCTTATCTTGTTCAGCCTTGGCTAATGTTGTCTCGAGATCCTCGATGTCTCTTTTCATCTCAGAATTTTCACCTTCCATTTTCTTCTTCAAACCTTCCAGTTCAGAAGCAGCATCTTCCTCATCGAGTAGACGTTCTTCCATCTCTTTCATTTGTGATTCGAATTCAGCCTTCTGTGTGATAAGTTGCTCTACTCTTTGTTCAAGGTCAACAACGTTATCTTGCTCAGATTGCAGTTGTAGGTACATGTCATTCTTCTGTTCCAACAATTCAACGTTTTTAATTT…	2.015e-154	P24733	RecName: Full=Myosin heavy chain, striated muscle
LYa_b1_contig_452505 (267..927) consensus	3557.88	1.36995e-13	ATTTCAGAGACTAATTTCGCAATTTTAAGAGGGCTATTCAAAGAATTCGTTTGAATATTTGTTTTCTGAAGATATGATTGTATATAATAAATTTTAAGTTCCCAAAAAGTATTTTGAAATAGCCCTTTTAATTTTCCATCCATCCTCCCTATAACTATCCAATTCACATAGGTCAAGGAGTTAGACGTACAGTTGAAAGAGTCGCAGGAGGTTCCCGACAAGGTCAGGCTTTCGCAATCGGAGACGAAATTGTATCTGGTGGAGAATTCTTGAGAGGTGGAGGAGTCGCATTAGGTGCTGGAGGTGGTGGCCTAGTAGGAGGAGCTATCGGAGGAGGCGGAGTCGGATTAGGAGGAGGAGCAGGAGGCGGATTCGGATTTGGAGGAGGAGCACAAGTTC…	1.41519	Q8UHK2	RecName: Full=ATP phosphoribosyltransferase regulatory subunit
LYa_b1_contig_235954 (1..290) consensus	3550.48	0.0495872	CCTTTATTTTGTGCACACAGAACAAAGAACCGTTGCACCATTTGTGTACGGTGGGCATTTTAAACTTCCACATTTTGCTCGTACGGTAAAGAACAGAGCTCCATCCTCATTCATATCATTTGAATTGTCCAGCGGTTCAGCATTACTGTCAACACAGGCATAGTCGATCTTGGCGTGACTGTTGTGGTCACTCATCAAGTAGCCATGATACTCTGTATTCCAACCACTGTAGCATGTCTTTCTGCCTGGAACCATTATCATGGCGGATTTATGTTTCCGGAAGCAGACTG	1.48449	Q5AYL5	RecName: Full=COPII coat assembly protein sec16; AltName: Full=Protein transport protein sec16
LYa_b1_contig_359385 (1..377) consensus	3512.74	1.81272e-14	GCACATTCATTTGCTAAATAACTACAAATCTTGTTTAGTATGAACTTCCTTTTTTGCCGCCATATCCAGATCCACCTCCATATCCAGATCCGCCTCCATATCCAGATCCACCTCCATACCCAGATCCACCTCCATATCCAGATCCACTTCCATATTCAGATCCGCCTCCATAACCAAATCCTCCACGAAATCCAGATCCTCCACCAGCTCCAGATCCAACAACAATAACAGTACCACCACCGATACCAGCACCGCCGCCGAATCCAGCACCACCTCCTCCTCCGTAACTACGGTTAGTTACACTTCCTGGTAACACCTTACAGCATGTAGTCCATTTCCCTGGGAATAAGGGTGTTAGTCTGCAATACTTGTCCAAA	0	not available	not available
LYa_b1_contig_437259 (1..268) consensus	3487.16	0.048699	CAAAAGAACCAACAAGGGAATGGCCAAATCTATAGGCTGCTGCTCCAAATGCATTTCTCGTAGATGGATTTGCAGAAGGATTATACACTGTATTAAACCCAAATTGTCTACTTCGTAGCCCAAAAATCATCATACCTTCTGCCCCAAGTATTATTGGAAGATATTCAGTATAAATAATGTGCTGATAAATTCCTGTGAGAATCTTTTTTGCTTCTTGGTACAAATCTTCTGGATTATTCCACCCCTGTGCGATCAACCCATCAACAAT	2.056e-16	H2A0M7	RecName: Full=Peroxidase-like protein; Flags: Precursor
LYa_b1_contig_407992 (1..620) consensus	3108.08	1.18336e-24	AACTATAGCTATCTCCATCTCCATAACTTGTAGAACCATATCCTTTTCCAGCACTTCCACCTCCAGTAATTCCATCTCTAGAACCTCCAGCACCAGTTCTACCGCTTCCAGCACCAGCACCTCCATAACTGGTAGGACCGTAGCTATCACTACTTCCATAACTTGTAGAACTATAGCTATCTCCACCTCCATAACTTGTAGAACCATATCCTTTTCCAGCACTTCCACTTCCCGAACTTCCACCTCTAGTCATTCCACCTCCAATCATTCCACCTCTAGAACCTCTAGCACCAGTGCTACCGCTCCCAGCACCAGCACCTCCATAACTGGTAGGAGCGTAGCTATTACTAACTCCATAACTTGTAGTACCATATCCCTTTCCAGCACTTCCACTTCCTG…	0	not available	not available
LYa_b1_contig_352859 (1..385) consensus	3070.7	1.74088e-33	ATCCCTTTGTGTCAAATAATTCCACCCATGGTGAGGCTTTCCTATTTCTACCCGTTGCATCTATACTCAATTCATTTTGGGATTTTCTATGGTCAATCAACGAACCAAAACTTCATTAAACAACATCTCTTGTAAATGATACCTCTGTAATAGTCGTTATATCCCTCACAGTCTCCGGGGTAGTATACTTCTTCAAACGGGTCAGGACAATCATTGGGGAAACACCGACAGGTACCGGGTATCACTTGACCATCGCACACTAGCAGCAAGGTAACAACAAGAAAAACACAAAGTAAAATGTGTTTCATCCTTCTCAATATTAATTTAGCGGATGATCAAGTTATTCTACCGGTCTAAAGTGGACGATCAAGTATTCCCAAATATA	8.89545	Q9WTS6	RecName: Full=Teneurin-3; Short=Ten-3; AltName: Full=Protein Odd Oz/ten-m homolog 3; AltName: Full=Tenascin-M3; Short=Ten-m3; AltName: Full=Teneurin transmembrane protein 3
LYa_b1_contig_429843 (1..206) consensus	2868.56	1.23061e-13	GGTTACTGCTGTAGATGGTCCTCCAGTTACAGAAGGTGGTCCAGTGGTTACACCTGGAGATGGTGTTCCTGTTGCAGAAGGTTGACCGGTGGTTACTGTTGTAGATGGTCCTCCAGTTACAGAAGGTGGGCCAGTGCTTACACCTGGAGATGGTGTTCCTGTTGCAGAAGGTTGACCGGTGGTTACTGCTGTAGATGGGCCTCCAG	7.53591	Q813X6	RecName: Full=Ribonuclease BC_0920; AltName: Full=RNase BC_0920; AltName: Full=Toxin BC_0920
LYa_b1_contig_453635 (1..267) consensus	2861.5	7.76992e-66	CAATGGTTCTTGTTTTGTGGATTGGCTTGATGACTCGTCTGTGATGAATCACCGGCTTCTCGACAGGGTACTTTTGTCTGACAGCAATTTCTTTGACGAGAAGTTTTGGCCTTTTAATGATGTTTGCAACCTGGTCCACTACAGTTACGATTTGCTTGTGGAATCTTGGGTGTTGTTTCAAAAGGGGAACATTCTTTCCGACGAGATGTGGTTCTTCATGAGTAACAGCCTTTGGCACAGGTTGAAAGTGCACTTTCTGTTTTGGTG	2.377e-07	P86948	RecName: Full=Mantle protein; Short=MP; Flags: Precursor [Pinctada maxima]
LYa_b1_contig_398498 (2..649) consensus	2836.87	3.40348e-24	TTTTTTTTTTTTTACTTTTATATTCTTTTTATTACTTTTTACCAATTGAAGACAGAGACACATGTGGCACAGTTTGACTTTTGCAGCATTTGTCTGTGAATCAAAATCCAGTGAGCTTTTTCTGGGAATTTGATCCATCAGTTGCTATTTGTGTTTTGGCTTTTTTATCAGCTTCGTCTTGTGTCATGGTCACCTCTGGATTTGGCTTCAACACTAATTTTTCCCCTGGTGGAGCACATTCCCAGATTTCAAATAATCCTCCACATCCATGGAAAACCCACCATTCTTTTTCGTCTAAACCAATTCCGAACTTCTCTTCTGGTGGGTCACACATATAAAATGACCGACGTTCTACCAGAGTCATGTTCCAGATTTTAGAATTTTCAAATTTTGTGTAGA…	3.13336	C0HK25	RecName: Full=Lectin ADEL
LYa_b1_contig_241786 (54..1139) consensus	2821.31	9.31835e-14	AACAAAACAAAAACTTCTCTACATAACTGACCAGATAAACAACAGACATACAAAAAAACATTAAAAATCAGCAACCAACAGCGAAAAGTCTAAATAGCCTCAGTCTTTATTGTTGGAACATTTGAAACATGTACAAAATTTGGACGATTTCAATCAGTATTACCTACGAACAAACCTGCAATGTGCTATATTTATATCTAGTCAAATAATAAAGTGCGATACGACAATGATTGACATGAAAAAATATCTTTATTTGTACAGTATATAAAAAATGAGGAAAGCCAGTGTTCCAAACACTACATATTTGGTGTATCATATATCAAAATAAAATAAACTCTTACCGCAACAGCCATTCTGCTCTTAGAAAAATGTATAACTGATCTAAATAATAGGTTTATT…	1.92254	Q96VH3	RecName: Full=Putative uncharacterized protein YCL021W-A
LYa_b1_contig_332003 (1..1327) consensus	2759.54	4.22551e-47	CCTACTAATTATTTCGACAGATACACATCTTGGTGTGCCGCTCCTTGTTATACAACGCAGGTATTTAGAGCCACAATTAGTGTTTGTGTACGAACAAGTTGGAGCCGGCTCATACGAATAAATTCTGGAGGTATACATACTACTCATTCCGTGAATGTTTCTAAGTCTTCCCAATCGCATTGGTCGTCTAGGGCCTTGGGAGGCGGGGCCGTATTCCGATGGGTAATCAGTTGTAGGATTGACACCACGCCTCTGTTGGTTTCTTCGGAACAATTCCCAAACATAATCAACAAAACTATGATGCAAATAAAATATAGGATCAAAACCGGCTGTTTCGGCAGGTTCCATGAGACCTCCAACCCATTGATGAACATCACCATGTCTTATCTCGTAATCGTA…	6.267e-51	Q19673	RecName: Full=Putative tyrosinase-like protein tyr-3; Flags: Precursor
LYa_b1_contig_317925 (1..539) consensus	2750.05	1.77601e-13	AATCTCAGTTGGTATTCTTTTGGCTATCTTTGGCGCAGTCAGCGCATCCTATAAAGGAGGATATGGCGGTTACGGAGGTGGATACGGAGGATACGGTGGCGGATTAGGAGGTGGATTAGGAGGTGGATTAGGAGGAGGATTAGGAGGAGGATTGTGGGGTATTGGAGTTGGTGGATACGGTAAAGGAGGATACGGCGGATATGGAATCGGAGGTGGATACGGAGGATACGGAATCGGAGGTGGATACGGAGGATACGGAATCGGTGGTGGATACGGAGGATATGGCATCGGAGGTGGATATGGTGGATATGGAATCGGAGGTGGATATGGTGGAATTGGTGGTGGATACGGAGGATATGGAAAAGCCGTTGTTGTTAAAGTACCAGTATCTGTAGGATA…	0	not available	not available
LYa_b1_contig_376830 (1..409) consensus	2693.92	6.77286e-46	TGTCTCAACAATAAAAAAGATGATCTCTCAAAATGGATTTAAATGTGCCCAAAATGTCTCAATATATTTATGATTTGTCTAATTATAATTTTGTTTTTTACATTCTTCTTCATCATCATTCTCGTTATTTGTACAATCTTTTCCACTGCTTCCGCTTCCTCCACTGCCTCCGCTTCCACCACTACCGCCACCTCCTGATCCACCACCTCCTGATCCACCGCCACCACTTCCTCCACCACCGCCTCCGGATCCACCTCCTACACCGGCACTAGCGCTAGCAATTGCTACTGCAGCGGCATTTCTTAAGTCGTCATTACCAGAGGTCAACATCCATGCAAGTCCTTGGTTTCCACCAGCCAAAGCTAATGCGTAAGCAGATGCAACAGCTTCTGCGTCTGC…	0	not available	not available
LYa_b1_contig_455161 (310..512) consensus	2693.67	1.57299e-13	TCCTGACATCTGTTCAAATCACACATAATCTTTTTGACTTATCCAGTATTTTTAACTGATATACAACCAGGAAATTATCATAACAAAATATTATATACTAGTAGAACATTATCTTACCTTTCTTAGAACCACCATATCCACCGTATCCGTATCCACCTCCGTTTCCACCATATCCACCGTATCCGTATCCACCACCGTTTCCA	0	not available	not available
LYa_b1_contig_21208 (22..293) consensus	2691.94	1.55986e-13	GGAGGATTAGGCGGTGGATTAGGCGGAGGATTAGGCGGAGGATTAGGCGGTGGATATGGCGGAGGATATGGCGGAGGAAAAAAGTCATATTAATCTGAATGATGTACAGAAAAAAAAATGAGAAACAATACTACATTGCATAGGATGGAATAAGAATTTGCAATTAAAATATATTTGTTTACATTACTATTTTTTGTGTTCATTTCACTTCTACGATACATTAAAAAACATTTTTAGCAACTGTTCATCTTTCATCAATAAAGTGGTAGGCC	6.80616	Q9UN88	RecName: Full=Gamma-aminobutyric acid receptor subunit theta; AltName: Full=GABA(A) receptor subunit theta; Flags: Precursor
LYa_b1_contig_288422 (1..670) consensus	2615.05	3.67928e-23	GAATCTTTTTTGCTTCTTGGTACAAATCTTCTGGATTATTCCACCCCTGTGCGATCAACCCATCAACAATATCGTTATGCTCACGCATAAATGCAGTATGCACGACTGTCAACATTGGAACCTCTGCTGGTCTATTGTCCCCAGATTTGAAACACTCTTCCCCTTCTAAACATTCAGATCCAGCGGGACCAGTAGGAAGAAGTCTGTTAGGACCTTCTTGAAGTTTGCCTGTTCCCAATACTCGTAAGTCCTCTTGTCCAGCAGGTGTGTTTCCATACGTCACAGAAAGATCAAGAAAAGATGTTCTCTGATTTATTTGATTTCTAGATTCCGGAGGGCATCCTGGAGAGGCACCAAAGTCGGATCTTACAAAGTGCATACATGTTGTCAGGAAATCAC…	6.506e-30	H2A0M7	RecName: Full=Peroxidase-like protein; Flags: Precursor
LYa_b1_contig_190282 (1..593) consensus	2487.25	4.04661e-13	TCACGACGAAGTCTCATCAATTCTTGTTCACGTTTTTTGTTGAGGTCCATTTGAGCCTGTGTAGCACCGCCTTGTTCTTCCAGTTGAGAACTAAGTTCGTCCAATTCCCTAGCCAGTTCATTGCGTTGTTTCTCAACTTTAGCTCTTGCAGCTCTCTCGGCTTCCAATTCTTCTTCCAATTCCTCAATAATTTGTTGAAGTTCCTTAATTTTCCTGCTTTGATTTGCATTAACTCCCTCGCAGTCCTCAATTCTAGAATGCAAACTGTTGAGTTCGACATCTTTCCTCCTGACTGCTTCTTCCATTTCTCTCTTGACACCTTCTAGTTCTTCTACAACTTCTTGTGTTGCCTTCAAGTCTTGTTCAACCTTACGCTTGGATTTCTCAACATCTCCTCTG…	2.911e-41	P24733	RecName: Full=Myosin heavy chain, striated muscle
LYa_b1_contig_451730 (158..362) consensus	2485.46	8.52512e-31	CGTCCTCCACCATAACCTCCATAACCACTGCCTCCGATACCACCACCTCCGATACCACCATATCCTCCATAACCACCACCTCCATAACCACCACCACCGTATCCACCGTATCCGTATCCACCTCCATATCCTAATCCACCTCCGTATCCACCACCGTATCCACCTCCGTATCCGCCGCCATATCCACCACCGTATCCACCACCAT	0	not available	not available
LYa_b1_contig_452475 (1..343) consensus	2449.63	3.36265e-50	TACACCTGGAGATGGTGTTCCTGTTGCAGAAGGTTGACCGGTAGTTACTGCTGTAGATGGTCCTCCAGTTGCAGAAGGCGGGCCAGTGCTTACACCGGTTGATGGTGTTCCTGTTGCAGAAGGTTGACCGGTGGTTACTGCTGTAGATGGTCCTCCAGTTACAGAAGGTGGTCCAGTGGTTACACCTGGAGATGGTGTTCCTGTTGCAGAAGGTTGACCGGTTGTTACTGCTGTAGATGGTCCTCCAGTTACAGCAGGTGGACCAGTGTTTACACCTGGAGATGGTGTTCCTGTTGCAGAAGGTTGACCGGTGGTTACTGCTGTAGATGGCCCTCCAGTAACA	1.53981	Q9DBI2	RecName: Full=Bardet-Biedl syndrome 10 protein homolog
LYa_b1_contig_366998 (2..369) consensus	2331.79	6.93515e-13	ACCACCACCGATACCAGCACCGCCGCCGAATCCAGCACCACCTCCTCCTCCGTAACTACGGTTAGTTACACTTCCTGGTAACACCTTACAGCATGTAGTCCATTTCCCTGGGAATAAGGGTGTTAGTCTGCAATACTTGTCCAAAACAAATTCTCCTTTAAAACATTGTCCTTTACGACAGGTACACCATACTTGACCACCTTTCTTTCCTCCACCACCTCCTCCTCCTCCTCCTCCACCACCACCTACTAGCAATAGTCCACCACCGCCAATACCAGATCCAAATCCTCCGCCTCCGCCGCCGCCATACCCAACACTATAACCTCCTCCGCTTCCACCACCATATCCTCCTTTTCCCCAACCACCTC	4.02219	Q2KID9	RecName: Full=28S ribosomal protein S5, mitochondrial; Short=MRP-S5; Short=S5mt
LYa_b1_contig_453600 (3..244) consensus	2224.7	2.07583e-22	CCGCCATTTCCATTTCCATTTCCAGCGCCATTCCCATTTCCATTTCCACCGCCATTTCCATTTCCATTTACACCGCCATTTCCATTTCCATTTCCATTGCCATATCCATTTCCATTTTCATTTCCACCCCCATTTCCATTTCCACTGCCATTTCCATTTCCATATACAGCGCCATTTCCATTTCCATTTCCACCGCCATTTCCATTTCCATTTCCAGCGCCATATCCATTTCCATTTACACC	0	not available	not available
LYa_b1_contig_129600 (43..1567) consensus	2194.58	0.000230522	CTGAACGTCCGCAAAGATTTTCCAGCAAATATGGAACGTAAAAATTTAGATAAATTGAATATGGAATTCAGAATAGATGCAGCCATACACTCTACAATGAAAAGATATCCAAAAGAAACTTTGAGCGAAGAACAAAAAAAGAAATTGCAAGAAGCAGCCAGATCAACAATTGAAGAGATATCCCTGACCTTAAAGAACAAAAAGGAAAGAAAGAAAGGTGTAAACGCAATTGCACATTTGCAAACAGAGAGGGTAACGAAGATTAAGAGATCCCTCGACATGAAAACGTATTCAGTCACTGTTAGCAACGATTCGAAGAAAGTTGAATTTAAACGAAAGAATAAAGAGTTCCATGCACCAATTCTGCTGAAAACATCAGAAAACTTCAAAGATGCAAGC…	0.0985018	Q13CY3	RecName: Full=Cytochrome c oxidase assembly protein CtaG
LYa_b1_contig_217582 (15..3691) consensus	2100.43	6.94953e-21	GAAACTTAATATACTGTTACACGAAAGCTACAGAAGAATTGTTATAAAATTACTAAGCATTCGAAAAGAAAAAAAAATGAATGTCCCTCTGATATCTTTCGTCCCTCTTTTGACACAACACAAAAGTAAACGGTATGTTACATAAATTAGTATATTAAGCACTATGAAATAAGGTTAAGACTTAAACGTACAATTTGACTTATAACAAATTCTGAAACATTAAGACTGAAGTAATTACTCAAATTACTTAAGTAACTTTAATCCAGCAACGGAACATCTTTTCACTCTACAAGTTACTATTCATAGTTAAACATTTTTTAGGGTTTCTGTCATATCTTTCTGTTTGTTTTAAATAAATCGGTAAGGTCACGTTATGTTATCTAATAAAGCTAACAAGAA…	4.744e-100	Q3UQ28	RecName: Full=Peroxidasin homolog; Flags: Precursor
LYa_b1_contig_5983 (10..442) consensus	2053.4	2.91255e-12	CTAAATGTGTTAAGACTTGAAGGTTTCACCAAGAAAAATGGATATCGCAAAAAGATGGAAAAAATTGGTATCTTAGTCACAGACGGGAAGTCCACAAATGAACAGGAAACACACTCTGAGGTTGAATTATTGGAATCTGAGGGTATCAAACTGTTTACCAAGGGCATAAGTGATGACATCGATGAAGAAGCACTAAGAACCATTGGTGATGAAGTACCAGAAATAAACTGCTTATAATTCAGCATCTACTTTATATTTTACCGCTACATGTTATACATGTGTTATAATTAAAACATTTTTGAATGGAATAAAACAAACAAACAGAATCCTTTCACTATTGTCAACTAAGTGAATTGAGAAATAAAAGCAAATAAATTCAAATGAGAAGTTCATCTCTCC…	1.339e-06	Q28902	RecName: Full=Collagen alpha-1(XII) chain
LYa_b1_contig_324222 (1..695) consensus	2005.06	1.0871e-29	GTCTTTCAGAGGTATCAGTCCATCTTTGGGATTCAGCAATTCAAAGCTTTTTCTTACCAAGTTCTCATTTTCATGGCCAAATGCTTGGAAAGCAATAATATATTCACTTAGTTCAATCGATCTATCTTTATTTGTGTCAATGACGTCAAACAGGACATTGAAACATTCGGTCATCTTTGCAGTGTATTTTGCTTTATCTGCTTGGTATTCTGACCCACATCGCTCCAAGAATTGTTCCAAAGATATTTCTCCGTCCTTAGACTGCAAGATGTATTTGATCCACCATCCTTCCATGTCAATCTTTACCCCACTTGCTTTGTCGCCAAGAAGTTTGTGTAGTTCGGCAAATTTACTGCGGGATTCCTCAACATCTGCAAATGAGATTTTGCCATCATGATT…	1.401e-59	P02637	RecName: Full=Sarcoplasmic calcium-binding protein; Short=SCP
LYa_b1_contig_318755 (1..535) consensus	2001.7	2.66859e-37	GTGGAATCCCAATAAGTAAGAGGTGTACCAAGTGCTGATTCCATTAAAATCAAGTAAAGTCGGTGCCATGGTAAAAAGTTTGGTCCGAAATGAGCACTAGCTACCGCAATTCCGTGAATATCTGCAAGGACATTATATTTACTTCTTCCATTCTTGTCAATCGTTTCATACTTAAGCCGTCTAACATTTCTAGCAAAATCAGCCCAGTGTTGGTATGGTGCAGCTCTTACTTCACGTCTCAATCTCCTTGGAAATAATCCAACGTCCCTCTTATGTCTTGTTTTATCTAAGTTATCAGCATCACTTATGACTTTCCTGAACAAGGATTTGATATAGTTTTGTTCGTCAATAGTCAAGTTCTGTGTCCAACTGTGAGTATGATCGATTGAAATGAAGCCA…	8.031e-13	H2A0L0	RecName: Full=Tyrosinase-like protein 1; AltName: Full=Tyrosinase 1; Flags: Precursor [Pinctada margaritifera]
LYa_b1_contig_234417 (1224..2030) consensus	1907	6.33731e-43	CATTGAATCCTTGTGGTACTCTTGGAACAAATTCTCTGACTTCATGGTGACGTGGTCTGTTCTGGACAATTACGTTTGGTGTTTCATATGGAACATGTTCAACATGAGTTCTGTGTCTGGTCAATTTGACTGGTCTTGGTCTTGGTACATTAACGTGGACGTCGTAATGTTGAACAACTTCTCTTGTGAATGGTACTGGCCTTGGTTTGTCAATTGTGGCGATCAATGGAACAGGTTGGAAGTGTGGTACCTCAACTTTTCTGTCGTAAACCTTTGTGATTTTCTTGAGGAAGTCGACAGCAACTGGTTTGATTACTGTGAATGGTTTTGGAACAAATTTCTTCCTTTCAACTTCGAATGGTGCATCAATATGCTCAACCTGTACAACATGATTGTCGT…	7.651e-07	H2A0K6	RecName: Full=Valine-rich protein; AltName: Full=Alveoline-like protein; Flags: Precursor [Pinctada margaritifera]
LYa_b1_contig_452342 (1..387) consensus	1898.09	1.01761e-62	AGTTACAGAAGGTGGTCCAGTGGTTACACCTGGAGATGCTGTTCCTGTTGCAGAAGGTTGACCGGTGGTTACTGCTGTAGATGGTCCTCCAGTTACAGAAGGTGGTCCAGTGGTTACACCTGGAGATGGTGTTCCTGTTGCAGAAGGTTGACCGGTGGTTACTGCTGTAGATGGTCCTCCAGTTACAGAAGGTGGTCCAGTGGTTACACCTGGAGATGCTGTTCCTGTTGCAGAAGGTTGACCGGTGGTTACTGCTGTAGATGGTCTTCCAGTAACAGAAGGTGGACCAGTGCTTACACCTGGAGATGGTGTTCCTGTTGCAGAAGGTAGACCGGTGGTTACTGCTGTAGATGGTCCTCCAGTTACAGAAGGTGGTCCAGTGGTTAC	0	not available	not available
LYa_b1_contig_453368 (41..263) consensus	1894.63	5.45884e-12	CAGGAACACCATCTCCAGGTGTAACCACTGGACCACCTTCTGTAACTGGAGGACCATCTACAGCAGTAACAACAAGTCAACCTTCTGCAACAGGAACACAATCTCCAGGTGTAAGCACTGGTCAACCTTCTACAACTGGAGGACCATCTACAGCAGTAACCACCGGTCAACCTTCTGCAACAGGAACAGCATCTCCAGGTATAACCACTGGACCACCTTCTGT	5.31537	P16846	RecName: Full=Tegument protein UL23 >gi|384952471|sp|F5HDM3.1|UL23_HCMVM RecName: Full=Tegument protein UL23
LYa_b1_contig_410202 (1..395) consensus	1877.89	6.83728e-21	ACACCATCTCCAGCTGTAAGTACTGGTCCACCTTCTACAACTGCAGGACCATCTACAGCAGTAACAACCAGTCAACCTTCAACAACAGGAACACCATCTCCAGGTGTAAGCACTGGTCCACCTTCTGTAACTGGAGGACCATCTACAGCAGTAACAACCAGTCAACCTTCTGCAACAGGAACACCATCTCCAGGTGTAAGCACTGGTCCATCTTCTGTTACTGAAAGACCATCTACAGCAGTAACCACCGGTCAACCTTCTGCAACAGAAACACCATCTCCAGGTGTAAGCACTGGTCCACCTTCTGTAACTGGAGGACCATCTACAGCAGTAACAACAAGTCAACCTTCTGCAACAGGAACACCATCTCAAGCTGTAAGTACTGGTCCACCTTC	0	not available	not available
LYa_b1_contig_320252 (1..375) consensus	1868.75	2.55253e-21	GTGGAAATGCAGGAGGAGCTGGGGCAGGGCTTGGATTTGGAAATGGCCTTAATGTGGGAACTTTACCATCAACAGGAACAGGCGCTGGCACCGGAGCAGGGAGTAGCACCGGTTCCTCATCGTCAACTGGAACTCAATTACCATCACAAACTCTCGGAACATCGAACACTGCTGGAACTAATGCACCGAGTTCAAATGCTCTATGGTCTGGAATGCCAGATATAAGCTCGTTTGGAATGACACAAGGTACGACAGACCAGTCTGGAATGACTTCAGGCATGAATGGTCTGTCTGGAGCGACACAAGGTGGTGCGGCCGGTATGTCACCCAATGGTTTCGGAGGAAACAACCCAATGAATGGAATGTTTTTACCTC	1.70942	Q9VYV5	RecName: Full=Alpha-(1,6)-fucosyltransferase; Short=Alpha1-6FucT; AltName: Full=GDP-L-Fuc:N-acetyl-beta-D-glucosaminide alpha1,6-fucosyltransferase; AltName: Full=GDP-fucose--glycoprotein fucosyltransferase; AltName: Full=Glycoprotein 6-alpha-L-fucosyltransferase
LYa_b1_contig_393773 (208..2377) consensus	1768.71	1.34743e-20	TACCGAAGCAACCAGCAGGTCCTAGAACAGTTTTTTTTAGGATGGCATTGCTGTGGTGGTTATTATGCTTGGTGTCGACTGTTTGTGGGCATGGACCCAGTAATTTCATAGGAGATTATGAAACATCAGCCATAATGGAGGCAGTAAATACGGTTGATGGTCATCATCATCAGATGATGGTATTTGGACAACCACGAACAAGGGCTGGGACAATCATCAATGGTAAACGAATGAACGAAGCAATGACCAATCTATATCTGTTCAGTAGACATATGTCCGGTCCAGAATATACAGACACCATGACGAGATCTGCAAAAATTTCTTGTATGGCAACACAAATAATGTTGACAAGAGGTGATGTACCCAATGATGGAGCGTTTCAACAAAAAATGGCACCAT…	9.13e-100	H2A0M7	RecName: Full=Peroxidase-like protein; Flags: Precursor
LYa_b1_contig_324692 (342..1217) consensus	1745.51	9.00032e-21	GCTTCCATACTAATTACTTGTAATCCATTTGTTCCTGATTCTGTGGTAGGTGAAAAATCTATATAGAAGACATCCCCTTCTTGAACTCCTTGTGTAAGAGGCTGCAACCTAGTATCCAGATAAAGTAGTTCCACTGGAGTATATGACTGTGTATTATCTTGTGTTGAACCTTCACCTATCCTTCTTGGATAAACACATTTAAAGTTGACAATTCTATCTCTCAGAGGGTTGTATACTCCTTCCTTCTCTGAGACGGCTACATCTATGGAATATGTCACTTTATCAGGAGTAACCGTTCTGTTTATTGCTCTGTGACATGGGTTTGTTGTTTGAAGTGATAATGGAGTTATCAGTCTGTATGATCGTAGTAAAGTAGCGTTCGAAGCCCTGAAGTTTGAA…	1.054e-26	P86785	RecName: Full=Gigasin-2; Flags: Precursor
LYa_b1_contig_271680 (1759..2545) consensus	1743.23	1.41077e-70	GAACCTCCAGAACCTCCTAGCCAATTCCACCATCCAGCACCTCCACCTCCGCCTGAAGCGGCTGCTGCGGCTGCAGCGGCTGCTGCAGCTGCTGCTCCTCCAGCTCCTGATCCTGCTCCAGCACCAGCACCAGCTCCAGCTCCAGCTCCTGCTCCTGCTCCTGCTCCAGCACTTGCACTTGCACTTGCACTGGCGAATGCACTGACCAATTGTGATCCAAGATTTACTAATACTGAGAGAAGTCCTTTGAGATCGTCATCATCATCATCACCTCCGTCACTACTATCACTGCTTCCACCACTACTGTCTGAGCCATCACTTCCGTTACTGTCTGATGAGCCATTGCTATCGGAACTATCATCGCTGCTGTCAGAACTGTCAGAACTGTCTGAACTGTCT…	0	not available	not available
LYa_b1_contig_233149 (1..289) consensus	1638.63	1.26543e-70	TCGGTATAGGAGTAGTTTTTGTCGGTAAAGGTGTAGTTTTCTCCGGCGTTATACTGATGGTAGTTTTCGTCGGCACAGGGGTAGTTTTCTCCGGCGTAATTGCAGTTTTTGTCGGAAGAGTGGTAGTTTTTTGAGGCGTAATTATAGCTTTTGTCTGAAAAGGTGTAGGTTTCTCCTGTGTTATTATAGTTTTCTCCGGTGTAATGGGCGCTTTCGTCGGAATAGTGGTTGTTTTCTCTGGCGTAATGGGTGCTTTCGTCGGAATAGTGGTTGTTTTCTCTGGCGTAAT	0.968675	Q54G14	RecName: Full=Uncharacterized protein DDB_G0290685
LYa_b1_contig_200790 (54..2943) consensus	1632.26	3.41477e-35	GTCAAATTGTAACCGATGACTAAACATAAGTAAACATTTGAAAGCCCCCCATAAGAAGAATTGATAAACACATTTGTGTAAACAAAATTGAAATTAAGAGATACTTTCATAAAGTATTGAAATTAAATGATAAGAAAATCGAAAATAATTAAAATATGCAATATTTATCTAAAATTAAGAGAATACATTGTGTACTGCGGACCCTTGAAATGTCATACCATTATGTTGTATCATCAGAACATTAAAATGTATTGCAACACATTTGTTTAATCATATTAGTACCATTTTCTTATACAAAAAGCTCACACACAACATATTTAATCAATTGATATGCTCGAAAACGAAGCTTGAAAAGACATGTTTCATTTAAATATTATTTTAAAGATATAAATCTTAATT…	4.436e-49	Q9WVT6	RecName: Full=Carbonic anhydrase 14; AltName: Full=Carbonate dehydratase XIV; AltName: Full=Carbonic anhydrase XIV; Short=CA-XIV; Flags: Precursor
LYa_b1_contig_452088 (1..358) consensus	1623.03	2.13158e-38	CTGGAGGACTATCTACAGCAGTAACCTCCGGTCAACCTTTTGCAACAGGAACACCATCTCCAAGTGTAACCACTGGTCCACCTTCTGTTACTGGAGGATCATCTACAGCAGTAACAACCGGTCAACCTTCGGCAACAGGAACACCATCTCCAGTTGTAACCAGTGGACCACCTTCTGTTACTGGAGGACCATCTACATCAGTAACAACCGGTCAACCTTCTGCAACAGGAACACCATCTCCAGGTGTAAGCACTGGTCCACCTTCTGTTACTGGAGGACCATCTACAGCAGTAACCACCGGTCAACCTTCTGCAACAGGAACACCATCTCCAGGTGTAAGCACTGGTCCACCTTCTGT	9.42684	Q8GS71	RecName: Full=Kinesin-like protein KIN-4A; AltName: Full=AtKINESIN-4A; AltName: Full=Protein FRAGILE FIBER 1
LYa_b1_contig_284200 (1..1271) consensus	1562.65	6.96552e-20	GGTTGACCGGTGGTTACTGCTGTAGATGGTCCTCCACTTACAGAAGGTGGGCCAGTGCTAACACCTGGAGATGGGGTTCCTGTTGCCGAAGATTGACTGGTTGTTACTGCTGTAGATGGTCCTGCAGTTACAGAAGATTGACTAGTGCTTTCACCTGGTGATGGTGATCCTGTTGCAGACGGTAGACTTGTTGTTATTGCTGTAGATGGTCCTCCAGATGCAAAAGATGAACCAAGGCTTACAACTGGAGATGGTGTTCCTGTTGTAGAAGGTATACCGGTGGTTACTGTTGTAGATGGTCCTTCAATTACAGAAGGTGGACCAGTAATCACAATTGGAGACGGTGTTCCTGTTGCAGTAGTTTGACCTACTGTTACTGGTACAGATTGTAATCCAACT…	0.203477	Q9MAC5	RecName: Full=Polypyrimidine tract-binding protein homolog 1
LYa_b1_contig_292728 (1..421) consensus	1482.72	6.2653e-61	GACGATTTTTTAGATTTCTTTGACTTCTTTGACGATTTCTTCGTGTCTTTTGAACTTTTAGAACTTGGCTTCTTTTCTAAGCTTTCTTGCAAGGTTTGAACTTGAGTCATCAGCGACATGATTTCCATAGGTCCCATCTTTGCTCCTACTTTGTTTGGGCCATCCAGCATCGACATTATTCCACTGAGGTCAAACGGATCCTCCTTGGTTGTCTTCGCCGCATACGTCACGACTACAAGAAACGTCCATACAGACACAACCAAAAGTAGGCTGTTCATTGTAGGTCAGCACGTATGCTTAATTTAATCGGAACTTTGTCTTTGAACTAAAAGTCTTTTTAGTGAACCTCGGCGTATTTAGCTAAAAGCTTTCGTAATTTATTCATTGCACGTGAATTTT…	8.55041	P29931	RecName: Full=Bifunctional adenosylcobalamin biosynthesis protein CobP; AltName: Full=Adenosylcobinamide kinase; AltName: Full=Adenosylcobinamide-phosphate guanylyltransferase
LYa_b1_contig_428429 (1..249) consensus	1457.45	9.61037e-11	GTGACCTCCAGATGCACGACTGCCACCTACATTGTGGATACCACCAGATGAATCTAAGCTGCCTGTTGAAGAATGACGAGACGTACCAATCATACCATCAGAAGATTTTCTAATGCAGAAGCTGCTGCAGCCTTCATGTACACAAGCATATCCTGTTCCACAGGCTAAATCTTGCCCACATTCATTTGTACATTTTGTAGATGATCTGCCAACCCCAGATGATCCACTGGACATTGCAGAGTGGGAATT	2.22307	P86730	RecName: Full=Perlwapin; Flags: Precursor
LYa_b1_contig_237893 (34..882) consensus	1443.66	2.40665e-58	CTTTAGTTTTCTGTGTTGTTTCTAGTGTACTATTATTCGTATGTTTGTCTTTTTCTTTTTTACACGCCTATTTACGCCGATTTACAATGTGAAAGAGTGACTAAATGTATTGTTTGCACCCTAAAATGAGAATAACAATACGTCATTGATTGAAGTTTTATTGTTTTCTATGTTTTAAACCATTCACCATTGGTGTACGCTTTTGAAAATTTTACACAAAAGACATTAGATTTTGAAACGGCTGATGTCTTGGTCCATTATGAGACCTGTCAGATTTTGATTAATGCAATCAAAAACATAACAACTAATAGAAACCAAGACAAATTTATGTAAAATATATATTTTAGACGCCCGAAGATGATGAGTACAGATGGCAATATTTAATATCTACATTATATG…	2.59186	Q57998	RecName: Full=Uncharacterized protein MJ0578
LYa_b1_contig_425148 (383..2422) consensus	1398.95	1.22811e-10	TGCACATTGTCCAAAGAGACATTTCACTTGTATAGTCTTTTGTGGTTTACATATAACATCTGATACATTTAGAACTTTGATAATTCACAGATATACCACAGGACCTTCTTTGATAGAGACAAATCTTCCCTCGATGTCAGACAACAATTCGAATTAAAAATGATCCTCGCTTGACATTTGACACAAGTTTAGAATCGCAATTCGAGTGATACATGTGTAGCAATGCCACAAAATAGATTTTTTTGTTGTCTTAAGTATCGAGTAAAATGCATACAACATTGTTTCGAACATTCATTCTTAATACAACCATCATAACCATGCGTTTAATACAAACATGTTCAAAAAGGGTTATCCTCATTAGACAATTATTAAGGATTTCTCTTGATATTTTGTTACATT…	4.05756	P19077	RecName: Full=Nitrogenase iron-molybdenum cofactor biosynthesis protein NifN
LYa_b1_contig_390606 (1..669) consensus	1339.97	1.83237e-41	GAGAAAGCAAAGGTGATACAAAAGAAAACAGTGGAGAAAGCAAAGAGGATACGAAAGAAAACAGTGACGGGAGCAAAGGTGGTCGGAGTGGGAAAAGTGGCGAAAGCAAAGGTGGTCTAAGTAAAAACAGTGGCGAAAGCAAAGGTAATCGGAGTGGGGAAAGTGGCGAAAGCAAAGGTAATCGGAGTGGGGAAAGTGGCGAAAGCAAAGGTGATCGGAGTAAAATCAGTGGCGAAAGCAAAGGTGGTCTAAGTAAAAACAGTGGAGAAAGCAAAGAAGGGAGTGGAGCATGCAAGTATGATCTAATTTTTGTCCTCGATATGTCATCATCACTTGGACCTAGTGGGTTTGAAAAGACCAAGGACTATGTTATTGAAACAATTAACAAAAATAAAGTGG…	7.538e-19	P32018	RecName: Full=Collagen alpha-1(XIV) chain; AltName: Full=Undulin; Flags: Precursor
LYa_b1_contig_219795 (1..485) consensus	1317.47	8.51005e-19	GACACCTGATATTTTCCCGGGTGTACTGTTAAAAATCGATAATAGCCATTATTATTAGTCTGTACATAACCTCTGCACCTTGCAGTACCTTCATACTTTCCTCTTCGATCTGCTTGCCAGATTTCAAGTCGTGCTCGAGGAATTGGAGTTCTACAGTTTCTTTCGTAAACATATCCACTTACAATCAAAGCCTGATGCCTATACCTTGATGCATCGGGACTACACAATCGATGTAGCTTAGGGAAACTAGGACGATAGTACGGACCATAAATGTCTGCTGTAGTTGGTCTACATTGAGTGATTCGTGATCTACGACGATTTGTACGACGTCCTCTAGCCCTTCTTTGACTTTCAGTCAATGGTATTAAGTCAAGTAGAATCAGCACAACCAGAAAGAAC…	3.136e-05	Q6F4M7	RecName: Full=Hydroxyquinol 1,2-dioxygenase
LYa_b1_contig_323666 (1..294) consensus	1307.45	6.53242e-19	CGCCAGCACCACCAAATGGATTCATACCAGCGCCGGCACCACCAAATGGATTCATACCAGCGCCGCCACCGCCAAATGGATTCATACCAGGACCACCAAATTGTCCAAATGGCGGTGGGGGTCCATTCATTCCACCAAACGGCGGAAGTCCAAATTGTTGTCCACCAAAAGGTGACCCTCCGGGGAAACCACCTTGTCCAGCACCACCACCTGGTTGTCCAAACCCATTCAATGCATTGGCTCCACCTGTAGTGCTTGTTTGAGTGCTTGGTTGAGTGCCTGTTTGAGTGCCTG	7.64201	Q6CSF8	RecName: Full=ATPase expression protein 2, mitochondrial; Flags: Precursor
LYa_b1_contig_97255 (46..3138) consensus	1297	7.81384e-61	CTTTAGTATTCCGAACAATTAAAAGTTTTATGAGCAGTTAATTTAATAATATTATCATATCAATAATAATGCAAGTCGACAAAACAGTGATGACTACTAGTCTAGTATACAGGATGTTTTCCGGAGAGACCGAGAATGTTAAGAAGTCGGTGAAGTTTTAAAAGCTATAAAAAAGGTATTATATGCCAACAAATTTATTGTAGAAAAATACATAGAGCTGATTGTAGCACAAATAAATATGACAGATATCTTTTTGTGTCAATTTATAGAACACCAAGCAAATCTGATATAAACTATTTTAAACAAATTTTATCAGAAATAAATGATTTAAAACTAAAGTTTAAATATTTAACCTTGGATGAGTGGAGACCTTAATCTTCCTGATATAGATTCGCCACC…	1.431e-09	P21328	RecName: Full=RNA-directed DNA polymerase from mobile element jockey; AltName: Full=Reverse transcriptase
LYa_b1_contig_114407 (4..1347) consensus	1277.38	3.10189e-45	TTTTTTTTTTTTTTTACGAGACGTTTTTTTATTTGTCAAAATATTCATAGAGACGTCGACAAAATTTAACAAAAGCGTTGATTAAGATAAAACAAACGCATCAGTTTGTTACAGGTCCTTTTTGTATCAAGATAACATCACGGAACCTCATTTTGACTGATCCGTTTAGACCTTTGTTTGAAATACCGACCTTTGCATACGGATAATTTCCTAGTTTCATGTCAGCATATCTACCACATGGACCAGTATAGTTAACCAGTTCTTCTTGTGTCTCAGTATCTGTAACTTGAATCAGACAATCCTGCTTGTAAGACCAACGCGTAAAGAATCGTAATGATAACCATTCCTTTTTGTAAGGCAATGGCGCCTTCCATATTTTCCTCCAGGAATAAGAACCAG…	0.0871742	Q6F9I9	RecName: Full=Coenzyme PQQ synthesis protein E; AltName: Full=Pyrroloquinoline quinone biosynthesis protein E
LYa_b1_contig_143804 (1..408) consensus	1273.78	3.90586e-10	GGTATTCAGTGTACAACAACTAAATGAAATTGGTAATCACAACTGTTGATTACGCAAACGACGAACAATGTTCTTAAAGCTTATATTACTGTACGAGATACATACACCTTGTCGCTAATCCCGGCTGACCCGAGAATCTGTCGCTTGAACTTTTGACATCATACAACAATCACTTTTCCATTGTGGCATCAAATATTTTGTATTATGACGTCAAACTTTACGGGATCATGTGTGATGACCAGTAATGGCGGACAAATAGCGATAATGTGTATTAAGCAAACGTACTTTCATTTAAGTGTTTTGCAACTCTGTTAGTTTAAAATAATTGAATTTTGTGAAAGGTCATCAAATGTGTTTTGAAAATTGATTAATGTCATTTTAAAGGTGTAATTTGATTAA…	0	not available	not available
LYa_b1_contig_243251 (1..487) consensus	1209.64	4.92558e-10	TATGGTGTACCTGTCGTAAAGGACTCTGTCTGAAAGGAGAGTTTATTTTGGACAAGTATTGCAGACTAACACCCTTATTCCCACGGAAATCGAATACATGCTGCAAGGTGTTACCAGACAGTGTAACTAGCCGTAGTTACGGTGGAGGTGGTGGTGCAGCTGGAGCTGGAACCGGAAGCGGAGCTGGAATCGGAGGCGCAGGTGGAATCAGTGGCGGTGCTGGAATTGGTGGCGGAGCAGTATATGTAGCTGGATATAGTGGAGGATCTGGATATGGGGGCAAATCTGGTTATGGAGGAGGATCTGGTTATGGAGGAGGATCTGGATATGGTGGAGGATCTGGATATTGGGGCGGATCTAGTTATGGAGGAGGATCTGGTTATGGAGGAGGATCTGGAT…	0	not available	not available
LYa_b1_contig_380680 (1..759) consensus	1209.49	4.04999e-25	TTTGCATATTTTGTTGATTAACAAATGCATTATTAGATTTTAGTTGGTTCTCATGCATTTGTGGGTTACCTTGCTTATCATGTTCATGTGGGATATTATGTTTATGGAGGGAAGAATGGAAGGCATGCGACATATCATGGTGCATTCGTTGATTGTGATGTTGATGCATATGTTTCTGATGCTGATGATCGTTGACGGCTTGCTCAGATTGTCGTGGGATTTCGGGAACGGACTTCGGCTCTTGTGGACCTAGATGTCGGTGTGGACCATCAGGGAATAAGCCATTCATTAATGAAGCTGGGGTCAAGGATTTTTGTGTTGGATTTGTTCTATCCTTCTGCATTTGACGGAGGAAATGTTGACGTTGTTTTAAGATGGCGTCAATGCGTCTCATTATCA…	1.5922	Q8JVB9	RecName: Full=Uncharacterized protein p4
LYa_b1_contig_425005 (1..208) consensus	1201.59	4.62796e-10	TTGTTCCTGCTGTTCCTGGTGTTCCAGTTCCAAATGCTGTGCCGACTAATGAGTTTCCAGCTCCTCCATCTCCACCAAACGCTCCTAGTGTACCAGCTCCATTTCCAAATTGTCCTTGTCCACCCGGTGCACCCCCAAATGGATTAAACTGGCCACCTGGTCTGCCGCCTGGTCTGCCGCCTGGACCTCCAAAGCCTCCGAACTGTCC	5.8612	O70418	RecName: Full=RING finger protein 112; AltName: Full=Brain finger protein; AltName: Full=Zinc finger protein 179
LYa_b1_contig_278128 (6..1016) consensus	1184.97	1.11747e-09	TTTTTTTTTTCAAAATGTTATCAGATTTATTTTAATTTGCATTCTTTGGAATGGTGTTTGCTTTGTTGCCAAAAACAAGTGTAATTCTGTGGAATAATCTATCTATAATACCTAAAACCTTCTATATTTCATAAACAATAAAAGAATAAAAGATTTTAGCACTCTCAACGCCTCATTTTCCACTTATACAGCCACATTCAGTTACAATCATATTAGGGAGAGATGTAAATATTATATTGCCATTATTATCATAATATACTATCCTTAAATGTGTACTTTTTGTTTCGGAACATGTATTGTTAGTTGTGCATGTGCCTTCACACACGCCCGTTTCAAACGATTTCGGTGCAATAATCCAGTCGGACCACCCGATAGTTTTGAAATCAACTAATAAATTGT…	1.41e-14	P04088	RecName: Full=Inhibin beta B chain; AltName: Full=Activin beta-B chain; Flags: Precursor
LYa_b1_contig_181643 (11..361) consensus	1180.21	3.3856e-18	CCGAACTAGAAAAGAATATCAAGAGATATCAACAACAAGTTATAGAAATACAAGCACAGCTTGAAGATGAACAACGCCAGCGCGAAGAAGCACGTGAATCATATAACATGGTAGAAAGACGATGCAACATGCTCCAGGGAGAATCAGAGGAATTGAGAACAGCCCTTGAACAAGCAGAGAGAGCAAGAAAGAACGCAGAGAATGAACTTTATGAAGCCAGTGATAGAGTCAATGAATTATCTGCTGAAGTTAGTTCTGCACAAGGACAGAAACGTAAACACGAATCTGATATGCAGGCTATGCAGACTGATCTTGATGACATGAGCAATGAGATTAAGGCTGCTGATGAGC	7.594e-37	P24733	RecName: Full=Myosin heavy chain, striated muscle
LYa_b1_contig_11532 (43..336) consensus	1152.61	0.00470824	CTTGGTCAGGTGCCCCTACATCATATACGCCTATATCCATAACTGGTAGGGATTTTGTTCTCTTTGTATTAATCTCTAGAACTGTTCTTCCCCATTGACCATTCTTAACCTTGCAAGAATCTTCTGCCACCTTGTATCTGATGCTCCTCTTGCCATTGACAGACATTGTAGTATCATCAAATCCAGAAAGTTGGATAGATTTCTCACCACTTCCAATGGCAATAGAGTTTTTACATTCATATGTAATTTTCTGGTTAACCTTTTGATGGAGATACTGAAGGAATTTTATCTGTG	9.839e-21	P13941	RecName: Full=Collagen alpha-1(III) chain; Flags: Precursor
LYa_b1_contig_372725 (187..1669) consensus	1148.04	5.84348e-18	GTTTTTACAACGGTCCAAACTGTTCTACATAAAACATGAATATGTGGAAATCCGTTTGTTTCACCATTCTAATCTTAAAATTATCATATGGAAAAATACTGAATGAGACACATGGCATGCTGGACGCAATGACTGTTGGTCCTGTGAGACACATCTTACAAAGTACTACGACATTTGAACCAATTGAAGTACCATCTCTTTCTATAATCAGGCAACTTAAGATTGAGTCGGAAAATGATCACAAATACAAATTGAACGATAATTTAGATGCTAAAAAAAGAGGCATCGACACACCTGATGGTAACCTAACTTCAATGTTTGGACCACATCTTATTACAAAAATGGAATCAGTTTTGATCCATGAACAAGGGTTTATTTATGGAGACATTGTGCATCGTG…	9.847e-42	Q3UQ28	RecName: Full=Peroxidasin homolog; Flags: Precursor
LYa_b1_contig_237069 (70..566) consensus	1103.98	1.08117e-09	TTCAGTTTTTAAACTTTAATTTGAAATAAATTAAATAAAAACAAATAGTTGCAAAACAACACTTACTCACTTTTAAAATAACAGTGATTAACAATTAAGAAACATTATCTGTCATAATTAGTAAAGGTTGTTAATCTGAAAAAATGTACAATATTCAATTTCTAAATAACTCAAAATTAAAGCAAAAACATCGTTGACCCCGCCCCTATTTATGAGATGTTACAATCGTTTGGATATGTTATAACAATTAGTTATAGTTCTTTCTAATCCTTACCATTAACCTAAATTGAGTCCATTGCCTCTTTCTAGTACAATATTAAAATTAACATAACTGACACATCCATTTCTCCGACAAGATCTTTTTGGACGCACAACTAAATCCGAATGTTCTGAATTGCA…	0	not available	not available
LYa_b1_contig_191840 (1..355) consensus	1101.67	8.08334e-60	ATCCTAAACCGGTTACTCCCAAAGTGCCTGCAGAAAGAACAACCACAACACCCAGAGAGACAACTAAATCATCAATAACTAAGCAAACTGGTAAATGTGGCATGAAAGGTCCAACGCCATGTATTCATGGAGCATTCTATGAGGATACATGCGACAAGCATGGATACTATCACTGTGTATGGGGGAGACCTGTGAAAATGTCATGTTATGGGAGTCTTGTATGGAACCAAGCAATAAGAACATGCGACTGGCCATAAAGTTATTTTATACTTGACTCTGGAATATTAGACTGAGAACCTTTGATTAAGCACAAACTGTGACAAAAGCATGAGTAACTTTTGTACAGAATAATAAA	6.636e-06	O45599	RecName: Full=Chitin-binding domain protein cbd-1; Flags: Precursor
LYa_b1_contig_451630 (1..388) consensus	1096.33	4.0094e-46	TTACACCTGGAGATGGTGTTCCTGTTGCAGAAGGTTGACCGGTGGTTACTGCTGTAGATGGTCCTCCAGTTACAGAAGGTGGTCCAGTGGTTACACCTGGAGATGGTGTTCCTGTTGCAGAAGGTTGACCGGTGGTTACTGCTGTAGATGGTCCTCCAGTTACAGAAGGTGGACCAGTGCTTACACCTGGAGATGGTGTTCCTGTTGCAGAAGGTTGACCGGTAGTTACTGCTGTAGATGGTCTTCCACTAACAGAAGGTGGGCCAGTGCTAACACCTGGAGATGGTGTTCCTGTTGCCGAAGGTTGACTGGTTGTTACTGCTGTAGATGGTCCTCTAGTTACAGAAGGTGGGCCAGTGCTTACACCTGGAGATGGTATTCCTGTTAT	0	not available	not available
LYa_b1_contig_416826 (1..371) consensus	1071.62	2.36544e-34	CTCCAGTTACAGAAGGTGGTCCAGTGGTTACACCTGGAGATGGTGTTCCTGTTGCAGAAGGTTGACCGGTGGTTACTGCTGTAGATGGTCCTCCAGTTACAGAAGGTGGTCCAGTGGTTACACCTGGAGATGGTGTTCCTGTTGTAGAAGGTTGACCGGTAGTTACTGCTGTAGATGGTCCTCCAGTTGCAGAAGGCGGGCCAGTGCTTACACCGGTTGATGGTGTTCCTGTTGCAGAAGGTTGACCGGTGGTTACTGCTGTAGATGGTCCTCCAGTTACAGAAGGTGGTCCACTGGTTACAACTGGAGATGGTGTTCCTGTTGCAGAAGGTTGACCGGTGGTTACTGCTGTAGATGGTCCTCCAGTTACA	0.4669	Q01456	RecName: Full=Ovarian abundant message protein; Short=Protein OAM [Ascaris suum]
LYa_b1_contig_423505 (1..226) consensus	1066.53	1.34625e-09	AAACAATGGCGGGAAACCTGGATAAATTTTAGGTTGTGGTATCTTAGGTTGTTTCAAACTCATAATTTGGTTAAATGTCGTCATGAAATCCGTCATAAATTTATTCCTATTGAATGCATTGTATGACGGCTGGCCAAAGAAAGCGAAATGTTTTGCATTTACGACCTGAATGATCACAATAAGGATAATCCCTTTCAACATTTTGTAACTTGTATATCTTTCTGAA	2.917e-20	P86859	RecName: Full=Mytilin-3; AltName: Full=Mytilus uncharacterized protein 3; Short=MUSP-3; Flags: Precursor
LYa_b1_contig_459395 (227..440) consensus	1055.1	1.77509e-17	CTCGTTTGAAAAAAGATAAGAATTAACAAAAGTTAAGTAACAATAAACTACAAAAGACGCAACACAACTGCTTCACCTCAATATGAAAGTAACCCAAGGTTCAAGTTACCATGGTTTTAGGCTTTACTTACGTGCAATTGGTTTTCTGATAACGTTGGTGATTTCTTCAACAATTGGGATTGGTTTGTCGTATGGGTGTTCAACAACCCTTGGT	4.04336	Q91B85	RecName: Full=Genome polyprotein; Contains: RecName: Full=Capsid protein C; AltName: Full=Core protein; Contains: RecName: Full=Protein prM; Contains: RecName: Full=Peptide pr; Contains: RecName: Full=Small envelope protein M; AltName: Full=Matrix protein; Contains: RecName: Full=Envelope protein E; Contains: RecName: Full=Non-structural protein 1; Short=NS1; Contains: RecName: Full=Non-structura…
LYa_b1_contig_354925 (1..516) consensus	1044.87	2.76364e-17	TGCACACAGTAACTATTGCATCCTTCTTGAACACATTTATATCCAGATTGACACGGTTTTTCTACTCCACATGCATAATCACAGTTACTGTCTAGTCTGCTACTATCTCTTATACCACTAGACATGGCAGATGATGAACTTCTAATGATCCCAGACACAGATGAACCTCTGATCAACGTATCAGATAAACCAGCTCCCCCAGATGTTTCTACACAGTAACTTCTACAACCGTCTAGTACACATTTGTGTCCTGAAGGGCATGATTTCCCTTGTCCACAAACATGGTTACAATTATGGTCATCGAGGGATATAATGCCACTTGAAGAACCTCTAATTATAGCAGACGATGAGTGCCCTCTTCCTGTTGCACCAGTTCCGGAAGAAGATGAGTGTGCTGCT…	2.15841	Q8IUB2	RecName: Full=WAP four-disulfide core domain protein 3; AltName: Full=Putative protease inhibitor WAP14; Flags: Precursor
LYa_b1_contig_225434 (1..2678) consensus	1023.22	5.63718e-30	CGTTGAATGTTTCCGGGGCAAATGTTAGAGCGTCAGAACCAGCACAGTAGTCAATTCGATGTCCTTGTTGAAGCATAAGTGTACACAGCCATCTGTCCTCCCCTTGTTCAAACTGTATGTAATGCCTGGCTTCCGTTGGTGGTGTTGTATACATCTTCAAAACGTTGTCATCCATTACAGCCGAACCTCTGAATAAACTGAAACAACCAGGACAACAAAGTACACAACCAAAGACATGTTCTGCAGCTTTCTGAAGCCAATGCCCAACTGCATACTCAAACTCCTGGTACCACACCATTGGACCTGATCCGATTGGATGAATTCTGCCACAAACAGCTCCAACTTTTCTGTTTTTCTTCATCCTGTCTATCAATAGTTTTACAGCATCCGGTTTAAAAT…	6.361e-120	G5EBQ8	RecName: Full=Chitin synthase chs-2; AltName: Full=Chitin-UDP acetyl-glucosaminyl transferase chs-2
LYa_b1_contig_453794 (1..354) consensus	1001.67	8.2093e-23	TCAACCTTCTGCAACAGGAACACCATCAACCGGTGTAAGCACTGGCCCGCCTTCTGCAACTGGAGGACCATCTACAGCAGTAACTACCGGTCAACCTTCTGCAACAGGAACCCCATCTCCAGGTGTAAGCACTGGTCCACCTTCTGTAACTGGAGGACCATCTACAGCAGTAACCACCGGTCAACCTTCTGCAACAGGAACACCATCTCCAGGTGTAAGCACTGGTCCACCTTCTGTAACTGGAGGACCATCTACAGCAGTTACCATCGGTCAACTTTCTGCAACAGGAACACCATCACCAGTTGTAAGCACTGGTCCACCTTCTGTAACTGGAGGACTATCTACAGCAGTAAC	0	not available	not available
LYa_b1_contig_438735 (1..387) consensus	982.016	4.88434e-17	ATTTCCACTGCCACCTCCATTTACAGCACCACCTCCATTTCCATATCCGCTTCCATTTCCATTTACGGCTCCATTTCCATTTCCGCCTCCATTTCGATTTACGGCTCCATTTCCATTTACGACTCCATTTCCATAGCCACCTCCATTTCCATTACCGCCTCCATTTCCATTTCCGCCTCCATTTCCATTTACGGCTCCATTTCCATTTATAGCTCCATTTCCATTTCCACCTCCATTTCCATATCCGCCTCCATTTCCATTGCCACCTCCATTTCCATTTCCGCCTCCATTTCCATTTCCGCCTCCATTTCCATTTACGGCTCCATTTCCATTTATAGCTCCATTTCCATTTACGCCTCCATTTCCATTTACGGCTCCATTTCCATT	0	not available	not available
LYa_b1_contig_245211 (363..1462) consensus	973.945	7.62005e-17	GAAGTCCTCTGCTTTCCAGACCATCTCTGCTGTTCACAGGGAATCTTTGAACAAATTGATGAAGAACTTGTACGCCACTCATCCTCATTTCGTCAGATGTATCATTCCAAACGAATTGAAACAACCAGGTCTGATTGATGCTGCTTTAGTATTAAACCAGCTCCAATGTAACGGTGTACTGGAAGGAATCCGTATCTGTCGTAAGGGTTACCCAAGCAGAATCATATATGCTGAGTTCAAACAAAGATATTCAATCCTGGCTGCCAGTGCTGTACCACAGGGATTTGTTGACGGCAAAGTTGTCACAGAAAAAGTACTATTGGCTCTGCAGCTTGATCCAGCAGAATACAAACTTGGAAATACCAAAGTCTTCTTCAAAGCCGGTGTTTTGGGTAACCT…	1.277e-154	P24733	RecName: Full=Myosin heavy chain, striated muscle
LYa_b1_contig_345527 (268..660) consensus	951.477	1.17501e-16	TCATTTACTTATTGTCAACATAATATCTCGGTCTCATTAATAAGAATGTAGGTAGAAGCTGCCAGGTGTTGACTGTTTTCTGCTCATGAAGCAGCAACTGTATATATATGTATTGTACATGTAGTATACACAGTTATCACACAACAGTGACTGTTTGTGTTATCGCCATACTGGGATGTATGCAAGTATTTTATAGCCGTGTTTTAATGTTTCTCCAAAAAGTATATGAGTATACAGCATTGGTGTATCATGACATAATGATAATCTTAGCCTATCGGGACCCCTTTTATTTTAAAAAGGGAAACATGCTGAATAGTCCTTTTGCAAATTTAGGAACACCCTTTGAATACGTAACTTTTCCTCCTTTAATTCCTGGACCACTCTGACTCATAA	2.842e-11	P86859	RecName: Full=Mytilin-3; AltName: Full=Mytilus uncharacterized protein 3; Short=MUSP-3; Flags: Precursor
LYa_b1_contig_240465 (322..1273) consensus	936.51	4.37741e-09	GTATATTTTCGAAGTACCATTACATCATTTATTCAGTTATTTACATAAATCTCATGGAAATGCCTGTCGTTCGTCTGTCTCTCATTCCCACTGGTCCAAACATTGGCCCACGAATTGGTAATGCACCAAAGCGGTTCATGATTCTCTGAACACGAACAGGACTATCGGGTTCCATCATTTCAGCAGTTTCAATACCATCATTTGTGCGCATGGGTACTCGGTTTACAGCCATATTTTGGGGTCCTTGTCTTGTCCTTGAGACGCAAATGTTTTGTGTTGTATCACAATATAGGTCATCACTTCCGGCACAATTTGGGCATGACGGAGTAGAGGTATAGCTAACTAGCTGATCCAGATTCTCACCATATCCATCTTCGTGTGTTAAAGATTCTATACCAG…	7.479e-25	P34269	RecName: Full=Putative tyrosinase-like protein tyr-1; Flags: Precursor
LYa_b1_contig_84065 (1..601) consensus	935.13	2.97747e-16	CCTTATCATCTGACCTAGCATCTATTGTCTGGTTGACAGTTTTGTCTCTCTTCCGGCAATTATTGTTAAATAAATGAGGTATGTATTGTTGCTGAAGCTTTTCAAACTGGTCTCCACTATCGAACACGAGCTCCATTGTTTCTAATTTTCTAATGGAGAAACCTCTTCCTCCATACGCATATAGTTCGTCATATGTACCATTTTCATTTCTACCATTCAAATTGGTTATTTTCAACCGACCTAACATGTTATCGTCTTGGATTGTCGAAGAAATGTTTTGATTTGCAGCCCATTTCATAATTGGAGAATTTTCTGATAAGACGACATCTCGAACACGTTCTTCTTCGTTAAATCCTCCCCAGTCGGAGTAATCCTTAGAGTCACCCTCATTAGATGTCA…	7.591e-19	P08472	RecName: Full=Mesenchyme-specific cell surface glycoprotein; AltName: Full=MSP130; Flags: Precursor
LYa_b1_contig_300704 (1..2530) consensus	927.2	1.93562e-16	TATATTATGCTAAGATAAGAAATTATACCGATGTATCGTCCACGAATCGAGTAGGCAATTTGATGCATTTTAAATCAGTCCTGTTTATTTTCTCCTATATTGAAATGCATCAAATTCCTTTGAATAAGATATTGTCGATATTATTTGAAGCATCTATAAAAATAAAAGAACTGCCATAATTGTCCACAAAATAATCCCATTATTATTGTGTACAAAAGGAAATTTCCCTTTAAAAACTATTTCTTAGTAAGCTGCAATGTGTTTGTATGCTTCTTGGAAATGTCCTGGTCCAAGATTACTCCAGATAGGGACCGGATTGGCTGGAACAGGGAAGAAAATGTTTGTACGCAATTCACTTGGTTCTGCCCATGCCAATAAATCAATGTCTGGAAGTGCGTG…	4.15e-113	H2A0M7	RecName: Full=Peroxidase-like protein; Flags: Precursor
LYa_b1_contig_261177 (1..1047) consensus	910.178	3.69162e-38	AAGACAACTGTAATGTTTGACAGTATAATAAGGAAAGACAACTGTAATGTTTGACAGTAAGATTTTGAAATCTGATGTTTATTGGTATCACAACAAAGCATAGAGTGGAACACAGATTCTAGAGCAGCAGCAGTTTGTATCGCCCGTTTAATGGTGGTGTCTACATCCAAGAACTCTCAGACCGAATGGGCTTCTGGCAAATGGTGGCATGGCGTGGAATTGGGATGCAGCTACTTTCTCTTCAAGGATTCTGTTCTGGGCAATTAGAACACGGGCCTCTAGACGGTAGTGCATCAGGTCCTTCATCAGTCTGAAGAGTGCTTGTTCTGGGAGGACACCTCTCATTGCTCCGGCTTTGATCTCCATCAGATTCTGGATAACATCATCATCATCTCCGAA…	0	not available	not available
LYa_b1_contig_176646 (3..2551) consensus	909.993	7.04324e-29	TTTTTTTTTTTTTTTTTGCAATGCTATCATTTATTAATAACAATTAAATACTGGTAATATCAATGGAAAGTCCTATAATAAATTGTTCAGATTACTGACTACTTTCTCAGCTTTTCTTGCACTTCTCCAGATTCTGTTGATAAACAAGCATCACATTTACAGGATCCAGCTTTTATTACAGGTATGTAAGCCTTTGTCGGTCCAACTGGGTCAACACATACAATATCCAAAATCTGGAATCTTTCTGTTGTTCCTGAACAACATTTACATTGTTTGTTAAAGGAAATTGAAGTATCTATGGCGTCTAGTACAAGGAGGGGCGCCATGAAACTAGTTCCGCACCCACCAGAACAGTAGGATATTTCTATACTTCCATTTGTACGACAAAGGCTTGATCCA…	9.907e-27	Q700K0	RecName: Full=SCO-spondin; Flags: Precursor
LYa_b1_contig_255149 (1..1292) consensus	897.472	8.22241e-09	AGATAGGGAAAGCATCACCAAACGCTCCCTCTGCCAAGCCGGACTTCTTAGCCATTAAATCAGCAATTAGTATGCCTTCCATTGCATTAGTATGTGGTGCTGCTGCACGTGAGACACAAACACCTCTGTAATTGTCACAATATTTATCTTTACTTCCGTGGCAGACTGGACATTGGGACAATGGTTGATATTGGACTTGGAGGGCTAATTTGTGGGACTGTCCATAGCGGTTAATAAAGCCATTAATTTTGGACAAATCGCCTGGAGATTGACCCTTCTGGCCAGTCTTGACAAAATCTGTAGCCGGGTCGATACCAGCTTTTACTTGCTGCCTTCGGAATATCTCGTAGACATTATCAATCATTGAATGAAGACAAAAGAATACTGGATCGTAGGCAC…	7.036e-34	H2A0L0	RecName: Full=Tyrosinase-like protein 1; AltName: Full=Tyrosinase 1; Flags: Precursor [Pinctada margaritifera]
LYa_b1_contig_398175 (1..626) consensus	870.994	9.9604e-09	GTTCTCTGTGTCTTTAGTTCGCTTAAAAGTATAGTTAAGTCCTCCATTGCAAGTATATCTTCTAGTTCATTAAGTCCAGCACCAGCATTTGGTAAAAGAAATATCATAGACATCTGGTTTCCTTTGTACGGAAGTTGTAAAATCTTGCAATCGAGATCAAGGTCTTCGCCAGACTTTGCATCAAACTCGCCATACATCATATGCACAAGTGTTTGTTCGTTTGGGCCGATAAAAAAGTTTCTTTGTTTTGTGTTATTCTTCTTAAATTCCGTTTTCCATGTTCCTTTGAAGTAGATAGCGTTAGCAAGAACAAGTAATGTATCTTTATTAAGAACATTTTTCGGAATCATATTTTTAATTTTGTTGTTTGTATTTGCAGATATCCAGTTATTTATTGAC…	1.083e-37	P48594	RecName: Full=Serpin B4; AltName: Full=Leupin; AltName: Full=Peptidase inhibitor 11; Short=PI-11; AltName: Full=Squamous cell carcinoma antigen 2; Short=SCCA-2
LYa_b1_contig_231512 (1..603) consensus	869.668	9.96354e-09	TTTCCTTTTCAACAAGAGTCTTCACATTGTTTGCGGTTTCTTCAAAAACTTTCTTCATTTCTTGTTCAATGAAAGTTTTTAAATGTTTGTTTAGATTCTTGACATCTATATCAGCTTTTAATGTGGCCCCCAGATTATCCACTAATGGCATGGTAACAACATCATCACAGGCTGCATCCTCACTACAGCTGTTTGTCCATACTGATACACAAACTATAGCCAAGAAACACCATAGCACATGCAAACATTTACACATTATTAAATTTATGTTTTGATAACCAGTTATTACTCGATTTATTTCACTTGACTGGGCGGGGCTTAACCGGTTCGCTCATAATAAACCAGTCCATCTATAGATAGGTGTTATAGGATAAACTCATCAATGAAGTGTCCAGTGAT…	2.4646	P83425	RecName: Full=Heavy metal-binding protein HIP
LYa_b1_contig_451718 (1..282) consensus	852.946	9.82203e-48	GTATACATGGCGTTGGACCATCCATGCCACATTTACCAGTTTGCTTAGTTATTGATGATTTAGTTGTCTCTCTGTGTGTTTTGGTTGTTCGTTCTGCAGGCACTTTGGGAGTAACCGGTTTAGGATGAGGACGAAATCCTGATGTTTTAAGTTCATTTGTTACAGCTGATATCAATGGGTAATCGCCTTCATGACATGCATTCCCTGTGAAGTCGTCCAAATCAAGAGCCCAGAACATAGCACCTCCTAGTCCTTTCTCTTTGATATACTGTGCTTTAATCG	1.477e-12	P29030	RecName: Full=Endochitinase; AltName: Full=MF1 antigen; Flags: Precursor
LYa_b1_contig_84080 (13..702) consensus	841.646	1.27634e-08	ACCTATATCCACCGTCGCCACATTGGGACAATCGCAATTGCAGTCACTATTATCTCTCTAATACCAGTGATGATTGACGACAATAGAATGGTTTATCAACCATTCACACAGATTTGAATATAATTGAAATAATGAAATAAACTTCATTTCTCCATCACGTCATCAATATACAATGTACAAGTTACAGACTTTCTAGTAATATTTGAGTTCCTGTTCCATTGATGTGTCGTTATTTTCTTCCCTGTTTAATCTTCTTCTACGACCCTTTAATGCCATTAATTTTAAACATGGAAAAGGTTCCACTAACAGATCCGGCAACTGCTAATATGTGTTCTTTATTTGGACTTTTATCTGCGGGAATGTATCTTATATCTTCAGGGTCTATTTCACTTAACATCT…	5.011e-31	P86786	RecName: Full=Gigasin-3a
LYa_b1_contig_413562 (1..1881) consensus	841.176	1.48177e-08	GACCACACGATAGTGGGCATAGTTTGTCATCTCGCCAGCTGATAGGTATACCCATTATGTGGCATTGCTCTGCAAATCCCTCTAGACCTTCGCACATAACCTGATGGAAGTTTGGTCGTCCATAGTAAGCACAATAATCGATAATGCAAGAATCATACATCTCCATAGCTCTCTCAGGATCAGCTTTGATACATTTCTTGAATTTACCGTCAATAGTATCCACTTTTATGTATCGACACAAAGATTCTTTTGCCTTGAGTAATAACTCATCTGTACATGGATAAACATCTATGGCAGGCTTGCATTGTGGGATAATTAGATCGGAGTCATCCATTACTTCGTAGCTATTACCAATCAGAGAATATTTGTTTTTGTTTGTGGATACATCAGTCCCGTCTT…	4.84e-56	Q28983	RecName: Full=Zonadhesin; Flags: Precursor
LYa_b1_contig_11135 (94..1883) consensus	836.203	0.00466458	ATCAAGATAAAATTATCTGAGTGCAGGACTACAAGATGTCGTATTAGAGTGGGTTCTCCTTGATATAACGATGGTGAGCAGAGTTTTTGCGATACTTCAGACGTTAAAGAAAGCAACAGCGATACCGAGTACCAATGCAGATTTAACGAATTTTTTAATAGTACGATCAACAAAGATTCTAGTTGGTCTACTTGCTATACAGCGCTCAGTACAAGAGGAAAGAGATGCGCTAAAAGAAAAGCAAATTATAATTTTTGGCAAACGGGGATCTGGGGTTGATCTGGTGGGCAAAGCTTTACTTGCAAACTGCCAAAATGATGACGACGGATTAAACAGAAAACCATGCTTGAAAACAAATGGCAAACAAAATATATTGTCATCAGGAATTAAAGAAGTAGA…	2.75818	Q4L654	RecName: Full=Nuclease SbcCD subunit D
LYa_b1_contig_217221 (6..909) consensus	820.166	1.3336e-07	TTTTTTTTTAAATCTATTATCTTTATTGATATAGCTATGGTAAAGTCATGATTGATTAGAAGTGGTATGCAAAGCTTAAATATTTTAGAAAAGCACTACAGCATTTTATTGCAAAGAGAACTAAATGAATCTTGGTTACAAAAAAGGAATGTACTTTCGAAAGATGAGTGTCTACGGCATCAATGTCAGCAACCGTGTCGGTTGCTACGGTCAAAAATAGGGTCTGTTCCCATGAGGACATTAATTCAGACGAAATCCTGCGAAACTGGAATCAAAATCTATGGTGCAGACAGTGCCCTGGTAACCATGGTTTTTGGTCCATACTTTGTCTCCTTCTTTCAGATAGATTGTAAGGAACGTGCTATCTCCATCATGTACTTTATCACTAGATTGGGCGAA…	1.658e-08	Q7Z5L3	RecName: Full=Complement C1q-like protein 2; AltName: Full=C1q and tumor necrosis factor-related protein 10; Short=C1q/TNF-related protein 10; Flags: Precursor
LYa_b1_contig_311658 (3..1454) consensus	806.882	1.45176e-12	TTTTTTTTTTGTTTTCATTATTTAATTGATATGCACAATTTCATAACAATTTTATGGTTATATTATGACAAGCTAGTATTCAAAACGTCGTAAACAGCATTGCTTTGGAGGAGTATGACCCAAACTGATAAATGACAGTATTTTTTAGTCAACCCATTTCTGAGACCACGAAGTTGATATACGGTTATTTTGAAATTGCCTTACATACTTTTTGCGCATTGCATAAAAAAATTCAAACGCTATCAAACCATACTACTAAAACAGTGTTTAAATACACAATTGCAAGAGATCAAGGTATGAGATTCACTTGGTACATCCATATTAGACACATATTCACTTGCTAAATTTAAGTTATGACTAGCTGTTTATGCTACATTTTACAAATTAAAAATGTCTTAA…	1.127e-05	Q9QXX0	RecName: Full=Protein jagged-1; Short=Jagged1; AltName: CD_antigen=CD339; Flags: Precursor
LYa_b1_contig_290395 (1..2364) consensus	792.991	9.49591e-22	AACGGTGCCAAAATTTGATGAACAAAATGTACAAACTGAATCAGCTAAAATAGCAGACACTATAGTACCTGATATAAAAACTACCGTATCACCATTCATTGGTAGTGAATCACCATCTGTACCAATAAAGGATGAACAAAATGTAAAAACTGAATCAGCTAAAATAGCACCAGAAAGTATATTAGTTGAGCAGAAACAGGAAGTTGTTGATTCAACGGCTACTGAACCAATACATATCAACACAGTACCACAAACTGAAGGAACTGAGAAAGCAAATATTGAACCTGTCTATACAACAATCGAAAACCCCGATTTACTTGTAAAAAACAATATACATGACAAAGCAACAGAACAACAAATGACAATTAAAGATCAGGCAGTAATTGTTACAGAGATAAA…	5.649e-40	P86860	RecName: Full=Shell matrix protein
LYa_b1_contig_83338 (1..2304) consensus	790.475	1.01911e-31	TTGTACCTCGGATACGAGTAATGCATGTTTTAGAGCAGGTGATGTGAGGGCCAATACACAACCTGCCCTCAGTTCCCTTCACACCATATGGGTCAGAGAACACAACCGAATTGCCCAGCATTTCAAAAATAGTCCCGAATGTTACAACTGGACTGGACAACAAATTTTCGAAGAAACTAGACGCTATGTTGCGGCTGAAATTCAACACGTCACCTATAATGAATTTTTACCTAAACTACTAAGCGTAGAAATCCGTGAACAGTTTGGTTTGGTACCATTATTGGATGGGCATTTCACTGGCTATGACACAACCGTGCGGCCAATGATCCGAAATTCATTTTCATCGGCAGCATATAGAATGGGACATAGTCTTATAAGGGATAAGTTTGCCTTTCCCAG…	4.132e-62	Q3UQ28	RecName: Full=Peroxidasin homolog; Flags: Precursor
LYa_b1_contig_234315 (14..1456) consensus	790.177	1.85684e-15	TTTTCTTAATTTTTATTATAGATTTGAATATGATTTAATACAAGTTTTCACATTAAGGTTTGGTCTCTTTGACGACATAAACATTTCCACGTTCACTTTAGACATGTCTATAGTAATATTAGCTGTATCGCAAATTAGTTTGTAATTTACGAAGACTAGATATTTTATCTTTAAGTGCCAAGCGGAAAATTGTCCGTTAAAGAGTGTACAAGGATATTAAATGATGACTACAAGATAATGTGTCCAGGAAAAAAAAACAAATCATGAATTACACATTGTCTTAACATCCTGACTGTCTGCTTTATCCGGTAAATTTTCATTCTCTGTCCTTTCATATACTGAATTTAATGGAAATTTGCCATGATGTGGATTTAATTCACTTCCTAGTGTGGCGTCATT…	8.036e-23	P54366	RecName: Full=Homeobox protein goosecoid
LYa_b1_contig_241786 (1165..1421) consensus	756.127	4.22798e-08	TTTGCATATCTCCAATGCTGCACCCAATATCAATGTTCGTCACAATAATACTTTTATTGTAAAATTCGTTTTGTTAAAAAAACATTCGGAACTTTCTTCAACTAAAGTGGCGGAGGACCCATACCATGCATACCAGGGTTCATATTATGGTTTTGGTTCATATTATGATTTTGATGCGTATTATACATGTTCATAATTTGTCCTTTTGGTATTCCTCGGACAACAACTATATATGGATAGTCTGGTTCAACCAATGG	0	not available	not available
LYa_b1_contig_284200 (1274..1941) consensus	748.148	2.83522e-42	AGACCAACTCCTGAGTCTTCCATCAAATTAAGAGATGGACATTCCTCAGGTGCAGGTGATGGTGTCGGTGTCGCCATTGAAACTGTTGGTCCTTCTGTTGGACCTGTTGATGGTGCTGTCGTTGTACTGGGTGCACCTGTAGTCGAACCTGATGGTCCTGCTACAGTTGAGGGTGGTGTTCCTTCGGTTGCACCTGTCGTCGATGGTGCTGCTGTAGTAGATGGTGGTCCCCCTGTTTGACTTACTAGTGGCACTGTCGTTATACTTGGTAAACCTGTGATTCCACTTGTCGTCGGTGCCGATGTAGCTGATGAAACAGTGGTTGGACCTGCTGAGGTTGACTTTTCACATGCAATTAGTTCTATCTTATCAACAGAAACATCAATGTCCTCATTCGAT…	0.884219	B3NE99	RecName: Full=Serine/threonine-protein kinase PLK4; AltName: Full=Polo-like kinase 4; Short=PLK-4; AltName: Full=Serine/threonine-protein kinase SAK
LYa_b1_contig_190132 (173..1557) consensus	737.713	4.67423e-08	ATGTAATAATGAAAAAAACACAGACAAAATTGTGTATTAATAAATAGAATACGCAGGCATAATGGTGTGTTTATTTGACTGTAATACTGTGAAACCCTTGTTATGTATATCGAAATCACACCACTTAACAATGATAGTGCAAAGTAATAGTTTGAATTTTTCTTTTCCACTGAAAACGCTTGTTATGGTTTCAGTACAACTGACAAAAGCGTTGGGTCAGTTAACACTCGGTCTAGTTGCCCAGTTTGAGCTAAAGTTTCAATAAATTTCCCATTTGCAGTAGTATTACTATATTGTAAAATTTGCTCTAAAACTTTAGGTACAAGAAGAAGGTCCTGTATTAAGTCTACTCTCGATAATGTTACGAGAACGTCTATTTGTGGTTGCAGTACAGCATTA…	1.503e-33	P86858	RecName: Full=Mytilin-2; AltName: Full=Mytilus uncharacterized protein 2; Short=MUSP-2; Flags: Precursor
LYa_b1_contig_263854 (1..414) consensus	729.215	0.000277382	CATCGGATAAGGTTGTCAAACAGTTTGAATCACAGATTGCTGACCTCAACGCTGAATTGGAGAAAAGCCAAAGAAATCTTGTTGACATGACAAACCAGAAGGCTAAGTTTGAGCGTGATGCATCTGGCTTGATGAGTCAGCTTGAGGAGGCTGAACATAACGTTGGAAGTATGTCGAAGGAGAAATCACGATTGGCTCAACTTCTAGAAGATGCCAAAGCTGCTTTAGAAGATGAAACAAAGGCAAGGCAGAAACTCCAGAGTGAATTGAGAAATTTGAGTAATGACTTAGATGGTGTTCGTGAACAACTTGAAGAAGAACAAGAAGGCAAGAATGACCTTCAACGACAGCTTGCAAGAGCAAATGCTGATGCTCTAGCATGGAAAGCCAAATACGAAG…	3.856e-42	P24733	RecName: Full=Myosin heavy chain, striated muscle
LYa_b1_contig_200248 (2..1334) consensus	704.62	1.66831e-14	ATGTCCGGATTTACTAGTGTCTGAAACGTTATTCTATGGGAAATGAACTTTTATTTTGGTTTCCAAAACCGGGAAATTGTTTTCTCGTTATTCAATTCACAGTTCATATATTGAAGTATTATTCATGTTACAGTTGTATTTATGCTAAGTTGGTATTTTTGTTCAAAGTATTATGTATGTTTGAATATTGATGCTCATCTAAATTATATGTTAAATATTTCTGAAGGTCCTTTGGAATTTCAAGTTCTGTCAAACTATGTATAAAGGGTAGTCGCAAATGATAGCGAATTATCCATCGACATCGGTTTTTTAGAGTTCTTGGAGCATTTGAATGGTATATTGCCCTGATCATATTCAGACATGTTGATTCAATCATGTCAAAGTCGTCATTTTTCAAAA…	1.197e-19	Q9VBP3	RecName: Full=Tankyrase; Short=dTNKS; AltName: Full=Poly [ADP-ribose] polymerase
LYa_b1_contig_311977 (5..750) consensus	694.053	1.94185e-53	TTTTTTTTTTTTCATTTAAAATGAATTTTATTATATAATCTTATTCATTGAGGGAGGAGAACTTCAAAGGCAGTCTATCTACTAGATTATTGCACATGATCCGCTCCTATTCCTTCTTGGAACGTACGCATTTCTTGTAGGAGCAGGTATATCCTCCACAGCAGTCATTGCTTCGTTTACAAGTTCTTTCCTGACATGACTTGCAGTTCCCGTAGACACAGCTCGATCCATAACAACAGTCTCTCGTCTTTTTGCACTTTCTTGGGAGACATGACTTGCAGTTTCCTGAAACGCAGCTAGAGTCATCACAGCAGTCACGGGTCTTTTTGCATTTTCTTGGGTTACATGACTTGCAGGATCCGTACACACAACTATAACCAATACAACATTTATTTGACA…	0	not available	not available
LYa_b1_contig_405648 (1..2242) consensus	685.976	1.80877e-07	TTTACAAACTTCCAATATGATAATGATACGCATGATAGGTAACCGTAACCTTGAAATAGTGAAATACTTCCTCTGGTTAACAACAGTGTGCAGTTTACTATGCTTCCATGCGCTCTCTACTTACAACAACTTCAACCAATGTTGCAAAAACAAACTGGTTAGTCCCAGGTTCATGGATATAAAATCGATGTATTTTGGCGGACCAAATGAGAAGAACGGTGGAGTGACGTTCCTGAATCGACGCATGCTTTCCATAAATGAGACGTATAAAATTCTTTGGCACAACTCGCCGTCATATTTTCTGAAAAAGGCACATATAAGTCTGCGAGCCTGTAGATTCAACAATTGTCAAATAACAACTGATTTAGGACAGATGTCGGTAGCAGATGTAGTCATATT…	9.704e-42	Q9VUL9	RecName: Full=Glycoprotein 3-alpha-L-fucosyltransferase A; AltName: Full=Core alpha-(1,3)-fucosyltransferase
LYa_b1_contig_284421 (125..2208) consensus	677.116	1.98404e-25	ATTGCTGACAAGAACACATGAAACAATATGATGTTTAATTATATTTGCATGAATATCGTACATAATGTGAACACATTGTATCTTTTTATTATAATCTCAATTTTTTATATCCAAAATAAGAACAGTATATTCCATTCAGACATTGGTGATGAAGCAACAATTAGAATTTTATTCATAAGTATCATTCTATCTAACGTTCTAGCAGAAACCAATTTAAAAAGAAGAAAGGCACGTCTAGACTACTCAATTTGTTCAGATGCATTCGACATCAAAATAATGATTTGTTTAATGTTTATCCAAGTATCGGATATTTTTTACCTTTTCAGTTCCAGTGGGATGCTATAGCCACGAACAATTAATTGTTTTGCTGCTTTCAGATCAAATGTGGTATGATAAAAA…	1.099e-27	H2A0N4	RecName: Full=Protein PIF; Contains: RecName: Full=Protein Pif97; Contains: RecName: Full=Protein Pif80; AltName: Full=Aragonite-binding protein; Flags: Precursor
LYa_b1_contig_303073 (7..516) consensus	672.32	0.000343404	TTCTTTGAAGTTGAGCTATAAGACTTTGCTCATCTTCAAGACGTGAATGAAGACTGCCAATTTCAGCATCTTTTTTCCTATTGGCATCTTCTAGATCTCTTTTCACACGTTCTAAGTCTTCAACAGCTTCTTGTGTGGCCTTTAGATCTTGTTCTAGTTTTCGTTTGGCCTTCTCTACGTCACCTCTGACCTTCTTCTCACGCTCTAAACCATCTTCAAGCTCATCTAAAGTGGATTCCAATTTCTGTTTAATTTTGTTAAGATGATTCACTTTATCTTCCTCCTTTTGTAAATCGCTAGTAGTTTTCTTATGTGCTTCATCCATAGCTTTTTTGTCTTTGTTCAGCTTAGATATTTGTTCATCCTGTTGTGACATCTCATCTTGGAGTGTTTTAATCT…	1.048e-68	P24733	RecName: Full=Myosin heavy chain, striated muscle
LYa_b1_contig_203850 (45..949) consensus	670.981	6.78492e-27	ATCACTTCCAGTGTCGCTGTCTGAACTGTCAGTATCATTATCAGAGTCAGAATCAGATCCTGAGTCTGAATCTGAAGATTCGCAATCGCCGTCTCCACCAGCTCCACCAGCTCCACCAGCACCGGATCCATCAGCACCTCCAGCACCAGTACCTCCAGCACCTCCAGCACCTCCAGCACCAGCACCTCCAGCACCAGCACCTCCAGCACCACCAGCACCAGCACCTCCAGCACCAGCACCACCAGCACCAGCACCTCCAGCACTAGCTCCAGCTGAAGCAGCTGCTCTAGCGGCAGCACGTCTTGCTATCAACCATCTGATTAAACCTGAACGACCTCCTGCTGCAGCGGCAGCAGCTGCAGATGAAGCACCTCCAGCTCCACTTCCTGCACCTCCTGC…	0	not available	not available
LYa_b1_contig_277724 (39..457) consensus	670.606	6.00863e-47	TTTTTTTTTTTTTTTTATAATTTTATTCATTTATTATACGAAAATATTCGCACAAATAAAACAACACACAAGGCCTTTGATTAACAACAATAAATACATACAAAAATCACAATATTCTGTAGATCGATGTTTATCCACAATGATGGATTGCTTCATTAACTATCGTTCAGTTATATTCTCAAACATTGTTAATAGGGACAGCGAGACCAGTGTACTCCGTAACAAACGGATTTGACTATTGAATATAATTTTAGAATTGTAGAGGTAAATGATAACATGAACATCTATGGTTACTTATTTAGAATTTTCATATCCTGAACTTTTTGAATTATCGTCTTTATAATAGTCATAAGCATACAATTTGACGCCATTGTTAGAAGTATCATTATTTCCATCATT…	1.22336	Q6RG02	RecName: Full=Vitellogenin; Contains: RecName: Full=Vitellin; Flags: Precursor
LYa_b1_contig_378015 (1..1734) consensus	658.638	7.98676e-48	TAAATAGCACAATGCTCGAAAATAACGTTATTTATAACATTCACAATTAAGCGCACATAATAATCTATTTTACTGTCACTAAATGTCCTATAAAATATCAAGCTTATTGACAAGACCCATTTGTAGCGGTCAAAATTGTATCAAGTTAAAAATGTTTTCGTAATCGTATTCAAATGTCTGTTACGACACCAGATTTCTTTCCTGTTTCCGGTTGTTGATACTCGTTTTCGGCATTGTTACGTCTGACTGAAGCTGGACTTCCAGTAAATTTTTCTCCTTTGGCCTCTTCGTAAGAAATTGGAGGGATTCCGTTTACTTCGTACACTGGTGGTGGAACACCAATTGTATAAACGTCAAAAAGTTTTGGTTTCTCAGTTTCTTTTTGTAAATATACCTTCT…	3.71972	P05400	RecName: Full=Enzymatic polyprotein; Includes: RecName: Full=Aspartic protease; Includes: RecName: Full=Endonuclease; Includes: RecName: Full=Reverse transcriptase
LYa_b1_contig_17752 (22..681) consensus	653.362	1.44701e-07	GTTCCCGTGATTGATGACAAAAAACATTAAGTAATTTTCGGTCGTCATTCAATATCATAGAAACTAACATGGCGACAGGACATCTTCTTTTGTTTGTCTTTTCCATTTGCATCGTACCAGCACTGCAACAAGCATGGAATCCACCATCTAACGCACAGCCTTCATGGCAGAACCCTGCTCCCGCCCCACAACAAGTACAAGCACAACCTGTACAGCCTGCACAACCAACCTGGAACCAGCCTGCTCAACAACCAGGCCCGCAACCGTGGGGCGCTGCTCAACCTGCAGCTAATGCACCGCCTGCAGCTCAAACATCGGTATGGAACCAACAAACGCAGGCACAACCACAGCCACAACCGCAGCCACAACCGGCAACTGGAAACACAGCAGCAGAGTCTA…	6.147e-26	P48375	RecName: Full=12 kDa FK506-binding protein; Short=FKBP; AltName: Full=Macrolide-binding protein; AltName: Full=Peptidyl-prolyl cis-trans isomerase; Short=PPIase; AltName: Full=Rotamase
LYa_b1_contig_287423 (914..1305) consensus	641.159	1.79556e-07	TGTTTGGTACAAGAGGAACTTGCCTTCGGACTCGGTTTCGTTGAATTTTATAATTTTCGCTGTTTATTTTCCTAAATATACTCTGAATATAATTGATCTCTTTTGCAGTAAAATTGCCTATACGTTCACGAGATGAGTCGAAAGGAATTAATAAATCTGTGCATCTTTTCTCGAATGAATTGCCTGCCAAATGTTGTTTTCCACTTATATTTGATGCATGTACTCCGTAACATTCCTCAAAATCATTCGATCTGTCTAAACTTTCCTGTATCCAGGCAACTGTGTTCGATGCAAGCAATGAGAGAGTCACCAGAAATAGCCAACCTGACATCTGAACATTCATTCGGACTGTAAATTATTCCGTCCTGACCTGGTAGACTTTTGTACTTACT	3.22481	Q7TQH7	RecName: Full=Low-density lipoprotein receptor-related protein 10; Short=LRP-10; Flags: Precursor
LYa_b1_contig_75588 (38..555) consensus	630.06	1.00839e-37	TACCATGTTATATGATTCACGTGCTTCTTCGCGCTGGCGTTGTTCATCTTCAAGCTGTGCTTGTATTTCTATAACTTGTTGTTGATATCTCTTGATATTCTTTTCTAGTTCGGCCTTTGCTCTATTAGAAGCGTCAACAGCTACCTCCAATTCGTTTATATCTTGTTCTAGTTTTTTCTTGATTCTCAATGCCTCAGCTTTACCCTTACTTTCTGCTTCAAGACTTGCATTCATCGAGTCTAGAGCCCTCTGGTGGTTGCGACGTGTGTTTTCGAATTCATCATCTTTTTCGTGAATTCTTCTGTCGATGTCGTTTCTGATTGCTGATATTTCTAGCTGTGATCTTGCAACTTTAGCCTCCTCTTGTTCCAAGGTAGATTCAGCCTCCTCCAAAGCGGC…	2.333e-56	P24733	RecName: Full=Myosin heavy chain, striated muscle
LYa_b1_contig_215510 (982..1873) consensus	627.835	4.9412e-32	CGCAGTATAAACAATTTTATTAAACAAATTTAGATATATGATTTACAGAGAAAGTGATTAGTGATCATCTTGATAAGGATTTAATGGTAAATGCATGACTTTACATGAGATCATATTCGGTCTTTTTTTTTTCTTCATCTATCTCACATTGAAGATTCAAGATATCATTTACAGGTTTAAAAGTAAATGTTCAGCAAGTTCCTGTTTTTTTCTTGATGCAAGTAAACCAATGAGATCCGATCTGTCTTTTCTCGGTCACACACCAATATTTATTGCTGTTGGTAGCGGAACAAGGATCAGTGGCGCAGAAATTGACCGGGCCGCAATTCATAGGATCAGACCTTGTCCCACAAAGCGCATGCCCAGCCTGAGTTATAGCAGAATTATACGCTGCATGCT…	3.9e-05	O31685	RecName: Full=Uncharacterized protein YkvT; Flags: Precursor
LYa_b1_contig_457228 (14..267) consensus	627.369	3.90703e-06	TTTGAGAAAGAAACGTGAAGCTGTACCATCCGTTAAAGCCGTCAACGTCGACTTAGAAGATGGTTTGAGAAAGAAACGTGAAGCTGTGCCGTCTGTCAAAGCCGTCAATGTAGATTTGGAAGATGGTTTGAGAAAGAAACGTGAAGCTGTACCGTCTGTCAAAGCCGTCAACGTCGATTTAGAAGATGGTTTGAGAAAGAAACGTGAAGCTGTACCATCTGTCAAAGCCGTCAACGTCGATTTAGAAGATGGTT	0.552986	Q76P29	RecName: Full=Importin subunit alpha-B; AltName: Full=Karyopherin subunit alpha-B
LYa_b1_contig_451979 (1..276) consensus	617.327	1.13889e-38	CAGAAGGTTGACCGGTGGTTACTGCTGTAGATGGTCCTCCAGTTACAGAAGGTGGTCCAGTGCTTACACCTGGAGATGGTGTTCCTGTTGCAGAAGGTTGACCGGTGGTAACTGCTGTAGATGGTCCTCCAGTTACAGAAGGTGGTCCAGTGGTTACACCTGGAGATGGTGTTCCTGTCGCAGAAGGTTGACCGGTGGTTACTGCTGTAGATGGTCCTCCAGTTACAGCAGGTGGACCAGTGTTTACACCTGGAGATGGTGTTCCTGTTGCAGGAG	2.66051	P30278	RecName: Full=G2/mitotic-specific cyclin-2; AltName: Full=B-like cyclin; AltName: Full=CycMs2
LYa_b1_contig_454787 (53..972) consensus	612.983	0.00981765	TAATATATTTTACGTTATTGAAACGGTGTATCAAATACCACAACAGATAAGTTAACAATGAGCATGACGAGCGACGACTTTAAGAAATTTTGGGATAATCTTGATCCCGCCAAAGGTCATGCTGGAAGTAAAGACCCTAATGATCATAGTACAGAAAGTACAGCAGGACCGACTAAGCATGTCAAACGTGTATGGACTCCTTGTGATGAATTCGACAGACGAATTTCGTGCCGAAAACATGGAGATTTTACATAAACATGTAAAAATCACGAACAATACAAAGTTGGTTTTGTTTTGCAAAAAAATTCTTCCAAATGATTAAGCAATTGTCATAATATAACATACATATATACAGATGTATTTTTTTCTTTTCGCACAGTTCTTTTCTTATCTGTCATG…	0	not available	not available
LYa_b1_contig_242382 (1..668) consensus	604.748	4.57653e-29	AGGCTTGCAAGTCCATACCAAAGTTGATGAACTCCCACTGAATTCCTTCTTTCTTGTATTCTTCTTGCTCCAGAACAAACATGTGATGGTTGAAGAACTGTTGCAGTCTTTCATTGGTGTAGTTGATGCACAATTGTTCGAAGGTATTGTACTCGAAAATTTCGAACCCAGCGATATCCAGTACACCAATATAGTAGTTCCTCTTGGCTTTGGTGTCGAGTGTTTTGTTTACTCTTACTACGAGCCAGTTGAATAGTCTGTCATAGAGAGATTTGCTCATAGCAGAAACTGAGTATACAACCTGTTCCTTTGTACGTCCCTGGACGACAACCTCTGTTCCAACCTTAATCTTAGGTTTGACCAAAGCTTTAATGAAATCATTAGAGTTAACTCCCAACA…	1.325e-118	P24733	RecName: Full=Myosin heavy chain, striated muscle
LYa_b1_contig_236769 (1..480) consensus	591.844	1.58012e-55	CTGGCAGCTGTCTGCACCAATGCCTCATACCTCAAATGTTGGGGTAAAGGCTGTGGTGGATACGGTGGTGGATACGGTGGTGGATATGGAGGTGGATATGGAGGCCTAGGTGGCTGGGGAGGTGGATATGGAGGCATTGGTGGCTGGGGAGGAGGATGGGGCAAAGGAGGAGGATATGGCCTAGGAGGTGGATACGGAGGATGGGGTCTAGGAGGTGGATACGGAGGATGGGGTAAAGGAGGTGGATGGGGTATCGGAGGTGGATATGGAGGATGGGGTCTAGGAGGTGGATATGGAGGATGGGGCAAAGGAGGTGGATGGGGTATCGGAGGTGGATATGGAGGATGGGGTCTAGGAGGTGGATATGGAGGAATCGGAGGTGGATACGGAGGAATCGGA…	0	not available	not available
LYa_b1_contig_428042 (1..501) consensus	590.459	0.012057	CAATTCACAGTTGTTGTTGATCTAATAGATCGTATACAATGATTGAGCAAATACATAAAAAGAAAAAGTCCTTAAACTCAGTTGCTAAGATGCAAAAGTGTATATAAAGTCACATATCTAAAGATTGTCAAAATTAACACCAAACAAACATTTCGACTTTCAAAGAGATAAAACAATGTAAACATTTTATTCTTTACTCTGTAATGTTCTTTTACTGTCTTCCAAATATCTCATACATACAGTACAAGCTGAAGAGAACGCCTAATCCAATACCGCTAGTTTCAGGAACTGTTCCGTGTTTCGGTTGCAACACTGGCCTTTTCATTAAACTTTCTGCTGCTTGAGTTTTACCTTTTATGTGAAATGCATCGTTAGCTGCTTTCATCACCATCAATCTTA…	0	not available	not available
LYa_b1_contig_219796 (1..659) consensus	582.795	7.07058e-07	CATTTCTACCCAAATGTGCGTCACCAGCAAAGTACATTTGTGAAACTAATGATTTATGTCCTCTTCTGCTATTGACCTTGAAATGAATATGTGCAGGTCTCCATCGATGTCCCATTGGCCTGTTGTACATCTGGGCAACCCTCTGTGCTTCTGCATAGGACACCTGATATTTTCCCGGGTGTACTGTTAAAAATCGGTAATAGCCATTATTATTAGTCTGTACATAACCTCTGCACCTTGCAGCACCTTCATACTTTCCTCTTCGATCTGCTTGCCAAATTTCAAGTCGTGCTCGAGGAATTGGAGTTCTACAGTTTCTTTCGTAAACATATCCACTTACAATCAAAGCATGTTGCCTATACCTTGATGCATCGGGACTACACAATCGATGTAGCTTAG…	5.569e-13	P95607	RecName: Full=Catechol 1,2-dioxygenase; AltName: Full=1,2-CTD
LYa_b1_contig_422831 (1..370) consensus	579.352	4.97069e-19	TGCTTAGGACAAACTGCAGTAACCTCTTTATCTCTGCTTTTATCTTCTCTTTCTTGGTAACTTTGGGCTTTTTCTTTTTTGGAATTACAGCCTCTGCCATCGTAGAATTGGAAGATAATTCCATTGTCTGGTTCCCTGCATTTTGATTTAGCGTAATTGCATCGCTTGTTGCATTACCACCTGTTTCCCTGGCAATGGTAGCATTTTCTGATCCTATCTCTGGATCAATTTGCCTGAATAAATTCGTCATCGTTTCCTTGAAATTTCCAGGTTTAATCTTTGCTTCCTCCTTCATCTGAAGAATTTTGTTTACTTTCTCTGCGAAACTTTGTTTCCTCACAGTAGTAGCTGCAGTAGCAGTTTTATTTAT	1.15803	A7THU9	RecName: Full=Spindle pole body component 110; AltName: Full=Spindle pole body spacer protein SPC110
LYa_b1_contig_391063 (1..1327) consensus	567.406	5.86203e-07	GAAAGTGCGTTTGTATAGATCCACTAAAACAATATAAGCAAACAGTATTATTACCAGAAAATGAATAAAACCCTTAACTGATATAATTTGCTTTAAACATTGATGGATCACATTTTAAATTCTATTCTCACGGTCAACAAAACAATACTGACAAACTTTTTTTTTACAAATATCAATGCGAAGTAACCGGGGGTGAAATTACTCATAAAACAAAATTGTTCTTTTAATCAATGACATGAGAGACACAATTAATTTACTTGCCCAAAGCCCAAGACGCGCAAACAAAATAAGAAACATAAAAACCATCGCAACAATAAATTATTTATTTACTGTCTTGGTTCTGACTTTAAATAAGGGTATGGTACATAATGTAAGTATGATAAGACCACTTTTTTGGTA…	0	not available	not available
LYa_b1_contig_241786 (1424..3203) consensus	562.137	1.51496e-29	ATACGGAATCCGTCTACGGAAACTGGCGGACTTGACCACGTGACATTTAATATTGTTGAACCATTTGATTGCAGTTGTAAACGTGCCACTTTTACATTTGGTGGAATGATTGGTACTTTTTTAGGAGTCATATACGTTGTAACAGCAGCTTCTCCTAATCCTACTTTATTAACAGCAGAGAGTCTGAACACGTGAGTTGTGTCATCGTCCAGGAAATCTGAACTCCATTCCAGCCTTGTTTTACTGATATACTCCGTCCGATTCGCGCCATTTTGAACACCCCATACTAATGTATAGTTTTTGAGATTTCCGTATGTATGAAGGGGAGGTAACCAAGTCAAAGCAATCTTTGGTGGTTCTTCTCTGATTGTCATGATCTGGAGTTGACGAGGTGGTGAT…	7.029e-139	P86861	RecName: Full=Fibronectin type III domain-containing protein; AltName: Full=Fibronectin-like protein; Flags: Precursor
LYa_b1_contig_250684 (1..349) consensus	557.033	3.63149e-39	ACCACTTTGACATGTCTCCCAACAAACGCCATTTAGTTTGATTTCATTATCCTTGCAATACAGTCGCTTAGGAAGTGTAACCTTTATACCAGGTCCGTCCTTTGGTTCGCAAACACAGCACCCTACAGGTCTATAACCATCTCTACATTTTGGGTAACACAGTGCGGCGACTCTTTCTTCGTCACTACGACAACTTTGCCTTTGTGCAAGAGTTTTCTGTATACCTGGGCCACCATTTGGTGTGCATATACAGCATCCACTTGCATGGTATCCTTCTTTACATTTGGGATAGCAAAGACGTCCATTCATCTCTTCATCCGATTTACACCCTTGTCGTTGGAACAGTGTC	0.153459	Q7G191	RecName: Full=Benzaldehyde dehydrogenase (NAD(+)); AltName: Full=Aldehyde oxidase 4; Short=AO-4; Short=AtAO-4; Short=AtAO2; AltName: Full=Indole-3-acetaldehyde oxidase; Short=IAA oxidase
LYa_b1_contig_418131 (17..394) consensus	556.658	8.96639e-07	CCTAACTTTTTATTAGGGAAATAAAACTAGAAACCACAAATGCAGAAAAGATGTATTGAGCAAAGTTAAAAATGTGTTTATATTCAAATCATTACACAAACAGTCATAAAATCCAGTTATGTCTTTCCATTTTCTGTTTTAGTTCAACGCTTTTCATCAGCTTTTGGAATGAGACACACACATGAATTTTTCTCATCGTTTATAACATCAAGTCCTCTATCTTTGCAGTCCTGTATTATTTCTACACTGCAGTCAGGGTTCAAATTTCGTTTACTTATGGCTAAACCACCAGCATTTTGATGGACGCAGATCAAAATCAAGGAAAGCGTAATCAAATACTTTATCATTTTTGTTAGTATTGTGTGTAGTGTGCCAGCA	2.94428	Q70XV6	RecName: Full=Protein TIC 214; AltName: Full=Translocon at the inner envelope membrane of chloroplasts 214; Short=AtTIC214
LYa_b1_contig_101241 (1..441) consensus	555.074	1.05616e-06	ATCGTTCAGTATTGATAAGTCTGAAGATACTGCAACCCATTATGACATCTATACAGATGATATCGGATCTGTTCCTTATGTCGTAACTACAATCCCCTTCCCTATTCACGAATCTGACTTACCGAATTATGCTATTTACCGACTTTGTAACAACACGAGCAACACGACGGGTGCCACAATTGGTGCAGGATCTGCTTTTGACATTTTGTTCATGAATTATTGTCATTATAATGGAAATTGACGCAACTGTCGTCCAAGTCAGGGGTTTAGCGCTATAAAACCAGGTTCAACCCACAAATTTCCACATTTGAAAATGCCTGTACCAAGTCAGGAATATGACAGTTGTTGTCCATTCGTTTATTAGTTTTGTCATTTGGTTTTGCCATTTGATTAGGGACT…	1.84017	P77148	RecName: Full=Uncharacterized protein YdhS
LYa_b1_contig_271680 (971..1719) consensus	553.519	9.78698e-26	ATTTTGTTTTTTACATTCTTCTTCATCATCATTCTCGTTATTTGAACAATCTATTCCATTGCTTCCACTTCCTCCACTGCCTCCGCTTCCACCACTACCGCCACCTCCTGATCCACCACCTCCTGATCCACCTCCACCACCGCCTCCGGATCCACCTCCTACACCGGCACTAGCGCTAGCAATTGCTACTGCAGCGGCATTTCTTAAGTCATCATTACCAGAGGTCAACATCCATGCAAGTCCTTGGTTTCCACCAGCCAAAGCTAATGCGTAAGCAGATGCAACAGCTTCTGCGTCTGCTCCTGCCATGGCAGCAGCAGCGGCAGCAGCGGCAGCTGAAGCTGCTCCACCATCATTTCCTCCTGCAGAAGCGGCGGCAGCTGCGGCTGCTGCTGCTGC…	0	not available	not available
LYa_b1_contig_175377 (1..1261) consensus	543.961	5.01542e-63	AACTGTTTGACAACCTTATCCGATGCCCCTCTATTCTTCAACTGGTGTTGGAAGTTGGATTGCATATCATCCATCTCGCGTTTCATGTCTTTCTTTTCCTTATCTAACTTATTTCTAACTTTCTGAAGATTGTCTATTTGGTCAGCCATTTCATTTGCTGCATCTTGCTGTTTCTTGCGTAGAGATGAAACCTGGGCCTCATGTTGAAGTGCTGATTCTTCCAAATCACGACGCATTTTTACTAATTCTTGTTCTCTCTTCTTATTCAAGTCGAGCTGTGCTTGTGTGGCTCCTCCTGCCTCGTCTAATCTGTCGGCAAGTTCATCCAATTCTCTAGCAATTTCAGCACGTTGTTTGTCAACCTTTGTTCTAGCTGATCTTTCTGCTTCTAACTCTTCT…	2.388e-135	P24733	RecName: Full=Myosin heavy chain, striated muscle
LYa_b1_contig_426210 (89..1284) consensus	539.603	1.59157e-18	CTAATATTGTGTTTAATGAAACACAAATAAGTATAATACTTGTACTTTTAAAACTTAAACAATATAATACCCTTCCTATCAAAAGTCTGCATCATTTGTAAATAATATGCTTCATAAATATAAAAATTGCCTGCGTCATTATGATAAATTTTATCATTGAATCGTATGAATCCATCTTATATCACGCTTTCACCGAAAAAACAGTGATGTAATTTTGACAACGTGATCACCAAACAAACCAGAATGTTATTTTGACCCCGTGATCAGAGTTGAATAACAAAATGGTGAACATAAAAATCTATCGCACATGTTTTGAAAAAGCCTTTACGTAGCATACATGTATGTGGTATATTTTAGAAACTTCAATAACATAAAATTACTAGTCATTTCATAATGTTA…	4.359e-07	A4QP81	RecName: Full=Putative ferric-chelate reductase 1
LYa_b1_contig_104775 (80..2263) consensus	536.869	3.46991e-23	TGGTTATACATTATAATAAGAGATGTTGTCCAGTAACGTCAAAAATATCAGGAACACATCATGTTGGATTATACTGATATCAACTATGTAAAAATTAAGGAATAGACATTAAATTTCTGTATTTATGATGAAAAATCGAGCCGTTCGAAATATTTTTGAAGATAGACTATTCCACTAGGATCGACGGATTGAAAGTTATCATAACAAATGCATAATAGCCTACTTATCCTTATTTTCTATTTTAGAAACTGTTTACGAAAGGTTAAAACCGCTTCATGTATACAATCTATTGTATATTTAGAAATAATTTAAAGGTGGTTTGAGCTTGACCTGTTTTCCTACAACGCAAATTCGGTATGAAACCACGATTTTATTATTACAACTTCATCTGGCCTTGAC…	1.116e-58	P50453	RecName: Full=Serpin B9; AltName: Full=Cytoplasmic antiproteinase 3; Short=CAP-3; Short=CAP3; AltName: Full=Peptidase inhibitor 9; Short=PI-9
LYa_b1_contig_359105 (1..371) consensus	528.317	1.54576e-22	GCAGCGGCTGCTGCAGCTGCTGCTCCTCCAGCTCCTGATCCTGCTCCAGCACCAGCACCAGCTCCTGCTCCTGCTCCTGCTCCGGCACCAGCACTTGCACTTGCACTGGCGAATGCACTGACTAATTGTGATCCAAGATTTACTAATACTGAGAGAAGTCCTTTGAGATCGTCATCATCATCACCTTCGTCACTACTATCACTGCTTCCACCACTACTGTCTGAGCCATCACTTCCGTTACTGTCTGATGAGCCATTGCTATCGGAACTATCATCACTGCTGTCAGAACTGTCTGAACTGTCTGAACTGTCTGAACTTTCGGAACTTTCTGAGCTCACATCTACTTCAACTGCAGCTTCGGCATCAGCACC	0	not available	not available
LYa_b1_contig_428070 (1..259) consensus	524.52	1.81418e-35	GAAGGTTGACTGGTTGTTACTGCTGTAGATGGTCCTGCAGTTGTAGAAGGTGGACCAGTACTTACACCTGGAGATGGTGTTCCTGTCGCAGAAGGTTGACCGGTGGTTACTGCTGTAGATGGTCCTCCAGTTACAGAAGGTGGGCCAGTGCTTACACCTGGAGATGGTGTTCCTGTTGCAGAAGGTTGACCGGTGGTTACTGCTGTAGATGGTCCTCCAGTTACAGAAGGTGGTCCAGTGGTTACACCTGGAGATGGTG	3.50391	Q3LAC4	RecName: Full=Phosphatidylinositol 3,4,5-trisphosphate-dependent Rac exchanger 2 protein; Short=P-Rex2; Short=PtdIns(3,4,5)-dependent Rac exchanger 2; AltName: Full=DEP domain-containing protein 2
LYa_b1_contig_424683 (1..1372) consensus	520.146	0.000177676	GGCGCACCTCCACAAAATAAGACAACTGTTTTCGATTTTCCTTCCTCTTTGAGTGATTGATGAGGTTTTGTTTTGCAACAAGTGAACCAATGGCGCTGTTTTGAAACTCGAACTTCATTGATAGTCATGATTCCGGTGTAGAATGTCAGGTAATTGAAATAACAAAACAAAACAGCACAACCTGTATACCAAGAAAAATTGCGGACACTAGGAAAGACTGATGCTGCACCTGCACAGAACGCTACGATGTCTGTTAATGATGTTATGGTGATAGCAATTCCACTTGTCCTTATTGTCTTACCAATACGTGCTTCGACGGAATCGTCACTCTTTGTATCAGCCAAGCCAGATAAAAGAATAAACATATTGTCCACACCTATACCTAATATCAAAAACGGC…	7.42e-55	Q0EEE2	RecName: Full=Patched domain-containing protein 3; AltName: Full=RND-type protein RNDEu-3
LYa_b1_contig_259500 (1..728) consensus	519.54	6.33101e-13	TGTCATACTCGAGGCTCCAATTGATTCAGCTCCTGGAAAAGCCGGTATATCTCCAATAAATTCCGTTGCCGCACTTGCTGAGGATCCTGACGAACTTTCAGCACCTGGGAAGGCACTAATTTCGCCAGGAAGTTCATTCGTTACCGTGGACCCATCTGTAGAACTGCTGGAACCTATTCCAGGGAACATATCTACATTTGAAGGTACAATCAGATTTGCACTCATGTCAGCGTTAGTTTGTCCTCCTGGAAAGGCTCCCACATTAGAGGGTGCTGCTCCACCACCACTTCCTGGGAATGCCCCAACACTGGAAGGCATAGCTCTTCCACCACTGCCTTGGAAAGCTCCGAAATTGGGTGGCATAGGTCTCCTTGCCATGCCTTGAGGTGTTCCAACATT…	0	not available	not available
LYa_b1_contig_11241 (1..284) consensus	518.876	2.99035e-47	GTTACAGTTTGTACTTAATCAAATGTTCTCAGTCTTACATTCCATAGTCAAGTATTAAAATAACTTTGATGGTCAGGCACATGTTTTTATTGCTTGGTTCCATTCAAGACTCCCATAACATGGCATTTTCATAGGTTTCCCCCATACACAGTGATAGTATCCATTCTTGTCACATGTATCTGCATAGAATGCTCCATGTATACATGGCGTTGGACCATCCATGCCACATTTACCAGTTTGCTTAGTTATTGATGATTTAGTTGTCTCTCTGTGTGTTTTGGTTG	3.837e-05	Q9W5U2	RecName: Full=Probable chitinase 10; AltName: Full=Probable chitinase 1; AltName: Full=Probable chitinase 3; Flags: Precursor
LYa_b1_contig_454622 (1..388) consensus	512.837	1.68621e-09	CCATCAGTAAAAGCCGTCAACGTCGATTTAGAAGATGGTTTGAGAAAAAAACGTGAAGCTGTACCGTCTGTCAAAGCCGTCAACGTCGACTTAGAAGATGGTTTGAGAAAGAAACGTGAAGCTGTACCGTCTGTCAAAGCCGTCAACGTCGATTTAGAAGATGGTTTGAGAAAGAAACGTGAAGCTGTACCGTCTGTCAAAGCCGTCAACGTCGACCTTGAAGATGGTTTGAGAAAGAAACGTGAAGCTGTTCCGTCAGTCAAAGCCGTCAACGTCGACTTAGAAGATGGTTTGAGAAAGAAACGTGCAGCTGTACCGTCTGTCAAAGCCGTCAACGTCGACCTTGAAGATGGTTTGAGAAAGAAACGTGAAGCTGTTCCGTCAGTCA	2.90874	Q76P29	RecName: Full=Importin subunit alpha-B; AltName: Full=Karyopherin subunit alpha-B
LYa_b1_contig_277724 (495..1390) consensus	512.248	1.17255e-22	CCTACACCACTGGCAACCAACCAGCCTCTCAGATTAGCGTTTCTTGCAGCTGCAGCAGCTGCAGCAGCGGCGGCGGCAGCACTCGATGAACCACCATCATTACCACCACCTCCTGCACTAGCTCCAGCACTGGCAGATGCGCCTGCAGCAGCTCGACCTCCAAATCTTCCTCCAAATCCTCCTCCTGCTCCTGCTCTTGCTGAAGCTGCGGCAATTGCAGCTGCTGATGCTGATGATCTAGAAAACAACAAATTAAGAAGTTTTGCTCTTCTAGCTGCAGCGGCTGCTGCAGATGCAGCAGCAAAGGCTTGAGCTGATGCTCCTCCTCCATATCCACCAACTCCACCGAAACCGCCTGCACCAGCAGCAGCGGCAGCAGCAGCGGCAGCACTAGCACCA…	0	not available	not available
LYa_b1_contig_54842 (1245..1609) consensus	510.972	1.35791e-31	GTTTTTAAACTAAACAAAACAATGTATTTGTTATGTTTATATTTTATTCATGTGCAATTTTACGCTTTCCTGCAAAACTAGGTTTTCTTCCATACCAAAAACACCAGCACTCCCTATTTCTATGTCCCAAGCATTTTCCTTCAGTAAATCCCCAGTCTTTACAATACCAATTACATCTTCGAGGCCTATGAGGACAAAACTGGTCAAAACCATAATTGCCCATATGCGCCTTTTTAGCATTTAATCCTGCTATGCAAAATGACAGTATCAACACAACGACCAAATACTTCATCTTCTTTGTGAAAACCACTTTTTAGTTAAAAAAATAGTAGATTTGAAACTGTTAATACCTGGGAAGTTATGCT	0.219666	P0CM07	RecName: Full=Cofilin; AltName: Full=Actin-depolymerizing factor 1 >gi|338817758|sp|P0CM06.1|COFI_CRYNJ RecName: Full=Cofilin; AltName: Full=Actin-depolymerizing factor 1
LYa_b1_contig_211728 (1..919) consensus	503.563	0.000138146	GGATTTTCTCACTGCATTGAAGACCGATTGGTAACCTTCGGCTACTATCTGCTCTTTGGTCGGGTTGTTGTTTCTCTGACAAACAAGAATTCCCAATTTCCATTCTCATTTTTTTAATAAATTATCATTGGACACAACTGTAAGTACAATTATATGAAAACTATTCTAGTCAATAACATTCAATGATTCAAAAAATGATTTGTTCATGGCCAACCAAAAAGTGAATACTGATAGTGTTTTGTAGTCAGATGTTTGTGCCTGTTTCTTTGACCGGTTGTTTTAACATCTGTTTAGTGCAAAAGGTCAATATCGCCTCTCAGTTGTCATGGCATGATGTTTACAAGCTTTTATAAGCTTATAATATATTGTAGTGATATACGCGGTGTTTGCTAATCAAAT…	2.254e-16	P86856	RecName: Full=Nacrein-like protein
LYa_b1_contig_252624 (1..856) consensus	500.93	6.26342e-56	GCTTTCTCAACCTCATGTACACTTCGTCCTCCTTCAGAAAGCTGGTCTGTTAATTCTTGGATCTCCTCTGCTAGATTCTTATTTTCTCTCCTCAAAGCTTCAATGGAGTCCTGTGATTCCTCAACCTGGGCTTTAACTCTGAACAGCTCTGCTGAGTAGCTTCGGGCTTCTTTCTGGGCTCCTTCCAATTCAACTTGGAGTTCTGAGACCTTGTCCTTCCATTCTTGTATTGTCTTGTCAAATCCACGCTGTCTCTTTTCCATAGCGTTGGCATTGGCAGTTGCTCTTTCAGCTTCAATTGATATGTCTTCCAGTTCTCCCTGGAGCCTGTTTTTAGCCTTCTCTAGCTGGTTTGCTCTTTGGTTTGCAGCTTCAGCATTCTGTTCAGCTTCAGCTAAT…	3.365e-84	P24733	RecName: Full=Myosin heavy chain, striated muscle
LYa_b1_contig_242382 (671..1561) consensus	490.779	6.99332e-40	GGCACCAGAAATTTTTCCAGTTGGCGCAAAGTGAATACGGATGAACTTTCCGAATCGAGACGAGTTGTTATTTCTGGTAGTCTTAGCATTACCATAGGCTTCAAGTACAGGGTTAGCTTGAATGATCTGATCTTCTAGGGAACCCACTTTAGTATCAGCTTTCTTTTCTTCCTCGCCAGCATCTTTTTTACCGAGTGAAGCAGCTACTTTGGCAAAGTACATGATTACTTTCTTCGTATTTTCAGTCTTTCCAGCTCCAGATTCGCCAGTGATCAAAATAGACTGGTTTTCACGATCTTGCAACATGAACTGGTAGGCGTTGTCAGAGATGGAGAACAAATGGGGAGGCATTTCAGTCTTCCTCTTTCCCTTGTATTTACTGATGACGCTGTCGGTGTA…	1.596e-133	P24733	RecName: Full=Myosin heavy chain, striated muscle
LYa_b1_contig_284782 (19..465) consensus	489.932	6.30235e-28	CTATGACGAACTTGCAGCTGAACTCGGTCTAGGAGGTGGTGATATTGATGAGCTTCTTGCATCATTAGGTGGTGGAGCTGGTGGAGCTGGTGGATCCGGTGGAGATGGATTTGGTTATGGCTATGGTGGAGCATTAGATATAGATATAGGAGATCTTGAAGAATTATTAGGTGGACTTGATTCCATTGATCTTGAGGATGCTGCAGTTTTGGCTGCTCTTGGTCTAGGCGGTGGAAGTGGACTAGGAGGCGGAAGTGCCGCAGCTGCAGCAGCAGCCGCAGCAGCAGCTGCAGGAGGACTTGGAGGCGGAAGTGCCGCAGCTGCAGCAGCAGCCGCAGCAGCAGCTGGCGGAGGACTTGGAGGTGGAAGTGCAGCAGCAGCAGCGGCGGCAGCGGCTGC…	0	not available	not available
LYa_b1_contig_451915 (1..213) consensus	484.816	4.64508e-29	ACCGGTCAACCTTCTGCGACAGGAACACCTTCTCCAGGTGTAACCACTGGACCACCTTCTGTAACTGGAGGACCATCTACAGTAGTTACCACCGGTCAACCTTCTGCAACAGGAAAACCATCTCCAGGTGTAAGTACTGGTCCATCTTCTACAACTGCAGGACCATCTACAGCAGTAACAACCAGACAACCTTCTGCAACAGGAACATCATCT	0.667805	Q9VXG1	RecName: Full=Zinc finger protein hangover
LYa_b1_contig_268064 (1..768) consensus	477.263	3.75288e-06	TTTTCAATTCGGATTTCGAATGAAACCTCAAAGGCTGACCTTTGATTTTTGCAGTGACGAACAATTTGCTGAAGGCAAAAGTATCAGGATTCAAAGATTTCTGATCGAGCTCAACCTTTGTCAGCATTTTTCTGTCAGATATAACAGTAGCTTCAATCTGTTCAAGTTCTTCTAATTTCAAATTTATTTGATTTATTTTGTCCACAATAACATCACCGCATTCTTGTTGGATAACGTCTCCGTCAGTTATGTTGCTGGTTTGTGGACATGACTGACATCGTGTTCTATATTCAGCGCAGACAGTAGAATTTTTTGACATTACATCACATTGTACTTCATGTAATGGATCAGAAATAATTTGAGCTTGACGCTTCTTCCTTCCAAACATATTTGATAACA…	2.97119	Q3ZRW6	RecName: Full=Clusterin-like protein 1; Flags: Precursor
LYa_b1_contig_42059 (1..2728) consensus	469.058	0.000244761	TCAATCACATTGACACATGTTTACCACAACTTGATAGATTCCAGAATATGAGAATAGAGGAACTGAGGAACTTACAGAAAGAATATCAGCTGGAGGTTAAGGAAGCTGGATTACCTGCTCAGGTAAAAGAATTACCAGAAGATGAGAAATTTTCCTTCCTACAAAACTCTTTTTTAGGATTAGAAAACACACTATACGAACTCGAAAAGAGTACACTCCTGAGGGACAGCAAAGGCAAAGTGTCTCTGCGTGGATGCGAAAACACGTGGAAGAGTTTCAAAGATATCAGTACTGTGTATAGCAGAGTGTTTGAAACTCCAAGGGGTTCAGAACACTTCAATGATGATGCCAGTTTCGGAAGACAACGACTAAACGGCTTGAATCCGTGTTTAATAAAAA…	8.514e-84	O16025	RecName: Full=Allene oxide synthase-lipoxygenase protein; Includes: RecName: Full=Allene oxide synthase; AltName: Full=Hydroperoxidehydrase; Includes: RecName: Full=Arachidonate 8-lipoxygenase
LYa_b1_contig_290389 (43..4500) consensus	467.937	1.454e-28	ATCAAATTTTGGCACCGTTGGTGATTCACCACCAATAAATGGTGATACGGTAGTTTTTATATCAGGTACAGTAGTGTCTGCTATTTTAGCTGATTCAGTTTTTATATTTTGTCCATCCAAAGTTAACGATTCACTAGCAATAGATGGTGATAAGGTAGTTGTTACCATCGGTTTAGTAGCGTCTGTATGTTTTGATGTTTCGAGTGCCAGGTCATACTTTTCTGTATTTGCAATACCTTTTATCTCATACTGTGGAGTTTCATCAATCTTCTTAACTGTTGTTGTCTCTTGAGATGCTGGTATGATATCTACTTTATCTGGTGTTGGTGAAAACACTAAGTCGACATTAACTGTTTCTGGAGAAATCTCTTCAATAACGACCCCATCGACATCTTTAGA…	1.274e-14	Q6B4J5	RecName: Full=Spore coat assembly protein ExsA
LYa_b1_contig_374119 (9..1013) consensus	464.376	5.43524e-22	TTTTTTTTTTATTATCTGATTTATTTAATTTGAATTCTTTGGAATGGTGTTTGCTTTGTTGCCAAAAAACAAGTGTAATTCTGTGGAATTATCTATCTATAATACCTTTAACCTTCTATATTTCATAAACCATAAAAGAATAAAAGAGTTTAGCACTCTCACTATCTCATTTTCCACTTATACAGCCACATTCAGTTACAATCATATTAGGGAGAGATGTGAAAATTATATTGCCATTGTTATCATAATATACTATCCTTAAATGTGTACTTTTTGTTTCGGAACATGTACTGTTAGTTGTACATGTGCCTTCACACACGCCCGTTTCAAACGATTTCGGTGCAATGATCCAATCGGACCACCCGATAGTTTTGAAATCAACTAATAAATTATCCATGC…	4.535e-15	P04088	RecName: Full=Inhibin beta B chain; AltName: Full=Activin beta-B chain; Flags: Precursor
LYa_b1_contig_321227 (220..2671) consensus	453.033	1.10435e-21	ATTCCACCACCAGTCATACCGGATTTAACTGGATTTCAAGATTACTTTGTTGACTGTTTTGTTTTGGCTATATTGATTTTTGCAAACACAATTGCCATGGCAAAGATTTGTGCCAAGAAGCACAACTATGAAATCGACGACAGCCAGGAGTTGATCGCTTATGGAATGTGTAACTTTGCCAGCTCCTTTTTAAAATGTTTTCCTTCAGCTGTTGCCCCACCAAGGTCCATGATTGCTTCAAATATGGGTACCAAATCAACTTTAGCTGGTATATTTGTAACAATCCTTATGCTTCTTGTCATCATGGCTATGAGTGTATTGTTCGAACCTCTACCAAAAGCCGCCCTTGCAGCTATTATTGTTGTCGCACTAAAGGGACTCTTTATCCAGATGGCTGAC…	3.412e-45	P58743	RecName: Full=Prestin; AltName: Full=Solute carrier family 26 member 5
LYa_b1_contig_426793 (196..996) consensus	450.2	4.049e-06	ATATTCCTTCCACGTTCAGTAAGACCTTTCAGTAAGTCTTTAGGTAACCACTCGGAATCATTGTCAAGTCTATATCCAGCGCTGATCAGTTTTTTACACACACTTGGTGAACATTTTACGGTTGTGTGTGTAGCAAGGTATAATGCTGTTTGTCCAAGTTTATCCACGATGTTCACCTCACAACCATGCTTTATGAGGTATACACAGGATTTTTCTCTACCTTCTTGGAGTCCAATAAGTAAAGCTGTTTTCCCTGTGCAATCTGTTTCGTCAACATTTGCACCTGCTTTGTGGAGAATCTTTACAGTTGCAATATCATCAAACAATACAGCTCTCATCAATGCTGTTTGTCCTTGTAGATTTTTAATATTCAAATCACATTCACTTTTGATAAGTAAT…	1.305e-24	Q8Q0U0	RecName: Full=Putative ankyrin repeat protein MM_0045
LYa_b1_contig_285704 (291..2446) consensus	446.545	5.35021e-12	AATATGAATGAAGGTTGTATATCTGCTATTATTAAAGAAATTATCATAGAGCTGTTCATCAAAATAGAAAATAATTTCGTTGTATTGGAACGTTATTTAGTTAGAAGTTCATATTCATAGAAAAAATATATGTGTATGCTTAATTGTTTTAGAGTTGCTCACCCACTCCACGAAAAAATCAAAATATGTATGATTTTTTTTTCTGTGTTATTCTTTCATGTCCTCACTTCACCTGTAGATTGTTTAGGCCCTATGTCCTCGATAGAAAAAAAGGACATACAAAAAAGTTAACAACTCAAACATTTAGACTTCGAAATTATTACATGAAAACAAAATTCCCAGTATGTTTTCCAATTTTAAGAGTACAAACTGGCTTTACAGACCGGGAAGGTTGTCTTT…	1.822e-10	Q1EHB3	RecName: Full=A disintegrin and metalloproteinase with thrombospondin motifs 7; Short=ADAM-TS 7; Short=ADAM-TS7; Short=ADAMTS-7; AltName: Full=COMPase; Flags: Precursor
LYa_b1_contig_175377 (1286..1814) consensus	446.035	2.23969e-29	TAGGCTCTGATGTGAGCTTGCATCATGGAAATGATTGCACTAAGACGTTCATCACGCATATTTTCAAGATTACCGACAACACCTGCTTTGAAGAAGACTTTGGTGTTGCCAAGTCTGTATTCTGCTGGATCCAATTGTAGAGCCAACAAAACTTTCTCGGAGACGACTTTGCCGTCAACGAATCCCTGTGGGACAGCGTTTGGAGCCAAAATAGAATATCTTTGTTTGAACTCAGAGTATATGATTCTGCTGGGGAATCCTTTACGGCAAATACGGATTCCTTCCAGTACACCGTTACATTGGAGCTGGTTCAATACCAAGGCAGCATCAATCATACCTGGTTGTTTCAATTCGTTAGGAATGATACATCTGACAAAGTGAGGATGTGTGCTGTACAAG…	1.501e-90	P24733	RecName: Full=Myosin heavy chain, striated muscle
LYa_b1_contig_130160 (77..633) consensus	445.823	3.93914e-26	CAAAAAAATATTTCAATTCACAAGACGCCTCCCTGTGTGTGCACGTGATCTTGTCGATACTACAACCCTAGGCTTAAAGAAGAGTGGTCGCTTGTTAATCAGTTTAGTTAACGTTGTATACAGACACTGTTCATAATGATAGATACATGTTCACTGTTTCTACTCTTGGGACTCCTTGCATCATATGGAGAAAATACGAAAGCAATTCAAAACATTACCTTGGACGGAAGTAAATTGGTAACAGTTGATATGTTGGATGCTTTGAGGACAAATTTGACGAACTTAGCAACAGAACTAATCGAACAGAATTCTAAGATGGACAAGCCGATTTTCTTCCATGCAAAGATGCCTGCAGCTAAAGTAGATTACAACAAAAACTCCATTGTGAAATTTAGCAGT…	0.005729	Q9BXX0	RecName: Full=EMILIN-2; AltName: Full=Elastin microfibril interface-located protein 2; Short=Elastin microfibril interfacer 2; AltName: Full=Protein FOAP-10; Flags: Precursor
LYa_b1_contig_291636 (50..1943) consensus	442.879	2.71923e-05	CCTTGAATAAGTTGCAGGATGTATATCGACAGGACCTTGGTCAGTCCTTTATTGTTTATGTTATTGGCGATTATCTACCCAAGTATTGAGGCAGAATATCTAAAATATCAAATTAATTCAACGGATCACAAAACCGACTGTTTTGAAAGAGGGATCAATATAATATGCTTCAATAAATTTCTACAACCGGCTGCTGACACACTCAACGATACTAGTTCCTCTAATTTCTTAACAGCTTTATGGCGAAAAATCAACAGTGAGGCTAATAGAGCTGATAAATCTCGACATAAAAGGCAGGCGACTGGGGTACCAGTCAGACAGGAAGTAAGAGCAGCTCCATACGAAATTAACTTCTTACGTTATGCACAAGCTGTACAGAGGTTGAAAAACCATTTTGGA…	1.967e-39	H2A0L0	RecName: Full=Tyrosinase-like protein 1; AltName: Full=Tyrosinase 1; Flags: Precursor [Pinctada margaritifera]
LYa_b1_contig_214595 (391..2829) consensus	437.918	2.14739e-11	GCAGTGAATAAAATAAAAAGATAAAAACGTTTTCCAGAAAAGATCTACAAACGCATCAATTTATTATATGTGCTTTTATTCCCCCCAAAAAAAACGATACCATGGCCAGATTGAAAGACGATGGTTACTCATACATCACTTTAAGAAATAAGACGTCACAGAAAATCTGTAGACTCAGATGATCCGAGGGGTCATTAATACCTGTTACTCATATATAAAAAGTTTTATAAAAAAGGATAAGTAAAATTCAGTAAGGTGGAAAATATACGAGGACCTCTGTGACAAAGATTGTTCATAGCTGTTAAACAAATCATGAACATTTGAAAATACGTCCTTAAAATATAAACAACACGATGCAAACTATTTTCATTAATCGCTGTCTGATTTTCGGTATAACTT…	5.274e-41	H2A0L0	RecName: Full=Tyrosinase-like protein 1; AltName: Full=Tyrosinase 1; Flags: Precursor [Pinctada margaritifera]
LYa_b1_contig_21368 (1..370) consensus	433.877	7.9539e-30	CAGTTTGTACTTAATTAAAGGTTTTCAGTCTAATATTCCAGAGTCAAGTATTAGAATAACTTTTATGGCCAGTCGCATGTTGTTATTGCTTGTTTCCATACAAGACCCGCAGGACATGGCATTTTCACAGGTTTCTTCCATACACAGTGATAATATTTAGTCTTGTCACATGTATCTTCATAGAATGCTCCATGTGTACATGGCGTTGGACCTTTCTTGTCACATTTACCAGATTGCCGAGTTACTGCTGATTTAGGTGTCTCTCTGAGTGTTGTGGTTACAATTCCGTTCAGTACGAAAACTGTAATGAGGAGAGCCAGCATTATATTCCTTTTCATCATCGTGAATAGTGTAGGTTGGTTTATGTGGA	3.967e-07	O45599	RecName: Full=Chitin-binding domain protein cbd-1; Flags: Precursor
LYa_b1_contig_168288 (1..633) consensus	433.453	5.89938e-06	TTTCGCATCAAGATATCACAGTATTTTCGCAGTTGTCTTTCTTTCAATATTAACATTTCTCACCCTTTGAAACTTAATAGACCTTTCGTCTTCGGATTCATATGGAAAAATTTAATAACTTGTGGTCGACGTTTATACAAGGAAGCTCCACCAAAAATTTCTGACATTGGTGGTAACTGTTTTCGGGTAACGTCTTTCGTATTGGTTGTTGCTGTCGCTGCCTGCTGTGGGAAAAAGCCTCTGTTCTGCATCGCCGGTATTGATTTTTCTCCAAATGTTTTACCGCTCACTGATGGTACTCTGTTTTTGTCAAATTGACTTCCTCCTACATGTCTGTTGGAAGCTGAAGCAATTTTAGTGTTTGACGCTGATGAAATCGACTTCCCATGTAGTGAATTG…	2.09155	Q9V468	RecName: Full=Zinc finger matrin-type protein CG9776
LYa_b1_contig_348991 (1..838) consensus	432.538	6.59629e-06	TTTGCATAGTTAAACGAATGGATGTCTTGTACGGAAAAAACAATAATAAAAGCATCACAGGCACTGCAAATTGAAATGTCTACTCTTTCTTCTGTATCTACGAATTCAATGGTTGTTTCTTCTTTATCTATGATAACTGTGATATGGTTTGGTTCATCGATATGTCCTCCTGGGCTATCATTGAAGAACATACTTTCAGATGAGAGAAACTGTTTAGTTAGAGCAGTTTTTCCGACACCATCTGCTCCAATAATTGCAACTTTATAACAATTGCTATGCGGTGTTTCTGGACCTCTTGATGGCGCAGCAAGGAGTCCATTTTTCGTCTTCGTTGATGGCTGATCTTGTGTCTTAAAAAGAGCATTGTCAGATTTGGAAGCAGTAAGATTTGTAATACTT…	5.608e-07	Q99578	RecName: Full=GTP-binding protein Rit2; AltName: Full=Ras-like protein expressed in neurons; AltName: Full=Ras-like without CAAX protein 2
LYa_b1_contig_275535 (1..1027) consensus	430.809	1.25845e-11	ACTTTCGAAAATGTACTGTTAAGATCTGTTTCACTCACGGCTCCCCATAGATAACCTATTTCCGTCCATGCAGCTCTTAATGGTATATAGTTATCCTCTTTTACCAGATAGTCTAATGTTTGCAATGCAACATAAGTATCCACATCTCCTGATTTAGCAAGATTCCATGCATCGTTTATTATCTGTGCCCTATTAATGGGAGGAATAATCGTATGGTCTGTTTTTAGTTGCTGGATAAGTTTTATCCAGTTCTCCTCGGGATAATTCACCCTGTAGTAGCCGTTCTGCAGTACATTCCCTATGTACCAATCATTGGATGATGACCCACTCATTGCACTAGAGATGGTTACATCTGAATGATGTAAATCCATCCAAATTATGTCCTTAGCTGATTGAATG…	6.105e-70	P97449	RecName: Full=Aminopeptidase N; Short=AP-N; Short=mAPN; AltName: Full=Alanyl aminopeptidase; AltName: Full=Aminopeptidase M; Short=AP-M; AltName: Full=Membrane protein p161; AltName: Full=Microsomal aminopeptidase; AltName: CD_antigen=CD13
LYa_b1_contig_346806 (1..342) consensus	428.521	1.8312e-16	CTAACAGAAGGTGGGCCAGTGCTAACACCTGGAGATGGGGTTCCTGTTGCCGAAGGTTGACTGGTTGTTACTGCTGTAGATGGTCCTCTAGTTACAGAAGGTGGGCCAGTGCTTACACCTGGAGATGGTGTTCCTGTTGCAGAAGGTTGTCTGGTTGTTACTGCTGTAGATGGTCCTGCAGTTGTAGAAGATGGACCAGTACTTACACCTGGAGATGGTGTTCCTGTCTCAGAAGGTTGACCGGTGGTTACTGCTGTAGATTGCCCTCCAGTAACAGAAGGTGGACCAGTGGTTACACCTGGAGATGGTGTTCCTGTTGCAGAAGGTTGACCGGTGGTTACT	4.09538	Q98BB4	RecName: Full=Protein ApaG
LYa_b1_contig_366997 (509..852) consensus	426.672	6.12028e-06	GTTGTTCCTCCTGGATGGGAACCAGATCCAGATAACCCATACTGGTTACAAATGGATCGTTTGGGTAATGGTACAGTCAAGCATCTTTCAAGGAACGAAACTGATTTTTGGAAATTCATGATTAGAAAATATTTACATCCCATCAATGAAGACAAGCAACACAAGGAAAAGATAAAACAAGATCTCATTACTCTAAAAAATAATGTAGTTTTTATCTACTGTATGATAAACTTCCTCTGGACAGTCATCACACTGCAGTTACAATCTATGGAGGATGAGCTTAAGAATTTTTATATCATAGAAAAGTACGAACCATTGTCTTTGATTTTTCTTTCGATATTTGC	5.662e-06	Q8T5G8	RecName: Full=Chitin synthase; AltName: Full=Chitin-UDP acetyl-glucosaminyl transferase
LYa_b1_contig_282807 (1..1854) consensus	421.934	5.02062e-25	TTGAGATCGCAAGGTCTACATATAGAATAGTTACTGTTACGGGTTAAGATCGCAAAGCCTCTGAAGCATTTCAAATAGAATAGTTACTGTTACGGGTTGAGATCGCAAGGTCTACATATAGAATAGTTGTTGTTACGGGTTAAGATTGCAAGGTCTACATATAGAAGTTACTGTTACGGGTTGAGATCGCATGGTCTCTGAAGCATCTGGCCACCTTCACGTATCCATTTGTTACCAATCCATTTAGAACCAATAACAACAGGACATCCTGCGTGTAATACTCTTTGGTCATTTTCTCCACTTGGAAGTAAGTTATACCAGAAAGCAGCTGAGCCCTTTTTAACTGTAACTCTGGCATTTATATTTGGAAATACGGTGGCTCCACCAACTTTAACGTCA…	4.406e-66	P13674	RecName: Full=Prolyl 4-hydroxylase subunit alpha-1; Short=4-PH alpha-1; AltName: Full=Procollagen-proline,2-oxoglutarate-4-dioxygenase subunit alpha-1; Flags: Precursor >gi|75061858|sp|Q5RAG8.1|P4HA1_PONAB RecName: Full=Prolyl 4-hydroxylase subunit alpha-1; Short=4-PH alpha-1; AltName: Full=Procollagen-proline,2-oxoglutarate-4-dioxygenase subunit alpha-1; Flags: Precursor
LYa_b1_contig_203850 (990..1294) consensus	418.404	2.51204e-20	CTTCAAGATCTCCTATATCTATATCTAATGCTCCACCATAGCCATAACCAAATCCATCTCCACCAGCTCCACCGGCCCCACCAGCTCCGCCAGCTCCACCACCTAATGATGCAAGAAGCTCATCAATATCACCACCTCCTAGACCGAGTTCAGCTGCAAGTTCATCATAGTCCTCACTACTGTCACTTGAACTGTCATCTGAACTAGAGCTAGAGTCATCTGAACTAGAACTAGAGTCATCTCCACCATCGCCATAATCACCGCCATCGCCATAATCACCGCCTTCTCCACCACCTCCTCCTCCA	0	not available	not available
LYa_b1_contig_231367 (9..351) consensus	413.314	1.43526e-05	TGAATTTCTTCTACTCTGACACCATTTTTATTAAAAGATTATATTTTAAAATTCTAACCGAAACAATTATAATCCATCAGTGTAACACATCTCACATAAAGGAAATATATTGGTGATATACATTGTGTGATATATTTCTTCCATTCTTCAACATGTTCAAACAATACGAGCTTTACGTCTTATTTGAATCCAGCACTGGCGTGTGCGTAAGCCCATGCTTGGACTGGTGGTGGTGGAGGAAGTGGTATTCCACAACACTGACCATCATCGTACTTCTCACAACCTTGACATGGAACATCTCTCCGGTCAGTAATGGGACAATTCATTGGTCGGTTACAACCCA	6.80651	O77201	RecName: Full=Serendipity locus protein alpha
LYa_b1_contig_181643 (401..1180) consensus	412.356	8.03971e-55	GCTGAAGGACAGGCCCTAAAGGGAGGAAAGAAGTTGATTGCCAAATTAGAACAGAGAGTAACTGAACTGGAAGGTGAACTTGATAATGAACAACGTCGTCATGCTGAAACTCAGAAGAACATGCGAAAGGCTGATAGAAGATTGAAGGAAATCGCCTTCCAGGCTGATGAAGATAGAAAGATCCAAGACAGACTCCAGGAAATGATTGATGCACTCAATGCTAAAATCAAAACATACAAACGCCAAGTTGAGGAGGCTGAAGAAATTGCTGCCGTTAATCTGGCTAAATTCAGGAAAGTACAGCAGGAATTAGAGGATTCTGAAGAACGTGCCGACAGTGCCGATACCGCTCTACAGAAACTTCGTGCAAAGAACCGTAGCTCTGTATCAGTACAACGT…	1.941e-49	P24733	RecName: Full=Myosin heavy chain, striated muscle
LYa_b1_contig_148232 (1..229) consensus	402.589	8.37448e-06	TGGTTTATAAAGGACAGGCCGGTGGTAATCATTACTCGAACAAAGGAGGCGGTGTTAATTACCTTTGTCTACCAAATGATCCAGAAAATGGAGAACAACAGTCGTATTCAAATGACCAGATATATGGTAGTGAATACGAAATCTCGTATGCGCACACACCAACGGGATGGCCCGGAAGTCTGCACAATACGGAGGTACCTTGTTCAGTCTGCTTCCGGAAACATAAATC	6.4488	Q3ZX00	RecName: Full=DNA-directed RNA polymerase subunit beta'; Short=RNAP subunit beta'; AltName: Full=RNA polymerase subunit beta'; AltName: Full=Transcriptase subunit beta'
LYa_b1_contig_236415 (20..2436) consensus	399.075	3.41042e-52	AACCCTATATGCTAACATTGCCTATGTAAATTCAGGCAGCGCCTGCAAATAAAAAATATATATCCCAGCTGATGCGATATTCATTGGCTCGTATTCCCTACCACGATTTCCTTGAAAGACGGTTGCCTTCACAAAAAGTTATTAAACAAAGAATTCCAAGTAGTATAGTTAATTATAAAATCATCCCTTGTAAATTTTACGGACGCCATCACGAGTTGGTTGATCCTTATCGAATATCTGTTTCACAGATGATAGAAGATATGTTCCTACATATATAATCCCGTTCCCTTTTACTCGAATATGACCTAGAGAAATTATACTTATTACCGAGTTTGTACTAAGTTAAGCCACACGACGGAGGCTACATATGAAGCAATTGTTGTTTATCCTTTCTAAGGT…	4.807e-08	P18503	RecName: Full=Short-chain collagen C4
LYa_b1_contig_104774 (1..868) consensus	396.212	1.93594e-05	TAAAAATAAACAAAATCAGTTGTTCTAGTAAATATTGTTAACTATTTTTGTAAAAAATAATAGTCAGACATATGTTCCTTTACACTATGGTCTAGCATATCTTCCAATGAATAGCGGTGTACCTGTTTCGTCATCCTGAATCAAAAACAGGAAAGGATGATCAGCAACAAATTGAAATGGTTGAGGCTTAGGATCTTGTACTGAAGTTATTCCGAAACCTATTGCAGTAACAGCTGCCGCTTCCGTTCCCTCTTCGTTCACTTCAATAAAAGCTTTGTGACGTGCATCAGTCACGCTGACGCGTGTTTGATCGGATTCGAAGATTTCACTAAAGTCTGCAATTTTGTCGTCAAATATTTCTGTTAAACCTAAAGCTGTACAAATTGGCTTTAAATTGTA…	1.588e-51	P50453	RecName: Full=Serpin B9; AltName: Full=Cytoplasmic antiproteinase 3; Short=CAP-3; Short=CAP3; AltName: Full=Peptidase inhibitor 9; Short=PI-9
LYa_b1_contig_389443 (1..494) consensus	395.786	1.05584e-05	AAATGCGCATGTCAATATATAGATACTTCCTATAAAATGCGCATGTCAATATCAATACATCCTGTAAAATGTGCTTTCTATAAAATGAATTGACATTCACAAATATGCCACGGACAATTATCTAAACTTATTCCACACTCAGTGTTACACCAATCTACCATGCCTTTGATAGACAAAAATAGACTTGTTGGAGTACACGTCACCATTGGTTTGAAATCGTGCGGGAAAAGATTACTTCCAGCCGAACCAATCGTATTCGCCGTATTCAAAGTCGTAGGAGGAACAGGTAAACCAATGTTATTCACTGTTTCAAAAGGCTGAGGAGGAAATCCGTTTAATGAGTTTTCAGGGTTCATACCGAGGATATTTACTGTTTTTGAAGGCGTATGAGAACTGGTT…	0.232259	O55005	RecName: Full=Roundabout homolog 1; Flags: Precursor
LYa_b1_contig_357998 (5..881) consensus	393.306	1.47319e-05	TACAATTCAACACTCATATGTGACCAATGAAGAACATAGAACAAACACGAACACTAAAACTGTCTTTAAAATCATCATTCACCTACAACAGTTTGCAATTTTCTGATGGGATACGATTTTGGAAAATCCATTTTTCAAAAATGTGAATAAGAAAATATCGCATTTTATTATGTCTCTCTTTTTTTAAATCTAATCACTGGTAGATTCCAAAACAGATTTTTAAATTAATCTTTTAAATATCTATTGTTTGTAGGCTGACTCTATTTGTTAGTTCAATGTTAAATGGTATCTATTTTAATAGCAGTATGAATGTTTTCCTCTGTGCTATTCTTTTTAAAGCTTCTTTTAAACATTTTCTCACGCATAATATCATCTTTTTGTGAAAATCGGTTATCGTCA…	0.0503687	Q8T5G8	RecName: Full=Chitin synthase; AltName: Full=Chitin-UDP acetyl-glucosaminyl transferase
LYa_b1_contig_389905 (1..406) consensus	391.813	1.38057e-05	TAAATAGCACAATGTTCGAAAATAATGTTATTTATAACATTCACAATTAAGCGCACATAATTATCATTTATTTTATTGTCACTAAATGTCCTATAAAATATCAAGCTTATTGACAAGACCCATTTGTAGCGGGCAAAATTGTATCAAGTTAAAAATGTTTTCGTACTCGTATTCAAATGTCTGTTACGACACCAGATTTCTTTCCTGTTTCCGGTTGTTGATATTCGTTTTCGGCATTGTTACGTCTGACTGAAGCTGGACTTCCAGTAAATTTTTCTCCTTTGGCCTCTTCGTAAGAAATTGGAGGGATTCCGTTGACTTCGTACACTGGTGGTGGAACACCAATTGTATAAACGTCAAAAAGTTTTGGTTTTTCAGTTTCTTTTTGTAAATATACCT…	1.67039	Q5HNJ7	RecName: Full=Uncharacterized peptidase SERP1271 >gi|158564005|sp|Q8CNW9.2|Y1383_STAES RecName: Full=Uncharacterized peptidase SE_1383
LYa_b1_contig_426718 (1..208) consensus	390.614	3.91729e-16	ACTGTCAGCAATTATAGTAAAGAACCGGGCTGATATGCATAAAACCACTCCAGTTAAAATATCCAATCGTAGTATTAATTTATCAGCGGACATGTAGACAAATCCGTCCGTTCGGAAAGTCTTAATCTTATTCTAAGTAGTTTTATGCACATCAGTCCAGATAATTTTTCAACGTATGAGAAAATGAAACGATATCAAACTTAACAAT	3.44469	Q14332	RecName: Full=Frizzled-2; Short=Fz-2; Short=hFz2; AltName: Full=FzE2; Flags: Precursor
LYa_b1_contig_285111 (1..358) consensus	385.297	8.32541e-28	TTCCATAGTCAAGTATTAAAATAACTTTGATGGTCAGGCACATGTTTTTATTGCTTGGTTCCATTCAAGACTCCCATAACATGGCATTTTCCTAGGTTTCCCCCATACACAGTGATAGTATCCATGCTTGTCGCATGTATCATCATAGAATGCTCCATGAATACATGGCGTTGGACCATCCATGCCACATTTACCAGTTTGCTTAGTTATTGATGATTTAGTTGTCTCTCTGGGTGTTGTGGTTGTTCGTTCTGCAGGCACTTTGGGAGTAACTGGTTTAGGATGAGGACGAAATCCTGATGTTTTAAGTTGATTTGTTACAGCTGATATCAATGGGTAATCGCCTTCATGACATGCA	0.037356	Q9W5U2	RecName: Full=Probable chitinase 10; AltName: Full=Probable chitinase 1; AltName: Full=Probable chitinase 3; Flags: Precursor
LYa_b1_contig_139760 (1..2471) consensus	384.735	7.4701e-27	CACCGAGTACAGGTGGTAACCCAACGCCACCGAGTACAGGTGGTAACCTAACGCCACCAATTAGAGGTGGTAAGCCACATAGGAAATTCAGATTAAGATCGCTTAAAAGATGGGTTCGTGATCCTGACAGTTGGGATTTCAGTTCCGAGAGTTCTGATGGTGCACGGAGGTCAAAAACAGTGCACGGTGGACAGAGTTCTAGTAGCTGGGAAAGTGACAACGGTTGGGATAGTGATAGTTATGAAATTCAACCAGCTATAAATAACATGAAGAACAGATTGGCACCAAGATTTGGAGACGATTCTGATAGCGATGATTGGTATAGTGAACGATGGGATAGTGATTCGGACGATAGATTTACAATAAGGAAATCAGCGATAAAAACTGTAGCACCTAAAC…	0	not available	not available
LYa_b1_contig_13899 (1..1212) consensus	382.146	4.68298e-56	TGTGTCCACACTTGTATAAGTTGTCAAATATCCACACTGACCTGTGTCCACACTTGTATTAAGGCAGTAATACAAGTAAATGACAAGTCGAAAATAAAACTTTATTTATTTCAGTTTGATTCAAAAACAAATAAATGTAACAAATCTGTGTCAAAAATAAACCTGTTTATTTTGTATGTTATATTGAATGTTATGAAGGTATGTTTGTCCGAAAACTATTGAAAGAGGAATTATTCTTTAAGTTCAATCTGCAAAACATAGCAATTAAATGTTAATTAGCTTACGGAAGAACAAAATTATAATTTGAACATAGATCTTTGAATCTCATTTTGACAGATCCATTTATACCTTTACCAAAGATGCCAACCCTAGGATAAGGAAAGTTCCCTAAATCCATAT…	1.14275	P65036	RecName: Full=Uncharacterized protein Mb2666c >gi|614094706|sp|P9WL58.1|Y2633_MYCTO RecName: Full=Uncharacterized protein MT2709 >gi|614094711|sp|P9WL59.1|Y2633_MYCTU RecName: Full=Uncharacterized protein Rv2633c
LYa_b1_contig_189933 (733..1906) consensus	377.327	4.40888e-05	ATGCAGCTACATTTTTTTGTAAACGTACAGAAAAAAAACCAAAACACATGTTTGACAGATTGAACACAATTTTGGAGGACAAAACATTAACAGCAATGTTTTGATACATATTTGCATGTAAATCGCATAAAGGGGGACCCAAAAATATAATGGTCATGGTTCATAAAAAGGATATTGCCTAGCTACGAACAGATTTTTCCCATATTCCTAAACAAAAACCAATTTAAGGTGAATTACTCACTTTTAGCACCTTCTTAAATCAGATTCAATATGCGAAGGATAAGTGTTACTTGTGGATGCTGTTGCAAAATGAAATTTGAGGCAGAGCATGAAAACGGGTGATTGTTAATGTGCAATAGTTGATGTCATCCTTATTTTCAATCATGGTAGTTTGTGAAA…	6.2651	B7IDB4	RecName: Full=50S ribosomal protein L31
LYa_b1_contig_24897 (1..324) consensus	376.733	1.78131e-49	AGTCCTTTCTCCTTGATATACTGTGCTTTAATCGTAACACTTCGAACATTGTCGTATCCCACCCACTGATCTCCAGAATATGCATATGGAACTTTATGTTCATCATTCCATACTGTTGTCCATCCGCTTGAACAAATCTCATAGTAGCTTAGAAATCCACTTTCCCCAGTATTTTTCCCAGGCGAACCTCCACCAGCAGTTGCTGCACCGAATCCATTGTTTGAGGAACTCGACAACTTAAATGTTCTACCATAAGTGCTAATGCCAAGAACAAGTTTTTCTTTTGGAGTTCCATTATCTATCCAATATTGAACAGCCCAGTCC	7.791e-25	O35744	RecName: Full=Chitinase-like protein 3; AltName: Full=Beta-N-acetylhexosaminidase Ym1; AltName: Full=Chitinase-3-like protein 3; AltName: Full=ECF-L; AltName: Full=Eosinophil chemotactic cytokine; AltName: Full=Secreted protein Ym1; Flags: Precursor
LYa_b1_contig_41215 (1..381) consensus	372.234	9.14969e-57	TAAGCTGATTCTATTTTTTCCTTTCCAGCGGCAACAGCTGCAGTTAATAATAATCTCTTTCTTCCAGTTGATTGAGCCTCATTTTCAAATTCCTTTCTCAGTATATTAACAAGTTTTGTAAACCTTTGTTTATCTTCAGGTGGGCTGCCTCTATTTGCTGGATATTCCCAATCCAAATCTAACCCGTCAAATTTATTCTTTCTGAGAAAATTGATGGAATTTCGAGCAAACGTGACAATATCGTTTTCATTATCAACCAAGGCTGTAAATGGACCAGAACCATGCTTCCATCCTCCAATGGCAATCATAATTTTCAAATTTGGATTTCTTGTTTTTACTGCCATTATCCTCTCGAACATGCCTTTTGACCATGGTGTGCTT	1.335e-35	Q9BZP6	RecName: Full=Acidic mammalian chitinase; Short=AMCase; AltName: Full=Lung-specific protein TSA1902; Flags: Precursor
LYa_b1_contig_424046 (19..587) consensus	365.873	9.72919e-11	TCATAATCCAAGACCTATATATTGAATACCAATACCTTATAACACAACATGTTAGAGCATACTATAGTATCCTCATGGTTTATTCCTAATAATAAACTGTACGAATCTTGTCCATGGATCCAACTTGTCGTTTTTGTCTGCAATTAATGAAAACTTCTCCTCACTCGGAGACTTCGTGCTCGTTATTTTGTCAAAAGCTTCTGACACTGTTGTAATTATAACTTTTGAAGCTGGATTTTTAAATTTTGTGTCTATTATTTCACCCATATTAAAGGGTTGCTGTTTGTTTAATACTATACTATGTTTTTGTTCAATATTCCTCATTCGTTTATCTTCTTCTGCCTTTTGCTTTTTAAACACTTTTTCGTTGTTGTGTTTTAATTGTTCTATTTGAAGTTT…	5.28822	I1S9X9	RecName: Full=Autophagy-related protein 9
LYa_b1_contig_424108 (36..296) consensus	362.645	9.62017e-11	GTTAAATCTTCCAATTGATGGAAATCTTCACTTGTATATAATCTCTGACCATGAATCAAGTAAGAGTTTATAGATTTGAATTATTCATATTTATATTAAGTTTGTGGATCGTGTCGGAATGTTTCCCTAATTTCAAAAGTCGCATACCAAATGGAGATAAAATACCAAATCCATGTGTTCCAGGCCAAATATGGCATGCCATAGGACACTGGCATCCAGTACGTGGAGTCGAAAGAAACCAATTTGGATTAGATTTCAAGA	3.522e-08	Q7Z0T3	RecName: Full=Temptin; Flags: Precursor
LYa_b1_contig_420052 (1..349) consensus	362.414	2.37217e-05	CATACATTATTGACAAAGATACGCTTGTCAACTGTCAAGGAAATCATAATGACACCTATTTTAACAGGCATTTTGTTTGTGTTGATGTGTCGTGCAAGTTCTGCTGCATTTACAGCGACATTACCTACAAATACCGTACAAGTGGGTGTAGGAAATGTAGTCCGATACAGTGTAGTCGTTGATAATCCATGAAATGAATATGATGCCACGACCGGTACTTTTACAGTTCCAACAGCTGGTGTTTACTCATTGTCTGTGTCCATGATGTCATGCCCCCCTCTATCCTCTCACCTTACTCTAAGGAAGAATGGGGATGTTTTGGTGTGGCTATACACTGGAAAGAATTATG	0.704276	Q9BXJ4	RecName: Full=Complement C1q tumor necrosis factor-related protein 3; AltName: Full=Collagenous repeat-containing sequence 26 kDa protein; Short=CORS26; AltName: Full=Secretory protein CORS26; Flags: Precursor
LYa_b1_contig_262393 (6..516) consensus	361.291	2.01352e-05	TTTTTTTTTTGAAGTTGATTAGAGAATTTATTGCAGTAACATATGATAAATAACATAACACAAAGTTTAACATGAAATGTCATGTACTTTGACTGAAATATGGATAGTATATAGGATGATTCTGTCCTGAATATGCCGAATGTCGCAAAAGTCCGAGAGCACTAACAATGTTTGGATTAGGGAGATATGGGTGTAAACCCTGTCCGTAAAGCATATTTGAAGCATATGGTGAGGAAAAGCCTGACAAACTTCCAGCTGAAGGTGGGACTGTAGGACTGTTCACGTCCATTCCTGGATTTTGTTTCTTCCATTTTGTTCGTCTATTTTGAAACCAAATTTTTACTTGTGTTTCTGTCAGATTAAGCGACAATGCTAAATTAAGTCTTTCACAAACGGACA…	1.793e-42	P22807	RecName: Full=Homeobox protein slou; AltName: Full=Homeobox protein NK-1; AltName: Full=Protein slouch; AltName: Full=S59/2
LYa_b1_contig_420559 (1..1200) consensus	360.354	2.25857e-05	GTAATCTTTCGATGTTTAAAAGAAACCAAGCTTTACAAAATTTAAGAATGAACAGAAAAAGTGGATACATCCATAAATTTTCAGAAACTCCTGTTCAAAACACTAACATATTGCAAAAGAAATTGTTCAAGGCAAATACGAAAGAAATTAATGTTAGACGAAAAAAAACTGAAGAAGACTATTCTGACGACTTTTACACCGAGAGTGACGAATATGAAAGTGAGATAATACTCAAAGGAGACGATGGTAATGGCATTTTATATCAACGTCGTTTAAAAGAAAAACTTCCATCAAGGTCTGAAGACTCAGTTAGTTCTATACGGGTTCATGACCAAACCGGGTGGAAACAAAAAGAATCTTTCTATAGCAATTCTGATAGTTACGATAGTTTGGATTATC…	5.79437	Q02453	RecName: Full=Armadillo segment polarity protein
LYa_b1_contig_412636 (439..744) consensus	360.154	2.03772e-05	AAGTATACATCATATTACTTGGCGTGGATTGGTGGGTTTCCTGTCGCATAGTTTGAGGGCTCATTTTCATTTGATTTTCCATCATTACCATATTTCTCTGCATATTGACCTCGTTAGCAGCTTCGTTGATGAGTTCCCTGATTGTATCTGCCAGACTGTGCACAGTCATGACAACTGGTACATTGTTAAGTCCTGCTATGTGTTGACAGTAACACATAAATGTGATGACCCAAATGTGTTTCTGTAAAGTCATCCTGGCACCCTTGTCTAAGTCCTACTTCTCACAAGGCACCAATGGTCAGCGGA	1.42568	Q1RGR1	RecName: Full=Chaperone protein ClpB
LYa_b1_contig_370684 (30..781) consensus	355.848	2.39802e-05	AATTGAACAATTTTTGTTTAAGAATGTTCTGTGGCTATTTTTACACTAAATACCAACAAAAATACTAATGGTACACCACGGTCAATTCCTCATAGTTTACCAAGCATACAATCAATGATTTAATCACGGTCAGTTCAGCAAAGATTAGAATCATTTTAGATATACATTTTTTTATTGTGAAAATGAATACCGGAAAAGATCTGAATTTTAAATCGTTTATAAAATTAAATATATATGTTTGCAGTATTCTGAGAGCGAACTTTCCGCTCTGCCATTTTCATTGTATGCCAAAAAAGTGTTTGAAAGATCATACATGTATAAAGTGTATTTGCATAAGCTAAGCTAGTAATAAAAGCAAGCATACCTTTACGACTTACTTGGCACCCCACCAATACTGGA…	4.95334	Q1GXK1	RecName: Full=Chromosomal replication initiator protein DnaA
LYa_b1_contig_255805 (1..793) consensus	351.748	2.86035e-05	CAATGCTAAATAGAAGGTAAAAGTCTGAGTCGGCATTTTGTCGACATTTAAAAAAAAAATCAAATATCTGGAAAAGGAGTTTTATAATCTATCAATATTTTAAGCTTATTGTGTTCCTTAACTAATTTTCCTCTAATCAATTGCAGATTTAAGATTTTTTGAATTTCACCCGACTTCATCTTCAAGTGAGGAGGGGGTCCACTAACAGGTTAACAATTTTTGATTTTGCTCAAACAGATAGCAGTAAAATACTGATAACCGATAAGAGCAATTTATATTATCTTAAATGAAAAAACAGAAAACAGTGAATTAAAAAATAAAAAAACCTGTTAACAGGGGTCATTTTTTTTTCTTAATAACAGTTAACAACAATGTCAATTTTAAGAAAACAGATAACAG…	0	not available	not available
LYa_b1_contig_50480 (56..524) consensus	346.453	8.46368e-48	AGCAGATGAATACCCTAGAAAAGCAAGACCAGCTGACAAACGACCTTGTCCTGATGAAATGCGTGATGATGGAACAAGTTGTTGGAAAGATTCATATGGAAGAGGTGCAGGTCGTGTTCCTGATAAAGAAAATTGCCCCTCTAATCAGCGTGACGACGGAACAAGCTGTTGGCTAGATAGCTACGGAAGGGGTACTGGTAGGACACCTGATAAAAAACCATGTCCATCTGGAATGCGAGATGACGGTACCAGTTGTTGGAGTGATGCCCATATATTTGGCAAGGGATGTTGTTGCACAATCTTCGGGTGCTGTAACAACTGTAAGAGTGGTTACCATGACGATGGATGCACGTGCAGAAAAACAGATGTAGGCATAAAGTGACACTTTTCCAACGACAA…	1.42084	Q9ERZ8	RecName: Full=Transient receptor potential cation channel subfamily V member 4; Short=TrpV4; AltName: Full=Osm-9-like TRP channel 4; Short=OTRPC4; AltName: Full=Vanilloid receptor-related osmotically-activated channel; Short=VR-OAC
LYa_b1_contig_427695 (13..910) consensus	343.969	3.08343e-05	AGCCATACAAGAAGGTGGATGTATAGGAAAAAACGAATGATAAGAAAAATTGTAACCCAATTAATAATTTACCATTAATAAATGGTTGTAAATGTCATCTGGTATTCAATGTGTTCATAAATGATAAGTTTTTACAACTTCAAATATTAGAAAGATAAGTACAACCAATCACGGCCTTAATTATTGGCCATTTAGCAATATTCACAACACATCATTTACTCTACTCTTCATCGAGATGTAAACATCAAAAACTCTTTAAAACACCTTGAATAAAATCCAAATACTTTAATCTCACGAGCCATATTTGAGAAATATCACGTGACATTGATGCTGCATCACTTATTTGTCCGTTAAGTCACGTGATTGGAGTAATTCATTAAGAACATTAAGTATGGCTTG…	4.519e-42	Q00945	RecName: Full=Conopressin/neurophysin; Contains: RecName: Full=Lys-conopressin G; Contains: RecName: Full=Neurophysin; Flags: Precursor
LYa_b1_contig_254443 (2..773) consensus	343.373	1.10549e-30	AAATTTCCAGGTTTAATCTTTGCTTCCTCTTTCATCTGAAGAATTTTGTTTACTTTCTCTGCGAAACTTTGTTTCCTCACAGTAGTAGCTGCAGTAGCAGTTTTATTTATATGCTCTTGTTTATTTTCATACAGAATATCTTTACATTTGCCATTTAATAAACGATAGTACTGATTGATTATTTTTCTGATTGGCCTTGAACAATATTTCATGTGTCTTGTCATGCATGTTGCTGTGTGATTAGCATATAAGCACGCATTCACGTCTGCATACGGATTTTCCGTTGAGTTTGTATAATATAACTGAAGTATTACTGTGGAGAGATGTTTCGTGTTGTATTGTGTACAGAATGAACTTGCTCGTCTGCTACGATCAATACATTCCATATCATCTGCATAA…	2.40474	Q890Y5	RecName: Full=UvrABC system protein C; Short=Protein UvrC; AltName: Full=Excinuclease ABC subunit C
LYa_b1_contig_132689 (1..404) consensus	341.969	2.09404e-10	CAAATGGCACAGATAGTTGGAGGATAATTGTAGGTTCTAAACTTGCTCTCGTACACCCACGTGATCTTTCCTGAGAGTTCTACTTCCTTAACACATTGATATTGGTTGCCATTTCGACTTAAGACAGTGAATGGTCCGCTTCTCATGTAACATTCTTGTCTTTCCTGTTTGCTTCCACGACTTCTGATAAGATAGGATGAATTATAGCGACAAAACTTAAACGTTCCGAATTGACTTGTGAATGTTTGTTTCTCTCGGACAGCGCATGGGAAATTGCATAGGGAATCAACTAAAACAAACAGTAGAGGAAATAACAACACAAAAAATATTGAAGAACGACTCATCGTCTTTATGATCATGTTAACAAAAATGAATTGAAATAAATGTAAAAACACACAC…	0.464696	P51607	RecName: Full=N-acylglucosamine 2-epimerase; Short=AGE; AltName: Full=GlcNAc 2-epimerase; AltName: Full=N-acetyl-D-glucosamine 2-epimerase; AltName: Full=Renin-binding protein; Short=RnBP
LYa_b1_contig_301091 (1..471) consensus	340.966	0.000196263	TAGCACACAGTGATGGTCTGTTGCATCCTAAGGGTGCCGAGGTAGTTTGTCTTGCACGCTCGTGACTTTGACCTTGTGCGACTAAAATGTATGGTGAATATCTTCCCGAACAAACGTCACAAATGGATGGCTCAGGAGAATATGTCTTTGCTTTTGTAGCATAGACAAGGGATATTTTGGCTGTACTTTTATCAACAATATATTTCATGCAAGTGTATGTATTTCCCGATCTTGATACAAGAAATGGTCCACGTCTTTCGAAACACACCTTTTCATCCACACCATTTACTGTTAACATTGACATATTTGAACACGAGAAGACAAAGGTATCTTTGTCATTAACCCAAGTTCCTACATCAAAGCGGAAACATGGGTAATTGCATATTGCACTCGCTGCCA…	0.680271	Q2NTX0	RecName: Full=ATP phosphoribosyltransferase; Short=ATP-PRT; Short=ATP-PRTase
LYa_b1_contig_451871 (1..216) consensus	338.857	3.1321e-10	TTGACCGGTGGTAACTGCTGTAGATGGTCCTCCAGTAACAGAAGGTGGACCAGTGCTTACACCTGGAGATTGTGTTCCTGTTGCAGAAGGTTGACTTGTTGTTACTGCTGTAGATGGTCCTCCAGTTGTAGAAGGTGGACCAGTGCTTACACCTGCAGATGGTGTTCCTGTTGCCGAAGGTTGACCGGTTGTTACTGCTGTAGATGATCCTCCAGT	1.13302	Q492E6	RecName: Full=Urease accessory protein UreD
LYa_b1_contig_368546 (1..430) consensus	333.785	6.20424e-05	GACATTTTTAAAACAAGGGCAATAACACATTAATTTACACAAATGAACTTCAGAAATGGTGTTATTTCTGATAGAAAAGCCTCATTATATGAATCAACGTACATACGAGGATAATCAGACGTAATTTTGATCATTCCCGAACATTCCTTATACGTTGATTTTGATACCAGACAACTCGGTTGACACATTTCACCGTTTGAATCGTACACTCGCACGTACGCTTTCGTTTCACCAGATACTGGCTTCTCGAACATAATAAGACCAACCGATTCAGATGTGTGCGTGCGTTCATCTATAGAAATAAAGTCAATATGTCGACCATTGTAGGAGAATCCATCTGTCTGAAATGTAATGTTAAATGTTCTCTGCTTTTGAATTTCATCATGTCCTGGGTTTCTA…	3.66421	Q9P232	RecName: Full=Contactin-3; AltName: Full=Brain-derived immunoglobulin superfamily protein 1; Short=BIG-1; AltName: Full=Plasmacytoma-associated neuronal glycoprotein; Flags: Precursor
LYa_b1_contig_400663 (1..297) consensus	332.973	5.42417e-05	TGTACCAATACATCAATTTTATCTGTGAATAATGGAGAAGAATTAAGAGAATGTTATGCAAGACTTGGAGCTTTTCTTGTAGTCAGGAATGGTAATAGATATAGATGCGTTAAACACACACTCTATGATCGTACTGCCAGAATAATATTTGTTTATGTTACACCTTACAGAACATTTTTAAGAGAACCATCAATCTGTGATGTTTGTTCAGGAACATTTACATCAGCTTTATTTGTCGCTAAAGGACAAGATTATCAAGCTGCGAAATTACGGACACCACCACGATTGGGATGTAAC	1.97263	Q9GZN4	RecName: Full=Brain-specific serine protease 4; Short=BSSP-4; AltName: Full=Serine protease 22; AltName: Full=Serine protease 26; AltName: Full=Tryptase epsilon; Flags: Precursor
LYa_b1_contig_313151 (1..334) consensus	330.601	4.81629e-05	TTTGTCTGGCTTGTGCTGGTTCCAGTAGAACTGATTGCGGCGTTTTCAGTTTTTAAATTTTCAGCACCCACAACTGGTTCCTTGTCTAATCCTTGCACATTAGTATCTTTTCTTGTCGAAACATGTCTTGTCGTCGAAGACTTACTTGTCTTGATTACAGTTTTGTCTGAACTAGTACTTGATTTCATATTACCAAACGGGTCTACGCCTGGGGTTGCAAAAGGATCATTTTTCACATTAAGATTAACTCCAACGTTCTGAACATCTTGTGCGTAAATATATGTGTGGACAAATATGGATAATACAACAATTTTATGGATTTCTGTAAACATCT	0.515787	A3CS56	RecName: Full=PyrE-like protein
LYa_b1_contig_306566 (1..772) consensus	329.125	5.48915e-05	CAAAATATGGCATAGCAAGTTCAACAGACTCTAAAGCTCCATTACTCCAAACCGAGAGAGAACGAACATTAAAAGCATTTGAAACCACAAAGACATCATCACTGACTGAAGGTTTTGTCATTGCCCTTTCAACTATCGGCAAAATATATCCCGGTCTCCATGTCTGCCATGCACCACCGTATGGATAATTCTTCCAAACCATCCAAACAGCATTTGTGGGTCGTGGTATAGTGTTGATAGGAATTTGATATATCTCAGACAAATACTTCCTTGTTACTTGATCTAGTTCTATTTCATTTCTAAGGTCGCCAGTGGTTTTGTTTCCATTCGCTCTGTTGAATAATTCCTCCCAGTAAGATATATCTTTATCTGTGTACATTGCCTGTAGTACAGATTTGG…	8.736e-36	Q6IWZ0	RecName: Full=L-amino-acid oxidase; Short=LAAO; Short=LAO; AltName: Full=Escapin; Flags: Precursor
LYa_b1_contig_395768 (22..654) consensus	328.847	5.15696e-05	GCTAGTTCATTTACCTATATTTATAGCGAATGTATTGTAAGTGTTCACTACATAAACAAGCGTTTGTAGTGTATGTGTAAACCACATTAAGCATGCAATTGACAAATTAATGTTCAGTACATATAGCAGGTGGATAAAGCAGGTATTGAAGTATGCGTTTCCGCTACGTATATAAAGCTGGTGATTAGTGTATGTATGTCCACTCCTTAAAGCAGATTTTCTGGAGAAAAGGATAACCTGAAGAGCATTTTAGTCGTCATCATCCTCTATAGCCAGCATCCGGTCAATAATTTTGAAGAATTGTGATTTGTTACAGCAAGATGGATCAACACAAAATTGTCGAATCCTTGCGCAGTTACACATCTTCTTGTAATAACTGCATAATGGGTCATATGTTCC…	4.04638	Q9W0V1	RecName: Full=3-phosphoinositide-dependent protein kinase 1; Short=dPDK-1; AltName: Full=Serine/threonine-protein kinase 61C; AltName: Full=dSTPK61
LYa_b1_contig_116077 (1..334) consensus	317.98	1.9678e-09	TAAACTTCATTTCTCCATCACGTCACCAATAGACAATGTACATGTTACAGACTCTCTAGTAATATTTGAGTTCCTATTCCATTGATGTGTCGTTTATTTCTTCCCTGTTTAAAATCTTCTTCTACGACCCTTTAATGCCATTGATTTTAAACATGGAAAAGGTTCCACTAACAGATCCGGCAACTGCTAATATGTGTTCTTTATTTGGACTTTTATCTGCGGGAATGTATCTTATATCTTCCGGGTCTATTTCACTTAACATATCTCTGTCATAAAGTTCTTCCCATGTCCCATCTGTTTCTTCAACACCGTTCCATATACTTTGAAATTCTGG	1.233e-09	P86786	RecName: Full=Gigasin-3a
LYa_b1_contig_425468 (1..422) consensus	313.525	2.41398e-24	AAAATCAATATCAATGATAAAAAAAAATACATATACAAATGGAAAATAAATCAAAGTTGCAGTAAGAAGTCTGGTTATAAACTGTTAAGGTAAAACATTTCTTCCTATTAAAACAAATAAAGAATAATACCCATGGTTATAAATACTAGATGTATATGTCCCGATATCATCCCGAACCTCTCAAGTCAGACCAAGGCGTGGCTGCTGAGGTCTAAAATGGGAATGAGTATATGAATAATGTTCTAATTTTTCGACGAAATATTACTATTCATCATACATTACTTATTCTGTTTTTGTGTAAATGAAGATGATTCTCCCTTTAACATTTTTCAAGTCTTTTATAGAAGTATTGATAGTTTTTAAAGTTTAAAACAACACGCTCGTATTTAAGTTTTACTT…	0.523976	A4IIE8	RecName: Full=Rab11 family-interacting protein 4; Short=FIP4-Rab11; Short=Rab11-FIP4
LYa_b1_contig_291369 (63..713) consensus	303.294	2.26788e-08	TTCAAAATAAATATTTATTGTGATAGCAAGGATGCGTGGTTACATTCCATTTATAATATGGCATGGTCATGCCGGTGGAATCCACTTTTCTGTAAACTCACAATATCTGTATACCTGCCCTGTTTAGTGCTGAATTGTAGCATCCCGAAAATATTTTTCAGCTGCATAATGTGGCGCTAATCTATGCCATCCAAGGCTGGATAAGGGACACTCATGAAGCTGCGCTAAAACCCTGTTTATTGGTAGCTTCATGAAATCCCTGAAGAACTGCATTATATCATTTATATATTTAGGATTAGTTTTATCGTTAAACCTATTGTTTGTTATCACGTCAACATAAACAAATGGATCATAATTCCCGTCATGCCATATCCGTTCAGCTGTCTTTACAATACAGTA…	0.0348667	A9JSE7	RecName: Full=Macrophage migration inhibitory factor; Short=MIF; AltName: Full=L-dopachrome isomerase; AltName: Full=L-dopachrome tautomerase; AltName: Full=Phenylpyruvate tautomerase
LYa_b1_contig_49966 (1773..2953) consensus	299.201	2.43025e-05	GAACAGATAACATGTAAGGTACATGACGCTATTGAATTAAGTTAAACTAATCAGTCATGCAATTTTATATTAGAAATTACTGAGAGTAAGAAAGCTAATATTGAACAAAAGTAGGAACGTATATGGACTAAAAAAAATATTTGATCATATTATAACATATCACACTGACACCAAAAAGATTACATGACATGATTTGTTTATGACATCATGAGTAATAACATTTTAATTGAATACAGTTCTTTTTCTGAATGTTCATGATTTCAATGGAATATTGCCAGTCATGTTTCCACAGGTAACAGCGGGTTTACTCTGTATTGGTGGCGAATACGGTGGTGGAGGTGTGTTGTTCAAGTCAACTCGACTATTACCAATCCTCTGTCTTTTTAATTTAATAATAAT…	9.73e-10	Q8R4V5	RecName: Full=Oncoprotein-induced transcript 3 protein; AltName: Full=Liver-specific zona pellucida domain-containing protein; Flags: Precursor
LYa_b1_contig_324482 (1..552) consensus	297.118	0.000110088	TCCAGAAATTGAGACACTCGATTTTTGAGATTCTACAGCATTCCCCATTCCGGGGAAACTTGATGCTACGTCTGTACCTGCTCCAGGGAAACTGGAGGAACTTGCTCCACCAAAGCTGGATGTACCAGATCCAGGAAAGCTGGACTCGAAATTTGCACTAGGGAATTCGGAAAATGTTGGTGCTTCTGTAGGTTCGGTCATTACTGGAGCTACCATGTTTCCGGTTTTTGGTGGTGTAACATCAGCTGCGTTAACACCTGGAAACGAGGAAGCAGCTGGTTTAATTCCGGTTCTTGAATTAGGTTCAACCATTGTAACTTCTAATGTTGATGCGGAATTCACTCTCCCGAAATCTTGTCGGGATCCCATCATCTCAACTGCGGGAACGGGTGGAATGTT…	1.86127	P37254	RecName: Full=Aminodeoxychorismate synthase; Short=ADC synthase; AltName: Full=P-aminobenzoic acid synthase; Short=PABA synthase; AltName: Full=Para-aminobenzoate synthase
LYa_b1_contig_197473 (1..878) consensus	290.609	8.63409e-30	ATAAATGAAAGCCTCGACATCTGCTTTCAAAGGATTGAAAGTGCGTTTGTATAGATCCAATATTCCATCCACTTTATTTCGTTCTTCTGCTGGTAAGTTGCTATTCCACCCTGGATAATATTTGTCCGAGTAATATTTGTTATTGGTTTCCCAGGCTTCTGTTTTTATTTTCTCACCGTCCAGGTACAACCAAGTCTCTTTGTTATAATTTTTGAAAGGCCTTAGGTCGATCCCAAACTTTTTAACGTATCCGTGTGTGCAGAAATGATTTTCTGGAATCCTCATAGCACCACCTTCAGCATGCAATCCATCGGAGAATCCAGCTCTAAGAGTTTTTGTTCGACCACCAACTCTGTTTTGAAGCTCTACAACTTGTGTATTGTATCCTTCTTTTTCTAA…	1.297e-16	A8QL51	RecName: Full=L-amino-acid oxidase; Short=Bm-LAAO; Short=LAAO; Short=LAO; Flags: Precursor
LYa_b1_contig_70481 (22..1086) consensus	286.501	1.54058e-13	TTCGTCCAGGTTACATGAAACACATCCAAGTCACTAGACTGTCGTGCGTGATTGTCTATCAGCTATTTCGGTAGCGAAAAACTGTTGTGCTATTGACATTCCTGTCTCTTCAGGTGATGAAATGTTCAGGACACCTGCAAACAATTGCATCTGTAATCCTCCGATCGTGTAAAATGAGTCCATATAAATCTGATCTGGACTATCAAGTGCAACTGAAGATAAATCATACTCAATCTTTGTTATCTGTTCGTTGTCTTTTGTTTTATTGTACAGGTCTTTGAGGTATGTTATTTCGTTCATTGCTTGTTTCTTTTGTTTTGTTGTATCTACTCCACAAACTGAATCGATGATCTGACTTATTGTGTTTTTCTTAATGTCTAATTTGTCACAAGACGGACA…	0.324431	A7IAG4	RecName: Full=Isopentenyl-diphosphate delta-isomerase; Short=IPP isomerase; AltName: Full=Isopentenyl diphosphate:dimethylallyl diphosphate isomerase; AltName: Full=Isopentenyl pyrophosphate isomerase; AltName: Full=Type 2 isopentenyl diphosphate isomerase; Short=IDI-2
LYa_b1_contig_182694 (1..758) consensus	284.527	0.000178454	CGAGAACATCGAGGGTCAGCTTTCTTCTCATGGCACAGAATTTACCTGTTGTTGTATGAAGCTGCATTGCAAGCTGTTTATGGACCAGGTGTAACTACTCCATATTGGGACTCTTCGTTAGATCAAGCGATGGGAAATAGACAATCAAGAACAATTTTATTTTCAAATAAATATTTTGGTACACCGCTTGGTCGAGTTACCGAAGGTTTTTTTGCAAATTTACCTGGTAGAAGAATTACACGTGCAATTAACGGACCAGGAGGATTAATTTCCAAAAATGCAATTGCTGCCGTGCTATCAAGAACAAGTCATAGTCAGATTGTACGTCGAGAACAAAGCAGATATTTTTGGGAAGGCTATCACAACATGGTACACCGTTGGGTAGATGGAACCATGGCA…	2.119e-35	H2A0L0	RecName: Full=Tyrosinase-like protein 1; AltName: Full=Tyrosinase 1; Flags: Precursor [Pinctada margaritifera]
LYa_b1_contig_155485 (61..924) consensus	281.986	0.00020391	CCATTCCATTATGCGTGATTAAATGAAAAATTGACACAGACAGTTTGTTCATGCATTACAAAACCACACACGTACACACATACATACAAAACCACTCTATCGAATGAAATGTATATTATGCACTAATGTGTATACAAAACATCTGTCTTATGAGAAGAGCCATGGGTTTACGATAAGACTGAACTGGTATAGATCAAACTTAAATGATTATTTTTTCTTCATCCGTAAGAATTTTTCCTTCCTTTTGAAATGACAAAAGTTCTATTTTTGAAGATTCATTCTTTTTTCCAAGATTATTCAGTGTAGCAACGTCTGTTTCATCTTTACCATACGTTTCCAACATTATTTCTCTCTTATCAAATGGGACTCCAAAATAAAGTCTTTTCCTAATTCGTTTTG…	2.219e-11	Q9Y289	RecName: Full=Sodium-dependent multivitamin transporter; Short=Na(+)-dependent multivitamin transporter; AltName: Full=Solute carrier family 5 member 6
LYa_b1_contig_287888 (1..2534) consensus	279.943	8.5045e-09	CCAAAAACGAAGACATCTATCTACCCTTGGTAAAGACATTTTAGTGACCATTATAGCTTTCTGGTCATCGCTTTGATCTGATGCCTCAATAAACATGAATACTTTTCCAACCTTTGCTTCCTCAGGGCCGGTACCAGTAGAAGGAGTTCTAGCATTTGTAAATATCCAATCAAAGTCATCAGTCTGTGTCTCCTGCTCTAACACACAATACTCATTAGCTTCCCCATTACAACCGATTGTTCCATATTCTGTTAGTATATCACAATTGGTTCCTGTAAACCCTTGATCACATGAGCATGTGTATGTGTTACTGTTGTATTCACTGTTACACGTTCCAAATGCACATGTATTTTCATCATCTGTGCATCCACAAACAGTCCATGGTTTAAGCCATACATC…	8.708e-40	P42674	RecName: Full=Blastula protease 10; Flags: Precursor
LYa_b1_contig_329769 (137..828) consensus	279.206	0.000194143	TAAAAATCGCCATTCTAGCATTAATTATAGGTGTCCGTATCACATCGTACAAACAGGTAAATAAATGTATTAGTAATAAACAAGTGACATTGACAATCGACACAAATATATGTTTTATCCCTTGACGGGAAGTTATATAACCATTATAGAGATGGAGTATACAATGTATATCGTATGTTTGACTTTAGTTCTACCGTTTACTATAGTTTCTGGATTACCAACAACACCACCAAACTTGAAAAAAGCTTCTGTGAAATCGTCACTGAAGGAACTTGACGCAACTAATTTACAAACCTTGAACCGAGAAACAAGGAAAGCTTTGCTGAAGATCGTAGGAGATGAACTTTCTACAGCACACGCCGTGATGAAATCTATAGAACCGGAAGTAAACGATTGTCA…	0.763133	O08788	RecName: Full=Dynactin subunit 1; AltName: Full=150 kDa dynein-associated polypeptide; AltName: Full=DAP-150; Short=DP-150; AltName: Full=p150-glued
LYa_b1_contig_333141 (1..680) consensus	277.881	0.000202504	CAAAAGTAATAGGAACATTTCAGAGTAGGCAGATAAATTTAAAAATTACACATTATTTATGTACGTAATCATTTCAAATCACAGAATTTGGTAGGTGCATTGCTTGCAAAAGGTCTTGGGCAAACGTTTTTGCCATTTGTCCCATTGTATTTCGGTATGGTGCTCCGCTGTTAATTCCACCTGGGCCAGTTCCGGGTGCTGGTTCCCAAAAAGCTGGCGATCCATTGTTTTGTCCCTGTTGGTTATTTCCTGCCGTTTGACCAGAGGGACCATTCCCTTGGGTTTTACTCGATGGACTATTTCCCGATGGATTGTTTCCAGTCGATTGGCCAGAGGGACCGTTCCATGTCGATTGACCCGAGGGACTATTTCCTGTTGAATGACCAGATTGACCAGGTG…	0.361129	Q9JJ59	RecName: Full=ATP-binding cassette sub-family B member 9; AltName: Full=ATP-binding cassette transporter 9; Short=ABC transporter 9 protein; Short=mABCB9; AltName: Full=TAP-like protein; Short=TAPL
LYa_b1_contig_404881 (106..6279) consensus	274.68	2.10169e-29	AGCATTTGTTCATAAGATGTATATAAATAAACGTTCATAAACCATTCTTATGGCGACCAATTCAAAATAGTAAATATTGTTGAATTGTCTTTCGTCTTTCAATACATCATCACAGATTAAAATGCCTTTTTAACACAATATGTAAATATGCATATAAAAACTAATATTGTAAGTTCATTCAAGGTATACTCAGTAGTGCTGGAGATATATATTTAGGTTCGTACTCATATTTTTAAAAGCCTATCCCATATTACACTACATTCATTTAATTGAATGTCAAGTTTGACACCTAGACCCATCCTAATTTGTTTTGATCTGTTATCTCCTGGCAGGTGAAGGAGCAATGATTTCCGTTGTATTTTTCACCTCTCCCACACACGCCCTATCAGCGTGACTGTA…	0.0504822	B5EFY8	RecName: Full=NAD kinase; AltName: Full=ATP-dependent NAD kinase
LYa_b1_contig_126579 (2..724) consensus	273.497	5.71571e-09	CACATCTTCTACAGATCAAAGTAACCCATCATAATGTTGACTCTACTTTTAGTTTCTCTTGTCGCTTCTGTTGCAGCATATGGCAAAGGAGGTCCATTATTAGGAGGACTTGTTAGTGGTGGAATCAGTGGTCCACTAATTGGCGGCAGTGGAATTATTGGTGGATCTGTAGGAATTGTCAGTAGTGGTGGACTTCTACTCAACAATGGTGGATTGGGAGGATTAGGAGGATTAGGAGGATTAGGAGGATTGATCGGAGGATTAAATACAGGGCTTGTTGGTGGAGGTCAACCATGGTGCACATGCAGTTTGAAATGTGCTCCAGGACAGATCAAACTCAACAAGAACTGTAACTTGGCACCACTCCTTCCTGGTAGTTTGGATACTTGTTGTTCCTTA…	0	not available	not available
LYa_b1_contig_296167 (33..1629) consensus	272.962	1.84579e-17	ATAGCCATGTTCATTTCGTTACTTTCGACACATTGTAGTTGTCACACTAGTGACTAGACAATGTTTTCCATGGTTATATTTTTTCTAGGATGTTTAGTTACTTTTCATTCAGTTCTACCTGTATCCTCAGAATTTGTCTACAGGTGCACGTGTAAGGAGTCTTGTAGTGAAACAGAAATAAACTCTACAATCACATGTGGACAATATGTTTGGTGTTGTAACAAAACACTAGAAGAGTCAAACGATGACGGAAATGAAGGGTCAAACGATGAAGGTAAAAGCAATAAAACAGTTATACAAAAAGGAAAAAAAGAAGAACGTTCCGATTTTTCAAATGAAGATGCTATTGATCCTGCTAATGATACAATCAGGAATGAACAGGGTAGTTCAGACATTGAC…	3.20717	Q6DEZ2	RecName: Full=Constitutive coactivator of PPAR-gamma-like protein 1 homolog; AltName: Full=Protein FAM120A
LYa_b1_contig_254748 (15..227) consensus	272.624	0.000223897	GCGTACACAAACGTGCATCACTTGGCATGACATCGGTAGTACCTGTCTTTCGTAATGTGCGCCTTTTTGGTAAAGTTGAATGTTGACAAAACGTACTACACAATGGGTCTGTATTAGCTGGTATACTGTTTCCTGGTGGATTGAATGCCCTTTCATTTGGCAATATAGTATTATCCACATCTGATAATAAGTAGAAGTAAAACAAGTTGTCTG	0.95326	Q6UDF8	RecName: Full=Glycoprotein G; Flags: Precursor
LYa_b1_contig_52792 (72..908) consensus	271.765	1.93529e-19	CCGGATAAAAAGACTATACTTTCCCCATGTATAATAATAACATAAAGCCATACGTCGTGCTGACATAGATAGAGTCACAAGAATGGAAGTTACTTGTAGGGTAGCTGCATTTTTGGCGGTTTTTGTACCGATGATAATTTCTGAGAGAATTTTGAACAAACCAATTTTAGACTCGTATGATTATATTGTTGTCGGCGGCGGCACTGCAGGGTCTGTTCTGGCGTCACGTTTGTCAGAAGATCCCGTATCTGTACTATTAATAGAGGCAGGTGGTTCAGAGCTAGATAACCCATTGATAGATGTTCCTCTTATGACGACATCACTTCAGTTTTCTGAACAAGACTGGCAATATTTTACTGTCCCTCAAACAAATTCATCATTATCTTTGACTCAAAAGCA…	6.849e-48	P18173	RecName: Full=Glucose dehydrogenase [FAD, quinone]; Contains: RecName: Full=Glucose dehydrogenase [FAD, quinone] short protein; Flags: Precursor
LYa_b1_contig_373134 (1..450) consensus	270.087	4.42577e-09	GTAAATGGTCTTCCAAGAAAAGCACTACCCTGGGTGAATCGTGGAATAGGTCCATCGGAACTAGCAGTCTGTGTAGCTCCTCTCTGGAACTGAGTGAAGGTCGCTCCTTGTGTCAGGTCAGTTCCAGGAGGAGCTGGTAATATTGGAACAGTTACTGTCCTTACGGAATTTGTAAGTCCAGTAGCTGTTCCACCAGCTGCTGTTCCTCCACCAACCCCAGGAGCTGCCTGTCTTGTTTGTAGAAATTGCTGAAATTGTGCTGGATTTCCTTGACCTTGTACCTGTTGGCCTTGACCAAAAACTGGGAACTGTTGCCCGTTAATTGATGATATCAATCCACATATACAGAAAAGATAAATTAATGATGTCCATTCTTTCATGATCTTCTTGTGAGTGATA…	0.785738	A2ARV4	RecName: Full=Low-density lipoprotein receptor-related protein 2; Short=LRP-2; AltName: Full=Glycoprotein 330; Short=gp330; AltName: Full=Megalin; Flags: Precursor
LYa_b1_contig_384350 (1..555) consensus	269.743	0.000767185	GTAAGAAAGGACATGATACCTTTACTAAAACATATGACAGTTCTAACAAGATCGCTTATGATAACACCAATCAAGGATATGATGATTCCAATAAGAAAGGATATGGTACCTACCCTGCGAGCTATGATAATCCCATAAACAACCAGAAATATGATGCTTCTAGTAATACAGATTATGCCACATATCCTACACAATATTACAGTCAGAAGGGATATGACACCTTGAGTAAGGGATACGATAGTTCTAGCAAGATACCATATGTGAGCAACAATCAGGGATACGATGTTTCAAGTCAGAAGGGATACCACAGGCCTACCAAGACCGCATATGATAGCAACAATCAGGGATATGAGGCTTCCAGTCAGAAGGGATATGACAAGCCTGTCAAAATCGCATATG…	0.300791	Q10719	RecName: Full=Cell fusion protein fus1
LYa_b1_contig_143551 (6..336) consensus	269.207	0.000310322	TCTCCATCATTGTTTAAAATACTGCTAAATTTCACAATGGAGTTTTTGTTGTAATCTACTTGAGCTGCAGGCATCTTTGCATGGAAGAAAATCGGCTTGTCCATCTTAGAATTATGTTCGATTAGTTCTGTTGCTAAGTTCGTCAAATTTGTCCTCAAAGCATCCAACATATCAACGGTTACCAATTTACTTCCGTCCAAGGTAATGTTTTGAATTGCTTTTATATTTTCTCCATATGATACAAGGAGTCCCAAGAGTAGAAACAGTGAACACGTATCTATCATTATGAACAGTGTCTGTATACAACGTTAACTAAACTGATTAACAAGCG	2.53907	Q8UA86	RecName: Full=Ribose import ATP-binding protein RbsA 1
LYa_b1_contig_35407 (1258..2375) consensus	268.341	4.39646e-09	AGAAAAAATATTACAGTCTTTCCTTAAATATCCTAGAAAGTATATCTAAATAAACTTTTCCATTTGACATCAATAACTTTATATTGAGAAATCATATTTGTTACCTGAAATATTTACTGCTTTTGTATACATTATTAAATCTTTTGACCTATTTGTAGTTGTCACTGCTTTGACGTATATCTTAGATATCCGTACCAATGATCAGTTTTCAATCAAATTAAAATAAAGTTGAAATCTACAGTTTTGGACTCATTGTTTTTGGATCCGTAAGGGAGCAGTAGCAAACCATGTAACGTATATCGGTCCAAAGTTTAGCATACACGAAAAAAAATATGTAGTAAAATGCCATCAGCCGAACAGTAAAGCCAAGATTGTAAAATTTTATAAATTAAAAACTGA…	1.40019	B9KCH1	RecName: Full=Protein GrpE; AltName: Full=HSP-70 cofactor
LYa_b1_contig_151935 (1..395) consensus	266.091	1.36982e-15	CTGACATCATGATGCACTTTTGAAAAACCAATGTAGCCGATTATTGAGTTGGATTAGCCAGCTCTTTTCCTATTTGGACAACAGGCAAAGTATTCATCAGCAGGCCCTCCAATACAATTATATCCATACGGACAATTATTTGATCCGACAACCATTCCACAGGTACGAGACGGGTGCGGATCGCCATATTTACAAGGAATCGGGCAGCATACTGAGTCCCTACAATAATATCCCCATTGGCATGATGCACCACCCGGTTCTAGTCCACAATGACCTTTTGGTCTTCCTTTTTGACAGACATTACAATTGACGCTACCAACAACACAAACGATTAATATCCAAATTGGCCACATTATTATGCGTATGGTAAGACAAAAAAAATCGGGAGATCGTCT	0.0140313	Q6V0I7	RecName: Full=Protocadherin Fat 4; Short=hFat4; AltName: Full=Cadherin family member 14; AltName: Full=FAT tumor suppressor homolog 4; AltName: Full=Fat-like cadherin protein FAT-J; Flags: Precursor
LYa_b1_contig_380426 (1..286) consensus	265.639	0.000289819	ACATGGTGATAATGTTATCATTAAAATTACACAAATCAACCCGCATCCAAAAGCTTTATAAAACAGTACACAAAAGACAAAGACAAGTTCTTTTCTGTTACTGGTTACACAGCGGAGGCAATATCGGTGCATTTAAAACAGCATTTTGTTGTAAAATAACAATATGACTAGTGCAACTACATGTTACTACGCCCTATTTTTTGTATCATGTATTTGATATTATATATTAGCTTTACACGTATATATATATGTAAGTAATCTTTGTAATATGTGATGATTTGTAAAC	2.71532	A1AXS3	RecName: Full=Tryptophan synthase alpha chain
LYa_b1_contig_123908 (236..1743) consensus	262.553	6.15245e-35	CCCGTTTTAATCATACTCTTTCAGCACAGCTGATAAAGTATGATTATTATTAGAAAAAGAAAAGATATGGGGTATCCCTCCATGACACAAAATCAGTTCATGCACATCAGTAAACACAATCGAAAGTCAATGAATCAGCCCTTTAATTTTTTTTTTCATCTCAAAGTTATAATGAGGCCTAGTTGACCTCACTGCAAGTTTAAGACGCAACCTAGCACTGGTTTCAGTGGATTTCTTTGCAACTGGAGATCACGCGCCACAACTGTGAATTGAAAAACATAGCCATGGAGGTGATATGAATAAAATAAGCTGACACAGTAATCAAATATTTACTGTTATATAATTCAGCACAACAATCACACTGACGTGTGCCAAAAAGTGCTTCAATTAGTCTAAATC…	1.598e-06	Q04833	RecName: Full=Low-density lipoprotein receptor-related protein; Short=LRP; Flags: Precursor
LYa_b1_contig_418671 (10..510) consensus	261.499	0.000403682	GAAGTTGATTATTTTCGCAAAATTATGTGATCTCATGCTTGAGGAGGAATCGAGAACAAACACAATATCAGCCGCCTTTCCACATTCCAACTTGACTTCTGTGCATTCTGCCAAAGGATCACCTTGGAAACCCGGTTTACAAGTACATTTGTAGTGACCATCAACAGGTTTACATTGACCATTTGTAGCGCATGGCGACAACGTCTTTGCAACTAGTTTTGCTTTACCGTCTATCAATTGACACGTCCTGGCAATAGTACAATCTGAGTTCTCAACAGTTGCTCCAACCGGTACGTATTCTCCGATTGAAGTTGTACAACCGCATCGAGTATCTGGTACACATTCTACATTACTCATGTAATAGCCTGCTTTACATTCACATCCTTCTCGTGGTGGTTG…	1.908e-10	O88799	RecName: Full=Zonadhesin; Flags: Precursor
LYa_b1_contig_442900 (1..606) consensus	260.102	0.000423452	CCACATATTGCAGACCCATGAGGACAGCTGTTACTCCATGCTCCAAATGTTCCCCACATTCCTTTAGTTCCTATTCTACGTGTTGCTCCACCATTGACCCTTCTGCACCTAAATCTTACATAGTTTGCAGCTGTATCATCTCCTTTCCCCTGTCTGTCTTCAACCTGCAAACGAAATCCAACAAATCGTTTACCAGAGGGACAGTTTATTGTACTCGACCATTGACCCCATCGTCCTTCATGCGCCCAAATAGTTCCACCAGTATTAGGAGAGTTATGTCCCTTCCGACACTTTAGACGTATAGCATTCAGTGCAGTGTCATCTCCTTTTCCTTGTCTTCCTTCAATCTTTAAAGAGAATCCACTTGCAAAATATCCTTTTGCACAAAATTCAGGACGA…	1.804e-35	Q7Z5L0	RecName: Full=Vitelline membrane outer layer protein 1 homolog; Flags: Precursor
LYa_b1_contig_175509 (440..832) consensus	259.495	0.00883914	CATTGTATAGGTTCATAGTTTCCATTTTTTGAGCAGGAAAACATTTTCCCTACCATTTTGGTCTTCTCATATTCTGCCTTGTCACGTGCACATTTACAGTTCATATCTGTAGTGTTGTCTGTTTCTGCATAGTTCGGTATCTTGGATCCGTCCTTCATAACACAGTAACACTCTGATCCTAGAAATGCTCCTTCACATTGTGTTGGGGCAAACGTCCCGTCACTGTCACAGTTAATAGTTGGTCCACCCACAAATCCGTTGTGTCGTTGTTTTAATTCTAACTCACAAACAGGCTCACACATATTGTTTACACAAATAAAACCGGGTTTGCAGTGTGATGTAGGGGCTCCGTGTACCATTAGAACAAAGCACAATTCTTCATCGTTAGCATGT	0.0007708	P06882	RecName: Full=Thyroglobulin; Short=Tg; Flags: Precursor
LYa_b1_contig_414900 (1..652) consensus	257.929	0.000469187	TTCTGAAGGAGTTACTGTCGTTGTTTCTATCGGCGAAGTTTCTGTTGTACTTTGATCAGTTGTAGTTTGTGTGGTTGACAATGTGGTTGATTGAATTGAGGTTTCCGTCGTTTGAACTGTAGTTTCTGTCGATGTTGGCACAGAATGAGTTACTGTCGTTGTTTCTGTCGGCAAAGTTTCTGTTGTACTTTGATCAGTTGTAGTTTGTGTTGCTGTAATTGTGGTTTCTGTTGCTTGAATGGAGGTTATTGTTGTTCCAACCGATGTTTCTGTCGTTGATGGTTCTGAGAAAGTTACCCTTGTTGTTTCTTTCTGAGAAGTTTCTGTTGTACTTTGATCAGTTGTAGTTTGTGTGGTTGACAATGTGGTTTGAGTTGATGGAATTGAGGTTTCTGTCGT…	0	not available	not available
LYa_b1_contig_128375 (55..1130) consensus	256.493	0.000549662	GTGGTTAACATGTCGAAATGTACTATTATATCATTTATTTATGTATTTCTCTGTCCTACGTGTTCTAGCATTTATTTGTACTGTATTCCCGTCATGTTATGTCATTTAAGCGGTTTATTTAACATTGTCATAAAGTGCGAGGTTTGTCTAGCCACAAAACAAGGTACAACACACTATCTTTCTTAAATGTACTGTACAAAGTCAGGAATATGACAGTTGTTATCTAAAAGCTCGTTTCTCTGTATGTTGCATTGTCGTTTGTTTTTTGTTGCACGTTTTGAACGGTTTAAAGTTTAAAAACCGGATTTTTTTCTCTCTCAATCAATTTATGACTTTTGAACAGCAGAATACTACTGTACCTTTATTTGGTACATTGTGTAACCCTGGTTGTTTAGGTAC…	0	not available	not available
LYa_b1_contig_364934 (1..352) consensus	253.492	0.000784577	ATCCTTTATTACCGGAAATATCATAGTTCTGGGTGTTTCTAGAATTATCAAAGCTCGTAGGGTATGTACCATACCCCTTCTGACTCGATTTATCATATCCCGGATTGCTGCTCACATATACTATCCTGCTAGAACTGTCATATTGTGTAGGGGATGTGTCATATTTTTTCTCACTAGAAACATCATATTTCTCGGTGTTTTTAGAATTATCATAGCTGGCAGGGTAGGTAACGTGTCCTTTTTTACTGGAATCATCATATACCTGATTGTTGCCCCCATATGCGATCTTGTTAGTCCTGTCATATCCCTTCTGACTGGAAACATCATATCCCTGATAGTTGCTTCCATATGC	0.0103037	C6KSQ6	RecName: Full=Probable DNA repair protein RAD50
LYa_b1_contig_169027 (304..533) consensus	252.675	0.000749146	CTAACACTTCCGAGTATCGTCCTCCGGATAGCTCCTAAACCACGTGATCCAGTAACAATCATGGCTGCCCCTTCATCTTTTGCTGTCTGTATAATTCCTTCTCCTGGATTTTTTGAATGGACGGCTTTAACCTCACCTGCAATCTTTGAATCAAGCAACATTCTTGCAAATATTTCTAATTTATCTTTAAGTATTTTACGTTCAGCTGACATGGACTCTGCCAGTTCTGA	0.000307	O07552	RecName: Full=Stress response protein NhaX
LYa_b1_contig_14758 (1..540) consensus	251.518	0.000580706	ATCCTTTGTTACTTACTTTCCCAACCATATTTTTACCTTTTTGAAATGCCGTTTGATAAGCCTCTCTTACATCACTGATATGCTTTGCCGCTGCTTTACCACCAGGGCCATGTTGTGCTGCCTTGTAGTTGGCCTTTGCATGAAAGTACTTGTCTGCTCCTTTCGCACTTTTGCCATCTTTTACCATTTGTTTAGTGACAGCTTTCATTTCCTTATATGTGCTGTACATTTCTTTTGCGCCATTAACATAACCTTTCACATAATCCTTTGCCTCTTTCGTCTTTGCTTTTACAGTATCAATGGCTCCATCAATTGCCCCTTTTACTTTATCAATTACACTTGCTTTTGGCGTTTCTTGTTTCTGAACTGATGAAGAGCCGGATCTACTGGAACTAGATC…	7.439e-12	P05366	RecName: Full=Serum amyloid A-1 protein; Flags: Precursor
LYa_b1_contig_193200 (12..1181) consensus	247.756	1.5813e-08	CATTTTCAATGTTCAGTGGACCATGAAATTGGGAAAAAATCTCTTATTTGGCATTGAAATTAGAAAGATCGGGAGCATGTGTACTAAGTTTCAAGTTGTTCATCATAAAATACCTTGACCAAAAACTTTAACCTTTAATCATTTTCTAAGCTTTATAAATTTATACATATTTATGATAAAGAAACAGTTAAGAAATAAACATATAATGAAGTCTTTTCCATCTTCCTTTCTCATTTTATTTGACAGTTTATTGCAGAGCAAATGCATCATCGTTGTACTCCCTGTTTTCTGTATTTGTGGCGGTGATTTGTTCTATTTTCATCAATCTTTGAAGTTTTTCGTTAATTCTCTGAACTGGTATTCGTTCGTAAACTGTTCGTTCGCTGCTATTGTGATCCA…	3.63991	P28629	RecName: Full=Biodegradative arginine decarboxylase; Short=ADC
LYa_b1_contig_327950 (1..620) consensus	246.31	0.00137761	CGTTGAATGTTTCCGGGGCAAATGTAAGAGCGTCAGAACCAGCACAGTAGTCAATTCGATGTCCTTGTTGAAGCATAAGTGTACACAGCCATCTGTCCTCCCCTTGTTCAAACTGTATGTAGTGCCTGGCTTCCGTTGGTGGTGTTGTATACATCTTCAACACGTTGTCATCCATTACAGCCGAACCTCTGAATAAACTGAAGCAACCAGGACAACAAAGTACACAACCAAAGACATGTTCTGCAGCTTTCTGAAGCCAATGACCAACTGCATACTCAAACTCCTGGTACCACACCATTGGACCTGATCCGATGGGATGAATTCTGCCACAAACAGCTCCAACTTTTCTGTTTTTCTTCATCCTGTCTATCAATAGTTTTACAGCATCCGGTTTAAAAT…	2.887e-72	Q8T5G8	RecName: Full=Chitin synthase; AltName: Full=Chitin-UDP acetyl-glucosaminyl transferase
LYa_b1_contig_57038 (614..1535) consensus	245.773	2.92481e-08	AGCGAATAAGGTAACTGAAAGTGTACAGAGGGAAAATGGACTTATTCGAATCCTTACAAAAAGAGGTGTACCATTGTTCCCAACGCACATTCCTCCAATGCCATCTTTACCAACGCCAATTTTACCAACGCTACCAGTTCCTACTACTGCTGCGACAATCTGAACATTTTTTGTGACCTTTGAATGTCAACAAATTGAAAAAACAAATTAACTAAAATTAATATATAATTAGATACTTTATTGTTTGAAAATATACTTTTTTCTGATAAATCGCTGTGAATACGAGGAACAGAGGAGAACAAAGACATTAAACAATAATTTTATTTGGATGTAACATGTGTAAAGCGTCTTCTCGTTGGCGGAAGTCGTTTTTTATCAGCCCGTAGACATCATTTAGTC…	0	not available	not available
LYa_b1_contig_138291 (1..720) consensus	245.679	2.17692e-21	TTCGACAGCAACCGGAGCAACATAACTTGTTTCCAGCACATTCACTGTCCAATGCACAATTACTTGTACATCCTGGAGAGGGATTAGTTGGACAGGATCCCTGTTTACATCGCGGATTACGACAACCAACAATACACTCCACTCCATTTATTACATCATATGTGAATTCACCGCACTCATTCGGGCGGGGAGGAAGACACGGTGGTATATGCCCACAAGGATCTCTTTTGACGCCCTTACACAGCTTTTTGCAGCTTCGTTTTGTTTTAAAGCTATTCTTGTTACCATATGATCCACCATATATAAAAGTTTTACACTCCATCGTCTCAGAATTGTAGAACCATCTTTTAATTTTAGCTCCACCAGACCCATAATTTACTTCCAAAGTACATACTCGTT…	1.233e-23	Q6T269	RecName: Full=Kunitz-type serine protease inhibitor bitisilin-3; AltName: Full=Two-Kunitz protease inhibitor
LYa_b1_contig_411201 (88..424) consensus	242.365	1.97578e-08	AATGTTGACATGCATTCCACGTTAAAATGGACTATATCTGGAAATTTGTGATTGTGTGTATTGCGTTACATCAAGTATATTGTTATCGTAAGCTACTGTGTGAAAATGAAACCGGAAGTATAAGATGTGGAAAGGGGGAAACAATCCGTATAATCCGCGGGAAATATGGTCGTTCAGATGCAGTCACTTGTTGGTCAAAAGAAGACCAATTAGGAAATTGTGTTTCGGAGGATTCCTTGGTGAAGATATACGATCTATGTAATAGGAAAAACAACTGTATATTAACTGCCTCGGGTGGAGTGTTTGGTAGCGCATGCTCCAACTCCAGTAGTTATTT	1.343e-07	B4GD14	RecName: Full=Latrophilin Cirl
LYa_b1_contig_325776 (142..878) consensus	241.837	1.46126e-24	GGTTCGTTCAGACGACAATGTCATTTGCCGTAAAATATCAAGAAAATTGATGTTTGACGTGTAACAACGCAGATTGATGTACAGGAAAAATAAAAAAGGGCGGTACAAGATCCATTCACTTATTTAAATAGTAATTGTACAAGTGTAATTCACATTAATACACACTACAAGACAACGATGAGACTACACGATGTTGTCGCCGGCTTTGGTCTTCTGCTTGTTTTAAGCACAGCATTGTCCGAAGCAAACCTTGGAAACATTGCTAACTCCCTTAAAGTTGGTTACGACGTTGGACGTAATGGACTTCCATTAGACCTCGGTCCAGGACAAAGAATAACAACTTACTTAGCAAACATTACATTGGAGAATATCGGAAAGACTCCTATAAATCCAGACGGA…	2.005e-13	P86956	RecName: Full=Putative beta-hexosaminidase; AltName: Full=Beta-N-acetylhexosaminidase; AltName: Full=Chitobiase; AltName: Full=N-acetyl-beta-glucosaminidase; Flags: Precursor
LYa_b1_contig_211375 (3..362) consensus	241.322	1.20196e-16	TTTTTTTTTTTTTATTCAACAATTTCACTTTATTTATTTCAAATACTCAGAAACTGATCCAGTTTTTTCTAATTATCATCTTCCATATCCGTAACCTCCATCATATTTTGGGTAGCCGTAATATCTACGATCATAATTTCGATTCCCTCCATAATAAGGTCTCCTATATCCTCTGTTATATCCTCCATACATGTAAGCATCAGCTGAAGTTGTAATAGAGGCCAACATCAACGTAGAAACGAGGAGTATGATTCCGAATAACTTCATGTCTATACGCAAAGGCTGTATTTTAACACTTCACTTTTATGTTTGCACTTATCGGGCTTAAAATATATGTGAATGAAAAATGTCATATTAAGA	0	not available	not available
LYa_b1_contig_295517 (1..2797) consensus	238.247	5.72561e-24	ATGCTATACAGATAATTTTAACAGTAAAAGTGTCGATGAAAAAATAAAGACCACATTAAAAAGGATAAATCAGGAATTTAGACATGGAGGGGGGAATCAACAGAGAAGAAACCATTACAGAGAAGTTTTAAAAGCTCTTAAAAATAATTTAAAACGAGAGGATGCTAGTAGAGCAAATGAAAACATAAAACAATTGGAAAACGAGTATGTCGATCCAGATTCCAAGTTCATGGAATTAGCTGAAAGTTTCCAAGTTCTACGAGATGGTCAGATATTATTGGCTAATGGCTTACATCCGGAAGACGGACTCAAAGCCAAGGCAGATAAACAAGATAAGCACATGCTGACACACCAACAAAAAGTGGAACTTGGTCTGGAATCAGAAAAGCCCGGTGAAGG…	6.768e-42	P42674	RecName: Full=Blastula protease 10; Flags: Precursor
LYa_b1_contig_189705 (1..2657) consensus	235.598	6.08482e-31	GGATGGACGGCAGAAAGACCATGGCGAGTTCAACACATTTGTAGAAATGCCGTTTATTGTTCACTATAGTCATTTTAGAATCAAGAAGTCGTGAAAACTTGCTACCCGGTAGGATTAAACTGACGAGGTTGTTGGACCGGTGTTCCTGCAGCTTGTGGGGCTGTTCCAGCTGTCTGTTGATTGGTTACTCCTGTGGCACCTGCCTGAGCTGGTTGTTGTGGCAATCCAAACTGATTGAACTGATTCGTACCACCCATCTGTGCTCTTGCAAATTGACTAGCTTGTTGTTGTTGTTGTATCATAGCTTGTCTTCTTCTAAACTCCATTGCTTGAGCTGCCTGCATTTGTCTCTGTCGTTCTAGTTCCATCTCTCTACGGATTTTTGTGACATTACCCAGG…	9.937e-77	H2A0L6	RecName: Full=Putative beta-hexosaminidase; AltName: Full=Beta-N-acetylhexosaminidase; AltName: Full=Chitobiase; AltName: Full=N-acetyl-beta-glucosaminidase; Flags: Precursor
LYa_b1_contig_265026 (34..4266) consensus	234.913	1.39578e-18	CTAGATTCGATTATGTGCACGTCCATAGGTTACTGCGTGGAATGTCTGCTAATGGCAAGGGATTTTCCATCCATTCAAGTACCTTTTTCACAGATACAATATAAACATCTTGACTGGAAAGTATAGCTTTCAAAAATAACTTTAATCCTTCAAGATTTTTACTGTAGAATGGATGTGATAGCCACGTTTTCCTCATACTTATCCCAAATGGAGCTCGATTTCCATTCACATAGTGTTTTTTGAAATTATTCCACAAAAAAGTAAACGTGGCATTAGTCGTATCCGGACTATTAAAGCAACCGTCTGCGTATTGACACTGGTAAACACCAAGATAATCAGTTAAAGCTAAATTTGGAATCTCCCATAATAATGAACTATTTGTAGGTCCAAAGTCCAATG…	0.2571	P05135	RecName: Full=Spike glycoprotein; Short=S glycoprotein; AltName: Full=E2; AltName: Full=Peplomer protein; Contains: RecName: Full=Spike protein S1; Contains: RecName: Full=Spike protein S2; Contains: RecName: Full=Spike protein S2'; Flags: Precursor
LYa_b1_contig_142649 (227..1132) consensus	234.898	0.0365739	GCAACTTCAAAGTCGGTCTTGATGAACAGTTTTGATTAAGATATGTGTATGGATTCACATAAAAGAATATTAAAAAGCTTATTACGCAAGTTGTAGGAATATAAGTGATAATTGAAACAAAAAACAATAACGATTAAAAAGGTCTTTCTACATCAATTTCCAAAGTTTTTGGTTACTAACAGCTAAAGTTGGTTTCCAATGATAGGTTGGGTGTAATAATTTAAAAAAAAAATTTGTTTTCTATATACTTTTGTCTAAAATAAGGTAGATAATTTGCTATTTCCGTTTCGGTAAATGTCACTTCGGATCTTCTTTGATGGCTTTATTCACACATTCAACCTCCGGTTTAGAAAATGTCACCGATACCAACAATATATGTTTTCTTTATACTTTTGCCTA…	7.45192	A5EW23	RecName: Full=2-dehydro-3-deoxyphosphooctonate aldolase; AltName: Full=3-deoxy-D-manno-octulosonic acid 8-phosphate synthase; AltName: Full=KDO-8-phosphate synthase; Short=KDO 8-P synthase; Short=KDOPS; AltName: Full=Phospho-2-dehydro-3-deoxyoctonate aldolase
LYa_b1_contig_275022 (208..1974) consensus	234.392	1.1064e-31	TTTAGACGAGTTGTATATATATATAATTTTAGATTATAAAATGACATCAGATATCACGTATTGTTAGGCATTCTACACAATGTTCTTTTTTGCGCGTCAAAACACGTTTTATCGTTCAAGAGCAGTTTCATTTTCTTCATTTTCCCCCTTTTCCTGTTTACGGAGGATATGCCATATAGTCATCCCCTCAACTCTCAATAACATTGTGAACATACTTCCTGAGAATACAATTACACCTATTATCCAAAACCACCAACTAGGTTCTACATCAACTAATTGAACCCATATTGTATTCCAGATAAGTGCCCCTGTGTTGCCTCCAGCACCAACAACCCCAGCAATCACCCCTATTCGCTTGGCATGAACATATGGCACTATGGAATAGGTCGTACCTTCTGA…	6.949e-68	Q9LPV5	RecName: Full=High affinity nitrate transporter 2.5; Short=AtNRT2:5
LYa_b1_contig_327939 (1..317) consensus	230.709	0.00131477	AAAGTTTAGTCTTCTTGTCAAGTATCGGCAATGCAGGGAAAAGTTTAGTCTTCTTGTCAAGTATCGGCAATGCAGGGAAAAGTTTAGTCTTCTTGTCAAGTATCGGCAATGCAGGGAAAAGTTAAGTCTTCTTGTCAAGTATCGACAATGAAGGGAAAAGTTTAGTCTTCTTGTCAAGTATCGACAATGCAGGGAAAAGTTTAGTCTTCTTGTCAAGTATCGGCAATGCAGGGAAAAGTTTAGTCTTCTTGTCAAGTATCGGCAATGCAGGGAAAAGTTTAGTCTTCTTGTCAAGTATCGGCAATGCAGGGAAAATT	0.107168	P07197	RecName: Full=Neurofilament medium polypeptide; Short=NF-M; AltName: Full=160 kDa neurofilament protein; AltName: Full=Neurofilament 3; AltName: Full=Neurofilament triplet M protein
LYa_b1_contig_419465 (1..1208) consensus	230.453	5.43006e-24	TCCACCATTTCTTTCTTGCTTCATTGGAATGATGAAGTCTCGTTAAATCGTCCGAATGCTGTTTTTGAGATTGTTTTCGCATTGCTTGTATTTTTTCGAGTCGCGCTCTAATGTAATTTCTCCTGCGTGTGACTGGGTCTGATTGTCTGTTCCATGCGGGTTTTTGTTTTTGGCTGTTGTGCGACTGATGTGAATTGTGAGGCATGTTATTGTTTTGACATTGCCATGGTTGAAATGTATTGATCTGAGATAATCCTATAGGATTTTTAAGCCAATCAATCATCTTTTTCACTGATACAATGAAAACATCATCCATTTTTGACAATGTTTGAATAAAGCGATCCATTGCGTTTAATCTTGCAGGAATATAAAACCAAGAAGGATGCATGTTAATTCCAA…	1.10123	P42704	RecName: Full=Leucine-rich PPR motif-containing protein, mitochondrial; AltName: Full=130 kDa leucine-rich protein; Short=LRP 130; AltName: Full=GP130; Flags: Precursor
LYa_b1_contig_424898 (473..1419) consensus	229.53	0.00111276	GCTTTTTTTCGATTTCAGTTATAGTTAAACGAGCCAAGGTTGTATGCAAAATTATAGCTGAATAAGTGGTATAGCCCATTTACATTTCCCTTGCTTTAAAAAAGTAAAAGCTATAATTTTGCACGTCAAAATTCTAATGATATCACTTTTCTAAAAAAAAACCCCACCTTTTCCTATGAATAAATTATCAGTCATCATAATATTCCCAATTACTTGAATCTGAATAATACTCATGATATTCAGCACTATAAGATCCATCGCTATAACTGTTGTCGTAACTCACATTCTCGTAAAAATCGTCACTGCTGTCTTCATAAGGATTCACTTTTCGTTTTAAAACATCTATATCTGTTTGCTTTTTAGGCATTACTCTGACATCTTTGATGCCCTTAGAACCAT…	0	not available	not available
LYa_b1_contig_226849 (8..266) consensus	227.085	0.000877614	TTTTTTTTTTTGATTTTTGTTTTCAATTTATTAAAACAGAAGGTTTTTGATTACAGGAAAATAGGTTTATTCATACTATACAACTAGTAGTGTGTGAATTTAAAACACTACTTTTGATCGGAAGTCTGCTTGTTATTGATACACTGTTAGTATTTCGGTGGACAGTTTTCTTGTGGCGTCGGAAAGTTTCCTTGAGGCGGCTGATAAGTTGGTGGATGATTATACATACTACCACCTGGTTGTGGATACTGACCATACA	7.4739	P03565	RecName: Full=Nuclear shuttle protein; Short=NSP; AltName: Full=Protein BR1; AltName: Full=Protein BV1
LYa_b1_contig_196570 (1..496) consensus	224.989	0.00125438	TGTTGTCGAAGTATATCCTGGAACTGTTGTCGATGTATAACCTCGAACTGTTGTCGATGGATGTCCTCGATCTGTTGTTGTATCACTTGGAACTGTTGTAGTAGTAGACCCCAGTAATGTGCCCGTCGAGGGTTTAAGTCCCATTGGTTTTGGCCCCATTGGTTTTGGCTCCATGTTAAGGTCAATGTTGAGATTAATAGATTCAGCCACATTTAATCTCGGCGACGTTGGTATAGATTCCTTTGGTGTCGGTGTTGTTGTGGTAGATCCCAATGTTGTAGTAGTAGAAGGTAATGGCTGCGGTGATTTCGGAGTTTTATCTAGTATCCTGTTCAGCTCAATAGATGGAACAGCTACTTTTACTGGAGAATGCGTCGTAGGTGACATAGTACCCTCATT…	0	not available	not available
LYa_b1_contig_270787 (1..483) consensus	224.869	3.06441e-15	TTGTTTTCGTGTAGTAATTTGAGGTTGAGTCATTGGTCTTCTTCCGTAATCTTGATTTTGTATTCTTTCGTAATCTTTATTTGGTCTTCTTACGTAATCTTTATTTGGTTGTCTTTTGTCATCTTGATTTGTTCCTCCATTATCTTGATATACCTTTATAGGCATATTTATGCTGAACAATTTGATTGGTGCTAGTGGATTTCTATACCCTCTTGCCCAGCTGTCTGTTGCTGTATGCTGTTCAGGTGCATTTGTATACATTTGATATGATTGTGCTGTAGGGGCGATGGTGTTCCATGCAGCCGGAGTAGATTTCTGTGTTGGTAAAGTTACCCATGGGGCTTGCACTGGATTTACTGGATTGTACCAAGTCTGTTTGTTTTGTTTAGGCTCTCTGTA…	0.114894	Q46XD8	RecName: Full=Leucine--tRNA ligase; AltName: Full=Leucyl-tRNA synthetase; Short=LeuRS
LYa_b1_contig_413210 (1..283) consensus	223.376	2.38803e-11	GCTCGGCAGAAAATTACACACTCGACTCAGACGACAAACACGGTACAGATTGCGCGAGAGGAAGGAAATAAGAACATTAAGTCAAACTGAATTAATCAATTTTTTTGACGCAGTAAATGCCCTGAAAAATGACAAGAGTGTCAAACCGAACAAATATGATTCGTTTGCAATAATGCACCAAGGAGGCGTCGGAGCATCTGCACATGATGGTCCAAACTTTGTTAGCTGGCATAGATATTTCCTAGTATTATTCGAAAATGCTCTTCGGGAAAAAAATAGCAGA	2.407e-15	P86952	RecName: Full=Tyrosinase-like protein; AltName: Full=Tyrosinase-2; Flags: Precursor
LYa_b1_contig_140599 (1062..2331) consensus	223.027	8.34405e-15	TGATTATTGACAACTGAATATTATCACAAGGTTTAATAAAATCGACGTCCAAAATACATTTGTCTTACGATATTTGCCCATAAACTGATTTCGTTACCATAGAGTCGTTTCTTTTGAACTCGCACAGTAACTTATTTTCAATCACAGTGTGCATACTAGATAATCCACTGTCCTATCTTTTTTATGCACTTAAAATATCAGTTGATCTTCCACTCATGGAAATGGATACTTGACCAACATCATCAATATTTCTGTCGTTTGTCTAACGAATCTGCAAGATTGTGATGTAGGGGTAGTCAAATGGTGTAAACAATCATCGAAACTGATAGAATTGGGGTAATGTTGGTTCACGAAAAGTAACATCAATGTGAGATAATTTTCGGAAAGTGTTCGTATGAT…	6.304e-19	C0HK24	RecName: Full=L-rhamnose-binding lectin ELEL-1
LYa_b1_contig_329993 (1..430) consensus	223.012	9.64087e-12	CGGAGGGGATTTAAAGATAAGGATTCCTGCCTTGAATTCCAGTTCCAGATAAACGTTGAGCTAGCCATTTGGATTGAAAAAGCCTAGTTATGAAGTTCTATACCATGGAATCGAAAGTTGTCACTGCAAAGGAGCGATTGGGTGCTACTCTCAAAAGATATGGTGCCATACAGATACTTCTTGGCCTAGGTTGTTTGATCATGGCATTCGTTTCAATTGGAATCGACAAGAAATCTTGTGACAACTTAGGGAAGAAAGAAATTGTTATTAAAAATGCCACTATACCTACCTTCACGTTTGATAAGAAAACCATCATGCTTGGACTTGATGGAGGATCCGTGGTGTCTGCTATTTGGGTTGTTGTCACAGGAATTGTCCCAGCTTATATGGCAAGAAATG…	9.53701	Q08647	RecName: Full=Multisubstrate pseudouridine synthase 7; AltName: Full=RNA pseudouridylate synthase 7; AltName: Full=RNA-uridine isomerase 7; AltName: Full=tRNA pseudouridine(13) synthase
LYa_b1_contig_172250 (1..543) consensus	222.587	6.72303e-56	TCCCTCATTTTATTAGCAGCGTAGTTGGACTTTGGCCTTCTTCGGTGTGGGGTTGAAATCTCGACTTTATTTCCGACAAGTGCAGCCTTTCTATATTTTTTGCGTTTTAAAGATGATGAGAGGCCCTCGCTTGGGTATCTGCCTGGTATAACATCTTTTAAAGTAGCAAGGTACCGACGCATGTACGTAGGTCGATAACTTGATATATAAGGCTGGTACATTGACTGGTAAGGTTGGTACTTTGGAAGCAAAAATGAACCAGTAACTGTATTGATGACTCTTCTGGCAGCAACTCGTCCTCTTAGTTCTTCCATAGGGGAAATAACTATATTTCGGGCGAAATTAATCGGTGGCATTGACTGCTCCCTTACAGCCGGGGCTCGTGACTTGGCATAGAAG…	3.34418	A4SGK5	RecName: Full=DNA-directed RNA polymerase subunit beta'; Short=RNAP subunit beta'; AltName: Full=RNA polymerase subunit beta'; AltName: Full=Transcriptase subunit beta'
LYa_b1_contig_426967 (1..933) consensus	222.1	0.00120396	CCTTTCATTGCAACAGCCTGCTCTTCATCATCAACCTTTGCCCTTAATGCTGTTCCATCATATACGTATGTTACATTTTTCCATGCTTTATCCTTATATGGTAATCGGATTTCCGCAGGTCCACTAGCAACTGTATCTGCTCTAAAAATAACTTCTTTATTTCTTGGCGCTAATGCAATTTCAACAGCACCTAATTCATTATCCATACAATTAGAAACTAATACTTGTTCATCCGGGCCTCCTGGAAAATCGTAGAAACGCAAACTTATTGTCAATTTTTGTCCAAAGTCAATGTTTGAATACATCCATATTGTTAACTGTCCGATACCGTTAAATCTACCAGCGTTAGCAACAGAATCCACGTGACCATTATTACCAATGGGAATGTTTGTGCCGCCA…	5.8e-06	P86860	RecName: Full=Shell matrix protein
LYa_b1_contig_18658 (20..1127) consensus	217.769	0.00164036	GGCCATTATAAAAACACTCATTCATTAATACTATAGTAGTCTACTTTGCGGCTATTTGATTTCGCGTTTTCCCTAATTTACTTGATGTATTTTGATAAGGAATGATCCAGGTTTTACATATTCGGACGATTTATATTCGCGGTTTTTTTCTTCTCGCGAAAGTCGCGAAAATAAGTTGGTTTACAGTATATAATAAGTACGTCTAAACTTTACAATTTCTGATTAATATGCATGATTTTGAAAACAAATACATGTAACAGCAACTGACGAGGGACAACAAAAGACAATAGACGACGACGAAGGCAGATGCAAAATGTTGACAATATGATCCACTAGTAAATAAATATATGTAAGTACAATGATTCTAATTTACTGACACAAAATAAATCAAACCATCCA…	1.404e-77	Q675A5	RecName: Full=Group XV phospholipase A2; AltName: Full=1-O-acylceramide synthase; Short=ACS; AltName: Full=LCAT-like lysophospholipase; Short=LLPL; AltName: Full=Lysophospholipase 3; AltName: Full=Lysosomal phospholipase A2; Short=LPLA2; Flags: Precursor
LYa_b1_contig_180771 (170..2141) consensus	216.189	8.28481e-08	CACGAATTAAAACGCAGTCCAATGAATGTTGCTAAGTAAGATTTGTATATAAAGCCTCTCCTCAGTATTTGTACGAGGCATTCCAATTTGAAAAACAACGAGACAAGAGATGTACAAGACGTCCGTCTTATTCATAAGCTGTATGATACTATGTTATATTACGCTAACAAAAGGACAATGTTCGTTACCAGATACCTTACATAATCAGTACTTTCGAAGTTATGCTGGTGTTTCTGCTTGGCCTTTTACTGAGTCTGAAGGGCAATTTTTCACCGACTACGTTACCTATAATGGGTTCTTCCCAGCGACGTTTTTGTCAGACAGCCCTGATCGATATGACTGCAAACAAAATAGAGGAGATTATTATTTGTTTAAATCAGAGAATGGCATACTTGATCA…	3.31856	P48016	RecName: Full=Vacuolar acid trehalase; AltName: Full=Alpha,alpha-trehalase; AltName: Full=Alpha,alpha-trehalose glucohydrolase; Flags: Precursor
LYa_b1_contig_345526 (1..353) consensus	215.058	9.39665e-28	AAAAATAGCACTATGTATATTAATGTTAATCTCATTTACTTATTGTCAACATAATATCTCGGTCTCATTAATTTGAATGTAGGTAGAAGCTGCCAGGTGTTGACTGTTTTCTGCTCATGAAGCAGCAACCGTATATATATGTATTGTACATGTAGTACACACAGTTATCACACAACAGTGACTGTTTGTGTTATCGCCATACTGGGATGTATGCAAGTATTATATAGCCGTGTTTTAATGTTTCTCCAAAAAGTATATGAGTATACAGCATTGGTGTATCATGACATTATGATAATCTTAGCCTATCGGGACCCCTTTTATTTTAAAAAGGGAAACATGCTGAATAGTCCTTT	3.45093	O43103	RecName: Full=Ferrichrome siderophore peptide synthetase
LYa_b1_contig_270105 (1..787) consensus	214.295	2.75401e-11	TTCTTAAAAAGAAGATCTAGAACGTCATCATTAGAGTGGTACATGATGTTTCTCCATTCTATTCCTTCTATATCGTACTCTCTTTGTTCTCTGGGAAAGATATATTCCATGAAATATTGCTGTAACCTTTCATTGGACGCATTGATGAAAAATTGGTCGAAGCTGTTGTTTGTAAAATTCTCAAATCCAGACAAGTCAAGCAGGCTTATCGATGGTCCTCTTGCCATGTTCGATTGACGTTTCTTCGCTGTCCATATTTTTCTGTTGATCTGTCCTACAATCCACCCAAAGAGTCTGGAGTATAAGTCCTTGGCCAAAGCATCTCTGCTGTTGTTTGCATCTCTGAAGTTTTTCCACGACTGAATTCTCTCCCCTTTTATGTAGTTGACGTTGGAAATT…	9.986e-46	Q5ZMC2	RecName: Full=Unconventional myosin-Ig
LYa_b1_contig_394318 (1..696) consensus	213.204	0.00172601	ACCTCATTATTAAGGAAGCAAAATATCAAAGCTACAAAGAAACCCTGAAGATTATTAGTAACAATAGAAAATCTCTCGTATTCCAGACCACCAGGGGATGATGTAGGAATTCTATATATAGTAACAAATAACTGAACCCCGAACAGTGGAATCAACACAAATGTCGCTTTAACTGCCCGTCTGAAATGACTCGGTTCATTTGGATGAGACTGAATCTGTGTCAGCAAAATACGTAATATATTGCACAGAAATATTAGGTTCACAAGAAGGCATGCAAGATTAGGAGCATCAAAGATCCACTCAAAATGACCATAACTGGTTGACCAACAGCTTTCATTTGCATACACAATCCGTAGTACTGCATAAATTAATGTTGACACGAACGGAATGGCCCATCCT…	2.562e-38	P30988	RecName: Full=Calcitonin receptor; Short=CT-R; Flags: Precursor
LYa_b1_contig_290394 (40..6766) consensus	206.409	3.93846e-17	AACAACAATATAATTATAAAATAACAATATAAAAAAAAATTTGCTTGTTCACGATATAAAGTGCGGTCTTTCGGATATATGTGGTATACCGGATAAAATGTTTGATGGGCATACACCAAACAGAGTTTCCGTGGCCATATATGGTGATGTGATAAATATAAAATATCGAAAGGTGCTTATATGATAATATGATAATCTACCTGCAGACTATTACTACTCGCGAAAATTCTAAACTTAATTCTGATTGGGACATTTTTTCAGAAATAAGTGGTTGTTAAAATCTCTTAAAATCAGAAAACAAGAAAATCCAAATTCACTCGTTCTTGTCATTTAAAATTCAATCAAATGTCATTCTACGTAAAACTGCTCAACTGTTGGTCCTAAGACTGTTATTCTATC…	2.463e-47	P86860	RecName: Full=Shell matrix protein
LYa_b1_contig_106859 (1..557) consensus	204.075	2.01387e-14	TTGTCATAACTGGCCTCATATGCCTTCTAGAATTCCTTGTGTCTTTTGCTGCGTCACTTTATTGCTGTGCATCACCATGGGCTCCATGCAAACTAGCGAAGAAAGACAGAGAACTTAGAAGCGAGCAATTCGTTGACAACGAGAAGCAAATGACAAAACTAGAACTTCCAGAATATAAACCATAATCAAGCTATTTCCAAATGGACTATACAAAGACTGCAAAACCCACCATGATCTTTTATTAACCAAAGCACTGCTTTTGTATTGCTTAGTTTACTTTATGTCTAATCTGTCTTAAAGGATTTGAAAACAAAAAATGGCTAAGGGTCAAGTTTTTTTTAATATTCTGGTAATCAAAATTTAAATTAAAAAATAAATTATTACGTGTGTATCATTTAT…	0	not available	not available
LYa_b1_contig_387093 (3..443) consensus	203.544	0.00189635	CTTTTAACAATTCTGCCAACTACACTGTCCAATTGCATCTGTGGCACAAACTGTTTCTCTGCTACATTTTATTGGAGGTTTACCACATTGATTTTGACTTTTTCTGCCGTTTGTCTTTTTGAATTTATAAGGTATCTTACATTGGCAGTTTTTCTTGTATTCACCAGATAAACCGCCTAGCAATGTCTTACTTGCATGGAGGAATTTTACTTGGAGTCCACAGAGGTTATGGCTCATTATTCCGTCATACACACTAACTGTAAGAATATATTTGGATCCAGTTTCGAAAACTACTGGACCACAAGCGGCACTTTCTTTTGGTGTCCAAAGTGTAGTTTTGTTGGACAGTCTTTTGTATTCATCTTCACCGTCATAAAATTTTATTACAGATATTTCATA…	0.0001757	P39876	RecName: Full=Metalloproteinase inhibitor 3; AltName: Full=Tissue inhibitor of metalloproteinases 3; Short=TIMP-3; Flags: Precursor
LYa_b1_contig_355721 (1..711) consensus	203.471	1.09072e-07	ATCCTAACAAATCATATCCTCCAAAACAACAACAAGAAGAAGTGTCTCCCAATAATATTGGATCGCTCAAAACAATGTCAATCAGTTTATCTGAATTTCAACGTATTCCGCCACGAAATAAGAAAAGTATGTTATCTGCCGAATTTAAATCAAATAATGTAAAAGCCACTAAAATTGTAGCAGACGATGTTATTGTAAAACAAAACGGTCACAGAAATACAGCAATGAACCGTCAAAATGACAATCACCGTAATAGTAATAAAAATTTACCACAACAAGCTTCATTCTCGTTCAATAAAAAAGAACCAGGAAGTCAATTTAAATTTGCAAGTTGGAGATCTGGGAATAGGAGGCAAACCATATCAACCAACGCTGACCAACAATTAAGAGATTCATATC…	0	not available	not available
LYa_b1_contig_233452 (70..1269) consensus	203.377	2.13643e-17	ACGTCCCCAATGAAGCAGGAACTGCATACCATTTTAAGAGGACTTCAGTTCAACTCCGGTTAGCGGTGAAGGGTTTTTTTTCCTAAACCATTGGTTTTCTGTTTAGTGACGTTGATTATCTCTTTAGCAATTTTTATTGTGTCTACGGCGTAATCTGTAATTCTTCGACTTGGGATTTTTTAATAGTCCCTTGATGTAATCTCCACTTTTTTTATATATGAAATGTATATGTTCATGTTTGCATCTTTAAATTTTATTTGAACAATCCAGACTCTACACTACTGATTCCGCACGGTTTCATTATAGTCTAAAAGAAAAAGAGTGAAAATAAACTCCATCAAAAGTATCAAAATTCAAGTAAATCTTTCTCTGTTTTATATCTAATAAAAACAACATGCT…	1.577e-09	Q2S2F5	RecName: Full=Kynurenine formamidase; Short=KFA; Short=KFase; AltName: Full=Arylformamidase; AltName: Full=N-formylkynurenine formamidase; Short=FKF
LYa_b1_contig_225846 (821..1933) consensus	203.101	9.90832e-08	AACAGTTGCATGGTGATTCGTCAGCAGGTAAAACATTCGTCATACCATTTGTAACAGGTTCAACCGATACCTGGAAATGTTTAACCTTGAAAGATGCCACAACTATAAAGTACGGGAGCTTGTCGACTGCCCCACTTGCAGGAAATATTAGATTTGGTTCGGTAACGTCATTTATGGAACTTGTATCGACAGAGCCAGTTCTCTGTCATGTTTACAGTGGATTTACGTCTGTACCTTTATATCATTATGAGCAATGGTCCAGTAGTTATAGTTTTATTCTAAAACACAACGAGATATCATATAAGTTATTGATAAGTATAACTTCAGCAGACAAAGACCTACTTGTTCTTGACATTAATGGTAGTCAAACAACCATAACGGGAACATGGATCCCCGTTA…	0.0278748	Q95218	RecName: Full=Deleted in malignant brain tumors 1 protein; AltName: Full=Hensin; Flags: Precursor
LYa_b1_contig_8436 (1..597) consensus	200.94	1.06679e-44	CGTATACCTGGGCCGCCATTCGGTGTACAAATACAGCATCCACTTGCATGATATCCCCCTCTACATTTTGGATAGCAAAGACGTCCATTCATCTCTTCATCCGATTTACACCCTTGTCGTTGGAACAGTGTCAACTTTATGCCTACATCTGTTTTTCTGCACGTGCATCCATCGTCATGGTAACCACTCTTACAGTTGTTACAGCACCCGAAGATTGTGCAACAACATCCCTTGCCAAATATATGGGCATCACTCCAACAACTGGTACCGTCATCTCGCATTCCAGATGGACATGCTGTTTTATCAGGTGTTCTACCCGAACCTCTTCCGTAGCTATCTAGCCAACAGCTTGTCCCGTCGTCACGTTGATTAGAGGGGCAGTTTTCTTTATCCGGAACC…	0.915514	Q824A9	RecName: Full=Proline--tRNA ligase; AltName: Full=Prolyl-tRNA synthetase; Short=ProRS
LYa_b1_contig_51776 (176..1152) consensus	198.182	2.99032e-24	ATCACTTCATATAGTCATTTATTAAAAGCTAACATCATTAAAAAAAACATTATTAATAATATCTCGCAAGAGAAGTAGTAGACATAATGTTTTATTCTTAAAATTTTCAAAATGTAACTTGTCTTTTTTATGATCATATCCTACGTATCATCATCGATGTTGTCTTCATGGACTGATCTCTCTTCCATTGCCACCAACCGATGCCTGAAAGATTTTTTTTATTTCCCAGATACAGGCCGTTTAGGTTAGCATAATGACAGATATTGTACCACCAACAACCTTTGTAAGTTTCTGCACAATTCATGTTACTGCTGTCATTATCTTTATCTTTTGTAGAGAAAGCTTGTTTATTGTGGGTCTTGAGAGCATCGCCTGCAGTTCCACTGTAGCCATTTACGG…	5.67e-60	D8VNS8	RecName: Full=Ryncolin-2; Flags: Precursor
LYa_b1_contig_329042 (5..2516) consensus	195.155	8.55208e-33	TTTTTTTTCTGATATGACTATTTTTTATATAATAATTTGATTAACAATTCAACAGGAACAATCAAAATAATTAAGCTGAAGCACTTCCTAATCATCCGCATCACTATACATAACACACTATGATTCCCATAGCACATAGACTTGCAAATTACCTTGCTGGATTATTTGTAAGGACAACGTACGATAGGTAACACGTACTCTACAAAGTAAGCGCTATATGCACAAAGATAATAAATAACCCGGATCATGATTGAGTTGTTTTATGAACATCCGGGTACATTATATGTGTAGTCACATGTTTTTTGACGTGGATTAAAGGCTAGACCAGGACCACATGCTCCTTTGTAAGACACACCATCAGAACATTCTATAAATCCTCTACAATTCGCGCTTTCTGGA…	6.152e-146	Q13231	RecName: Full=Chitotriosidase-1; AltName: Full=Chitinase-1; Flags: Precursor
LYa_b1_contig_380806 (166..1462) consensus	194.854	0.00230899	ATTTGAGTATGCATGTATAAGTTTTACATGAAGATATTCGTAAAACTTAATTTGAATAAATGCGTCCTTAATCACATGAGTTAAATAACGTATTAGAAAATGTGCCATGTGACAATCACAATCGCTTGCACTACTCAATTTTGTCTAACACATTCTGTCAAATGTTATTGACAAAACAGTATAACAAAGATAAACAGTTCTTTGAAAACATTGATATTTAGTATGCTTCAACACTAATATTCCACTTCAATTTCCTTTTATACATACAGTACATAAACGAATTATCCAAGATTGTATTCTTCATGAACCAAAACATTGTCCTAATGCCAGACGACATAAACAATAAAGTTATATATAAATTAACTGTAATCAAGACAAACAACAACACCGTTCTCAGCT…	1.657e-17	Q2VL80	RecName: Full=Homeobox protein MSX-1; AltName: Full=Msh homeobox 1-like protein
LYa_b1_contig_156677 (1..1877) consensus	193.957	1.01914e-09	ACCTCATATGGTTGCAAGAAAAAAGATCTACGAGGACGGAATGGACCATTGACAATAGTCGAGTCCAGAATGACAACGTTGGAATATTTTCATGAACAGGCTGCTCAAGAGTTAGGATACAATAGAATAGACTGCAACGGTGAAACACAACGTGGTTTCTGTAGAATTCAAGTTAATGTTAAGAAAGGAGAAAGGTGTGACACAGCATCCTGCTACCTAAGACCCGCTCTAGAGAGAACAAATTTGCAAGTTCATTTAAACAGCTATGTGTCAAAGATACTATTTGAGGGCAAAGTTGCTCGAGCAGTAGAATTTTCTAAAGATGGCGTTTTGTACAAAGTATATGCAAGAAAGGAAATCATTCTGTCAGCAGGTGTTGTTGGTTCACCAAAAATACTC…	2.14e-68	P18173	RecName: Full=Glucose dehydrogenase [FAD, quinone]; Contains: RecName: Full=Glucose dehydrogenase [FAD, quinone] short protein; Flags: Precursor
LYa_b1_contig_278965 (63..1562) consensus	193.163	0.00302242	TATAAAATGGTACCGTATAAAATGGTCCACTCCGGTATGCGCTAAAATTCTATGTACTAAAAACATTAAAAGTTACAAAATACTTATCTAAAAAAGGCTTTTTTTTATTGTCCATATTCCAATGTGTAGATTTTAGAAATACCTTGTAAAATGTTTTATATTATATTCATCACTATATAGATTGAGTTCCATGCAAATGTCTAGCAAATTTTGTTTTGCAAATTGCACACCTCTTTTGTCTAAAGCCACTAAATGAGCGAAACATTTTGGAAATGGTTTTTCAAATTCAGCTATTTCGCATCTTTCAACGTAAAGGCATTGATTTTGCTGTTGTAATTTGGCAATTCTTCTCTGTACTGCTGGATCCCTTAATTGACTAAGATGAGCAAATGAATACAG…	1.272e-53	Q6ZPS2	RecName: Full=Carnosine synthase 1; AltName: Full=ATP-grasp domain-containing protein 1
LYa_b1_contig_332805 (1..706) consensus	192.544	1.96493e-10	ATCCCTGATAGTTGCTTCCATATGCTATCTTGCTAGGACTGTCATATCCCTTCTGACTGGAAACATCATATCCCTGTTTGTTGCTTTCATATGCGATTTTGACAGGCCTGTCATTTCCCTTCTGACTGGAAACCTTATATCCCTGATTGTTGCTTTCATATGCGATCTTGGTAGGCCTGTCGTATCCCTTCTGACTTAAAACCTCATATCCCTGACTGTTGCTTTCATATGCGATCTTGGTAGGCCTGTCGTATCCCTTCTGACTGGAAACATCGTATCCCTGATTGTTGCTCACATATGGTATCTTGCTAGAACTATCGTATCCCTTACTCAAGGTGTCATATCCCTTCTGACTGTAATATTGTGTAGGATATGTGTCATAATCTTTATTTCTAGAAG…	0.188057	P18127	RecName: Full=Ice nucleation protein
LYa_b1_contig_94345 (388..717) consensus	192.333	0.0282924	ATACATTGTTTTATTAATAGAAAATAGAAAATATACTTGCTTAATTTTAAATATTATGATATACACATTTTGAATATAATATATGTACTTTACTTTCAGCTTGTCTACATGAATCATTCTATATAAAAATCAAAGATCTAATTAGTGTTCAATTTATTTTTTGCTAAGTACGTTGAGCAGTTTTGAGAAAGTAAAATATACAATAGTAGATAAATGTCAGAAAAATACATTTTTTTTGTATGAAGTTGGGATACTGGGTAAAGGCGAGGTTTTACCAAGTCCTTCTCTAGTTTTTTGCCGAATACAACAATTTATTTTCTGGCATTGACC	0.109689	A0T0V8	RecName: Full=Protein translocase subunit SecA
LYa_b1_contig_132355 (214..2480) consensus	190.887	1.18198e-10	GTCCATATCATAATCATTTTACCCTCTGAGGGTGACTGGGGAATTAAAATATGGAAACATATATCTTCTCCCGATCGGCAGTAAAAGCCTTGCCAAAGTAGGGCATCCGCGTGGCTGTGCGGAATGTACAAATACGCTGCAACATCCATTCAAGATGAAGACATCAACTTTGCCTTTCATAAACGGAATGTCACGATGTTGAGAATCCTTGTAACAAGTCTTTGTGGTGTCCGTATGTATCCTGTAACAAGGCAAAATTTCGAACCCCTTCAAATGTACATGTGTTGAAATGAACGACTAAATCATACGTTCGGTTGTGTTATGATCAGATGTATTAGACACCCATCCAAAGCACATATTAGTGTATCAAACACGACTTCTTTATATACGGAAAACAGG…	0.005694	Q09811	RecName: Full=ATP-dependent DNA helicase hus2/rqh1
LYa_b1_contig_411200 (1..265) consensus	190.637	0.00349193	TTACAAACATCTATAAATAGCTTCAAGGTATTTAAATGTAGGAGGACATGGATCACCGAACACCACACTTGAAGCATCAAATCTACAGGATGGTTTGTTTTCACACACGTTGAATAACACATCAACCGAGAACTTTGTCAAACAATAGTTATGTCTAATGAGTCCATGTGGACACGTGACTGTATTCCTCCGCCCATAATTAGCATTTATAATAGACATCCTTCCGAGGTCGGGGCAGTCAATCGTTGTTACGTTACCTTCACAC	3.882e-16	C0HK24	RecName: Full=L-rhamnose-binding lectin ELEL-1
LYa_b1_contig_135723 (17..2268) consensus	190.485	5.11628e-22	TTAGATAATTTTTTACTTTATTTACATAATTCATTTAATGTATTTGCAAGAATTCATGATAAAAATTATCTCAAAAAAAATCAATAATCAAAATTAAACATATCACAGCAATTATAAAGGACGGCATCAGTGTTACATATTGTCAATTATCAGAGTTTAACAGCTGCATTAACTAACGTTGTCATTCCATTGGCGGACACACCTCGAACTGATATGTATCCTGTTAAAGCCTTTACTGATTTGATCTTTGGAGGAAGCTGGAATTCAAGGAATGTGTTTTTGGTTTCCTGCCACTGTATAATGTCAGCGCCCCCTAAGACAGTTCCTGCCGATACTTCATAATATATTGGCTGCTGTGTTTTGAAGTGATCTTTCCATGTGGCTGTAATTGTACGGTTA…	3.33792	Q4WUV8	RecName: Full=Probable D-xylulose kinase A; Short=Xylulokinase A >gi|294863167|sp|B0Y4D5.1|XKS1_ASPFC RecName: Full=Probable D-xylulose kinase A; Short=Xylulokinase A
LYa_b1_contig_324483 (1..552) consensus	188.768	0.00316107	TCCAGAAATTGAGACACTCGATTTTGGGGATTCTACAGCATTCCCCATTCCGGGGAAACTTGATGCTACGTCTGTACCTGCTCCAGGGAAACTGGAGGAACTTGCTCCACCAAAGCTAGATGTACCAGATCCAGGAAAGCTGGACTCGAAATTTGCACTAGGGAATTCGGAAAATGTTGGTGCTTCTGTAGGTTCGGTCATTACTGGAGCTGCCATGTTTCCTGTTTTTGGTGGTGTAACATCAGCTGAGTTAACACCTGGAAACGAGGAAGCAGCTGGTTTAATTCTGGTTCTTGAATTAGGTTCAACCATTGAAACTTCTAATGTTGATGCGGAATTCACTCTCCCGAAATCTTGTCGGGATCCCATCATCTCACCTGCGGGAACGGGTGGAATGTT…	3.45633	Q8NEN9	RecName: Full=PDZ domain-containing protein 8; AltName: Full=Sarcoma antigen NY-SAR-84/NY-SAR-104
LYa_b1_contig_247322 (1..1041) consensus	188.636	0.0030784	ATACTAAATCACTCAAGGATTATAGATATAAAAAACAATATACGTCCGTATTCCCCGTTGACATTTAAAAGAAAACTATAAGAAATACCGGATTAAAAATTGAAATATTCATGGAATCGTTTCAATAAAGGGAAGACAAATAAGAACCAGACAAACCTATAGATTCTTTATATTTCTTGAAAGGTCTATAATAATTTGACTCAGATTTAGCAAGTATTGATCTTAAACATCGTGGTAATATGATCAACAGAATGTAGAACCGTTATTGTTCACAGCTGTATAGCAATACCATGAAGTTACGTTTTAATTCATTCAATAAGCGTACCCGGAAATGTACGTGCTCTATTGACTAACGTCACTTTACATTAGCAGGTCATATCCCGTTTGAAATAAGTTTCC…	0	not available	not available
LYa_b1_contig_1577 (1..604) consensus	188.621	4.7932e-20	TGACAAAGATCTCGGTGTTACAAAATGTTTTTTTTTAAATTTATGGTAGATAAATATTCATCTTAGTTTTACGAGTGAGCTGAAATCAAGCTCCAACATTGAATTTGTGAAGATTGCATAGTGTTGTCCCATATTTTCTGAGCATGGTTTCAACAACAGATGAGTGTTGCCTTGCTCTACAGTGCTGAAACATGGAGGCACATCTTTTCAGTTGGTCCACAAATCCACAAGTAGATGGATTAGTGAATTTAAAAGAATCTTGGACACATTCCACGAATTTAGATCTGAACTCTGGTTCATTGTAGCATGTTGTTAAACTTTGAATGTATTTTTTATACTGAACACAAACAGCTGTTTCTATTTCAGCCATCATATCAGTAACAAAATGCATCTCTTTAC…	2.46873	P24307	RecName: Full=DNA replication helicase; AltName: Full=P143
LYa_b1_contig_250071 (1302..1956) consensus	188.618	0.0030216	CTTAATGAAATATTATCAGATTCTTCAGGGAAACGTATTTTCTTAATTCTTTGTTTATTACGCATGTAAAAATCTCTCACTTGCTTCCAATTTTGAAAAAGTCTTCCATTAAACCAAATTTTTAAGATTTTGAACATTTTAAAATTGATTTCTACATATACCGAAAAATCAACTGGTCTCAAAAGTTTATGTTCCGAGTTTTGATTAAAACTGTACCAGGCAAAGCTTTTTTCATCATTCTTTGATATCGGAACTTCAGCAAAAAGACCCACATCTAAGCATTTTTTCCCACAGTTGATCAGGTTACCTCCGTATAATTCATAAAGTGGTCTTCCGAATTCTTTGTCTATGTATTCTTTCAGATTTTGAGAAATGCTTTCAATTGATGTAAAAGGTCTT…	2.408e-26	H2A0M3	RecName: Full=Putative amine oxidase [copper-containing]; Flags: Precursor
LYa_b1_contig_312358 (20..293) consensus	188.486	0.00339291	ACATCTTTATTGATTTTAATTAACATAGAAAAGCACATGATTGGTCCACACAACATGTCTTTTTGCATATACACATCTAAGATTAGCCAGGCATCATTAAGTGGTGGTCGGGGGAATGACAGTGACAGGAACCTGAACAACAACAACCTGAGCAGGAGCTGCTGCTGCTGCTGCTGCTGCTGCTGGTGCTTGTGCTGCTCCCAAAGCCGCTAAAAGGAGGGGTAATGCTAACAGGGCACCTAGCGCACCACCAAGACCACCCATCATGCCACCG	0	not available	not available
LYa_b1_contig_381745 (1..405) consensus	188.232	2.38903e-26	TCATCAATTCCATCACAATGCCATTCACTAGGGATACATTTTTTCTCTATTGAACAGTGAAAGGCTCCATCATCACATGAATCACAATCTTCTTCTTCGCTTTGTAATGGACAATCTCTTTTACCATTACACACTTTACCATCTTCCCGTCCACAAAGACCATCCGGACATTTCAGTAGGTTATCTGGACACTCATAATCCGCACAGTCCATTTCATCTTCCCCATCGCAATCATTCCATCCATCACAACGCCATTTAATAGAGATACATTTTTTCTCAACTGAACAGTGAAAAGCACCGTCAACACATGATTCACATTCTTGTTCGTCTTTGTGGCGTGGACAATCGCTACGACCATCACACAATTTACCATCTTCCTTTCCACAAACATCATCCGGG…	8.095e-09	Q8IU80	RecName: Full=Transmembrane protease serine 6; AltName: Full=Matriptase-2
LYa_b1_contig_4306 (543..3173) consensus	185.407	3.36349e-23	TTTTATTCCATAAATTACTGAACTTAGTCTTTTTTTTTTATATATATATGTTTGTGTGACTGACTTCTCAACTGCTTATTTTATCAGGATATTGATAAGGGTTTTCATAATCTTCAAATGTATCTCTGACACATGTGTCTTTTAATACAACATGTTCAAGTTGAATTTTGTCACCATTATATATAACACTAAACTGCTGAACCACTTTTTAGGAACGAGTTGGTAGTTATAGTTTGGTTTTCTTAAAAAAGAAACCAGAAACAAAACGAGTCTATATGATATGTTGAGCTTTAAAATTTCCCCAAGTCGTTTAATGAACGTTATAGCATTCACATAACACAAGGTAAACAAAATTCAACATTCTGACACTGCCATACCTTCTCTTTTCACTCTCACCTC…	0	not available	not available
LYa_b1_contig_289957 (1..371) consensus	185.173	0.00683739	TAAAAACAGTATTCCACCAGGGTTTAAACACGTAACACTTTTTCCCGTAATACCAAAATGTTTTACCAATATTTAATGATCTGAACTTAGACTCACACATCGATGCGTTAGCAGGTTGTGGTGGTGCGATCCACGGCTCTTTTGAATTTAAAGAAATGAGGTTTTGTGCAGCGTCTTTGTCACTCTTTAACTGCTCATAATCTCTTGCATTCTGTTTAGAGAGTTCTTTCTCCGCCCCAGCTATTTCACCCTCAGGGTATTTATCTGCATCATCGAAATCAAATCCTGCTAGAATATCATCATTATACTGAGAATCACATTGGTCTTCTTCTTGGCAGAAGCCATATGCCAAGACACAGAAGAATACCAAT	0.008286	Q59W44	RecName: Full=Mitochondrial import inner membrane translocase subunit TIM50; Flags: Precursor
LYa_b1_contig_424441 (176..1359) consensus	183.847	5.05706e-07	GAAATTGAAAGTACTATATTTTCATATCAAACAATTGTTGTTACGGTAATTGGCTAGACTGATTTTCCTGCCTGATCTTGGTGAATAACAGGTTATCTGAGATAAATGGTTATACCTTCCAAATCGTCTGATCGCTTCCATTGCATAATTTTTATAGCGTAAGAAGTCACAATTACAATTCAATGGATTACCTGTTAAGTCAACAATAATCGGCACAGAACCAGTGAGATAGTCCGGCATGTTCAGTGGAATGGTTGTAACAAGATTATTCGAAAGATCAGCCACCAGCGGTTGCGATCGCGTGTTCATCCTTGTAAAGGGTGCTCCCAAGAAATCAAACTTTGAGATTTTATTTTTAGACATATCTAATAATGTAAGTTGTGGGAAAGATTTCCTCCA…	0.007093	Q5I2M7	RecName: Full=Toll-like receptor 9; AltName: CD_antigen=CD289; Flags: Precursor
LYa_b1_contig_323107 (136..3460) consensus	182.977	0.00467343	CTTAAAGACAAGCAAATTATTTTTCAGGAGTTTCACCCTAGACTTTCTTTCAAAGCATATTTTGCTATCGTTAAAATCTCGAGCAAGATGAGTGATACATGATGCAGATACTGAAATGAGTTTCTAAATATGAAACTACAATGAAAACTGGACTGTGAAATCTGTCTATATTATACAAGAACACCACTGAAAAGAAGTACCATGGCAAACAACTATTCAAACCGTGCATACGAGTTTACCAACGAACCCAAAGAAAAGAAGACGTCATCTTTAAAAATCCTTGTTTGTGGACAATTATTAGGTATTATAGTTTTTATAATCGGCTTTGCTGCAGGGCTTTGCATCGGAATATTTGTGTATAATGGCAACGAATCAAAATTGGCACATACAGAAAACTGC…	2.207e-67	O08590	RecName: Full=Membrane primary amine oxidase; AltName: Full=Copper amine oxidase; AltName: Full=Semicarbazide-sensitive amine oxidase; Short=SSAO; AltName: Full=VP97; AltName: Full=Vascular adhesion protein 1; Short=VAP-1
LYa_b1_contig_424927 (57..569) consensus	182.382	0.00416219	GACAAAATCACACGGGAAATTATGAAAAATACACTTGTTTACCTGCTACTGGTGTGCACTGTACATTTTGCATACACAAAATGTCCGGCGCCATACCCAGGAGAACATGGACCTTGTGGACAAACGTGTGGATTGAGTAGTCATTGCAGTTCGGGGTTATGGTGCTGTACAACCCCCTGTGGTGGGACGGTGTGTAAAATACCAGATATACCAAGGCAGCCGACATTACATCACCACGAACCACCAGCTATACCAAAGCCGACACCAGTCCCCCATTATCAGCCGCCAGTTCACCACCACCAACCACCAGCTCACACACCAGCTATACCAAAGCCGACAACAACCCACCACCACCAGCATCCAGTTCATGTACCGGATATACAAACGCAGACGACACTT…	5.17366	B6DD45	RecName: Full=U15-lycotoxin-Ls1c; AltName: Full=Toxin-like structure LSTX-N12; Flags: Precursor
LYa_b1_contig_183909 (12..375) consensus	182.182	0.00483192	TTTTCAAGTTCTGCAAGTATTTACAAGGTGGTTTTAATTTAATCATGGATTACGTTTTGGTTTTAAAACTTTTGATGAAATGTGGATCTTTACTTTGTTTGTTATTACCATTGACCGCTGCAATTACAGACAAAGCAGTTAATGTTTCATTACTCGATAATCAAACTGATCCATTGGTTGCGGTTTTTGATTTATCAAAAGCAAATGAAAGTCTTAATCAAAATGTTGGTGATGCCGCTAAAACTAAAATGGATGCTATCAAAGATAATTTCAAGGATAAAGTTGGTGTAAACATTAATGACGAAATAAGATCAATTGTTGAAGAAGTTTTATTACAAAAAGGATATTACAACTACACTGACGC	0.0526872	P44252	RecName: Full=Lipoprotein-releasing system transmembrane protein LolC
LYa_b1_contig_250071 (1..1271) consensus	181.824	1.99968e-16	TCCTTTATCACCTTGTCATTGTAATTCTTTGGAGGTATACATGAACAAGCGTTTGCTTTTCGTACACCATAGCGTTCAACCTTCACTGACTTTGTTTCACCTTTAACATCTATAGGGTCAATTCTAATTGCATTTCGAGATGACATTGCTGGATTTTCATCAAAATAATTAAATGGTAGTAGGAAAAAGCTTTGTACTGTTCCAGGAGTATGCGTCATTGGTAGGTCTTCTTTTGTAGGAATATGATAAAACCCCATTGTAATCCATGCCACGATGTCCTGATCAACAATGTTTTCATCGTCGTCTATGAAATCCTGAAACCTTACTATAGGTTGTTCTGGATTGGTGTGCTGGTAGATAGAACTGCTTACCGGTTCGCTTTCTTTATGTTTGGTTATA…	6.161e-116	H2A0M3	RecName: Full=Putative amine oxidase [copper-containing]; Flags: Precursor
LYa_b1_contig_110580 (163..1941) consensus	181.628	1.86804e-21	ACTATAATAAATAAAACAATTTCTTTAATTCCTTTGAAAAAAGCTGTCATTTACCAAAGCAAACTCAATTAACCCAAGCGTATGCATATAACCCTGTTGTTGACCAATACTGGCACTGCTCTTTGTGGTAAAAATCGGTTACACCTAAGTTACTCTCCATTAAAGCAGTAGTATTTGGAAAGGGTTGCCATCTATCGGAAAATGGTTTTCCAGTCTGTACGAAGTTTACAATTTCACGTCGTATTGTTTGAATGAAATCGTTGTCTGTTTGGGTAGGTTTATAATAATGCTTTATTGCACCAAAAAATGCAATTACATCCCACGCATGTGCTGCGTAGCGAGCATCGTGAGGAATTCCAAAAAGTTTCGAAGGGACTTGAGGTCGAGCTTTTGAAACAT…	6.182e-55	P37967	RecName: Full=Para-nitrobenzyl esterase; AltName: Full=Intracellular esterase B; AltName: Full=PNB carboxy-esterase; Short=PNBCE
LYa_b1_contig_59039 (43..436) consensus	180.62	2.94792e-17	GCTCAGTTTTTGTTGCTATGGTAGTTGGTGGACATCCTTCTGGTAGAGTGTCATTTGCGCCACATTGATATTCATCTGAACAATATGACACCGTACCACACGGGAGTTCAGCTGGGCCCGTAGGTGTTTGTCCAGATTCTTTAGCTAGAAATGGTATAAATCCCCCTTGTGGATCACAAACAGTACATACATCAGATGTAGGTAGTTTATCTCCAATGCCAAAGGTGAATGATATAGGTATCATACCAGAAGTGTAATCAAAGATATAACATACAAACTGGTCTTCGTTGTTCACTCTGAAGATAAGGAATCGTTCAATACGTTGATAACAGGTTAGAACATCCGTTGAGCTTGCACCAGAGGTCAAGATATAAGAACTTGTTACACCATCATT	5.66256	C7PW26	RecName: Full=D-galactonate dehydratase family member Caci_4410
LYa_b1_contig_249057 (1..514) consensus	180.172	6.17973e-10	TATTCTATGTATTTTCAGATGATTTTGGTAAACACATGTCAATGTTCATACTCGAATCACAAATTTTAATATTCTCGAAATGACATGTTCCAATTTGGTTGCAAGACTCGGCGTTACAGTTACTACGACAAGTGTTCCATTCGTTATCTTCTTTTTCTATTTCCTTTTCTATAGTGACTTTGCAATCTGTAAGAGAGGACGAATTAAAGTCATTCGGAACACACATCCCCGAGCAGGTGGTTTCAAAATGACAACCTGCAGCTATACAATCTCTGGAAATACATTTGTCTAAGCATTCGCTCCATTTAGCTGCCCTATTCTGTCGTTCTGTGTTTACCAATGATGTGTCTTTACAACTACAACTTCTCTTTTTAATGTCCCTTCCATGTACGCTGTGTG…	4.44293	A2RUW0	RecName: Full=Maestro heat-like repeat-containing protein family member 7; AltName: Full=HEAT repeat-containing protein 8
LYa_b1_contig_309339 (1..1039) consensus	179.94	2.41842e-12	TATACTGTCACCTTTCTATTGTTGGTCGATTTTAGTGAATATCCTTTCTCCATATTATATAAATCAAAGTAGAAAAAAGTCCAGTGCATTTAAAAATGTTCCATCATCATTTGTCAGTTTGCTTGTATTTCCATAACCAACTTATAACAATCAAACAAAATGTATACTCCCGTCCACTTTCTTCCTATTTTTAGGATTAGAATTTACATCCTTTGATTTCGTTTTAAGTTTAAGAGCATTCAGATTGACGTCCGTTACTGTTAATATGTCCGAGCCGCCGTCTTGACTGTTATTTTCTGTTTTGTAATCTTCCATGTCCCTGATAATGGCTTTTAGGTGGTGTCTTTCTTCGTGTAACACTTCTATTTCTGAGCGCAATTCTGCATTTTCTCTCCTTAC…	1.30223	Q6A078	RecName: Full=Centrosomal protein of 290 kDa; Short=Cep290; AltName: Full=Bardet-Biedl syndrome 14 protein homolog; AltName: Full=Nephrocystin-6
LYa_b1_contig_97564 (1..543) consensus	178.153	1.72148e-08	TCATTATCTTTATCTTTCGTCGAGAAAGCCTGTTTATTATGGTAACTGAGAGCATCGCCTGCAGTTCCGCTGTAGCCATTTACGGTCAGTATGTAGTTGGTCGACTGGTCGCCAATATTGAAAGTAGAATATTTTGCATACGCCTCATCGCCATTAAAATCCTCCAGATCTACCCTGAGTTCATAACATCCTTGAGATGTTAAATCGTGAAGTTTATCGTTACCTAACCAAAATTCTGATTTGACATCACCAAATCCTTTTACATATTCTGTCCAGCCGCGGAAAAAATCTACTTCACCATCTTGTCTGCGCTGAAAAACTGTCCATCTTCCCCCATCCGTCTCCATATCACAGTACACGTTGAATCCAGCTCTATCTTTCGGGAAGATTTGGTAAACT…	7.547e-51	P19477	RecName: Full=Fibrinogen-like protein A; Short=FREP-A; Flags: Precursor
LYa_b1_contig_183655 (1459..2334) consensus	177.466	0.00521721	GTATCGTTCTTTGATGCTGGTTGGGTTTATTTGTTTGTTTAGATTTAATTCGCGATGTTCTCATTCCAATAGGCACCGACGAAGGGGAATGGTTGCGAAGTGGTGGAGAAGCAACCGGACTCACTAGTACAGAAGGTCTAGTGGGGGTTGGTGTTTTTGGTGGAAAAGCTTTTAATATTGAATTGGCTAATGATTGGAAATTATCTAAGGCATTTTTCTTTTGTATTGTAGGATTTTGTGTGCTATGAGTTTGCGAAAGAGGCGTTATAATATTGGATTGCAATGTAGGTTTTGTCAAAAGATTCTGAAAAGATGCAATTAAATCTTTAATTTCTCGGAAGGTAGGAGTTGGTTTAGTAGTCAATAATTGGGAAGGATTTTGAGAATGGCTTCCTGGGT…	2.36222	Q46901	RecName: Full=CRISPR system Cascade subunit CasA; AltName: Full=CRISPR type I-E/Ecoli-associated protein CasA/Cse1; AltName: Full=CRISPR-associated protein CasA/Cse1
LYa_b1_contig_142308 (1..479) consensus	174.907	2.60293e-53	GCAAAAACACGTGACCGGAAGCTGCCGTTTTATAAGTGTTCATTCTGAGGTTGGTTCAGTGTTATTCCTCTGTACGTACATCAGTCCTCATATTGTTAAAAACTAATTAAATTGTAAATGTATGCAAATTAAAGATAAAAAATTGTCCAATCTAAATGAAATGATGACGTAATGCCATGAGTCCTTGTAGCATTTTGTATCACATCTATTCGTTGTCCAAGTATTTACGAATTTCTCCTGTGTATTTTGGAGTAACTCCCTTTTTGTTTGCAACAAATCCTAAGCTATGGATACAGTTGATAACATTGAGGAAAGGACCCTTTCTAACTTCCCACAAATCTCCACTTTGGAATTCGGATTCTCTGTCTACGCCATAATCTTGAGTGCCTTTGTTGAAGT…	0.0281135	P14318	RecName: Full=Muscle-specific protein 20
LYa_b1_contig_127533 (1..2076) consensus	174.825	1.34838e-09	AAAAAAAATATATCCCTTTCATAGCTATGTTTAAATATGATATCAGAAATTAAAAGTATTACACATAAGCATTGTATGTCTAGCTGTCTAAAGTTTTAGCAGCATCAAAGATACGTTGTATTATTTTAGCTACGTGTTTATGAATTTCCACATGACACTCGGTGGTATTTTGAATGTCCATACATTGAGTAATTCCACCTAAACCAGGGAATGACACACCACCATAATAGTTTGCTGTATCAGGGGAATGTAATAAATGTTTGTATATAGAATTTCCTGGCAATCCCTCATCAATCAAAAAACTACGTTCTAACCACAACAACTTGTCATTAACTTGTCTAGCGTACAAAGGATCATCATTGTCATTGTGTATTGCTGCGATGATCGATTTCAAACGAG…	3.19e-167	Q9Y3Q0	RecName: Full=N-acetylated-alpha-linked acidic dipeptidase 2; AltName: Full=Glutamate carboxypeptidase III; Short=GCPIII; AltName: Full=N-acetylated-alpha-linked acidic dipeptidase II; Short=NAALADase II
LYa_b1_contig_344966 (1..317) consensus	174.699	0.00730222	CTGATTGATCTACAGAAACAACTGGCTTAGGTCCTTGTTTACTTCCGGTATCGTCTGGCGTAGATCCTTGTTTGCTACCAGTTTCAGCTGGTTTAGAAGGAATTTGTTGATTACCGGGATCAGCTGGTTTAGAAGGAATTTGTTGATTACCGGGATCAGCTGGTTTAGATGCTGGACTTACGATATTATCTAGCTGTAATCCTTGTTGTTTGCTGGTATCTACCGGCTTAGAGGGCTGTTGTCGATTACTGGGATCAGCTGGCTGAGATCCTTGCTGTTTGCTTGTATCAACTGGTGTAGAGGGCTTTTGTTGGTTA	4.279e-05	P23253	RecName: Full=Sialidase; AltName: Full=Major surface antigen; AltName: Full=Neuraminidase; Short=NA
LYa_b1_contig_86125 (5..503) consensus	174.481	0.00581764	AGATGCCCAAAGTGGAAAGTCCGTAACTGCTTCGATAGCTAACCCAGGACCATACAATACAAATGCCATATAAACTACATTTGATAGCATTCCTAACAGTGTGCCCAGTATTCTTACTGCTTTGCTTTTATATCTTAATTCTAAATACTCATATACACTTGTTATTTTTAATGGATGGATTAGGGGTACTACGATTCTAGTTCCTAAGAGCACAGCCAGCAGGAAACCAATACTACTCATTACAAACATGATTCCGTAGGTATATACTTCAGCTGGATAGGCTAACATCATGATGGATGATTCAAAGGATACAATCAATGATAAGGTCACAGGAATAATACTCATTTGTCTGTTCCCGACCAGGTATTCAGATGTTGTTTTCTGCTTTCCTCCTGCCAT…	9.078e-33	Q7SYH5	RecName: Full=Sodium-coupled monocarboxylate transporter 1; AltName: Full=Electrogenic sodium monocarboxylate cotransporter; Short=xSMCTe; AltName: Full=Sodium solute transporter Vito; AltName: Full=Solute carrier family 5 member 8
LYa_b1_contig_238605 (1..462) consensus	174.278	0.00583698	TATGCAATGAATTAATGGTAACAACGCGTGCTTTGTTTACATATGACGCTTCTTATAATTCGTGAGGAAAGACATTGATCTCAGCCAGTGTGAAAAATTAAATGTGATAAGCTAAATCTTTATATTATTTGTTTGAAGTTTAGATAATTCATCACCGTTAACCTCCTGGTCGATGTTTGTGTGTTTCTGTGCTGTTATTGATTTAAGGGAAACATACAGTACACCACTATATACAATTTAGTGAAGATTTGGGAAAAAAGTAAGTTAACAAAATTACTGAGGAAAAATCAAAACGGAAAATCCGTAATCAAATGGCAAAATCAAAATCTCAAACACATCAGACGAATGGAAACACATTCGTTTTGTAATTGAAAAAGTGTCTGTTACTGCAATCGGAGT…	0	not available	not available
LYa_b1_contig_126893 (7..401) consensus	174.241	2.19413e-10	TTTTTTTTTTATCTTAGTACTTTCTTTAATTGCAATTTAAAGTGTAAGTAAGTTCTTTTTTTCAAAATAAGCCCCACTGAGCATGTTTGACATGATTACGCCATTTTTGTTGTAAAGATAACAGGAATCTGAACCAGGGATCTCCAAAGATATCCTGTCTATAACCTAGAGATGATATTGCTGTACCAGGTGCAAATCCTCCTTCTCCACAACAAGATGTATCAGTACAGGTTCGTCTGACACATGCGCAATCACAAACAGCTCTGCAGGCAGCACATGCTCCTACAAATCCACCTGGGGTTCCTGTTGTTTCTGTCACAAATGGCGATTCTTGTAATCGTATACCGTAACTTGTAACTGATCCAGAATTATATAATAGAACGAATATAAACGAA	6.24963	Q94B46	RecName: Full=F-box/LRR-repeat protein At4g14096
LYa_b1_contig_21136 (8..1138) consensus	173.582	0.00278183	TTTTTTTTTGTTTTTACAATTGCTTTAATGTAAATAGTGCATTTAGAGAATTATATATACAAAATATGAACATTTTCTTTTTTTCAAACAATGAAAATGTAAAATAATTACCAGATGCAAACTTCAATTAATTCAGTGTTTCCGTTACGAGCTATTTAATACAGTACCACATGGTTAACGGCTTTGCCCAGTCATGTTTCTTCGGGTTGACATATGTTTTGCATCTACATCAAGACCATATCACTATTGTATGAGACTACACGTGTTTAAAGTATACGATATTGACACTTTCTATATCATTTCATTCATTTTGATTAATTTTACAATTTAGATTTGGAAAGTAAATAACCGTTGTAGAACTTGAACGTTATACTTCTTTATCGTCGAGAATTAATGTCG…	4.35668	Q2NU35	RecName: Full=Thymidylate kinase; AltName: Full=dTMP kinase
LYa_b1_contig_274302 (1..479) consensus	172.284	0.00625436	CGATATCTCGGCTCGGCTACTTGTTTCCAATGTTATCCCTGAGAAGTTTGGATTTCATCATCATAGATCTTTATCATCGTCCTACCATAGAAACTCCATATTCACAACTGCTGCTCTCGTCTGATGCTTTAACAACGTGTTCATAACAACCATCGGGAGACACTATCTTTTTACAGTCATCAGGGATTTTTTTAACTTTATTCCCAACTGTGCAACATTTGAGATATCCACCACTGGAATGTCCACAGAAACAACTCATACAGTTCCTTGTAATTGTAGAACCGGGATATATTATTTCGCCAGCAAAGAAACATGTGTCATAAATGTTATTCTGACCTGAGGTAGGAGGTATTACCCAACAGGATCCATTGCAATAGTAAACAACAGCAAAGAGACAAC…	0.35789	O02826	RecName: Full=Beta-microseminoprotein; AltName: Full=Prostate secreted seminal plasma protein; AltName: Full=Prostate secretory protein of 94 amino acids; Short=PSP-94; Short=PSP94; AltName: Full=TS507; Flags: Precursor
LYa_b1_contig_425701 (160..425) consensus	172.268	0.00882839	GCTTGATGGGACAGGTACATGATTAACTCGTCTCTTGTTAAGAATTTATCGTTGTCAATATCAATCATTCTGAATACATTTGGTGGCTTGGGTCCATCGTGGACTTGTAGTAATTCTATCTCGAACATTAGATTGGCGTTTGGAGGGATCACTTCACCTGATCCTTTTTCTCCATATGCTAGATTTGATGGAATTGTTAATTTTCTTTTTTCATTGACACACATGCCGAGTAGACCCTCTTCCCATCCTTTGATGACGGCACCAAG	6.431e-22	P59024	RecName: Full=Peptidyl-prolyl cis-trans isomerase FKBP14; Short=PPIase FKBP14; AltName: Full=FK506-binding protein 14; Short=FKBP-14; AltName: Full=Rotamase; Flags: Precursor
LYa_b1_contig_252782 (1..575) consensus	172.132	9.3487e-30	ATGTTGCTTTGATTCGAGCATTGTGGAAGCAAAATGGTGCTTCAAGAAAGCAAACAGTCAATGTGCGCTGCTTCCAAACTATCGACATGACTGCGGATGGCCAGGAATTTCCCGAGAAACATGTGAGGCTAGAGGCTGCTGTTTTAATTCCAACACACCGGGAACAAAATGGTGTTTCGAAACAAAAGAAAATGTTGATGATGTTTGCCATGTTCCACCGATTTACCGCGAAGAATGCGGATGGGCTGGAATTTCAGCAGAAACGTGTGAATCAAAAGGATGTTGCTTTGATTCGAGCATTGTGGAAGCAAAATGGTGCTTCAAGAAAGCAAACAGTCAATGTGCGGTGCTTCCAAACTATCGACATGACTGCGGATGGCCAGGAATTTCCCGAGAAAC…	1.395e-35	Q00223	RecName: Full=Putative gastrointestinal growth factor xP4; AltName: Full=TFF p4.1; Flags: Precursor
LYa_b1_contig_174547 (1..249) consensus	171.917	6.77437e-16	CTCTGTTTACGGAATTTCCCGTCCTTGATGGAGTTTTGACCTCATTGTTTACGGGACTACCCCTAACTGTTACAGTATTTTCTGCTCTGTTTACGGAATTTCCCGTCTTTGATGGAGTTTTGACTTCATTGTTTACGGGACTACCCCTAACTGTTACAGTATTTACTGCTCTGTTTACGGAATTTCCCGTCGTTGATGGAGTTTTGACTTCATTGTTTACACGACTACGCCTTACTGTTACAGTATTTA	0.0708712	P12036	RecName: Full=Neurofilament heavy polypeptide; Short=NF-H; AltName: Full=200 kDa neurofilament protein; AltName: Full=Neurofilament triplet H protein
LYa_b1_contig_454475 (115..366) consensus	171.824	1.02404e-22	AAGCAACACGATGACAACTGTGGTACAAATGAACGTTTATTTAATCTTGTTTCTGGGATTTATTGCATTTATACAGGTAAACTCCAAAGGCCTTGGAGCTTGTCCTAAATTTGACTTTGCATCAGCATGTGTTATCGATTTTAAATTCCATTGTTTTGTACAAAAGCAATGTCCATCAGGATATCGATGCTGTCCCCATGGTTGCAATAAACGATGTGCGGCAGTGACAGTTGATGGTAAACACCCAGGGTC	1.306e-32	P86855	RecName: Full=Perlwapin-like protein; Flags: Precursor
LYa_b1_contig_174548 (1..595) consensus	171.573	0.00681	CGGAAATTCCGTAAACAGAGCAGTAAATACTGTAACAGTTAGGCGTAGTCATGTAAACAATGCAGTCAAAACTCCATCAAAGACGGGAAATTCCGTAAATAGAGCAGTGAATACTATAACAGTTAGTGGGATTCATGTAAACAATGCAGTTAAAACTGCACCAAAGACGGGAAATTCCGTAAACAGAGCAGTAAATACTATAACAGTTAGGGGTAGTCCCACAAACAATGCAGTAAAGATTGTTCCAAACAGAGGTAGAACCGTCAACAAGGTAGTAAACATTGTATCAGAGAAGGGAACTTCCATTAACCGTGCAGCAAACCCTGTTAAAGTAAGAAGTAGTCCTGTAGAAAATGCAGTACTAACTGCATCAAAGACGAGAAATTCCGTACTCAGTGC…	0.174214	Q3U2J5	RecName: Full=Calmodulin-lysine N-methyltransferase; Short=CLNMT; Short=CaM KMT
LYa_b1_contig_204728 (1..493) consensus	170.819	2.37708e-05	GAAACTGTATTTCCATTTCCACTTCTTACAGACCCCGACAATCCAGATTCACCAATAATACTCCCAGATGATACTTGGACACAATAACTGTCACAACCATCGCGTACACATTTCTGTCCTAGCTTACAAAGTTTATCTACTCCACACTCATAATGACAGTTTCTGTTTATACCATTATTGCTTGATACACCAGCAGACCTTTGAAATGAGGAGCTTCTTATAATTCCAGAGACAGCTGAACTTCTTCTGTCAGATCCTGCTCGTCTATTTGCATCAATTACATCTAGTACAGAAAGTGAGTCTCCAAGAGGACCGCTAATGTCTCTACCAATTCCATTGTCAAGCTGTAATACTTTATTCACTCCATGTAGACCTAATTTCTTTTCTGTAGGTGTATAG…	6.30766	Q09779	RecName: Full=THO complex subunit 2
LYa_b1_contig_304252 (1..376) consensus	170.595	0.00780078	AATCAAGTCATGATGATTAAAACAAAACATTTTTCTTTTATGATGTCGGCGTTCCTCAATGCACATACTGCTGATTTTCACCGTTTTAGTCAAGTAACTTAGATTTTTTCGTCACCATCTATAACACCATTGCCATTGTCGTCACCCTCTTGTATAGATTGATCGGCCTTATTTTCAGCATCCTTTTGGGATCCACCAGATGACCAGTAGATACATACCAGTTCCTCCCTTGTCATCTTATCATCATCTATTTCAGGTTTTTCAAGAAGATCCTTACATTCATCACTGACTTCTTCATCTTTTCTTCTTGAAATTCCAAACACCAAAGTCGTGCACACCAACAAAACTGCTAGCCTGGTGTACAATTTCATGATTT	9.35563	G0S7B6	RecName: Full=Nucleoporin NUP170; AltName: Full=Nuclear pore protein NUP170
LYa_b1_contig_435743 (7..603) consensus	170.104	0.0305292	CCCAGTATTATAACCGCTACCAGTAATATAATTGCTTGCTTTCGGCGTCTTATTGTGGTAAATTTTCGAATATAATGAGCCTCCACTCGTTGACATAATCGTTGCAGTAAAGTGATAAAGACCTTCACGAGGAGCTGTAAATATTCCAGTACTTGCTTGGTATCCATTTCCGACATTGGTCCATACTTTATTGAATAAAACCTTTGTTTCAGCCGACATACTTTGCGAACTTGTCCGGTAAGCCGAAAAAGCAATCGTCTCTCCTTTATTTAGCATTTCATTGTAACCTTTCTTGTTATTGTCTGCTACATGTCTTTCCAGAGTCTTAATTTTTGCACTCTCTTCTTTAAATCTACCTTGAAGGGTCGTAATTTTTACTTCCCCCGCTGCATATTTACT…	1.203e-06	P83425	RecName: Full=Heavy metal-binding protein HIP
LYa_b1_contig_332859 (1..1021) consensus	169.636	0.00730855	ACAACAAAACCTGATTTTCTCGAAAATTTTTAGAATTTGTTCCTTGTGATCTCTGCTGAAAAGTTGTAAACGACTCGGAATGTTGTCTGTGTGACGTTCTTCTCTCGTTTTCATCATCGGTATCTGGTTTATTTTTTGAACCACTTGCTGTATCATCGTTTGAATCTACTAATAGAATGTCAATTGGTTTTGAAATAAACCCATCTCTAAAGTTGATGTGTGGTGATTTTGCTGCTTCTGACATTTCTCGTCTCTGTGATAAATTATCCCTGTTCCCTACTAAGACTTCTTTGAGGATATTTCTAATTGAATTAACCTTATTACTTTCACCAATAGTTAAATCCCTATGACTAGTATCTTTGTCGTTGTCAGTATTGGTGTTTTCATCATTTAATTTGT…	0	not available	not available
LYa_b1_contig_422581 (1..699) consensus	168.787	0.0130808	AATCCTTGTATGGAACAATTGGTGGTTCCACGCCAATAACATATAAAGTTACATCTTTCTGAGCCAAGTCTCGAGCTATTTGCATCGGATCGTGACCATTTGGAGATCCCTCTTTAAACGACGTGTCTTCAGACGGCACAAGCCCATGAGGAGGTGCATCAGATATCAAGACACTTATTTTAGTTGCATCCTGTCGCCATGACAATCTAGTAGCTTCAAACATAGCGTCTGCAACGGCTTCCGGTCCATCACCTCCTCCTCTAGCACGTGCAGTATTCAACCAGGATTTCATATTAGATACAGAAGATGTGAAGTCATTTTTTCGGGTGACAAAAGTTCTATCTTCAGGTGAATGGTCTCTATATTCTATCAATGCTAATCGTACATCACTGCCGGATG…	1.751e-14	Q6B9X6	RecName: Full=Alpha-protein kinase vwkA; AltName: Full=von Willebrand factor A alpha-kinase; Short=vWF kinase
LYa_b1_contig_429529 (1..223) consensus	168.679	0.00734014	ATTGCTGAGATCAGTTAATACAGTCCATACAGAAATAAGAAAAATAACAGAAAATGATATCCGTATGCCCTCCATTTTCAATACATCTGTTAACTTAACGTGGAAATGTCTTTATTTTGCTCGTTTAGTATGATCCCTTGTCTTAAGGTTGTCAGTGTTTACCCTCAGGCACATGTAAAATGGCAATACATCATGTGCGACAGAACCAACTTGTAGACATAAG	2.73506	Q5D1Z7	RecName: Full=Cystic fibrosis transmembrane conductance regulator; Short=CFTR; AltName: Full=ATP-binding cassette sub-family C member 7; AltName: Full=Channel conductance-controlling ATPase; AltName: Full=cAMP-dependent chloride channel
LYa_b1_contig_386511 (1..226) consensus	168.434	1.17398e-06	GTAAAACATGCTGGGTTGATATCATAAAGGATGGGGATAGTTTGGCAACTGCCTTTGCTGAATCTGGTCCGGAATCGCAACTTGGAGATACCACGTTTGTCACTATATATCTAGAAAAGGGGAATACAGTATGGGCTAAGAACCATGGCTACCAGGGAACTGTCTGTACCATTGATTTCTATTCTAGTTTTGCTGGATTTCGTCTGTTTTGAGTTATATCTTTTTT	0.00288	Q8CFR0	RecName: Full=Complement C1q-like protein 2; AltName: Full=C1q and tumor necrosis factor-related protein 10; Short=C1q/TNF-related protein 10; Short=C1qTNF10; Short=CTRP10; Flags: Precursor
LYa_b1_contig_161982 (1..463) consensus	167.814	0.00722625	CACAATTATCTGGACTCAGATGTAAAATCATAACTATAGGCGTATTCATTTAAGAAGTATTAGTTCAAATAACTACAATGTACACAAAGAGATGATTAAACTAGGCCGAATGGTATAAAACACAGTTTCTATTACAAAATGATACTGCCAAGTTACTACATTGTATTACAACTAAAGTTATATAAGGAGGATCATAAAGGAAGATCTGTTATCTAACAGCTTGGATGTTCAATGACGGTCTGTTATCGTGTATGGCTAGTTTTGTTTTGCACAGGGAATCTGTATCTCACAAACGCATTTTCTTTGAGTATGACATGTTCTGTAAATTAGATCGTCTCCTGGTTCATATGCAACACAGTCTGAATTAACACCATTGCTATCAGCTGAAAGAGTTAATGC…	8.27626	Q914L6	RecName: Full=Uncharacterized protein 14
LYa_b1_contig_96772 (613..1364) consensus	167.79	1.45907e-09	TTTAAAGGATTCTTTATTCAGTAGGAAAAACAAATGTCCGTATAAACCACATTCTCTCAATAAAAAGTTTTTTATGGAAAAGGTAAAAGATAATGGATGGATTAAACGGAGGTGTGCACTCGGAACAGCATATGACCAAGATACATGTGAATGCTCAATTAATATTGGATATCAACCTGAAGGTTGTAAACCGGAAGTATATATGGATTTTAACAAAGGAGCTGTCGTGGACTTATCCTCAAATGAAATACCATGTGGAGTAGAAGGTGTTGTATCGCTAAGCGACTTGGCCTATTTCAATGGTGCAAGCAGAATCATTATATGGAGATATACAAACTTTGACTTCCAGCATGCAATGACTTTGAAATTCAGGTTCAAGTCGGAGGCTAAATCAAGGAG…	2.057e-40	H2A0M0	RecName: Full=Asparagine-rich protein; AltName: Full=Prism uncharacterized shell protein 1; Short=PUSP1; Flags: Precursor
LYa_b1_contig_285811 (5..313) consensus	167.209	1.40243e-06	GCCAGGACAATCGTGTCTTTATGTTTTATTCCAATCATTTCTATAATAGGAAGTTTTAATTGTTATCACTCTGTCTTTTGTTTTAGTCCTGTAAAGGATAACTTGATTGGATGATAGGTATCTCCTATTTTTACATAATCTGGGTATCCAATTTTAATGGTCAGTCCAAAATCTATCGGCGTATTCGATACCTTCATAGGATGTTTATTCTTTCCAACTGCATGTGAATGTGAATGTGAATGAGACGGTTTTCGATGTACAGCTGCAATAGTGTTAATCATAAGAACTATTGTCAAAATGTACCAAAGT	3.90093	O97366	RecName: Full=Phenoloxidase-activating factor 1; AltName: Full=Prophenoloxidase-activating factor I; AltName: Full=Serine protease PPAF-1; Contains: RecName: Full=Phenoloxidase-activating factor 1 light chain; Contains: RecName: Full=Phenoloxidase-activating factor 1 heavy chain; Flags: Precursor
LYa_b1_contig_177796 (169..2321) consensus	167.007	0.00770391	AATTTGAAATGTTGAGTTACTGAAAAATTTGAAAAATTCAAAACAATCATCGACAATTAATTGGATTACTAAGTAAAGTGGAAGAAGATTCGATGTACAGCTGAAAATGAACAACTCAACAATCTACGATGGTGCATTATCTTTGGTCAACAACATAACAGAAAATAGTAACACAACAAACAATACTGGTAACCTTCCCGGTTATGCACGGAACGAGTTTCTTGCTAAATTTGAATTAGCTGTGCTGGCGTTTATGTTCATAACAGCAGTAATTGGAAACGTGCTTGTAATTGTCGCCTTAAAATGTCACCGTAAAAAGCTGACACGGATGCAATGGTTTATAATTCATTTGTGTATTGCAGATTTGTCATTAGCGTTTTTCAACCAATTGCCACAGTT…	5.148e-81	Q75W84	RecName: Full=Annetocin receptor
LYa_b1_contig_239743 (1..327) consensus	166.674	7.62591e-06	GGTATTCAGTGTACAACAACTAAATAAAATTGGTAATCACAACTGTTGATTACGCAAACGACGAACAATGTTCTTAAAGCTTATATTACTGTACGAGATACATACACCTTATCGCTAATCCCGGCTGACCCGAGAATCTTCCGCTTGAACTTTTGACATCATACAACAATCACTTTTCCATTGTGACATCAAATATTTTGTATTATGACGTCAAACTTTACGGGATCATGTGTGATGACCAGTAATGGCGGACAAATAGCGATAATGTGTATTAAGCAAACGTACTTTCATTTAAGTGTTTAGCAACTCTGTTAGTTTAAAATAATT	0	not available	not available
LYa_b1_contig_307733 (829..1349) consensus	164.924	2.98205e-06	GTAGGAATGTACCATTTGACATGTGTAGGTTTAGGTCGGGAAATGATTATACCTGTTACTGTTTCCTTTCAGTTAGTCAGGCAAATGAGATAACTCCGGAAGGATATGGGCTAAGTCAAAATCTTATGAAAAGAGCTGTACCATGTGGGGTAGAATTTTGCACATCTTATAAACCATGTTGTAATGGTAACGCCTGTCGTGGAGGAAGATGCAACAGTTGTGCTGGACAAATTTGTAAAAATACACGTGAATGCTGTCTAGACCACGTTTGTTCTTACAAAATTTGTATGCGCCGGAAGACCAATGGTGGACCAACTCATCCAGTTTGAGAAAATCACCTGCAGAAGTCATTTAACATTTAAATGCAAAGCTTAATGAAAGAAACATAAATCACTTAAA…	0	not available	not available
LYa_b1_contig_32776 (370..3294) consensus	163.024	3.87882e-28	AAACAATCCTAGAGGTAACAGTAGTATTTGACGAAAGTGTTACTTATTATGATACACATTTGAACATGGAGGTATCTACAATAACTTGTAGCTCAGGTCAAAATAGACTGAATGAAATTAGTCCGGCTACAGACGTAGACAATATCCTGAAAACACTAGGAGGTTTTGGAAGATACCAAAAAATTCAGTTACTTTTAATATGTTTCTTTGTATTGGAAGATAGTTTTCATTTAATTTCATCCGTTTATATAGCTTATCGACCCTTTTACCAATGTGAAGACATTAACTCTACCAAATACTTACAAGACCGTAATGTTAGCCAATCATCTACCATAGATATATCATACGGGAAATGTGATATAGGTATACGCGTGAATACGTCTCTCTCCAGTTTCACCT…	1.103e-59	Q66J54	RecName: Full=Solute carrier family 22 member 6-A; AltName: Full=Organic cation transporter 1-A; AltName: Full=Renal organic anion transporter 1-A; Short=ROAT1-A
LYa_b1_contig_409496 (284..1806) consensus	162.563	0.00940478	GGGCCACCATTTATCTCAAATTGCTCCTTTTTTTGTATCAGACTTATATTTTTTGTGAAAATTTTATGAAACAGATGACTATTATAAATTGCTGAAATCATTATAGGACAAATGGCGTAAATCCTGTAAGGTTGTGGTTGACAGAAAATAATAGAGAAAAAATTGCTTTGATTACAGTTTGAAAGTTTTCAACAATTATCAGATTGGTAATCATTATTTTCCTCATTTTGATCTCACCTTAAAGACTTTTTTAATTCTCGTATCAAAATTGAATTAACAAAAAAAAATATGCTTCTATTAAACGTCTCATATAAAGCACACACATACACACAGTTCAACAATATATTGCATCACCCAATTGTTACATAAAAATTATAAAAATAATTCTTTCTAGCCAAA…	2.013e-43	Q7M370	RecName: Full=Arylacetamide deacetylase; AltName: Full=50 kDa microsomal esterase/N-deacetylase
LYa_b1_contig_114611 (1..372) consensus	162.371	8.82803e-09	CTACAGATAAAATTATTACTTTCCAGTAGAATACGTCCTTCCTAAGTTTTTTCAAAATAATTAAAATAATAACTAGCAAATTTGAAAAAATGATGGCTGCAACAAGTACTGCATTTACTATTGCAAATTTGTGTGCAACTGTCTGGTAATCATTTACATCTGTGGTGTATAAATCTGTGGTAAAATTATATCCATATTCATATTGAATGAAGCTTGATTGATTCATATCGTCGAAATACTGAAAATCATCCGGATCCATTCTTACTTTCTGTGACTTTCACTTTAGAAAATCAGCGTACTCAAATGAATGTTATTCAGTCTTCAGTTTTATACTATGAACAAATCATATGTTAATGGTCCGAATAATTTGAC	0	not available	not available
LYa_b1_contig_302457 (1..678) consensus	160.907	2.44415e-06	TCCGAAATTTTGTGGTGTTCCAAAATTTTGTTGGTTACCAGATCCAAACATTTGTGGCGGTCTGAATGCTTGTTGTGTTCCAATTGTCTGTTGTGACTGTCTGTCTGGGGTTTGACCTTGCTGAGGATTAAAGGCTGTTGGAAATTGATTTGCTGCTGGTTGTGCGCGAGCTGTTTGAGAAGGGAATGTCATAGTTTGTTGAATCCCATTACCAAGGTTTTGTCCTGGCTGTATACTGCTCATGTCAATACTACCAATATTTTGAGGCATTACAGCCTGAGGTTGATTTCTAGGTCCTCTTTGTTGTTGACCTGGAGTACCTCTTTGTTGTTGACCTGGAATACCTCCTGGTAATCGTTGTCCGAAAGGCATACCACCTGGTCTCTGAAAATTAAAATT…	3.25905	Q8YNF7	RecName: Full=Aminomethyltransferase; AltName: Full=Glycine cleavage system T protein
LYa_b1_contig_119943 (1..224) consensus	159.736	2.66916e-06	CTGACATCATGATGCACTTTTGAAATACCAATGTAGCCGATTATTGAGTTGGATTAGCCAGCTCTTTTCGTATTTGGACAACAGGCAAAGTATTCATCAGCAGGCCCTCCAATACAATTATATCCATACGGACAATTATTTGATCCGACAACCATTCCACAGGTAAGAGACGGGTGCGGATCGCCATATTTACAAGGAATCGGGCAGCATACTGAGTCCCTACA	0.654013	Q24151	RecName: Full=Signal transducer and transcription activator; Short=d-STAT; AltName: Full=Protein marelle
LYa_b1_contig_85570 (44..952) consensus	159.481	0.0104784	AAAGAATTAATAAAGATGATGAGATTCCAGACCATTTTCGTTTTGATGGCATTGACCACAATGACAGTAGCCGTCTATGCACCCACGGGAAAACATGCTTTAGATAGACATGGAGTGGAAAAGGTTTTGCTGGTCGAAAACTCAGTTGGAAGAAACTTTAATGGCCGTCGCGGTAGCGGAACCCTTTCTGTATTGGACGTAATCGATGCAAATAGACGGACAGGGTCAAGAGGAGTTGAAACATCTCATGGAATAGGCAGTGAATTTATAACACACGGGTCATCAGACAGTAAAGGATTGTCTGGTGGTTCTGTTGGAAGCAGGACCTCTGTATCAGGAGGCTCTTCAACTGGTTTGTCTCGTGCTTTATCTGACGATGACAGTATCACTAATTGTCAT…	4.32265	P12606	RecName: Full=Integrin beta-1-A; Flags: Precursor
LYa_b1_contig_28425 (1..1780) consensus	159.016	2.39561e-31	CATTTGTATATTTGATAAACCAGTTGAAGTTCATGTTATAAATTACCAGTTCATAGTAATAATCCACTGAAAAATCCAACTGTATGTTTTGTATTTTAGTGATGATCCAATTGTAGAAACTGTAGTAGATCGTAGAAAATCGTAGTAAATTCTACGCACCTGTGCTAGAATTTATGGATAAGAAAACAAATGTATGCAAACTAATATTTTATGTGCATGTAGTGAAAAAAAGCATAGGCTGTTATATAAAACATTCTTTTTCCTTGGCGTCGGGAGATATAAAGATTTGCCCAGCCTCGAAAAATTATATTGCACTCGGACAAGCCCTCGTGAAATATGAATATTCTTGGGTGAACAAATCTTCATATCTCCCTCAGACACGGAAAATAAATGTATACC…	2.48e-37	Q95JD5	RecName: Full=Sulfotransferase family cytosolic 1B member 1; Short=ST1B1; Short=Sulfotransferase 1B1; Short=cSULT1B1
LYa_b1_contig_136916 (86..2145) consensus	158.829	4.80167e-19	CTATTTATTTTGAAATGTAAAGAAAATATATTCCTTTTTATTCACGGTAACTCGTATTTCTTTTCAAATTTACCGGACATATACTTTACAATGTAGCCAACAGAAACTGAATAATGTATTTAACACATCAATACAATTTAGTGATAAAATCCGCAGAGAAATGCAATTATGGCAATCAGAAATACAGCAAGCACGTTAAGGAATATTCTCCATAGTCTTTTCTCTTGTATAAATGTTTTTCTATCAGCTACTTGTATTTCTTGGGTCAGATGAGAATCGTTGCTACCAAACAGGAATACCACAAAACGTGAACACAACCCTCCAGATTGACGTTGATCACCGCTGTCGCATTCTTCTTTTATTGTGATATTGTCTTCACCAACTTTGTCCTTACGATTG…	0	A8WHP3	RecName: Full=Sodium/glucose cotransporter 4; Short=Na(+)/glucose cotransporter 4; AltName: Full=Solute carrier family 5 member 9
LYa_b1_contig_85387 (27..2035) consensus	157.605	7.74736e-19	ATTCAAAAGATATTTGGAATTCAACCTTTCACATGATATAATTATATATATATGATTTGAAAATTTCACCTACATAATTTCAATGTTGGGACAAAAGCTCTGACTTCTTGACCGAAAGAGTCGTTTACATTGACTGTAATTTTGCTAACAACTCGTGGTTTATATATTACCAAGGAATTGTATATTTAAATATACAATTCCTTGATATTACGAAAGAGTATATATATATTGAAAGGAAATTCCATATAAGATGCAAACTGAATATTTAAATTTACAATCAACTCTATAAATGACTTGTATTTGTCAATTTACTTTATTGAAGTGATACTGCTGCTTTTATAATATAAAATAGTTTTGTGCATCAAGGTATTAAAAAATATCCATTGAATTATGAATCAC…	0.0004211	Q2N5X0	RecName: Full=Kynurenine formamidase; Short=KFA; Short=KFase; AltName: Full=Arylformamidase; AltName: Full=N-formylkynurenine formamidase; Short=FKF
LYa_b1_contig_59365 (1..2215) consensus	157.155	4.46456e-15	TGTGTATTAGTAATGCCAGTAGTATATGGAATATTCAAAATAGCATTTATTATATCTGACTTTCTACCATGGGTATTTAGTTTGAACTGTATTTCTGCGTCATCCGAAAATGTAATGAGACCAATCTTTATGTGATCTGGACCAATTGTAAATCTATTCACCACAGACGTTGCAAATTTCTTCAACTCGGTAAATGCATAGATACCTATACTAGTTGAGCTATCAGCAATGAAGAAAATGTCGGCGACTGCTCGGCGACAGGGTGGTGATGGCGGTGGAGATGTTGAAACATATTGTTGTGGTTGTGGGGTAGTTGTCCCTACAGCCACACAAACTCTTGATAACAATGTTCGCTTGACAGCATCTGTATTCAAAGCTTCAAAAGAAGAAACTTGGATC…	6.112e-50	P12111	RecName: Full=Collagen alpha-3(VI) chain; Flags: Precursor
LYa_b1_contig_322942 (1..664) consensus	156.371	0.0123021	GAAGACATTTTTAAACACATTAGCTATTTTACTTCTTAGATAATCCATCGGCAAATTGACGATAAGACGTGATGCACATAAAAGGACCATTTTCTCTTGCACAAACTTGGAGAACACCGTATCTGTGTCGTCTTATTGATATGCAGCATCCATCAATGCAATCTGAGCTGTCCTCACATGCCTCTCCTTCAAATTTAGTTGGCTGGATATCTCCCCGAATATATTCAAGATCTCGACAAAGTCCAATTTTCCTACCAGCATATAATGAAAGTTTTGAATCCATAACACAAACATCATTTCTGCTACAACACTGGCTTGTATAGAAACACTCTTCGTTAGCTTTTATACACGGAGGACTCACCTGGCTATTCCATTTATGGTCACCATAATCACCATTAA…	0	not available	not available
LYa_b1_contig_368253 (21..507) consensus	155.017	1.71171e-16	TTATACTGAATATATTTTATTGCAAAAATGACAAACAGTGATTTACTGATAAAGTATGTAAAATTGATAAATATATATTTTTTTTAACATTGAACTAACTTTTGATAGGATAAAGAACTCTAACAATTTGTTTTCTGACTTCTCGGCATTTCCCATAGCAACACTTTTCATGTCCTTCACAACTTCTATCCACTTTACATGCTTTTCCTTGTTTACCATAGGCAGCACCACATGACCCTGGGTGTTTACCATCAACTGTTACTGCCGCACATCGTTTATTGCAACCATGGGGACAGCATCGATATCCTGATGGGCATTGCTTTTGTACAGCACAATGGAATTTAAAATCAATAACACATGCTGTAACAATGTCAAATTTAGGACAAGCACCAAGGCCTT…	4.271e-42	P86855	RecName: Full=Perlwapin-like protein; Flags: Precursor
LYa_b1_contig_435795 (113..1659) consensus	153.26	0.0143508	CACTATGATAGATGAAATGTTGCAAACATATTGCTCTTGGACTAGACTAGACATTTTACTCTATATCATATTAACAAAACAATAAATATGTGTATACATGTAGTTCTAACAACTGCTGTTTACACGTGTTGTCAACATATATATACATTTTGTTCATACATCGAATGCACATGTCTCCAAAATACAGTCATTTCATGTACTATCATTCCGACAAACCAATCTTACATCTATTACTGGCAGTGTCTTAGTTAATCGTGGCAAGATACGCAAGGAACCAGTTCTTTGTCCATCTACTGATAGTCTTGATGTGTAAACCGAAGATCCAGTTCATGTCAATTGTATATATTTCAATGTTATATTTATCAAACGACACTTCCATTTCCTACAGTTGCATATTGA…	6.173e-82	Q9U637	RecName: Full=Pituitary homeobox x; AltName: Full=Bicoid type transcription factor Pitx; Short=BbPtx; AltName: Full=Homeobox protein Ptx; AltName: Full=Paired-like homeodomain transcription factor x
LYa_b1_contig_214293 (370..2567) consensus	152.567	6.56457e-23	GTGGTCGTAGGTGTTGTTGTGGTGAGCGTGATTGTTGTAGTAATGGGCGTGGTTATTGTAGTTGGTGGCGTCGTCGTGGTCGTGCTGGTACTAGTTGAAGTGGTCGTCTTTGGAACCAGGCACGTATAGCAGCATTTCCCAGAACGGATCTGTTGACCATACGTGCTGCATTGGTTTATGTCACAATTGAACAGTGGGTCATCTCCAAATGGACAAATATCTGGGACATTGGGCGCGTCTACAGAGCTAACACATTGGCCTTGTTGACACCACTTATAGTTTCCACAAGCTGTGCCGTCATGTGCAAATTGACTTGAACAAGGTCCATTCAGATTTGCAGGATTTCTACACTGTAATCTGTAACATACACTGGCCCATTTCATTGTTGTTAAAGGATAG…	3.448e-19	Q20930	RecName: Full=Metalloprotease mig-17; AltName: Full=Abnormal cell migration protein 17; Flags: Precursor
LYa_b1_contig_230606 (438..2476) consensus	152.108	1.68679e-09	ATAGAGTAGACACAAATAGACATAAGATAATAAGTTCAATATTACTAGAAATTAAAAGAAATGTAATCAATGAATAATAATTTTCTAGTATTTTTGTTCTAGTGTTAAATTAATAAAATGTTTATTTCAATAAATCATAACAGCGGAATGTTCCCTGGGTAGTCAGTGGAGTGTAACAGGGTACATGTACGTCTAAAGAAGCTTGAAATCTTGTTTTTGTAAGAAGCAATATTTAAGGATTTAATTATAATCTTGATTTAAAAAAATATATTAACGGTGCCTATCTTACTGACCAAGATTAGTATTGCGACAATTAATATCTCGTCAGTGATCTTCAAGATCTAAATCTTTTGGCAATCCGAAACCTAATAAAATCGTTGAAAAGCTGATAAAATTAAA…	0	not available	not available
LYa_b1_contig_106685 (180..1009) consensus	151.946	5.77611e-36	GTATTTGCTGTATATAATTTATTGCTTAAAGTTGAAATATGTTATACACATTACAGTGATACATGATAGCAAGTAATGAATGATAAATCAAGAGCTAATAAATAGGACACAAATAAGTGTTGTTCCACTATATGACAACAAGTTCAAGAAGCGGGTTTCCTAGCGACATGTGATCCTAAATAGAATATATACAATATTTGTCATTATCTTTTGGAATAATGTTATAAAAAAAATACAGAAAAAATGAAAAATAGAGCAGTATGTGGAGTAATAGAACAAACGTCTAATGAGGAAACAGTTATTTCGACTTCTTATCCCTTCTTCGTTTATCCATTCCTCTACGACCAAGATTTCTGTTAGCTAATCTATTATCAGTCTTGCTGCGTAATAGATATTTCC…	6.022e-06	Q04833	RecName: Full=Low-density lipoprotein receptor-related protein; Short=LRP; Flags: Precursor
LYa_b1_contig_183655 (22..1068) consensus	151.616	5.60591e-06	AAATTATTAAATAGAGGATTCCTAGGTTTCTTTTTTTTTTACTTTGGTGGAGGCGAAGGAGGTAATTCGTTCGTTGTCCATACTTGATATACAGGTGTAGTGCCTGTTTTATCGATGTGAGACTTCACATGTGTGTATGTTAATGTTTTATAATTAATATCAGTATCTAATAATGGAGGAATTGGAGGCGGCTCTGCTATTGTATATGTTTTTGGAAGCAAGCCAGCATCCATCTGTCTTTTTTGTAATCGTAGTGCATGCACAATATAAAACTCGTTTGCTTCTGTATCATCGAGAGTTTCTATATGTGTATTGTTGCGTGCTTCTCTTTTTGTGCTGTTGTGCATATATGCAGTGTTCTCGCTAGTTGAGGTTGTTTCTAGTATTATAGGTTCTGTT…	0	not available	not available
LYa_b1_contig_78001 (1..338) consensus	151.033	2.89892e-21	TTGCTGGGGTGGAGGTTGATACTGCTGTTGGGGTGCAGGTTGATACTGCTGTTGGGGTGGAGGCTGGTACTGTTGCTGGGGTGGGGGTCGATACTGTTGTTGAGGTGGGGGCTGATACTGTTGCTGGGGTGGCGGTTGATACTGTTGCTGTTGTGGAGGTCTATATTGCTGTTGTTGTTGTTGATACTGGGGTTGCTGTTGAAACTGGGGTTGCTGTTGATAGTAGCTTCCTTGTGGGGGACTAGTAGGTGATAAAGCGCTGTCTAAACTATCTTGCACGCGGCCCATCATACCCTGAGAAGATCCAGGACCTGATACAGGTTGCCAATTATTTGTAG	0	not available	not available
LYa_b1_contig_280643 (1..317) consensus	150.147	0.037464	TATTGATCTCTCTCGCAGTTCTAATTTGGAAACCATTGGTAGTAGACGTGGAGTGTCTGGTCATTCAGGTTCTGATATCCTTGACTCAATCAGCGCTGGACGCGGTGGACTAGACACTGGTTCTTCCAGACGTAGTGGTTCAATTCGTACTTCAGGTTTGGGAGTCGATTCGCAGTCAGTACTAGGAGGAACAACTGATTGCAAAAGAGACTGTTTTAGTGATGGAGATTGTCCATCAACCAAATTCTGTGCCACTGTTAATTGCCATAGAATTTGCCGTAGAAAGCCGTCTAAGGGATACCTCGGATAGACACTAG	0.848874	Q5B6C6	RecName: Full=Probable beta-glucosidase F; AltName: Full=Beta-D-glucoside glucohydrolase F; AltName: Full=Cellobiase F; AltName: Full=Gentiobiase F; Flags: Precursor
LYa_b1_contig_108763 (776..1233) consensus	150.079	4.20528e-06	TACAATACAATACAGTTTTATTCATAATGAAACAAATATCCATCATACCAAAATAACAGTAAGCAGACATAGTGTTGTCATTTATCGGCTCTGTGTGGTACACGAAGAAAGCCTCTATTTAAGGTAGTCTTAGTCCGAATTTAAATTAAATTCATATCAATATAACTACTGATATAATAAATGTATTTTAAACTTCTTGCTTGTAATCATATTTTCAAGAAAGACTCATCCATAGCGAAATACTCTGAATAAAAAAGTTCAAGTATTATCCGTGTAAAATTATAACAATATTCTTAAATAACTTAAAGTATCTGATTACAAATGTTTTTACATCAGTCTAACATATCACAGACACAACAACAGCAAAGAACGGCCAGTAAAGCATACAGACACGATTGA…	2.08046	P08810	RecName: Full=Envelope glycoprotein gp160; AltName: Full=Env polyprotein; Contains: RecName: Full=Surface protein gp120; Short=SU; AltName: Full=Glycoprotein 120; Short=gp120; Contains: RecName: Full=Transmembrane protein gp41; Short=TM; AltName: Full=Glycoprotein 32; Short=gp32; Flags: Precursor
LYa_b1_contig_155477 (15..919) consensus	149.924	2.31361e-08	GCAAAACTTTTATTTGTTAGTTTTTGGATTACAAAATTAACCCATTTCATTATGCGTGATATAATGAAAAGTTGACATAGACATTTTGTTCATGCATTTCATAACCACACACACACACACACACACATACAAAACTACGCTATCGAATAAAATGTATTATTATGCACTAATGTGTAAACAAGATATCTGTCTTATGAGAAGAACCATGGGTTTACGATAAGACTGAACTGGTATAAATAAAACTTAAATGATTGTTTTTTCTTCATTTGTAATAAATTTTCCTTCCTTTTGAAATGATAAAAGTTCTATTTTTGACGATTCATTCTTTTTTCCAAGATTATTCAGTGTAGCAACGTCTGTTTCGTCTTTACCATACTTTTCCAACATAATTTCTCTCTT…	2.671e-11	Q9Y289	RecName: Full=Sodium-dependent multivitamin transporter; Short=Na(+)-dependent multivitamin transporter; AltName: Full=Solute carrier family 5 member 6
LYa_b1_contig_302932 (1..1211) consensus	149.641	4.668e-05	ACACTCTTTGGATTTCTTGGTTTGTAGAATAAATATTGTTATATTCCAGTTCTTTCATCGCCGTGTAAATCTGAATCCTCCTATAGGTACTCCTGGTCTAAAATTAGAACCTTTGTTGAGAGAATCAAGAGGGATAGCAATTGATCTGAACAAATCCATTGGCGAAGGTTCTCTATTCTCGGTGTTACTTGTCAAGGATTTTGACGGTTCTGAGTTTGCGGAATTTCTAGTCAAGGGTCTTGATGGTTCTCTAGTTCTGGAACTTCTAGTCACCGGTTTTGGTCCACTTTGAGAACTTTTCACTTTGTCATTTCCCCAAGATTTTGAGGGTATTTGTTGTTTATCTTCATCAATTTTTTTCGGTATATTAATTTCTTCTGTTTTCCTTTCAGTTCTTGG…	1.32584	P93831	RecName: Full=Histone-lysine N-methyltransferase CLF; AltName: Full=Polycomb group protein CURLY LEAF; AltName: Full=Protein INCURVATA 1; AltName: Full=Protein SET DOMAIN GROUP 1; AltName: Full=Protein photoperiod insensitive flowering
LYa_b1_contig_290319 (472..1122) consensus	148.07	0.0182394	ACATAACTACAACTGGTAGACTTATTCTTATCACAATTGTCATCAGTTCTTAGTACTTGGTACAGAAAGTCAATATAACGGGAAGCTAACTTTAGAGTCTGGATTTTACTAAGTTTATCTGAGGGTAACGTCGGAATAATGGTTCGGAGAGTTGAAAAGGCTTCATTTAAACTTTGTGTCCTCTGTCTTTCACGAACATTTGCTAAACATCTTTGAGTATTAATTTCTTCCATTGATTGTCCTTTTTTCTTTTTCTTGCTGTTTTCTCCACTACATGAAGACGAACTGTCATTCGAGTTTTCGTGTGACGATGCCTCCGATACAGAATCAAATGTCTTGCTGAAGGTTCTTTTTCGAGATTTCTTTTTCATTTTGGATAAGTCCATTTCTAAATGGTCC…	5.121e-33	O96642	RecName: Full=Twist-related protein; AltName: Full=BBtwist
LYa_b1_contig_382225 (120..2107) consensus	146.589	5.76685e-18	AGGCGGTAAACATGTAATTACAAAGAACAATATACTTAAAAAAAAAATACAAAAAGAAAGAACAATCAAGTTACAGTGTTTTGATTGAAACAGATATAACCGTCAGTGTAACTAAAACAATAAAACTATATCCAAGTGTTGGTCCTCCTGATCCGCCTTTCTGTGAACCCTTTTGAGATTTAAATGTCTCTGTAGTAGTTCTTATCTTTACTTGATTTGATAAATCAATTTTAAGAGTAGAAGAAACAGTAGACTGAACTTTAGTCCTTCTTTCAGACTCACTGATCGCACTGTCATTTTCACTGATTACACTGTCATTTTCACTAATCTCACTGTCATCTTCACTATCACTTCTTTCAGTTTCATCGATCACACTATCATCTTCACTTGAACTGCTGC…	0	not available	not available
LYa_b1_contig_46501 (8..1712) consensus	146.343	1.2419e-10	GGGAATCACTGAAGCGTGACGGGAGCGGCACCCTCTTAGGCAGCCAGTGGGCCCCCACTTATGAATTTTTTAAGATCCGCCACTGATATACAATTGTATTATATGTTTCTGGCTGTACATCATTAAATTTCTATTTACAAATGTCATACAAGATTTCAAGATTTATTGATAATGCTAAGACACATAAATGTTTAACATAAGGGTAAAGTATAATACATAAATGACGAAATAAACACGTTTTGGATTGAGCGATTGAGTAAAAACGACTTTTTCGGTTGTGACTTTTTTCTTCACCACTAGACATGACTTGAATAGAAATAACATGGTTCAGTTCAATCAGTATATTATGTCAAGGCAAATCTATCAATTACAGAATTCCATGATTGCAAGCAGGGCCGT…	0	not available	not available
LYa_b1_contig_108014 (1..958) consensus	145.797	6.71919e-06	GGTAACAAGCACAAAAGCCAATCTACAAAAATAAAAACAATTTTCATTATGTATGCAAATACAAATGAATCAAATTAAATATTCTGTTCTTACACAAATTAGTATTCACATTAATCAAAAACCCATGTATTCGGGTGGGAGGGTGAAAACATTTACTGAACCAAAAGCGAACCTCGAATGACAATATCTTATATTCACACAACTGTCAAAGGATAGCAAAACATATTTGAATTGACCTTATTTAAATATTATGGTCAGTTCTTACTCGACCAATGAAAAGCATTTAAGCATTTATATACTTTTTACACTTGTATAATTTGAACAAATACGCTTGTTTATGTTTGCATACCGGTGTACGTATCTTTCAAACATATATATTTTGTTCTAATTTAAGACAAT…	1.11505	Q63553	RecName: Full=SNF-related serine/threonine-protein kinase; AltName: Full=SNF1-related kinase
LYa_b1_contig_325057 (7..713) consensus	144.909	2.29426e-14	TTTTTTTTTCAGTACATTTTTAATTAACTAATTCAATACAAGTATAACAAGCATGCATAATAATAAATAAAAGCAAAAGCAGTTTAGACATCTTCTATTCTACTGCTGTCTGGATTTCTTCTTTTAACAGAGAACACAAATTTAACACTAATTCTTACATCAATTTCAGAAAACAACTACTTCAAGTCACAGTTAATGTAAGACATTCATAACAAAATTATAAGTGTATCGGTCGATTATACATATCACTGTCCAGTTCTTTACGAAATATTTGTGCGTTTGACTAATTTCTGTTATTTTGGTAAATAAAAGCACTATAATGGTTTGCCATAATATAGCTAATAGGAACAATTCCCACTTTGATATTGAGGCAGAATAGATTTCAGGTTGACAAATAAT…	9.12271	Q7NGN9	RecName: Full=Fructose-1,6-bisphosphatase class 1; Short=FBPase class 1; AltName: Full=D-fructose-1,6-bisphosphate 1-phosphohydrolase class 1
LYa_b1_contig_423232 (1..567) consensus	144.661	7.58544e-06	AAAATTTTCCTCCGAATAAAGAATGCTTTTCCCCTTGGGTTTCTTGATTTAGATCTGTATAAGTTTGCCCTATTACGAAACTTTCTTCCAGATCTTACAGTTGTTGCCTTTTCTGGGTCTTTCACATACCGCTTTGAAACAAAATTGCCTGACATTCTTGTATTATCTAATTTTTGCCATGTTGATGTTTTGCCAACTGTTACGATGGAGGCCTTCACATTTCGTGCTCTCACTCTATCTGCTTTTACAAGCTTTGCTGATAAACTGTTAGTTTTTACGCGGCTTGCTTGAATATCGCCAGCCTTAAGAACACCAGACGTTTCTCTTCTTAATCGACCATGGTGAAAATTATTTAACTCAAATTCAGCTCCTGGAGTGGTAAATTCTATCTTATTAAAC…	1.06978	Q8R7I7	RecName: Full=Putative N-acetylmannosamine-6-phosphate 2-epimerase; AltName: Full=ManNAc-6-P epimerase
LYa_b1_contig_25346 (493..893) consensus	144.128	2.95629e-36	CAAACAGAGACATAACTTACGGCAGCCCTACGTGGCGTTGGAGATCGAAGAATGCTACTGGGTGGTGAATTTTCACATGATTTGGTTGTTAATAAACCTTCCCTTCTTCTGAAAAGATAAGGATTATGTTGTTCCATATCTACATACATATTCATTATTTTTGTTTTTACGTCAGTCTCTGTGTCATCGTTAGGTAGATATCTATCCATAAGTTGTTTATGGCGGTCCATCTGTTCCTTAACGTGAAGAAGCTTTTCTCGTACATGACCTATCGTCTTTATGGGGAAAAAGTAATCACCAGGAGGAACACGGGATTCAATGCGATACTTCCATGACATGAGGTTTTTTGGTTTTGTAACGTGGCCCTCTTCATCCCAGTGCGACTTTCCACCGTAGAGT…	0.906802	O13794	RecName: Full=Endoribonuclease ysh1; AltName: Full=mRNA 3'-end-processing protein ysh1
LYa_b1_contig_349679 (214..2565) consensus	143.139	5.32513e-11	GTCCAATGTGTAGACTATTTACACTAGTTTTGACTGAAAGCTTAAACCTTCAAACGGTTCTACTCTCTTTAATAAAAATTAGTTCGTTGACTATAACAGTTTTAGAATGCTTATATGTAACGTCGTCACGTGGTTTTTGGTTTACTCGTGCAATGTTGGTGGTGGTATAGCAAGTAATGATGGCCTTCGTGTTTTCCTCTTGTCAAATATTTCTTGATTTCTTATACCGTCTGCATTTTCTTGTGACAACGACCTATTTAAACAGGAAACAGATAACTGAAAATCACTATTTATAGAACGTTCACTTGACTTCCGGTAAGTTTTTTCATCGGGAAGTGCCATTAATGAAATCTTTCTTTGGCGTTTATCAAAAGCATGCAAGTTGTGGGTATTCATTGC…	0	O13134	RecName: Full=Electrogenic sodium bicarbonate cotransporter 1; Short=Sodium bicarbonate cotransporter; AltName: Full=Na(+)/HCO3(-) cotransporter; AltName: Full=Solute carrier family 4 member 4
LYa_b1_contig_274153 (1..2275) consensus	142.844	4.8337e-09	GGTAGATAGATGTCTTCGTTTTTGGTATCATATGTACGGACAAACTATGGGTACCTTAAATGTATACACAGAAAATGATCAGGGTACATCGTCACGTACTCAGATCTTTACAATGTCGGGTGATCAAGGAAACCAATGGAATGAAACAGCCGTCTTTATTCCAGCAATGGATGGATTGAAGGTAATTTTTGAAGCAATTCGTGGCAGCAGCTATGCATCAGATATTTCCCTAGACGACATAAAGTTAATACCAGGCACTTGTGAGAATCCCCTTACAGAATCAGATACAACTACTACAACGACCACCACTACATCGACGACCACCACTACGCCCACAACAACAACTACGCCGACGACAACCACGACACCGACAACAACTACTACACCAACAACAACCAC…	1.586e-41	B3EWZ6	RecName: Full=MAM and LDL-receptor class A domain-containing protein 2; AltName: Full=Skeletal organic matrix MAM and LDL-receptor 2; Short=SOM MAM and LDL-receptor 2
LYa_b1_contig_398698 (1..463) consensus	142.648	0.0255799	AATATAGGTCATGAAAAATCGGATAAGCTGTTGTTGATTTTTATTACATAATTATTGCCGAACAAGCACCGTTAGTTAGCTCATTTTTACAGCCCGGCAAATATAGGACGTACACTGTCTGTTGCTGTCGCGTCCGCGGACAGATTGTTGTGTGTCTGCTCTCCACGAAAGATAACTAAAGATCCGAATAGCTTTCAAATTCCAAAATTAAACATAAAAAAAGAATCTACCACTGTTCCTTTGACTTTTAAAGCTTGAATTAAAAGTTAATTCACTGAAAGACTTCTAGCTTCTAGCCAATGAATCTTAATATGCGATCATCGTGTAGCTTTTAAAAGCGAAGTAAATGTCGTAAGTACTGTCACAATCTGACCAAAAACTGTAGTGTTACAACTGTAC…	9.80287	C0R200	RecName: Full=Phosphate acyltransferase; AltName: Full=Acyl-ACP phosphotransacylase; AltName: Full=Acyl-[acyl-carrier-protein]--phosphate acyltransferase; AltName: Full=Phosphate-acyl-ACP acyltransferase
LYa_b1_contig_236402 (298..1772) consensus	142.177	3.55098e-14	GTTTGTGTTGTTCAGTCTTTAGATTTCTATGTTGTGTTATTTTGTACTGTTGTTTGTCTTCTGTATATTTTTCGTGTTTTTTTTTTTTGGCTTTGCATTGTCAGTTTGTTTATTACTTTGAATGTCCCTCTTGGTTTCATTCGCATCTTTCTCATTTCTGTATTCTCTCTTTAGTGTTTATAACATACATAACTTAAACGCCTTTCGGTTTCTCGTTAGGATTCTTCGAATTATTCGGTTTTTCTGAACCATTTTGTGACGATTTCAGAAGGGTCGATTTATCTGATGATACATCATGAACGAATGGTCTGATATTTCTCCGTGGAACGGAGTCGTCGCTGAATCTTCGTTTTTCTTCCGTTTGATCGTCATTTGATCTTGATTTCAAATATCTGGACG…	0.0597763	Q09101	RecName: Full=Locomotion-related protein Hikaru genki; Flags: Precursor
LYa_b1_contig_261145 (51..598) consensus	141.704	0.0286747	TGATAATAATACAATACATGATGATAATCCCCTGTACCAATACAAATACATTTTAGTTGCTGCTAATAAGTTATGGCTGTTTGTTGTCTAAAAATCAGAATCGTTTACGGGTGTGGGTAACAACAATAGCCACCCGTACTCATGCATGCTGGTTCGAAGTCATAGCTTGCACAGTGGGTATTCAGTATGTTCATTTGTCCAAAAAAGTCCAGTTGTGGTGGTTGTCTTGGTTGATGTGCTCTCCCTAGAGGGTTAGGCCCACGGCCACGTCTTCTACCACGTGGTGCAGGTGGGGGAGGTTGTGTTGGTGCCGCACCGGCTCCTGCCTCGGCTGCCTCGGCGGCTTCTCCCGGAGGAGTACCCTGAGCTGCTACTCTATTTACATCAATGCAGAACCCA…	1.36905	Q60440	RecName: Full=Interleukin-4; Short=IL-4; AltName: Full=B-cell stimulatory factor 1; Short=BSF-1; AltName: Full=Lymphocyte stimulatory factor 1; Flags: Precursor
LYa_b1_contig_141640 (1..341) consensus	140.444	1.92992e-11	CCGTTGCCTGAGCATTTGCTGCTGCTGTAGCAGCCTGGACATTTACTCTTGCTCTTGCCCGACTAATTGCTCTTGCCCGACTATTTACTCTTATAGTTGCCAGATTATTTAGTCTTGTCACTGCTCGATCAATGGGTCCATCATTTGATCCTGCTGTAGCCTGGACATTTGCTCTTGCCGTTGCCCGACTGTTTGCTCTTGCCCGACTATTTGCTCTTGCTCGACTATTTGCTCTTGCCTGACTATTTACTCTTACAGTTGCCTGACTGTTTAGTCTTGTCGTTGCTCGATCATTGGGTCCATCATTCGATCGATCATTTGATCGATTATTTGATCGATTA	0	not available	not available
LYa_b1_contig_179444 (356..2964) consensus	140.436	8.40251e-21	CGTGTCTTCTCTCTGTGGTTGATGTGATGTGACCCACTAGATATTGGGATGATAAAACTACTGAAATGATATTCCTCTTAAGAAATACTGAATACATCTTTCAAGTTTACGAAATGCATTTGTAACGTTAACTGTACGCGTCAAGTACAAATCCATCGACTGCGTTTGTGGGAATAGTAAAGCTTAAAAAAATGTCAAAATCTTTTGGTACCATGAAATCATAATCGTACAATTACTGGTTAATACCGGGAATCGTCATCATAAAGGCGTCCTCATGATTATTTGATAGCTCATGCGGGTAAATATGTACCATTACATCGCATTCAGATGAAAGCTATAGGTTATTCTTTGCATCTTTTGCTTTGAAATTTTGGTCTTTGAGGGTTCCTATTAATCTAG…	1.231e-13	Q9VYN8	RecName: Full=Teneurin-a; Short=Tena; AltName: Full=Tenascin-like protein
LYa_b1_contig_62348 (1..3395) consensus	138.151	8.94703e-35	AAAATTACCGGACACTAAAATAGTGCATCAAACGATAGAGGATTCTTTTGCCTGTCGTAAAAACAATCCAGCTTTATCTGTCTCTATTGTGAAGAATGGAAAGATTGTGTATGCTGATGGTTTTGGGGTGAATTCTTTGAAAACCAAGGAACCAGTAACAAATACCACACTTTTTGGAATAGCATCATTGACGAAGGGGTTTACGAGTGCACTCTTGGCAAAACTTACTGACCAGAATAGAAACTACAGTTTGAATAGCCGAGTAGCAGAGTTTTATAAAAACTACCCGGTCTTTGATGGATATCTCAGGTCTAAATTCGCTACCATCCGGGACCTTCTGTCACACAGAATGGGGATACCAATGCATAATTTTATACGATTTGATAGTACATTGAATAG…	4.761e-51	P86789	RecName: Full=Gigasin-6; Flags: Precursor
LYa_b1_contig_196095 (110..630) consensus	137.764	5.0207e-27	CAATGAATTACATTAAACAAGATATAAAACGTTCATTTGTTTAGAACACTCTTAGCAAGCATTTGATAGGAACGTCTCCTCAGATTTCAGAACGGGAAGTGTTCGGATAATAATTATGAAGGAGCTGTTTATTTCAATCATTGTTTTTCAGATAATTTCCTTTATTGCAGAAGCTAATGCCCAGAAGTTAGACACCTTACCAAAGTATTATGAAGAAAAACTACTTAGGAAAATCAAGCATAGTCTCAGCCCAGAGGAAATTACTATTATTGAAAAATTCAACAACTTGAAGGATTTTTATCCGGATGGCGAAAGACATCACGTCCTGCGTAAACGTAACGCTGTCCAATCCATGGGGGAGGCCGATGGTACTGGAAGACGGAGGAGACGACGACGACG…	0	not available	not available
LYa_b1_contig_112765 (222..8818) consensus	137.051	1.48252e-06	CCATGACGAATTTGATAACAAGTTGTTTGGGATAAGTGACCTTGAAGCAGAACGAATGGATCCTCAACAACGATATGTGCTTGAATGCGTCCATATGGCTTTGGAAGATGGCGGCCTCACACGAAATATGATGAGTGGATCAGACACCGGAGTTTTTATTGGTTTTATGAATGATGATTACAGAGGTGTAGCCGATGACGACCTTACAACAATGACAAACTACGATATAACTGGAAATCCTCCAAGCATTATTTCCGCTCGTGTATCATATGTTTATAACTTGCTAGGACCATCAATGTCAATAGATACGGCATGTTCATCTGCTTTAGTTGCAATCGATGTTGCTGCTCAGAGCTTATTAATGGGGCGCAGTTCAATGGCTATCTGTGGAGGGGTCAA…	2.86e-111	Q03132	RecName: Full=6-deoxyerythronolide-B synthase EryA2, modules 3 and 4; Short=DEBS 2; AltName: Full=6-deoxyerythronolide B synthase II; AltName: Full=Erythronolide synthase; AltName: Full=ORF B
LYa_b1_contig_411332 (14..557) consensus	136.968	0.0353943	AAGTTCGTTTGTCTTTTATCCATGCACCTGTGTGCATTGGTCAGTGTTAATCAAGAATATTGTGCGATAGGCGGCGGATGCAAGTTCGATAAATGTCCCATAGAACTGAAGGCAGAATGTTCGTTTTCGTTTCTCAAATTAACAAGTCCGTGGTTTGATCCTTGGTAAACGTACCAATCATTGATATTCGTTTGATGGGACTGTCCTAAACTTACATTGTCATTTCGATGAATGTCGGCAGACGAAGCATTTGATAATGGTGAAGTCGTAGTCTCCTGACTTCCTGTCACTTGTTCAATCTTCACTTCCTTCGAGGAGGGCGGTGAGCTTGCTGTAATGTCACCTTCAGACGGACTTGTTTCTTCGTCTGAATCTTTCATTTCGGTACTAGGTGAAATG…	1.691e-25	Q7TQ40	RecName: Full=Zinc finger protein ZIC 5; AltName: Full=Zinc finger protein of the cerebellum 5
LYa_b1_contig_121049 (60..1007) consensus	136.245	0.0426452	CTACTATCTACAGATTGGTTTTATAACTGGTTTTGTTATGGGTTTTTTTTTAACATTTGCTGCTTGATATAACCTTTGGAATTGTTTAAATGCATGTAAAAACGTATATATTAGCTGCAAATGTGCTCTGGAAACTGATCATAAATTGTGCAACCAAAATGTCCATCCTCATTACATACACATGTGTTTTTCGTATCGACATGTAAGAATTTTTCTGTGGCTTTAAAATATTGTCCTAGATGAAGACAGTAGCCTACACAAACTTTACAGTCAGTTTCATTTGTGCATGGGTTCCAATTACATTTTCTGTAGCGACAAACTTGATAACTGCCATCAGCAAAGCAATATTTGTCAAACGTGCCTTCTTCACCCGGTGGTTTCAGAAAAGGTGTCAGGTTG…	1.751e-28	Q9NQV7	RecName: Full=Histone-lysine N-methyltransferase PRDM9; AltName: Full=PR domain zinc finger protein 9; AltName: Full=PR domain-containing protein 9
LYa_b1_contig_226371 (1..425) consensus	135.469	4.12492e-06	TCTAAGGCGATGTCAGATTTAGAGCTGCTACCACGAATTCCTTCAAAAATTACTTTCAAATCATCCATTGCTGGAATGAAGATGGCTGATGCATTCCATTGGTTTCCTTGATCACCAGACATTGTAAATATCTGCAGTGGTGTTCCCTGTGCATTTTTGGTATATACATTTAGGGTACCCATAGTACTTCCGTACATATGATACCAAAAACGAAGACATCTGTCTACCCGTGGTAAAGACATTTTAGTGACCATTATAGCTTTATCATCATCTCGTCTTGGACTTGATGACTCAATAAACATAAAAACTGTTCCAACCTTGGCTGCATCGGGACCGGTACTAGATGTAGGAGTTCCTTCGTTTGTAAATATCCAATCAAAGTCATCAGTCTGTGTCTCC…	7.99e-28	B3EWZ5	RecName: Full=MAM and LDL-receptor class A domain-containing protein 1; AltName: Full=Skeletal organic matrix MAM and LDL-receptor 1; Short=SOM MAM and LDL-receptor 1
LYa_b1_contig_266482 (1..517) consensus	135.257	0.0385196	GACTATTTTCCTTTGCTTTTCCACCGGAAGCACCTCGGTTTGGCGGACCTCCTGCAGGTGCACCAGGATTCCCTGGGTTACCAGAATTACCACTAGATTCTAGTAAAAACACTCCATCACCATTTCGTGTTCCAATGACTTTTCCATCAACCATTGCAAACGCTTGTCCATCGCCGTGAGCGCTTCCGCCTCCAGCTCCAGTTCCAGATTTTAACTTGAAACTGGTAGTACTAGATTTCCTCTTTTTATTGCGTCTACTTCTTGAAGATCCACCAGGTTTCCCAGGTCTACCAGGTTTACCAGGGTTACCAGATCCTGATGGATTACCAGGCTTACCAGGTCTGCCAGGTTTACCAGGAGATCCTAATGGACTGCCATAATCATAATCATACCAATATG…	5.1734	Q72PR7	RecName: Full=Isoleucine--tRNA ligase; AltName: Full=Isoleucyl-tRNA synthetase; Short=IleRS
LYa_b1_contig_96844 (184..399) consensus	135.223	1.19812e-05	TGAATGCAGAATCAGATGCAGTTGAAGCATATGTGGCCGGACCGGCAAGCATTGGACCCTTTAGTGTAAGTGGACGTGCTATGTAGTGGAATCCCATATTTTCTCCTTTAATGGGATCTTTATATTCACCTTCCACGCTTATTACCAAACTAGCATTATCATACTGATCTAAATCTACGTGTTTTAATGCCTCGCGAGCCTTGTGGGCTGTATGTG	5.61719	Q811W1	RecName: Full=Alanine and arginine-rich domain-containing protein
LYa_b1_contig_178828 (209..1991) consensus	133.709	5.65038e-07	AAAAACAGATTATGCCAGTCATACAATGATCCACATTTCAGAACTTTTGATGGAAAATACTATGATTACATGGGAGTTGGAGAATATGTAATGTACAAAAATGACATTGGTCCTTATAGGGTACATGCATTATTTACAAGTTGTGGTTCCGGTATACCCGGTACCTCGTGCATTTGTGGAATAGCGATACGGAGCAAAAATACTTTGTTCGTTTTACGGTTATGTGAGATGATTTCAAGGAGAGAAAAGTATTTGCTCAAACAACCTGTTATCACACTGACGACGTCATGTGATAAAAATGATATGACAATCATCAACACCAATAATAATTTCAAGATTGTATTGCCAATTGGAACAGAGATACAATTTTCCATAGCGAGGCGATTAATAAGTGTAATT…	2.359e-09	Q8N2E2	RecName: Full=von Willebrand factor D and EGF domain-containing protein; Flags: Precursor
LYa_b1_contig_84728 (29..1978) consensus	133.141	2.93554e-21	GGGGCCAGCTGGAGCACGCCTCTTGGTTGTTGTCTCTTTCGCAAACTCAATTTTATCTAAATCGTTGAGTAATCCAAAAGGGTGTTTCCGAAAACTGAAAGTCATTGACAAACAAAATTCATTTAAATTTAAGATTCAATGCGTCGAATTTGAGTTTGTGTGTTGGTCTCTGATGTTTAAACTACATCTCGGTTTTCGAGAGGGCTACCACAAACTTGAAATCTGCAGATAGAATTTCCGATACAGAAAAATCAGACTAAAATGATAATTTTAAAATCGTGGTTGTTATCACCAATTTTGAGACTAATATATTGAAGACAATATGTCGACATAAGGTGATCGCCATCTTTAACGAAATTCAATGCATAAACATTGCGTCTAAAAATAGACAGTTAAGCG…	0.616263	Q5A7M3	RecName: Full=Kynurenine 3-monooxygenase; AltName: Full=Biosynthesis of nicotinic acid protein 4; AltName: Full=Kynurenine 3-hydroxylase
LYa_b1_contig_314432 (1..1887) consensus	132.848	2.84414e-21	CAGTTTCGAAAGATGTGAACGCCGTTAAAGCAAGTGACACAGCGTCATCTAGTTCACGTAGTTCGAACCGACGTGTACCAAGAAAAAGGAATAAAAAACAGAAAACAGAAATCGATACTACAACAAGAAGTAACAGACAACAGAATAGAGTAAATCAAGAGGTCTCAAGACAGTCAACCACACAAAGCAATACTGCAAAGAACTCTAAAGGACAAACAAGCAGTACTAGAACAGTAGTTTCCGAGAGATCTCAAACTAGTGGTTCTGTACAATTGAACCCACAAACAGTAAGAACGTCAAACACAGATACAAGAAATGCATTAAGAAAAGATGGAGCTTTTTCGTCAGACATTGATTTTAATGGTGCTTTAAGAAGAGATGAACAAATTGGAATGGAGT…	2.034e-13	H2A0N4	RecName: Full=Protein PIF; Contains: RecName: Full=Protein Pif97; Contains: RecName: Full=Protein Pif80; AltName: Full=Aragonite-binding protein; Flags: Precursor
LYa_b1_contig_201148 (35..1002) consensus	131.819	8.25201e-06	ATTTGTTGTATTTTTATATTTTTGATAATAAATATTACATTAATTTCATTGGTTATTGAATTGTTACAGTTACTCAGTGTCATCACGTTCGATTACTATATTGCCATCTTTCATGCATAAAATAGAGGGTTTCCCTGATATTTTGCCAACAATGATTCTGTAACTGCCATTTCCAGCTATTAAAATGAGCTCATTGTCTTGTGGATCATGTACAACGATTCGTACACTCTTCCAAATATCTGTCTTCTCTCTGTGTTTTTGCGTATATTCTTTGGTTTTTGCAAGAAGTGTTTCCATTGCTGGTGTATTTTTGACTTTTCCAATACGCATATGTTTATTCAATTCATCAAATGTTGAAGGTGTAATCTCATTTAAATTCCAAGCCAATTTCCAAGTTAT…	3.37632	Q2JI70	RecName: Full=Cobalt-precorrin-5B C(1)-methyltransferase; AltName: Full=Cobalt-precorrin-6A synthase
LYa_b1_contig_13546 (23..357) consensus	131.436	0.0399977	CATTCTCGAGTTTGTCGACGGCAAATACGCATTGAAGACTTGTGACAACAGATATCTTCATAAAAATGGTCATCTAGTAGACAATTTAGACAATGACAGTTTATTCGCACTTGCAGTCAAATCGGGACAACATTCTGGACTGGCTTTTCAAGATTCAGAAGGTCGCTATTTAACAGCCGTTGGTTCCACGGCTTCTATGAAAGGAAGAAACAAAACAATAACAAAGGACGAACTGTTTACAATAGAAGACAGCCATCCACAGATTATTTTGATAGCTTATACAGGGAAAAAGGTTTCAACTAAACAAGGTGTTGATATAACAGCAAATCAAGACG	4.132e-25	O14926	RecName: Full=Fascin-2; AltName: Full=Retinal fascin
LYa_b1_contig_144487 (8..1844) consensus	130.582	9.87085e-20	TTTTTTTTTCAGTTTTTCATCTCGTTTTATTTCACTTTTTAATTCATTCAACATATACCACGTGACAACATTCTACAGATTCGCCGGAAGTACACACCATACAACTTTCATTCAACAAACGATTGAAACAACATGAACATGATATGATAATATTTTATGTACATGTTTACATGACAGTTCCAAAATAATTATCCGTAAAAAATATGCTAAAAACAGCACACTCTTAAACACGATTCGTCTCTCTTTCGTATGTCACGTGAGTGAAATAAAATAAAAATATCATATGGAAAACAAATACGGGACTTTATCAACTTCATCACTCAAATTGGACAAATTCATTAAAAAAAATTTCAACACCATAAAAATGAACATTGGCAAAAATGAACATTCGAACGTCAA…	4.441e-80	P37137	RecName: Full=LIM/homeobox protein Lhx5; Short=LIM homeobox protein 5; AltName: Full=Homeobox protein LIM-5; Short=xLIM-5; AltName: Full=xLIM-2A
LYa_b1_contig_287021 (1..222) consensus	128.699	5.03777e-37	CAGTTTTCAATGAAATGTTCTAGGTGATTGGCTCCTCCTTCCAGATATTATCGAAATGTCCTTTGAACGTTCCCATCTCAGTATCTCACACTTGATAAAACAGGAAGATATTATTAAGACATTGAAAATCAATATGTTAAATTCATTTTGATGTCTTACATTGAAAAAAAAACATGCATATGATGAGGACCGAAATTTTAAATAATACTTGTTAAATTTTTT	0.37705	Q8TZ14	RecName: Full=Glutamine--fructose-6-phosphate aminotransferase [isomerizing]; AltName: Full=D-fructose-6-phosphate amidotransferase; AltName: Full=GFAT; AltName: Full=Glucosamine-6-phosphate synthase; AltName: Full=Hexosephosphate aminotransferase; AltName: Full=L-glutamine--D-fructose-6-phosphate amidotransferase
LYa_b1_contig_8817 (1..6856) consensus	128.662	5.56056e-19	AATTATTCTGATATTCTGTGTCGTGAATCCCTATACCATCGAAAACAGTACCAGTTACTGGTGGCTGAGAATCAACCATTATACCGTCTGATGATTCAGTAGCATGGATACCAGAGTAGCTGTATCCTACAACATTACTGTAAAAAACTTTCCCTGGAGATAATGGCACTCGGCTGATGTTATGAGACGTAACTGATCCTGGTAGATCCAATTCCACTTCATGTATATCATGACCTCCTGGATATGTACTAAGATACACTTTAAACTTGTCAATGATATTAGCATCATCCTTAAACACATTTGTCCATCGGATTGTGAATGGAGCTCCAGGTTTGAGATAATCAACATCCTTCTTCCAGTGACCAGGTATTTGTTCCACGACCGCTGATCCTTTGATTT…	1.72838	P28651	RecName: Full=Carbonic anhydrase-related protein; Short=CARP; AltName: Full=Carbonic anhydrase VIII; Short=CA-VIII
LYa_b1_contig_33634 (95..4233) consensus	127.535	3.9579e-15	GTTATTGATATATTTGAAATTGACCTGAATAAGAAAGATAAAGTGCGCGACGGACGATATATACCTTTCCATACATGTGCATATACAAATGTACATACATTTGTATATATGCTGTTTGAACTGTTTATGCTGTGTAGAAGTTCTTTCAAAGAGGATCGATCTTTCGAGGATAATTTTGTGAAAATTTATATGGAATGCAACATTACCATTTGAATAATGTAAATTTAAAGTTTTCTTTGTCAATTGTTTCCGTACCCATAACATATAGTCGACTAAGACACCAGTACTCCGTTATGAACATAAAGGTTCATTCTTGGACCCAGGCGATCAAATGAGTAAAAGATATGACAATGGCTTTCAATCTAGCCTCCATAAGGAATTTCCGACGAGTACCTAAAA…	0	not available	not available
LYa_b1_contig_169627 (220..1284) consensus	127.335	1.37612e-30	CACACACACACATAGTATTATATTTTTTCATGAAAGTATGTGTCAAGAAACTGTCTGCTACTACTATTTATACGGATATAAATTGTCACTCGTATGCATCTGTAATGCAGTACATTACAAAATGATACCACACCGGTTTAACGTTGCGAAGACAGCTTTCCTTACATTGGTGTCAATCATCCACATATATGATCTTACTGCAGCTGGTATCAGAGAAATAGTAGTAATGACATAGTGTGTTATCATATAGGATTGTATGTAATCATCAAAACTTAACAACGCTTTTTCCGTTCTGTTAACCCAAGCAACAAGTGGAACATGGCATAGTATGCTGAAAGTTGTAATCGCAATGACAGCATATGAAGATGATAATATCTCGTTTTCGCTAACAGACGAAAA…	2.4849	P44313	RecName: Full=Bifunctional protein FolD; Includes: RecName: Full=Methylenetetrahydrofolate dehydrogenase; Includes: RecName: Full=Methenyltetrahydrofolate cyclohydrolase >gi|81336267|sp|Q4QMI7.1|FOLD_HAEI8 RecName: Full=Bifunctional protein FolD; Includes: RecName: Full=Methylenetetrahydrofolate dehydrogenase; Includes: RecName: Full=Methenyltetrahydrofolate cyclohydrolase >gi|158705735|sp|A5UAS4…
LYa_b1_contig_402537 (402..1692) consensus	127.144	3.35562e-05	GTGCAACCAATCACCCACACTACATTTATTGATCAACATTAATATACTCTCCGTCCAAACTTGTTCCGTCTTCTTAATTCTCTACCTATACGTGCTCTACGTAGAACTTGAGGACCACGTCGATAAATGCCTCTAAGATTTCTTGGTAAAATCGTGTAAGTGTCCATCATACCAGCTGACATATGTAATCCTAAATGACAATGAACAAACCACGTTCCTGGATTATCTGCAAACATTTCTACTGTTTCATATGCACCTGGAGCAACACCAATTACATCATCCCGGAAAGATGCTGCGGATGTTTTGATAAAAGTTTGTCCATGAAAATGATTTGAATGCACACCATTGGAATTACCAAATGAGTACGTGTACCATGCTATTGTATCTCCTACTACCATT…	2.254e-88	Q9Z0Z4	RecName: Full=Hephaestin; Flags: Precursor
LYa_b1_contig_270787 (524..934) consensus	126.967	5.90557e-11	TGTTGTTGTAGTTGTCGGGGGTTGTGTTGTAACTGTTGTTGGCCTTTCTGTGGTAGTTGTTTGTACTGGTTGTTTAGGTTTTATTACTGATTGATTAGGAATTGTCAGTTTCCTTACTGCTTGTAATAGTTTATCTACAGCCATATGAAATGGTTCGATATAAAAGTATTCATTCGGACTAAAAGCCATCGATTTCAGTTGCTTCTCATCTACTAGCCTCCCAACACCTACGCTGAATAAATGAATTCCAATTGATTTTAATGCCTCGCTTTCACCTTTACTGGCATCCGGGTACTTTGATCGACCATCCGTGATGATAACACCTATTTGCGTCATTTTAGAACGCCCTTCTGTAAAAAACATTCTTTCTATTCTATTTATTCCTAAGTCAATTCTACT…	2.259e-08	P34576	RecName: Full=Transmembrane cell adhesion receptor mua-3; AltName: Full=Muscle attachment abnormal protein 3; Flags: Precursor
LYa_b1_contig_196412 (249..535) consensus	126.667	0.000219404	TAGAAAATAATATACATTTTATTTGAGAATATGTTCGAGACTTTAATAAATATTTATGCAAATAAAGCATAACATCAAAGGTATGCCGTTTCTTTTTATCTGTTTTCTTTCATATTTGTGCCACATAATACATTGTACGTGTTTGCAAGCTTTATCCACAAACAAGGCTTCCCCTTCTACAGTCTTTCCCACAGCCAATAGAACAGCACATCAGTCCGTATTTACAGCTACCTGGTGTACACATTTCAGCACAATGGCTAATTGTACCAGGAGGGACAGGCGGACAT	0.368731	P62810	RecName: Full=WAP four-disulfide core domain protein 18; AltName: Full=Extracellular peptidase inhibitor; AltName: Full=Protein WDNM1; Flags: Precursor >gi|51338705|sp|P62811.1|WFD18_BOVIN RecName: Full=WAP four-disulfide core domain protein 18; AltName: Full=Extracellular peptidase inhibitor; AltName: Full=Protein WDNM1; Flags: Precursor
LYa_b1_contig_219664 (1..1960) consensus	126.417	5.40452e-06	CAGCTTTGAATACAATATCTCTTTTAATCATGTTATTAGTGCAAGTTGGTTCTTGATTATACGGTCGAAATATGTAGAAGCTCTGCTCACATTGAGATCTAAAATCTGGATGTGATGAAATACATCCCACGGGAACTGTGGACGTCAAGGTGATATTAAAAGATTCCCCTTCAGTAACTGTGTAATAATACTTGTCCGGATAGAGTCCAGCTTTGAAGACCGGACTATACACATATGGGCCCGGTGTTGATTCGTTTGAATATCTCATTCTGATAGCACATTTCACCTCCATGTTCATCTTGTATTTATCATGCCAATCCATTTCTTTCAGAACAATGGCATCAGTGATATCTTTGAACAACAAGTTGTTGTTGTTCTTAATAACATTCCCACATATCA…	4.79e-12	Q6V0K7	RecName: Full=Oncoprotein-induced transcript 3 protein; AltName: Full=Liver-specific zona pellucida domain-containing protein; Flags: Precursor
LYa_b1_contig_142307 (1..495) consensus	126.217	1.1154e-35	TTTATTTATTGTAACATAAATAGTAAGGTTGACAGACAATTCGATCTTTTTTCTACACGGGAATATCAGTGAACTTTTGATTAATAAATGTATCGAAATTTTTGATGCGTTGTCCTTTTAATTGTTATTTTTAGAAACACAAATCTAAATCATTGACAATATCTTTTGAAACTAAGAAAACATGGATTAGCGATTCAAGCGGTTCCGCAAAAACACTTGACCGGAAGCTGCCGTTTTATAAGTGTTCAGTCTGAGGTTGTTCAGTGTTATTCCTCTGTACGTACATCAGTCCTCATATTGTTAAAAACTATTTGAATTGTAAATGTATGCAAATTAAAGATAAAAAATGTCCAATCTAAATGAAATGATGACGTAATGCCATGAGTCCTTGCAGCATTT…	0	not available	not available
LYa_b1_contig_35407 (1..1211) consensus	125.752	1.1261e-40	TACAAGTGCAGAAAAACTATTCGGCTGGTTGTAACCGGCCTGTTTCTTTTGTTACTTTTGTTTTTATCTGACTTGTACGACGTTTCAAGAAAGTAATAATACTTTTAGCAAGACTAAACATTTTGGATAGCCATAAAGCAGTAAATGTTTTAACGTTTAGATCATGGCAACGTTTGTTATAAAGCACAAATCTGGTGGTAAATTTATACACCCCTTAGGCGGACAATTGAATCCAGGTAATGGCACTAATCTAGTTTTATACGAAGGAACACCTGACCAAACGCATTTTGCCTTTGATGTTGAAGATGATCATTGGGGATACATACGACATGTAGCCAGTGGTAAAGTTATACATCCGTATGCCGGCTGGTTGAACCCGGGAAACAATACGGAACTTGT…	1.204e-55	B3EWR1	RecName: Full=Lectin; AltName: Full=MytiLec
LYa_b1_contig_223641 (34..987) consensus	125.523	7.08294e-33	TTCAAAGGCAAGCAAAAACCAAACAGTTACAGAATGTTGTCGTTGTGGTTCATCTGTTTTGTTGCCATGTCAGCTGGTGAACTTATAGATACTGAGAAGTACAAACAGTTATTGTTAGATGAACATTCTGCCTACAGAAGAAAACAGGGAGCTTCTAACATGAACCAACTGGTATGGGACGAACAGCTAGAACAGGAAGCAGGTGATTGGATAAAATCATGTAACTTCGATCATCAGCATAAAGGTCGCGGTGAGAACTTAGCTTTTGCTACCGGAGACGATGCCGAAAAGATGGCTAAAAACGCAATGAAAGGGTGGTACGATGAAATTAATACGTACAGCTACTCAGGGAAGGCTTGTATGTCTAGCTGTCATTATACGCAGGTAGTCTGGGCCGAA…	1.46e-26	Q98ST6	RecName: Full=Peptidase inhibitor 15; AltName: Full=SugarCrisp; Flags: Precursor
LYa_b1_contig_139665 (6..2262) consensus	125.35	2.32307e-37	TTTTTTTTGAAGTAAAATGATTTATTGGATTTCGCTTTATATTATATTACACTGTCAAATGAACATATAGATGTGAATCGTACAACCCGTGAAATTCATAAAAAGACAAATAAATGCCAACAACAGTTTTATACTTAAAACACATATTTTGTTAATGTTCCAAATAGCAAGTATACATTTGTATATAACGGTATGTGCTTAAGCATTACAACTCCACACAGACATTGATTTCCATATAATACACATAATTTCGTGAACAGTTTTTTGTGTATGGGCTGAACTGAATCTTTGTGATGATAGTAAAAGAAAGGATAGTCGAGTTGATTTCGGAAATTTGGGTGAATTTGTAGTGATGTTTTATTAAGAAATTATGTGATCCAAGCTAAGTGTCTGTAATAG…	0	not available	not available
LYa_b1_contig_124333 (580..1312) consensus	124.23	1.33799e-09	GCCAAGTTTATATATTTTGTAGAGATTTTGAATATGGTTTTGAACTATCAAATATGGTTAATTTCTTTTATTAAAGTATTTTTTCAAAGCAGTTCCTGAAGAAAAAGTAAGGTAGCTATTTTTTTCAATCCAATGTCAATATTTGTTTATTACATTTTCAAGCCTGTTTTTCGCAAATATAGAATAGGTGACTACTACAGGAAATATCGTTCCACTTTCCGTCATTCGTTAAGTTGATACAATTTTCCCGGCCTCCTGAATTATTTGGTTCGTGTGAGCCGAAGTTGTCATAGGAAAAAGGCGTTCCATCAACAGACCATACCCAGTTGGTTTTACCGCTACGGATACCACTAGTCCAATACACTTCGAAGTGCCCTTCCCCAGGCACATATGTATTAG…	2.513e-13	P81018	RecName: Full=Ladderlectin; Flags: Precursor
LYa_b1_contig_2505 (1..1093) consensus	123.309	9.54981e-05	TAATCTAAAGATAAAAAAGCAAACACATTTCCCCCCAAAAAGCATACTTATGAACTAGCACAACAAAAAACAATCCCAGGTAGTACTACAACCATCATTGTATATTTTATGTAAATCATGTAAAAGCTCGTGCGAAAGTGTTATTAGTCTCTTTGAAGTTTTGGGTTAGATCATATGAAAATGAGGAGATCTGAAATAATTGTCATAAAGACAACTGTCCAACAGAGTTCAGATAAAGTAAAGTAAAGGCAATTATAGTCATGAAATTCCTGTAAAGTTAATTTTAGCTTGCGTGTAGAAGCATGCTCGCTATTTAGATTTCAATCATTTTATAATATTAGTCTTGGCAATTAAGATACTCATACCTTTTACTTACTATGGATTCATATGAGATCGGTA…	8.42872	Q6MX60	RecName: Full=Uncharacterized protein CPT2R1.02
LYa_b1_contig_225846 (1..790) consensus	122.677	3.2513e-05	ATACGATTAGAACAGGGGAGGAGTATAAGCTGCGAATAAGATCACAGACTACCAAAGGACTCAAATCAGTAGAAGATGCTTATTATGACTTGAATTGTGATGTACAGGAGTCAATAGCATCCTGGGTACGGGCTACAACAGTTGGATTGGGATCTCTAACAGAAACAACTCTGCAGCCATTTCATTCTTCGTTATCATTTTCGTTGATGGATTATGCAACTAATATTCCACTCTTCGGTGAAGTTGAACTCGGAAGGGAGATGTATTACCAAATTGGTTTCCAGTCTTGTTTTAAACAGGATACCAAATATGACACATGTGGAAACGAATTTTGGATTGCATTTCAAAGTCTGGGTGATCAATTTGATTCTATCCTAACTTTGTACATCTTAAATCCAT…	0	not available	not available
LYa_b1_contig_182643 (1..207) consensus	121.859	2.84392e-07	ATTTTATTTATTGTAACATAAATAGAAAGGTTGACAGACAATTCGATCTTTTTTCTACACGGGAATATCAGTGAACTTTTGATTAATAAATGTATCGAAACTGTTGATGCGTTGTCCTTTTAATTGTTATTTTTAGAAACACAAATCTAAATCATTGACAATATCTTTGGAAACTAAGAAAACATGAATTAGCGATTCAAGCGGATC	5.52962	Q85FM9	RecName: Full=DNA-directed RNA polymerase subunit beta''; AltName: Full=PEP; AltName: Full=Plastid-encoded RNA polymerase subunit beta''; Short=RNA polymerase subunit beta''
LYa_b1_contig_258200 (464..918) consensus	120.954	3.98668e-06	TCAGGACAATAACACCTGCACTCCCAATTCATAAACCCTGCATTCTGACATCCAAGATCGGTACATTGAGCAGAACAGCCGTAAGCCCTGTCAACTTCTAGTACATCATAAAACATAAGTCCATCAGCAATGCTCGCAAGAAATTCTAATCTGTAGTCAATGAATGGCATAGTCTTTCCACCGTTAATCGAACTAGCGTATACACTGTACTGTAGATCTGATGACACATCGTATGGAACCTCTGTATCAACGTTTCTCAATTCGAAGTTGTGCCAACTTTTCTTTTTAATTAGTTGCCATTGAACATTTAGGTAATTATCCCTATCTGGTCGGCTTTGTTCGTGTTGAGCACCTGTAGCATGTAACATCTCATGAACTATTGTTGATCTCGACATGCAG…	3.782e-20	P42674	RecName: Full=Blastula protease 10; Flags: Precursor
LYa_b1_contig_100647 (1..266) consensus	120.266	8.04081e-38	GTATCCTGGTGGCACCGATGAATACCTGCTCCTCCTGACAGTCATTTCGTTTGTTGAACTTGATGAACGATCTGAGGGTCCTGCTTTTAGGGGTGAAAATCGAGATGCAAAAACTACGACTGTTCAGAGTTACAAAATTATAGAAAGATCCAAAGCCGAGAGTAAGTTCGATGCCACAAGGAAAATGTACTCGGTTACCATGTACATCAATACATGGCCCCATCCATTTGAAAGAGGGTAATTTCCGGTACAAAGATCATGCCTAC	1.46261	Q8F3W3	RecName: Full=Probable transaldolase >gi|73919852|sp|Q72RT8.1|TAL_LEPIC RecName: Full=Probable transaldolase
LYa_b1_contig_265001 (32..381) consensus	119.992	1.2276e-17	ATGTAGACGCCTTTGTACTAAAAGTGTTCAAAAGATTTAGACCCTTCCTGGCGAACAACCTGTTTGCAATGGATATTGATACTCCTTTTGTTGTTCTCGTTAAAAGTTCATCATTAAGACGTTTGTATCCCTGGTCAATGTCATCTGGTTCTTCATATTCGAAAATAACCGACTTCATCTGGTTTTTAGTCGTTTTGCCAGTTCCAAGCATAAGGAGTAACAATGCTGACGTGATACTGTATGGCGAAATGAATTCATTTCCAGTTCTGTCTAGTTTGCTATACAAGGAGTTGGAAAAATTTGCAATCCCTTCTTCAAAGACAACATTCGATCCATTAACATGAGAAGCC	9.348e-05	Q5I0S8	RecName: Full=Leukocyte elastase inhibitor; AltName: Full=Serpin B1
LYa_b1_contig_223745 (1..290) consensus	119.972	0.000127223	TCAACGAAAACGTGCTTGGGAATTCTTGTGAAAATGACAATTGTACATCTACAATAGACATACCTTTAATCACACATTTAAATGCGCCACTAAAAGCAGAGTTGGACATTTCAATTCTAACAGAGCAACTGAAGGAACTGATTGGTCACGAAGTGAAACAGGCTGTTTCAACAGCAATGAAGGATATTGTTGAGAACATTGTAGATAAGAGAGCTCGATCTGCCGTGGAAAACTTACAAACGTTTAACAATCTGACGATATCAACTTTCTTACAGGAAATGGAAGATGTA	0.292874	P83425	RecName: Full=Heavy metal-binding protein HIP
LYa_b1_contig_55539 (1..409) consensus	119.931	4.10679e-07	CAAAGCCTGTGACATTTAACAGTGGTACAGTATTTGGTTGTTGGACAATCTGAATCAGTATGACATAGTTTACTACATTCACTGCGGTCTCCTACTACAGACTGAGAAACGATAATTGAACCAGATGATCCAACTGATCCTACTCGTCTAGAAGAAATTGTGTCCAATGCATCCATGCCACTTCGTCTAGATGTAATTGTGTCCAATGCATTAATGCCACTTCGTCTAGCTGAGATAGCGTCAAGAATATCAGAACCTGTGTGACCAGACATTGAACCACTGCTACCAATAGTTTCCAAATGACCATTGTTAGATAGACCCACACGTCCGGTTAAAGACTGACCTGAACCAATTAGGCTACCAGATGATAATTGAACGCAATAGCTGTTGCATCCTTCG…	1.19514	P38631	RecName: Full=1,3-beta-glucan synthase component FKS1; AltName: Full=1,3-beta-D-glucan-UDP glucosyltransferase; AltName: Full=Calcineurin dependent protein 1; AltName: Full=Calcofluor white hypersensitivity protein 53; AltName: Full=Echinocandin target gene protein 1; AltName: Full=FK506 sensitivity protein 1; AltName: Full=Glucan synthase of cerevisiae protein 1; AltName: Full=Papulacandin B res…
LYa_b1_contig_227447 (1..308) consensus	118.334	4.78785e-05	GCCCATTCCACCTTTAAGATATCCAGCATTTCCGTCATTGACTTGTCCGCCCATTCCACCTTTCTGATATCCAACATTTCCACCTGAACGTCGACCTAATCTGGAAAAGTCTACACTTATACCACCAAACACACATGTGCACATAAGTCCCAATAAGTACACTATTATTTTCTGCCGCCCGAATAATTGCATCTTTATAAACAGATTCAAACCTTTACGCTTGAAGTACACAGTGCAGGAATAACTTTGTGGAAACTACAGAATAAATCCTTTTTATAGTCAGACAATAAACAGCAAAACAATTGCGC	1.95824	A1C5V3	RecName: Full=ATP-dependent RNA helicase dbp3
LYa_b1_contig_42978 (1..454) consensus	118.233	3.16367e-31	CGTTTTGCAATCACCTTCTTTTCTTTTTTTGTTCTTTCGTAAAACATCACCACAAAAGCATTCGTTCCCATTCTCAACACCTGCGTATTTGAATCCTTTTTTACGACAAAATTGTTGACATTTTTGAACTGTCATACTTTTGTCTGTCAGAAAATCTTTGGGTAGTATTCTTTTGCTGTGATCCTGATAACAACCAATATATGCTGATTCTTTTGGTCTGCATTTTCCACGGAAACTACAAAAAAATCCACTCTTACATTTTGGTTTGCATGGTGTCTTTGTTTTACATGCTCCTAGTTTTGTTCTGACTAAACCTTTGTTGCATCTACATTTTCCTCTGAAACATCTTTCATTGATCTTACATTTTCGTTTACAACGTTTGAATTTCTTACAAGATTT…	8.725e-08	Q96MU8	RecName: Full=Kremen protein 1; AltName: Full=Dickkopf receptor; AltName: Full=Kringle domain-containing transmembrane protein 1; AltName: Full=Kringle-containing protein marking the eye and the nose; Flags: Precursor
LYa_b1_contig_289962 (1..374) consensus	117.806	8.92201e-05	AACATTGGTATTCTTCTGTGTCTTGACATATGGCTTCTGCCAAGAAGAAGACCAATGTGATTCTCAGTATAATGATGATATTCTAGCAGGATTTGATTTCGATGATACCGATAAATACCCTGAGGGTGAAATAGCTGGGGCGGAAAAGGAACTCTCTAAACAGAATGCAAGAGATTATGAGCAGTTAAAGAGTGACAAAAACGCTGCACAAAGCCTCATTTCTTTAAATTCCAAAGAGCCGTGGATCGCACCACCACAACCTGCTGGAGCATCGATGTGTGAGTCTAAGTTCAGATCATTGAATATTGGTAAAACATTTTGGTATTATGGGAAAAAGTGTTACGTGCTGAAACCCTGGTGGAATACTGTTTTTA	0.0479116	Q59W44	RecName: Full=Mitochondrial import inner membrane translocase subunit TIM50; Flags: Precursor
LYa_b1_contig_181618 (1..481) consensus	117.703	7.66309e-31	CCTCATCTAGTCTAATCTGTAAGTCCTTAACTGTAGATTCGATAGACTTGCGTTGTTTCTCTACTTGCAGGCTGTGCTCTTGTTCGTTTCTTAATTCATTGGCAAGTCTTTCAGCATCAGCTGTAGCCTTTCTTGCACGCTCATCAGCAGCCTTAATCTCATTGCTCATGTCATCAAGATCAGTCTGCATAGCCTGCATATCTGATTCGTGTTTACGTTTCTGTCCTTGTGCAGAACTAACTTCAGCAGATAATTCATTGACTCTATCACTGGCTTCATAAAGTTCATTCTCTGCATTCTTTCTTGCTCTCTCTGCTTGTTCAAGGGCTGTTCTCAATTCCTCTGTTTCTCCCTGGAGCATGTTGCATCGTCTTTCTACCATGCTATATGATTCACGTG…	4.868e-55	P24733	RecName: Full=Myosin heavy chain, striated muscle
LYa_b1_contig_393336 (1..295) consensus	116.582	5.65688e-12	ATAGCCAGGAGAAGTTTGTTCTTCTGTAAATTGACCATTTTCTGGATCTTGACACTTAACCGCCGCACAAACCAGAGTACTTCCGCTCCATGTTCCGTCAGGTTGACATGTACGTTCACGGTTACCAGATTGTACTTCATATCCAGGATTACAAGAGTAAGTTATAGTATCCATGTAATTGTAGCTTCCGTCGGTAGGTCCTGTTGCGAACGGCACCTTTCCCGAAACTGTACAAAGAATTCTATCACAGATTTTTCCTTCATATCCTGCAGCACAATTACAAGTGTAGAGGTCA	2.694e-09	Q5E9P5	RecName: Full=Inactive serine protease PAMR1; AltName: Full=Peptidase domain-containing protein associated with muscle regeneration 1; AltName: Full=Regeneration-associated muscle protease homolog; Flags: Precursor
LYa_b1_contig_372819 (4..1548) consensus	116.264	0.00113729	GCTAAGATAGAACACCCATTAACTATATAATTCAAATATACGTACACCTCAAACCCATGATCACTATATTCTAAATCAATACAGCATCTGCCATTAATCGGCTCCAAAAAGATAGGCTCAAAAACACTTATAAGTGCCGAAAATATACAAAAACTACAGATAAATATCAAGATAGAACATACTGCACTGCTTTTGTTACTTATATAATATTTACTCCTAATTGGAAATAGAAGAGCTGCAGTTTTCTGTAAACTTAGAAGTGTTGTCAAAAGAATAGACACAAAATGAAAGCCAAAAGCTAAGTTAGGAAAAAGCATGTTCATTAAACATTCTGAAATGTCAAATAGATACCACCTTGGTACTGTTGTGCTGTAATCAACGTGGTGACCATACTTTGTA…	2.88649	B9KFP1	RecName: Full=Orotidine 5'-phosphate decarboxylase; AltName: Full=OMP decarboxylase; Short=OMPDCase; Short=OMPdecase
LYa_b1_contig_200235 (1..706) consensus	115.429	5.47971e-22	GCAATTTTGGCTTTTAAGTCACCGAAACTTCCGAAAATTCCAGCCTTCTCTTTTTCTAGTCTTGCTAAAGCAGCAGAATCACTCTCCATTTTTACTCTCAAAGTAGAGATGCTGTCATTGTGTTTCCTCTCAGTCTCAGCCTGGTGCTTCCTCATATCTTCCTCTGCTGCTAGTCTAACTTGTCTCAGTAACTGTGGTATATCTGTGTCAGATTTGTTCTGCTCTCGGATTTTAGACTCCAGACTCACTATAGTAGTGGTTGATGTGTCTAACCGTTGTTTTAAATCACTCAACTGCTGTCTTAGAATGTTGTTGTCAAATTCGGCTTTCTTGGCATAGGCAGCAAATTTTTCCTCAATATCTTTTCTAATTTGCTGTTCTTTCTCCCATCTTCCTTTG…	0.0546801	P11679	RecName: Full=Keratin, type II cytoskeletal 8; AltName: Full=Cytokeratin endo A; AltName: Full=Cytokeratin-8; Short=CK-8; AltName: Full=Keratin-8; Short=K8; AltName: Full=Type-II keratin Kb8
LYa_b1_contig_338413 (5..476) consensus	115.418	8.95725e-22	ATAAATATAAATATATATGATAATATAACATGCGCTATCTAGGGTCTAACATAATAGTCTTATCGCCATTGAAACAAAAAATGGTCGTTATTTAAAGAACAAATAGCATATATCTAGCTGTCATATATTCATATTGATTAAAAGTGTAAAACATACTTTGTCACCAATTATTGTCAAAACCTTTGGATGATGGTATACAATGAATTACTGCAAGCCAGTTTTATTTGTCGTATCTTTTGATTTATGCCTAGCCCTTCCAAGCCTACTCTGTGGCAATTTAATTTCGCGATTTTTCAAATTTACTTGATGTAGGTTGATTAAAATTATCAAAGTTTTATATACCTCGAGTTTTTGAGACGCTTAATATTATCGTTTTTTTTTCGTTTCGGGAAAGTAGCG…	0	not available	not available
LYa_b1_contig_163856 (1..1271) consensus	115.01	0.00499168	GGAACGAATTTTACCTAGGATTTTTAACAAGTCACAGCCAGAACGGAAAACTAGATTTGTACATAGTGTCAACAACTGACGGATCTTGTCAAATTTTCATCCCATTTTTAAGCATTAATACGTCATTCGCAGTATCAATTACGAGCATAAACTCATACGAAATTAGTCCTACTGTGTTTATGAATCAACTTGGTACACAGAGAAAAGCTATCCATGTAAAATGTGATATACCCGTGTCTATCTATGGCCTAACCTTTACTGGTAACGAGGTTGATGGATTTCTTGCTCTTCCTTCCAAATCGTTAGGAAACAAATACATAGTATCATCATTTACACCGTGGAAACCCGGTAAGCCTTTATCAAACAGTAATTTTGGAATTATTGGAATTGATCAATCAA…	9.044e-19	Q9Y6R7	RecName: Full=IgGFc-binding protein; AltName: Full=Fcgamma-binding protein antigen; Short=FcgammaBP; Flags: Precursor
LYa_b1_contig_95062 (1..686) consensus	114.899	1.43629e-43	TTTTTTTTTTTTTTTTTATGATCGATAAAATCATTTATTTAACGTTTCAAAGTCTCAAAAAGGAGCTCCAATATTAAATCTGTGATGATTGCATATTGTTTTATTATATTCTTCGACCATAGTTTCTACAGCAGATGCTTGCTGCTCTTTGTTACAATGATGGAACATCGAAGCACAGTTTTTCAGACGGTCCACAAACACACAGGTATTTTGATCATACCCTACAAAGGAATTCTGGACACATGTTACGAATGGTGACCGGAAATTGTTGTAGCATGGTATTAAATCTAGAAAGTCGTTTTTATACTCCACACAAACAGCTCTTGTCATTTCCTTCATCATATCAGTTGCGAAAGTCATCTCTTTACACGTGTTTGCCTCTTTACAAAGGGCGTTACT…	3.5897	P87229	RecName: Full=Uncharacterized protein C4G3.03
LYa_b1_contig_141935 (1425..5983) consensus	111.831	6.54034e-12	CGTCCTACAGGGATCTATTTCACAGTCTGCTCTTGATGGTTGTGTGCATGCTAGCTTGCTCTGACTCCAGAACAGACCAAATGAACACTCTTTCTCTGTGGCTCTTAGTTTGTGTCCTTGTTTATAACAAACAATAAATCGGTTGCAGTTGGAAGGTTCTCTCAAATAACAGAAATCACTTACGTATGTACAGTTGTCACAGGTTTCAGAAGCATTTGAGAGTTCTCTTGTGTAAGATGGGTTTATTTCTGGTGAAGAAGTTCCCATTATGGAGACTGTGGATTTCGTATCAGACTCCGTAGATGCTGAGGTTTTTGTCAAATGTATGGAGGTTGTTTCCTTCGATTTAAATTGCGTTGGAGAAATATACTTGTTTTCCGGAAGTGGTTTAATGGTCGT…	1.719e-07	H2A0N4	RecName: Full=Protein PIF; Contains: RecName: Full=Protein Pif97; Contains: RecName: Full=Protein Pif80; AltName: Full=Aragonite-binding protein; Flags: Precursor
LYa_b1_contig_222560 (1..681) consensus	111.174	6.90709e-12	TGTTATTAAAACTTTGTCCGTTGTTATTAAAACTTTGTCCGTTGTTATTAACACTTTGTACGTTCATAGACACACCGTTCCCACTGTTTGAACTTTTAGCTTGTAATGCTGATAGTCTCTGCATTAATTTTTGAAGAATGAGTCGTTTTTGTTCATCTATTTTAGAAAGAGATGGCACACTTCCAGCCTGTTGTTTATTAACAGTTTTTAAATTGGATTGTGTAGGCTCTGGATGTATTAATTGAACAAGAGGTTTTGGTTTCTCTGTCGGTAATGTTAGAGTCCTCACATGGGATTTTTCTGGTGTCTTTGTTAGGGTTGTCGGATATGATTCCGCTACAAACGAATTTCTGACAGTTCTTGGGTTCACACTTTTTAGTGCATTTCTTTCTCTTAAGA…	4.6292	Q18CI5	RecName: Full=DNA-directed RNA polymerase subunit alpha; Short=RNAP subunit alpha; AltName: Full=RNA polymerase subunit alpha; AltName: Full=Transcriptase subunit alpha
LYa_b1_contig_198190 (17..807) consensus	110.932	7.46786e-11	TTTTTTTGTGACTCAAATTTTTAATAGAAAAACAGACATACCAAGACTGCATGAGAGCAGCATGCACATTCTCAAGTAAATTCTCTTTCTGGTATTTCCTTAAGTATCTGAATATAATTTTGTATAGTATTGTTTATTTATGTTATTATTTATAGTGTAAAAACGTATGACACATACATAAGTCAAATAATATCTTTGTTGACTAATGACTCCATGATACCGAAGCACCAAATGGGGATCCCTTACATTTAATTTTCGGTGTTGCTATAGTATTTCCCCATCCCAGTGTTCTACAGAATGATCCACTTCCACATCCAATACTTTGAAAAGTGTTACCAACAGGCGAATATCCCTGGCAACAAACCTGGGTACCTGCATTACCATTAACATTCACACAAT…	1.17101	Q9SD70	RecName: Full=F-box protein At3g47030
LYa_b1_contig_343777 (1..1049) consensus	110.792	0.000110666	ATGACAATTGTACATCTACAATAAACATACCTTTAATCACACATTTAAATGCGCCACTAAAAGCGGAGTTGGATATTTCAATTCTAACAGAGCAACTGAAGGAACTGATTAGTCACGAAGTGAAACAGGCTGTTTCAACAGTAATGAAGGATATTGTTGAGAACATTGTAGATAAGAGAGCTCGATCTGCCATGGAAAACTTACAAACGTTTAACAATCTGACGATATCAACTTTCTTACAGGAAATGGAAGTTACAATGGAAAAGAATTATGCAATACTGATGTCAAAGCAGAACATTTCAGCCAATGGCATTCACTATTTGACTACAATAGATGATAAACTAGAAGTAAAGATTGACCGAACGAAGGAAAATCAGACGATCACAGAATCAAGAATGT…	0.819607	P50196	RecName: Full=Modification methylase Eco47II; Short=M.Eco47II; AltName: Full=Cytosine-specific methyltransferase Eco47II
LYa_b1_contig_230365 (1..1468) consensus	110.005	5.72976e-26	TGTTGGCAATATGACCAGATACCTAACATATCATGAACGAGGGATGGGATAGAAGATGAATGATTGAATAGTTGGATGTCCTTTTCTTATTTGGACAATCTCCCAAGCGATTATCTAATGGCGTCTTGATAGTAAACAGATGGTCATTTCAATTAGGTGTTGTATGAATGTTCTCTAGTTTCCTTGATCATTAAGTGTAGTGATGAGTGAATGATATACTATCCATCAAGTTTAACATCAATATCGACAAACAAGTCAAACAATTAATGCACCAATATTTATCAACACATTCCTGAATTCTTCAAGAAGTCAAGGTTATCTCAGATTTCTATGAATAATTAGTCGTCAAATATTACGTCAAACCCTTGAAAGAGTCAGATTTTCAAAAGTGTCGACTAC…	7.726e-36	Q86V88	RecName: Full=Magnesium-dependent phosphatase 1; Short=MDP-1
LYa_b1_contig_90437 (1594..1887) consensus	109.873	9.54252e-05	TACCGGAACAACATGTTTGGTGCAAAGGACTGTAACCCGAGTCTCCACAACACTGTAGTCCACTGTGTGGATACAGTTTACCGGAACAACATGTTTCATGTAAAGGGCTATAACTCTCGCCACCACAACTTTTACACTCTAACCCTGCTATTGAATACAGTTTACCGGAACAACATGTTTGGTGCAAAGGACTGTAACTCGAGTCTCCACAACACTGTAGTCCACTGTGTGGATACAGTTTACCGGAACAACATGTTTCATATAAAGGGCTATAACTCTCGCCACCACAACTGT	1.392e-09	D9IQ16	RecName: Full=Galaxin; Flags: Precursor [Acropora millepora]
LYa_b1_contig_135397 (1..1247) consensus	109.807	8.35622e-10	AAAAAACGGTCTTTAAACTGCATTCCTCGGAAAGCTGATACTCCCATGTACAAAAATACACCATATAAAACAGGCATAGGAACAAGCTGTAACATTTTAGTCATAAAGACAGAACACCCGTTCAGGATCGCGATAACCAGAGGAGTAAGTCGCTGTTCCCTGCATCCAAGGAAGACTGGCTTCTCACCGGGTGCAGTACATTTAGATTCCATTTTGAGACTGTTTACATGTGACATTGATCGCACAGTGGCAGCAACATACCAAGGAAGACCAAAAAAAGAACACACCACAATACATATCGTTGCTACTGTTAAATCTAAATGGTAGCCACAACCTTTCTTTAGCTTATTTTCCTTTCTGTTTATGATAACAGCGGTGATTTGTTGATCCATAAAAATC…	5.848e-124	O13134	RecName: Full=Electrogenic sodium bicarbonate cotransporter 1; Short=Sodium bicarbonate cotransporter; AltName: Full=Na(+)/HCO3(-) cotransporter; AltName: Full=Solute carrier family 4 member 4
LYa_b1_contig_233710 (43..1389) consensus	109.658	1.27236e-11	CCTTCAGATATTTCACAATAAATTATGCTTAAATATATAAAACACGACATTCTGGATTTAAATTCGTAATTACTAAATACTTAATCACAATAATATCAAACGCCATGTTTTTACCAACATTGTCTCAGCACTCGGAAAAGTCTGTCCTCAAATATTCACACTTCGAATCTGAGCAAATAGTATAGTTTTCTTGTAGAACATATTCAGTTTTACCCTGAGTTATAACACAAGCGAGGATTTATGCATATCAACTTGAAAAACTAGCTTCATCTGAACTGGGACTTGCAACAATTCTTCTTTCAGAGTCATTTTCCGGTTTTGACCTATCTGGTCCAGTTAATTTTGGTATATTATTTTCCTTCTTCCATTTCATTCTCCTATTTTGAAACCAAATTTTAA…	7.266e-36	P18864	RecName: Full=Homeobox protein Hox-B7; AltName: Full=Homeobox protein R1B
LYa_b1_contig_140956 (14..872) consensus	109.182	2.99079e-17	TAGCACTCCTTTTGGTTCCCCACGGATAAAAAGCAGAAAACAAAAACAGTCCAGTAATTGGCCCACTGATAGCTGATGTAAAACTAGTGCTTATCTGAGAAATGATTCCTTTGACATTCTTCAAAAAGTATGTAAGACCAACACCAAGTGCTCCAAAGAAAACCACTGAAATCTTGGCAATGATTGTAGCTTTGTGATCAGATATATTTCTAAAAATTTGTCGTATAATGTCTTCTTCTGCCATTGCAGCACTACTGTTCAATAACGATGACAAGGTACTCAAAGATGCACTGAAAACTGCTGCCATAAATAATCCAGCCATTCCAGGCGTGTTTCTGAAGATATGAAATACCATGTACGGCATAATCTGATCTGCTTTCTTAATGTCCCCAGAGGCAA…	3.603e-47	Q92911	RecName: Full=Sodium/iodide cotransporter; Short=Na(+)/I(-) cotransporter; AltName: Full=Sodium-iodide symporter; Short=Na(+)/I(-) symporter; AltName: Full=Solute carrier family 5 member 5
LYa_b1_contig_399663 (1..1183) consensus	109.172	0.000116696	TCAAATGGAGATAGTAACGGGAAAATGAAAGTTTCGACCAAAAAACCACCTGCAGCCAACGATGATGATGCAAGAACTAGAAAACAGGTCATCATGATGTTGATCGTGGTAGTGTTTCTCTTTGCTGTTTGCTGGGGTCCAATACTGATTAATAATGTACTTGTAGCTTTTGGTATCCTCAGTGACATTCACGACAAGGCATACTTGAAGCATATGAGGACTGCGTTCTCATTAATGTCGTATGCAAACAGTTGTATAAATCCAATTGTTTATGGGTTTATGTCGAAAAACTTCAGAGACACCTTCAAACATGCAATAAATAACTGTCTTAAGAGAGGATCCTCTATGGCAAGGCTTCCATATGTTACAGATATCACTAGAGGGTCCATTCTAAAGTCC…	2.887e-13	P56719	RecName: Full=Orexin receptor type 2; Short=Ox-2-R; Short=Ox2-R; Short=Ox2R; AltName: Full=Hypocretin receptor type 2
LYa_b1_contig_160628 (41..1512) consensus	109.117	1.709e-18	CGATGCTGTAGCAAATATAAATCTGTAAATATATGAGTTTTACACAGGAATGAAGCGTACAATTTGAAATGTCAAAGTCAACAATATGCAGGAAAGCAAAATTCATTATGGTTCCTACAACGTTAATTCATTAGCTTATTGATTCTATCTGTGATGCAATAGTTGATTCTAATGTTGTTGATCCTATCTGACACGCTATAATTGATTCTAATGTAGTAAACCCATACTGTTGTGGACATCTGGTTGATTTCATATCTTTGCCTTTCAATTCACCGTTGATAATATATTCTTTCCCCATTTTTTGTTGGCACCATTCAATGAGCATATTAATATTTGTCGTCTTAACTTCTACAATATCAGCAAGTGCGCGTATTACTATTGTACCCATTGGTATGTCTT…	6.426e-146	Q9BHM6	RecName: Full=Octopine dehydrogenase; Short=OcDH
LYa_b1_contig_451925 (1..344) consensus	108.796	4.37281e-07	ACGTTTCTTTCTCAAACCATCTTCTAGATCGACATTGACTGATTTGACAGACGGTGCTGCTTCCCGTTTCTTTCTCAAACCATCTTCTAGATCGACATTGACTGATTTGACAGACGGTGCTGCTTCACGTTTCTTTCTCAAACCATCTTCTAGATCGACATTGACGGATTTAACAGACGGTGCTGCTTCACGTTTCTTTCTCAAACCATCTTCTAGATCGACATTGACGGATTTGACAGACGGTGCTGCTTCACGTTTCTTTCTCAAACCATCTTCTAAATCGACATTGACTGATTTGACAGACGGTGCTGCTTCACGTTTCTTTCTCAAACCATCTTCTAGAT	2.45607	Q9P225	RecName: Full=Dynein heavy chain 2, axonemal; AltName: Full=Axonemal beta dynein heavy chain 2; AltName: Full=Ciliary dynein heavy chain 2; AltName: Full=Dynein heavy chain domain-containing protein 3
LYa_b1_contig_314360 (45..373) consensus	108.739	0.00043134	GTCTCCTACTACTGACTGAGAAACGATAATTGAACCAGATGATCCAACTGATCCTCCTCGTCTAGAAGAAATTGTGTCCAATGCATCCATGCCACTACGTCTAGATGTAATTGTGTCCAATGCGTTAATGCCACTTCGTCTAGCTGAGATAGCGTCAAGAATATCAGAACCTGTGTGACCAGACATTGAACCACTGCTACCAATAGTTTCCAAATGACCATTGTTAGATAGACCCACACGTCCGGTTAAAGACTGACCTGAACCAATTAGGCTACTAGATGATAATTGAACGCAATAGCTGTTGCATCCTTCGTGGATACATTTATGTC	0.590743	P38631	RecName: Full=1,3-beta-glucan synthase component FKS1; AltName: Full=1,3-beta-D-glucan-UDP glucosyltransferase; AltName: Full=Calcineurin dependent protein 1; AltName: Full=Calcofluor white hypersensitivity protein 53; AltName: Full=Echinocandin target gene protein 1; AltName: Full=FK506 sensitivity protein 1; AltName: Full=Glucan synthase of cerevisiae protein 1; AltName: Full=Papulacandin B res…
LYa_b1_contig_108387 (240..1488) consensus	108.46	3.30285e-39	ATTCATTTTACAAAATACTTGCTTAAACTTCTTCAAATAACGTTTTCCGTTTAATGTTTACAGAAAAGGATCAGTAACAGTAACTATGAATGCATTTCTAAAGGTATAACCAGGTATTGAGGGGAAACTTTTTGTTCATTGTTTAGCATATGCAATTTACGTTGGATAGTTTTGGTTATCTTTGTGGTTCGTAATCTGGTGCTTACACGAAAAAAAACATATAAATAGAAAAAATTACCTTCATTAGGACTGGGCAGATAGTTTACAATGAGTAATTGTATCACACATTTTGGTCGTTTCAAAGAAAAATAGAAAATATAAATTAGGAAGGGAGAGTTGTAACTTGAACAAAGTAACACAGTCACTTCCATGTGATGAATTTGCGGAAGATACAACTTT…	7.952e-21	P82174	RecName: Full=Lysozyme; AltName: Full=1,4-beta-N-acetylmuramidase
LYa_b1_contig_140 (1..1631) consensus	108.181	6.70714e-45	AAACAAAATAATGAATAACAGACAGCTAAATATTTTAGTGTTGGTCCTTGTGTGATATTGATGATGGATGTCATTGTGGACCACAGTTTAACAAAGAGCACTACGGGGAAACCCCATAGAAAACTTTTTTGTCGACCACTGATCTGTGTCCACACTTGTATTAAGGCAGTAATACAAGTAAATGACAAGGTTTTATTTCAGTTTCACCAAAACAAATAATTGTAACAAATCTGTTTCAAAAATAAACATATTTATTTTGTATGTTATAATGAATGTTATGAAGCTACGTTTGTCCGAAAACTATTGAAAATGGAATTATTTTAGAAGTTCGTTCAGAAAAGAGCAATTAAACGTAAATGAGCCTACAGGAGAACAGAATCATCATTTGAAAATAAGATC…	5.99536	Q923X1	RecName: Full=Adhesion G protein-coupled receptor L4; AltName: Full=EGF, latrophilin seven transmembrane domain-containing protein 1; Flags: Precursor
LYa_b1_contig_456122 (1..273) consensus	107.909	9.98105e-26	ACAACTGGAACAATTGCCACCACAACCTCGCCAGTGACCATCACCGAAGGTACAACGACGTCTCAGACTACTGGGACAACTGTATCAAGCACCGAAGGTACAACTGTCTCACAGACTACTGAAACAACAGCTGAGACAACCACTGGCACAATTGCAACTACCATCTCGCCGGTGACAAGCACTGAAGGTACAACTGTTTCTCAAACTACTGGTACTACAGCTGAGACAACAACTGGAACAATTGCCACCACAACCTCGCCAGTGACCATCACC	0.532026	P98198	RecName: Full=Phospholipid-transporting ATPase ID; AltName: Full=ATPase class I type 8B member 2; AltName: Full=P4-ATPase flippase complex alpha subunit ATP8B2
LYa_b1_contig_139412 (1..996) consensus	107.655	6.93346e-06	TAACGTTATGGAAAGGCATGCGAAATTAGTTAATAAATATTTCACATCGGTTTGCTAAGCCCCATATCGAAAAATATATACATTTAATTCTACGTTAAATATCATACTGTAAACTTATAAGTTATTTGTATGATCAATATATTTTGATTGTGACGTTGTGTATTGGATTATGTAAACAAAGATTTAATAATTAGTGTTCTAAATTCAAGAACCATTTTTGTCTTTTTTCTTTTTCGTTTTCTTCTTTTTCTTGTCTTTCCTCTTTCTGCTACGACCCCGTCTTCCCTGCCTACATTTCGCAGAAATGGTTTTGCCTGGACAACATGAATAACAATTGTCTCTTTTCGCGCATTTGATCTTGCCCTTAACACAATTTCTACAAAGCTTATCGATTCTATT…	2.95624	Q62921	RecName: Full=RanBP-type and C3HC4-type zinc finger-containing protein 1; AltName: Full=Heme-oxidized IRP2 ubiquitin ligase 1 homolog; Short=HOIL-1; AltName: Full=Protein kinase C-binding protein beta-15; AltName: Full=RBCC protein interacting with PKC; AltName: Full=RING-type E3 ubiquitin transferase HOIL-1; AltName: Full=Ubiquitin-conjugating enzyme 7-interacting protein 3
LYa_b1_contig_8198 (1..2983) consensus	107.195	4.29328e-21	ATGTACACCATAAATAAAGAAAAGAACAATTGCAATTGCACAGAAACATTAACATTAACATAATGCAATTAAGATAACCCAATCTAACTGACTTTGGACCTGTCCTCGAACTAAATATTTAAATTTGAAGTCGAATATTTTGATTGAGGTGCACCGTTGAGGTATCCAAAGTTCCATCTATCTTTTGGTACTGAATGATGTGTTCAGGTTTTTTGACGGAACCATTTTTCTGTTTTGTTTTATCAGATAAAAAGAACGATACATCGATCCCTTGTTCTATCAGATGTAGAGGTATCCTGTTTGGCTTTTGTTCCAAAACGGCAACCTGGAGACAATCTGAAATCTTTGAGGTCTTCCGCGACATTTGAGTTCTGCTTTCATCCCCGTACAGAAAGTATT…	1.517e-17	O27188	RecName: Full=Probable L-tyrosine/L-aspartate decarboxylase; Short=TDC/ADC
LYa_b1_contig_264032 (1..1463) consensus	106.317	0.000162369	CATTATATCCAGGATTTTTCAACCTTTACTGAGAGGAATAATTTGACATTTGTTTGTTAAAAGATTTTTATATCTGTTGTCAAACGAAGTGCTGAAAGGGATAGAGTGTTTCCTCGATTTGTCCGCCTCAAAAATCTGTGGAAGTATAATGTTGCATGTATAAGTCATAGTTGATGAGATTTTGTTCATAGATGCGCCTTGAATAACCAAGGGGTCCTGAAAAAAAAAATAATGTAATCTTGACCTACATTTCATATATGAGTAACTGATAAGAGTTTGCCTTAGAGTCTTTATCTGAGATACAACTCGTGGAGAAATAATATTTGGCAGTAGATGCGTCTTTAATAGACAGGAGGGTTTTAAAAATATGACATCTGGACATAAAATTAATGGATGAAT…	0	not available	not available
LYa_b1_contig_148615 (167..2305) consensus	105.886	1.07325e-36	GTTTAATATTACCGACTTGATTTGTTGACTTTCTGGGATATATAATATAAATGCTAACTTTAAATATTTGAATTGTAAAGAGTTAATCAACTTTCTTCTTGTTTATTTAGAAAGACGATCGCATTATAATTTTTTAAATTCTTTTTTGGAATAGACAGACATCAATATATAGGCACGTATTTGGTAGAATTCACAAATTGCACTAATCAGACACTTTCCATAATATTATTAAATAAAACTCCCTAAAAAGTCTACTATTATATACACATACCAAATCATTCGGAGTATTTGACAACATATTTTCTGGCCCCTTTCTTTTTTGACACCGTTAATATAACGTTCTTATGAATATAAGAAAATGCATAATAAATGTATATGGTATACATCACCGTGTATTGA…	7.843e-100	Q17237	RecName: Full=Silk gland factor 3; Short=SGF-3; AltName: Full=POU domain protein M1
LYa_b1_contig_230555 (103..3634) consensus	105.697	4.39443e-07	CTGTAATGTAAAATGTGATTCAGTCATTTCCCATATTAAAAATCGAATTACAAAAAATATGGCATTTTTTCACAATGTCGATTTTGGCCAACTGGTGATAACTTAAACATTTGATACTTTTCAGGTGACGTATCGTCTGAATATTCAAGAGAAGATGTTTGAATTTCCATATGTGATAGACAATCACTTTGTAATTGATCACAATCGCGTAGGTTACTTGAAGTGCTTTGCCTGTGTTCTTTGATATTACCAAATTGATGAGACATACCACGCCGATGCATATTATCAAGAAATAAAGTCTGGTTTTCGAAAGATGACAATGTCGGCGAACTTGGCTGGCAATATTTTTGGCCAGTTATTACTCGTTGTCTTCTCAATTGATTCTGATAAGGATTATTT…	0.623062	Q3U288	RecName: Full=Zinc finger protein 710
LYa_b1_contig_92511 (260..1890) consensus	105.066	1.40071e-09	GTCGAATAAAAAATGACCCCAATTTTTGACATATACATCATAAATAATATTAAAATCTGTGTAATACATGAGAACGAATTGGATTTTCAGCGATCTAAATATAATAGTTACACTTCTACGCAAAGTAGAAATACAACTACATAATGAGCATTATAAATATTAACCAGTAAATGCCGGGTGAAACAAGCTTTGTAGATATGATCTCCCCTTGCCTCTGAATCTCCCTATCCCCCGATCCTTTCTGGTGAAAGTCGATTGATTTTGGTCTACAACAACTATGCTTTCTTCATTATTTTTTGTATTTTGTCCGTTTGGTAAACTTGCTGGAATATTTACAGATGAATTAGGATTCGAGTTTTTACCAAATCCTTGTCTTGAATTGACAGGTTCATTTGTTTG…	0	not available	not available
LYa_b1_contig_308678 (624..1043) consensus	104.545	5.74295e-07	ATGTCCAGAGTTAGGGGCCCACCATTCTTTAAATGCGTCATGCTGATATGGATTCGAAGCAAATCGATTGGGTTGAGTCGGAAATTTTCGTCATTTTTTAAGATAAGATGCGTCATACACTTCATCTGTTCCAGAGTCCCCATGGTTAAGGCATTGTCATTATTTTCGTACGAATAGCAATCTTTTAAAACAATATTAATGAACTCATCCCGAAGGTGTACAGCCGCCAACAAGGGCAAAAAGGTCAAAATACAGAATTTATCCAACAGCATCTTTTTCGTTGAAGGTTACTTTCTTATCTCACAAGAATAAAATTTGTCTTGTTTATATTACTGATAGCTGCAGGATGTGGGACTATGCTACCAGAATCATTTAATAACACCACATGATGCTTTTAGC…	5.35253	O55127	RecName: Full=Cytochrome P450 26A1; AltName: Full=Cytochrome P450RAI; AltName: Full=Retinoic acid 4-hydroxylase; AltName: Full=Retinoic acid-metabolizing cytochrome
LYa_b1_contig_34900 (1..1407) consensus	104.284	8.72721e-20	ATGAAAATGAATTTGAGCTGCACTATCAGATGTTTGGCTAATTCTAACTCAACACACATGCATGTATATGTATAAAATCGGTAATACATCGTCTACAACAGTGTATATATATTAGTGGATTAATGTAAACTAATAAAGTCACAGCGTCTTTTTGTAAACTGTTTCTACATTGTTACCACGGATCTGAGACTCTTTCCGTCTCTCTGAAGGTCAAAAGCCTCATTTATCCCATCCAGAGGCATAGTGTGGGTAATAAACTCATCAATTAAGATTTCCCCTCTCATGTATTTGTTGACAAGCTCAGGAACTTGCTTTGCACGTCTGTGATCTCCATACAGTGCGCCAGTAATAGTCTTTCCATATAACAGTTCAAAAGGTGGTACTTTAATAGTATCTCCA…	6.265e-137	Q3ZC42	RecName: Full=Alcohol dehydrogenase class-3; AltName: Full=Alcohol dehydrogenase 5; AltName: Full=Alcohol dehydrogenase class-III; AltName: Full=Glutathione-dependent formaldehyde dehydrogenase; Short=FALDH; Short=FDH; Short=GSH-FDH; AltName: Full=S-(hydroxymethyl)glutathione dehydrogenase
LYa_b1_contig_350694 (546..1811) consensus	103.842	4.25349e-09	CACACTTAGTGATTGTCATATTTTAATATCTAGTTCCACATTTGATCATATCAGCTGCTTTTTCTGCAATCATCAAGGTTGGTGAATAAGTATTACCGGATATAACATTGCGCATGACAGATGCATCGACTACCCTCAGATTTTTTATACCATATACCCTTAATGTAGGGTCTACAACTGCAGTTGGATCTCTTCTTGAACCCATTCTACACGTACTTGTGGGATGAAGTCCCGAGACCACAAAATGTTGAATAATGCATCTCCAGTAGTCGTCCGTATTAAATTCTCTTTCCCCACAGTGACCTTCCATATCATATCTGATTAGTTTTACACCAAGGCTCTTCCATGACGAAGTCTTTTCAAGTTTCTGTGTCCAACGAATCATTTTTAACAACATTT…	1.798e-68	P18173	RecName: Full=Glucose dehydrogenase [FAD, quinone]; Contains: RecName: Full=Glucose dehydrogenase [FAD, quinone] short protein; Flags: Precursor
LYa_b1_contig_347108 (43..1431) consensus	103.33	1.83219e-06	AACGTAATAAACTTTTAAATACAAGTAAACAAAAAAATAAATGGATAGACAAATATAACATACTAACAAGTTCAACAAGTATATACTATTTCAATAAGTACAATAATATTGCTGAACAACTTTGGCATAACTAATTGCACAATTCCTGTTTATTTAAGCTTCTATGAACTAAATGGTCTATACAGTAACTCTATTGCATTTTCTTTAATATGTCCTTTGATATTTTGATGGCCATACCATCTATGTTAGAGATTTCAAACAGTCCAGAAAGCTGAAATCTTCTCTTGATTTTGTTCGTTTGGTACGTTACAAAGGACTTTTTAAATGCCAATTTCCCGTTGACTATAATAATACTACTAGTTTCATATTCCACCTTTGTCACTACAGGTGCATCAGAAA…	0.00985	E1BUG7	RecName: Full=Protein SPT2 homolog
LYa_b1_contig_442901 (19..666) consensus	103.046	6.67727e-09	CAACGACTGATCGAAAGATGTTATCTTACATAAGTATATGCCTTTTTGTCTCGGTTACATTAACCGCTGTCAACGGAGCTATGGATCCTGAAGCACGAATCACATCTGTGGACAGAACACACGCTATGGCTGCCCAACGAACTGTAACAAAAGTTTTGTGGGTTCACAATGGAGGACCATGGGGAACATGGAGTCGTCCTGAATTTTGTGCAAAGGGATATTTTGCAAGTGGCTTCTCCTTAAAGATTGAAGGAAGACAAGGAAAAGGAGATGACACTGCACTGAATGCTATACGCTTAAAGTGCCGAAAGGGACATAACTCTCCTAATACTGGTGGAACTATTTGGGCGCATGAAGGACAATGGGGTCAATGGTCGAGAACAATGGACTGTCCTTCTG…	7.685e-45	Q7Z5L0	RecName: Full=Vitelline membrane outer layer protein 1 homolog; Flags: Precursor
LYa_b1_contig_231368 (13..400) consensus	102.868	4.21629e-11	TTTCTTCTACTCTAACACCATTTTTATTAAAAGATTATTTTTTAAAATTCTAACCGAAACAATTATAATCCATCAGTGTAACACATCTCACATAAAGGAAATATATTGGTGATATACATTGTGTGATATATTTCTTCCATTCTTCCACATGTTCAAACAATACGAGCTCTACGTCTCTTATTTGAATCCAGCACTGGCGTGTGCGTAAGCCCATGCTTGGACTGGTGGTGGTGGAGGTAGTGGTATTCCACAACACTGACCATCATCGTACTTCTCACAACCTTGACATGGAACATCTCGGCGGTCAGTAATGGGGCAATTCATTGGTCGGTTACAACCCATAGGTGGTGGCTTCAAACATTTTGCAAATTTCAGTGATACTCCTTTA	2.24099	A1R4Z8	RecName: Full=1-deoxy-D-xylulose 5-phosphate reductoisomerase; Short=DXP reductoisomerase; AltName: Full=1-deoxyxylulose-5-phosphate reductoisomerase; AltName: Full=2-C-methyl-D-erythritol 4-phosphate synthase
LYa_b1_contig_276924 (1..329) consensus	102.36	1.16999e-08	TCTCCTCTTTCAAAACAACAGATTCCTATTCCATCATCTGATCCAGTCATGGACTGGCAACCGAACCATCTTGGCCATGGACAACCTCTCCATTTTCCATCACATAAGAAGGGTCTTCGAGTATATGGATTTCTTAGATAAAATCCACTTTTGCACAGTGATGAATATGGGTCATACCACCGTCTTCCCCAATACTGGGAAGTTACAGTTGATGAGAGCAAAACAAGGCATAGCAGCAACAAGATGGCCTTCATTTTGTTCAATCAATTATGCTGCTAGCCGGACTACTTTTCATCAGGTAACAAAGAAACTGTTAAAGTATGCAGACC	0.396441	A8XW52	RecName: Full=UPF0518 protein CBG19667
LYa_b1_contig_255275 (635..1173) consensus	102.288	4.16619e-09	CTGTCAATTCAGGAGACACCAATTCCAGTTTTGATTTGGGAGAGCTTCCAGTTAAAGAGATACTTTCTACATTTCCGACTTTGACGGTTCCAACAGTACTGCTTCCTATACTGGATTCACATCTGATAGTAAATAATCTGTCACTGTCGGATGTCAAACCTTCACTTGCAAAAGCTTTTATTTTTATGGCATACATATTGTCAGTAAACAAGATTCCGCATGGCGATGACGGACTGATTTGCTCATGTGATGTCTTATTAACTGTTATGCGCATGTGGTAAACATCACTGGAAGCATCATATTCAGGACTGCAATCCGGAAGTAATGTGTTGTCTGTTGCTTTTTGTGCATACACGTAATTTATAGGTTCTCCTGCTCGATCAAGTTGGAAATCAATAT…	0	not available	not available
LYa_b1_contig_62311 (23..341) consensus	102.01	0.000200498	TAGCCGATCATAAATCTATAAAGTCGATAAAATATGAAATGCGGTTAAATTATGTTTTATTATGTAAACAAGTGATTGTTGTTCACAAAAACATCCAACTGATTTGCGTCCTATATATGTCTGTTTTCACTCATTTAATAGCATATGTGTCATTACTGTTATTAATTATATTTAAGGAGCTGTTGGGACACTCAGTTTACAGCTTTCCGCATTGAACCACTTGCATTTACCATATCTCTCTCTGCAGATTGCATTTGTCGAGTAGCAATGAAAAGTCGTATCTGGAATCTTGCAGTAAGCAGATTGTGTGCCAAAATCC	3.15679	A4QK08	RecName: Full=DNA-directed RNA polymerase subunit beta''; AltName: Full=PEP; AltName: Full=Plastid-encoded RNA polymerase subunit beta''; Short=RNA polymerase subunit beta''
LYa_b1_contig_96845 (767..1043) consensus	101.902	2.58467e-14	AGATTTAAAGCAAGCGGGTATGGAAAACGCCTAGACACGGACATAACTGATTCATTAGTGGTATTCCCTGTATCACAAAAAGAAGGCATGAAGGCTCTCAATGACCACTTACCTGGTCACGCTAACACCGTGGAACTGTATCAAGGAAGTGCAAAAGGCACGGAACTGTCAACTTTGGAAAAAATCAACATCAAGGCTGCACTTGTCGGAAATAAAGTCGAGATTTCAACCCCACACCGAAGAAGGCCAAAGTCCAACTACGCTGCTAATAAAATGA	4.46277	P52141	RecName: Full=Putative antitoxin YfjZ
LYa_b1_contig_96845 (1..492) consensus	101.753	1.60566e-20	TGAAAGAGACGACGGGACTGGGCCACGCAGATATAAAGCACGAAGATTACCACATAGAAAAGTTGGAAACTACTATAAGCAGTTAGTACAAAGGCGAGCGGTACGCCCAGGAACAAATCCAAGATATTATCCCTATTTAGATGTTGAGTCTATTGCATCGAATGATGACCTCGTATCTAACGGTGAGTATCGTGATGACGACGACGATTACCAAGACTACCAAAGTGTCACTGATGGCGGGGATGGTGATTATTATTATGTAAATAGAGAAAGGTCACCTTCTCCAATTGAATATATTCCCTTTGGTCCACGCAGTAGAATGAATTTTGATAGTGATGATTATAAATGTCAAGTTCCAAGTATGACCGATTATGCTGTATCACATTATCATCCGTCCAA…	0.2329	A8ESZ6	RecName: Full=Urease accessory protein UreD
LYa_b1_contig_138640 (1..395) consensus	101.111	5.69705e-11	ATTGAAAGCTCTCGTCTTTCCCGCATTCTAATAAAATTGTCGTAAATAGCCAAATTTGCTACTCCCCAGTTGTTTGCGTAAATATTACCAAGGTCTCCAACATGGCGACGCGGTGCATCACTTGGTCCTGCATGATTTTGGTTGAATGGATTAAAATGCGGTCCTGCATTACTGCAATTACGTCCGAAAGTCCCTCGTTCATGGACATGGAAGCCGTGTAATCCAGGTCTCAAACCATATATTCTCCCTGTTATTTGAACATGTTGGGTATTGTATTGTTGACGCAAGGTTAGAATTCCTTGTACTCTGTTTCGATTTGTTGGGTCATACAACTGGCAGTATGCTCTGGTATCTCTTTGCCCTTGAACCATGGATGTAGCAAGTAAAACAAACAC	4.295e-28	P00441	RecName: Full=Superoxide dismutase [Cu-Zn]; AltName: Full=Superoxide dismutase 1; Short=hSod1 >gi|38503278|sp|P60052.2|SODC_PANTR RecName: Full=Superoxide dismutase [Cu-Zn]
LYa_b1_contig_404987 (553..2039) consensus	100.76	0.00020216	AATATGTCAGGTGAGGATTCAATTCTTTTCAATATAAAATTTTACTATTTATTTACAGAAACTATTTAATACAAGTCGTCATCTAAAGACCCGTGCCTTTTTTGGTTGTTTCGAAACATCTTATTCTGCGATAAATCATTTTGAACGTGTTGATTGGTATTATTGGTCATGCTATTGGTACGGTTTGATTCTCCAGGTTTACGCAGTCCTACATAGGAACCATCTACATTTCCGTTCTGAAACCTTCGAGCATGTCGGAAATTATGATTTTCCTCCACGTTATTATTTGAATTTGATGGCTGATAAACTTCATCATAAGCTGGTTCCGGGACATGAGTATCACTGTTGCTTGACTTCCGATTGTCCTTATTGTTCTTGTGAACAGCCGTATAGACAGGT…	0.008196	D4AUF1	RecName: Full=WSC domain-containing protein ARB_07867; Flags: Precursor
LYa_b1_contig_65574 (16..690) consensus	100.704	1.11197e-41	ATGGGCTATGCAATCATCAAACTGTAGCATTATTTAGTTTTTGGACAAGTTGCAATTGATCAACTGAATCAAGTTCATTTCGTTTAGAGATGGTTTTAGATTTGAATGCATTTTCTATTCCACAGAAGATTGGCAAGTAACTCTAAGTTTGCTTTTTTTCTCTTCTTTTTTTTTCATTGGTTTTTATAATGATTTGTATGTTATGTATCAGGGGTTACCACACATTAGAATTGTAAGGAGACCTGACTTCTTCCTGTCAACTAATGTGGCAAACACAGATTTACATTTTTGTGAATTTTCAATGTAATATAATACAATGCAGCAGAAAAGTTATTACAGCTGTTTTATGTAGCCCATGAAAATTACATGTTTTACTCATGCTACTATATACAAATTATA…	0	not available	not available
LYa_b1_contig_39473 (1..1095) consensus	100.242	0.000290468	CTCTATTTGTCATACCATCTCCATTTGGCAAACCACCTCCATTGATCATACCACCTCCATTTGTCATACCACCTCCATTTGAAAAAACCCCTCCATTGGACATACCACCTACATTTTTCATACTACCTCCATTTGACAAACCCCCTCCATTTGTGAAACCATCTCCATTTGGCATACCACCGGCATTTGTCATACCACCTCCATTTGGCATACCCCCTCCATTTATCACACCACCTCCAGTTGGCATACCACCTCCATTTGTCATACCATCTCCATTTGTCATACCACCTCCAACACCTCCATTTGTCAAACCACCTCCATCTGGAAAACCATCTCCACCATCTTCTTTTGGCATACCACCTCCACCATTCCCATTTGGCAGACCACCTCCATTTGTCA…	0	not available	not available
LYa_b1_contig_180446 (1..554) consensus	100.061	8.31631e-09	CCGCTATCGCTGTCATTATCTTTATCTTTTGTCGAGAAAGCCTGTTTGTTATGGTACTTGAGAGCATCGCCTGCGGTTCCGCTGTAGTCATTAACAGTCAGTATGTAGTTGGTATACTCGTTGCCAATGTTGAAGGTAGAATACTTGGCATACGCCTTATCACCATTAAAATCCTCCAGATCTACCCTGAGTTCATAACTTCCTTGAGATGTTAAATCATGAAGTTTACCATTACCTAACCAAAATTCTGTATTGACATCACCAAAACCTTTAACATATTCTGTCCATCCACGGAAAAAATCTACTTTTCCATCTTGTCTGCGCTGAATAACCGTCCATCCTCCCCCGTCAGTCTCCATATCACAGTACACCTTAAATCCAGTGCTACCCGCTGGGACG…	1.192e-51	P19477	RecName: Full=Fibrinogen-like protein A; Short=FREP-A; Flags: Precursor
LYa_b1_contig_10829 (1..379) consensus	-100.984	0.000150346	AACAATGAAAAGAACACCCGCACCCCATTCGATCCAGTAAGCAAACATCTTGTTTTCTTTGATAATTTTTTCCTGATATGCCGACCACACTCCGGTTACACCAAATATCATTAGGCCTGCAATAAAAAATAAAACACGAGAAACAGGGTAGGCACTTGTGCAGCCAGGTTCTTTTCCTTTACACAGCTTTACTATAAGTATTATAACGCCGATAAATGTAAAGAGTGAAGCGCCCATTGCTAGACCTTGGCATGTTCTGTAATACCCCTAAATATCAGCACACCAATGTTCTCCGCATTTTAGGTTCTTCCCTCTACGGGGTTCGATCTCATGCTATTGGGATATCGAGACAACACCGCCTGCTCTGTGTCCAGCGCTG	0.814829	Q54U87	RecName: Full=Hybrid signal transduction histidine kinase A
LYa_b1_contig_33526 (33..1309) consensus	-101.554	0.000148688	TTGATGTATTTCGCAATACCTCACATTTATACCTGGATTTTGCTCTAATTCTGATATCAGGGATCTCATAAAGTCTTTAGAATTTTGCTCGCTGATTGCAATTACGCCAATGCGTGAAATTGTTTCGTTATATCCAGTAACTGGCGTGACCCTATAGAATATTTTCTTTCTACAACCATTATATTCCCCATTGTTAGTAACTGGCCTGATCTTATCGGATTTTGTCTTCCTACAATCATGTAATTTCCTATTGGCATGTTGTTCTTGAGGGTTGCAAGTTTCAATAGTAAATTGGTACATTCGTTTGGTGTCCCAATAATTTGGCCGCAGTTTGGTATTTTGTCCTCTCTCCGGTTGAATTTTTCTTTCCCTGTAAAGGTGATCATCTCTAGGTTTTGA…	8.91845	Q47UP4	RecName: Full=Ketol-acid reductoisomerase (NADP(+)); Short=KARI; AltName: Full=Acetohydroxy-acid isomeroreductase; Short=AHIR; AltName: Full=Alpha-keto-beta-hydroxylacyl reductoisomerase; AltName: Full=Ketol-acid reductoisomerase type 2; AltName: Full=Ketol-acid reductoisomerase type II
LYa_b1_contig_427762 (1..232) consensus	-101.97	2.3784e-13	TTTCTTGACCTTTTCCCCGACATTGATAGAGCGTCTTTGACTACCCCAAGCTGGTCCTGTATTGAAGCTGTTATTTTCTTGAAACCATTTTCTAATTTCTTGACAGTGTTTCCAAGGTGATTTTCCATGTCTTTAACTTTAAGAGCAATTCTAGAGTCATCGAAATCCTTCTTTGATTCGTTAGAGAGACATGGCATGGATGTGACATCCTTGCATATAACCATCAACAAAA	1.91169	P50410	RecName: Full=Serine/threonine-protein phosphatase 2A 55 kDa regulatory subunit B gamma isoform; AltName: Full=PP2A subunit B isoform B55-gamma; AltName: Full=PP2A subunit B isoform PR55-gamma; AltName: Full=PP2A subunit B isoform R2-gamma; AltName: Full=PP2A subunit B isoform gamma
LYa_b1_contig_17334 (67..396) consensus	-102.382	3.10199e-37	TCTAGGAATGTATGTCTTAATCAGTGGATAATATAATTAAGGATATAAGATAAAAAAAAAATTATGAGGAATATATATTTGTTTCACAATATAGAACAAGTAGTATGTGAATATAAAACACTGTTTATATCTTGGTTGATAGTTTGCTTGTAGTCGACAAACTGCTAGTATTTCGGTGGTGGATAGCTTCCTTGAGGTGGTGGATAGTTTGGTTGAGGCGGCGGATACGCTGGTGGTTGATTATACATTACGCCTCCTGGTTGCGGATACTGACCATACATCATTGGTGGTTGAGCTTGTTGTTGCTGCTGTTGTGTTATAACAGTTGTT	0	not available	not available
LYa_b1_contig_58162 (1..820) consensus	-102.397	0.00011674	GTACATTACTTCTCGTGTGATGCTTCGGAAAACCTTTATACTTTTCCCTAAATGGTATATCTGTGAATAGTTTTGTAGACTGTCCAATGACATCAATTGGCGCCAATGAACACACTCCTAAGACAGAAGGATCACGATTTTGAAATTTCATGCGGTTTAATTCGTCCCCTTGCTTTGTTCTGAAGTTTGCTTCCTCTTGTGGATACATTTGTTTCAGTATTCGAGTTCTGTTCGATGAGGAACCAAAATTTAAACTTTTCCCAATCCATACAACATTAGCTTTTCCTTCTGATTTAGCTGAATTTTGGTCTTTCCATCGATTCGCTTTCTTTCTATCTGAAGTCCAATCATAGGATCTGGACGATTCTATAGACGGTTTAAGATTTGAATCCGATGCTA…	0.482919	A7NK79	RecName: Full=Phosphopantetheine adenylyltransferase; AltName: Full=Dephospho-CoA pyrophosphorylase; AltName: Full=Pantetheine-phosphate adenylyltransferase; Short=PPAT
LYa_b1_contig_41671 (184..1945) consensus	-103.135	6.61972e-20	TCAAATGTAGGTCAAAGAATATAACAGACTTGTTGAGTCCTACATCAGTAAATGGTACTGTATCATCTCTCGTCTTGGCAAACCTTCTATCTGTTCCCAAGGCAACCTCATATTTCACAATTTTCTGGTCTAATGGCTGTGCTTCAAGATCTGCTTGGTCTATCTGAATGCCTGCCTTTCCAGTGAGGATGTCCACTTGAGCAATAGTGTCGCTAGGTAAACCAAACCCGTCCCAGTTGGCAAACACAATAGATTGGGAGGACAGGACGTTCAAATCATATCCTGTCATATCTCCGTCAAACACTCGACCAGGAAGTAAGGCATTCTGTTGTATGGTCACTCCATCTGACCGCAGGAAGTAAGAGTATCCAATAGCTGTGGTCACCTTGACCAGTGAGT…	0.534725	P82458	RecName: Full=E3 ubiquitin-protein ligase Midline-1; AltName: Full=RING finger protein Midline-1; AltName: Full=RING-type E3 ubiquitin transferase Midline-1; AltName: Full=Tripartite motif-containing protein 18
LYa_b1_contig_49509 (15..837) consensus	-103.306	0.000273119	TGAGAAAAATGTACAATGTTACAATATCTTCAATTGATTAAACCAATGTAGCTTCTTTTATGAAGAAAAACATAAATTTCATATTTTAATCAAGACATCAGTTGTGGAAATTGTTTTCGAAAGATGATATTGTTTTAAATTGTCAAATATTTAAAAACGTAATCTTATTTCACATATGAACTGACGAAGGAGAAACGGTGTCGTTTTTCAACTCATCTGATAAATCATCTGAAGTCAACTTTGTCTTGGTGATAGTTTCTGGATCAATAGGTTCCTGAATATTTGAGAACTTCTTGTATTTCTTCTCTTCTTTGAATTTTCTTGCGGTATTTTTGGCATCGATCAGGTAGAAAGGACACAAAACAACCGAAATAGCGAATGCCGTTAAACACATTATAC…	0.928583	Q04FS5	RecName: Full=50S ribosomal protein L32
LYa_b1_contig_28168 (1..4455) consensus	-104.005	1.1585e-12	TTTCATTGACAGGGTTTTGAAGAGTGGAGCTTCCATTACAGTAGTAACCAGCCAGACATTGTCCAGTCTCAGCACTAAGTCCATCTAAATCACAATAGTATCCACCAGTACATGGTGTTGGAGAATCTGACCCTGGTGGACAAAAGGTTCCAGCTTTACATTTATCTCCAATTGTCTGGTTAGGACAAGAGCAGTCGGTCATAGTATCATTGCCTAGAGGTGATGGTTGATTGGACCATGATCCGAGAATACAATAGTAACCACCATCACACTGTCCAGCTGGTTCTGCCAGCCCAGGGGTGGGGCAGTAATACCCTGGTGTACAGAGCTCACATAAACTATCATCCTGAGCTCCTGTAATGTTGTTAAATGTTCCGTTGTTGCATGGATATTGGTTTG…	0.340527	O00548	RecName: Full=Delta-like protein 1; AltName: Full=Drosophila Delta homolog 1; Short=Delta1; Short=H-Delta-1; Flags: Precursor
LYa_b1_contig_21289 (1..305) consensus	-104.534	2.53989e-14	AAAGTCTTGAAAATTTCCTGAAAAGTCAAGCTAGTTCTATCAACTCAAAGGTACAGGCTTTAGACAAGGATATGACATCGATGGAAGAGGACTTTAAACGGAGACAATGGATAAAGTACAACAAGCACTGTTATTATTTTGGGGATGACAGTGTTAGATGGACTGATGCTGAGAGAAAATGCAGAGAGATTGGTGGATATTTAGTGAAGATTGATGATTCCTCAGAAAATAGTTGGATAAAACAGCAAATGAGCAAAATCAGGAAAACATATTACTGGCTAGGATCTACAGATGTCGTCAATGGT	2.115e-14	P86854	RecName: Full=Perlucin-like protein; Flags: Precursor
LYa_b1_contig_69044 (1..304) consensus	-105.178	0.00014121	GAATATTGTTGTTTTCTTCTTTATCATCAATTTTGACAATGTATCCTCCAATTTCTCTACATTTCCTTTCTGCCGTAAACCAGTCTGCGGTGTCGGAACTATAAAAATAACAATGACCGTTATATTTGTGCCATTTTGTTTTACGAAAATCTTTTCCAAGGACTTTAAAATCAGTGTCAAGTTTCTTTATCTTTTGACCCATAGTGTTAAGAGTTTCTTTAAACATGTCTAGTGTCTTTTTATTGTCATCTTGAAATTTTTGTCCAATTACTTTCAAATCAGTGTCAAGTTTCTTTATCTTTTG	2.13e-08	P86854	RecName: Full=Perlucin-like protein; Flags: Precursor
LYa_b1_contig_691 (1..302) consensus	-107.067	4.44892e-05	TCACAGACATAGGGATATCCGTAATAACATGGGTAGTCGTACCAGTTACCACTGCTGTGGTTCATCATAATACAGTTAAATGTGTAGGAGTTTGAACTGCTGGTTGGATAAGGTCTCCCTGAAGCAAAGTTCTTGTAGCTTATTTGAGTTTGATCATATATCCATCTCCAGTCACCATTGACAACATCTGTAGATCCTAGCCAGTGATATGTTCTTTTGCTACTTTTACTTATTTGCTGTTTTATCCAACTATTTTCAGAGGAATCTTCAATCTTCGCTAAATATCCACCAATCTCTCTGCA	2.459e-11	P86854	RecName: Full=Perlucin-like protein; Flags: Precursor
LYa_b1_contig_58271 (120..1085) consensus	-107.985	1.08454e-07	TATAAATTAAGAGAATTACTACTAGTTATCACGATTTACGATTTTTATTAACGTTGAGGATTTATATCGTTTACAATGTGTTGGGTCTGTTTTCTGTTCTTGAAACTCGTATGTGATATCTTGTTCTGTAATTGAGTAGGATCAGTTTTAGGTATCGCATATGCAGAACTTCTATCCAGAACCCTGCCAGGAAGTCCTGCACCAAATGCTGTTCGATTGTGAGCAATATATTTATCGGTCAATTGTTTCTTAAGCATTTCTTTTTCATGTTTTTCACGATCAAGTTCATTTGCCACTCGATTAAGTTTATGTGCAGCGTTATCCATTCGACTCTCAAAAATTTTGGATTTAGTGTTGTCTGATATCTCTAAACTAGATTTTAAATCCTTGAGAGGTATT…	2.752e-08	Q0IHH9	RecName: Full=Speckle-type POZ protein B
LYa_b1_contig_54612 (1..1368) consensus	-108.016	6.38716e-05	CCATACATAGAATGTTGCCGCCCCTGCACTAGCCTGGTTAACATTGTCAATGAGAAGATTCCCTAACATCTTCCTAGCACCCAAAGCTATATCCAGCTCTAGTGTATCAATGTCAAACAATGCTATTCTTCTTTTAATGGATTCCTTTCCAATTTTACCCAGCAATGCTTGTACATTGTCCCAGTACTTTGTCTCCTCTTCAAAATTTCCCAAAAGGAGCAGTGCTGCTTTCATCACATCGTGAATTTCCGGAATAGGACTCGGATATGAACGAATCTCTGCGAACACTCTGTTATCTAGTGCCAGAACATCATGCATTAGTCGTTGTATATTACGGAGACGTGCTATCAGATCTCGAGCTGTGTCAGTTTCTTTTGGCATATGTCTTTCGTAATTTTT…	1.606e-10	Q0E908	RecName: Full=Hillarin; AltName: Full=D-Hillarin; Short=D-hil
LYa_b1_contig_34800 (1..524) consensus	-108.454	2.50471e-10	CCTGTTTTGGAATGCGTCAACCTGTTTATCAAACTGTCCTCTGTAAGGTTTTGGCATGTTGTCAAGCTTGGGTGTAGTTTCAAAATCACCGTAATCTTTCTGCGTAGGTCTGTATCTGTCATACTTCGGATCATCTCTTCTGTCATGTCTTCTGTCTGTTTGAGATCCATCCTCATAACCCCTTCCTCTATCCATATCACCATATCCTCTCCTGTCTGTCATTGGTCCATCCTGGTATGCGTCATGTTGTGGTCGCCTTTCTCTACCGTACTCATGCATTTCGTGTGCTTTCCTTGCTTCATATGTAGGATAGTAGTCAGGTGCCTGATGTTTGGACATTTCTCTGAGTCGATCTTCATATTGCTCAGACGATTCATTTCTACCTCTCTGCCACATCGG…	1.09435	P59308	RecName: Full=N-acetyl-gamma-glutamyl-phosphate reductase 2; Short=AGPR 2; AltName: Full=N-acetyl-glutamate semialdehyde dehydrogenase 2; Short=NAGSA dehydrogenase 2
LYa_b1_contig_8104 (1..888) consensus	-108.584	1.17188e-14	TAGAAGCGCTGATTCCAGTTCCGACACTGTTGGTTACTTTACAAACATAATTGGCCTCGTCGGATTCGTCAGCGTTATTTATTATCAAAGATGGTGACTGGGTTGTGGAACCATCATATTTACTAAAGGCTGTAGATATAATTATGACCTGATTGGCTGCAGTCCTTTCCCAGATAACACTGGTAGCTTCTGGATTAGCTATATAGATACATTGTAATGTAACAGATGATCCTATGTTGACTGTGTATCTAGGTTGTGGAACAGTGACATTCGGAACACTTCCAATAACATCCAAGAATATCGGTCGACTCTCAAAAGTTCCAACAACATTTGTAGCTGTACATATATAGAACCCCTCGTCTGACATGACTGTATTACTTATGACCAATGACGGTGAAA…	1.643e-17	G5EBF1	RecName: Full=Protein sax-3; AltName: Full=Sensory axon guidance 3; Flags: Precursor
LYa_b1_contig_6077 (1..397) consensus	-110.304	2.03499e-37	TGGTTGTGAAAGCTGCATCATTAGCTGTGATTTTACAAGATATTTGGCCATCACACAATTTCTGGGCACTGGCAGTGGCACCGGCATCTGTACATGTAGACGGGCTTGCACGGATATCGCCATCACAAGTTATATCGCCATAAGTGGCCTCGGCTACCATAATTGTTTCGTCAGCATCACACTGGAGAGTCAACTCAGCTCCTTGGCAGACAGTAACAGGTGCTTCACACATAAATGGTAGTCTTCCCGGTCTCTTTCCATGTCCGGGTCCCTTTCCATGTCCCTTTCCTTTTCCCTTTCCACCTCGTCGACTTTCAGCAACCGTCACCAATACAATGGCTAACAACACAAACACAAATACCTTCATTTCCGTTAGTTATTCTTGGTTGTTTGAATC	0.003462	P58658	RecName: Full=Protein eva-1 homolog C; AltName: Full=Protein FAM176C; AltName: Full=SUE21; Flags: Precursor
LYa_b1_contig_1412 (53..317) consensus	-110.789	0.0369738	AGCTGTTCGTGTAAGTCTGCATAAATAATATGTGTATGATCTCTTTATTTACACATTTATAATAACACTAGTAGATCTAAAAGCAGGGAGTTGGAATTAGACAAAGAGTGACAGGATCACTAATTCTTGTAAAAGAATGAAGTTTCAGGTCGTTTTGGTTGCCGTAGTGCTGGTTGCTGTTGTTGCAGGCAAGAAAGGATGTAAGTACGACAAGGGACAGTGGGGACCATGTGATCAATTGACCAATGAAATGAAGAGAACTATG	3.16227	Q8R1G1	RecName: Full=Threonine aspartase 1; Short=Taspase-1; Contains: RecName: Full=Threonine aspartase subunit alpha; Contains: RecName: Full=Threonine aspartase subunit beta
LYa_b1_contig_22331 (1..1572) consensus	-112.381	1.6213e-15	TGAAGATTTATCGCCGCCGTTTCGCTGATTCAGCATCTCTCTGTGCCATCTCCTCTGCTCGTTTCTTTGTTATCTCTTTAATTTTAAGTACCAGTTCACTGAAGTCTATATCACCGTCGCCATCGATATCTATGTATTTGATTAAGTGGTCTACTTGTTCTGATGATAATGGTATACCTTCATCCCGGATTCCTTGTCTAAACTCATCATAATCTACACTATTACTGCCGTCCTCATCAAACCTACTGAACAGCTCAGTCACTGTCATATTACATTCCTCTAAGTATTCCTTCAAACATAACAAAGCTTCTTGTCCCATGTCACCGAAGCCAACCATCCTCCTCTTTCCATAGGAATCAGTATATCCATGTATTATATCCAACTCTGGGAAAGGTTCTT…	8.792e-53	A0JPI9	RecName: Full=Leucine-rich repeat-containing protein 74A; AltName: Full=Leucine-rich repeat-containing protein 74
LYa_b1_contig_153667 (134..5025) consensus	-113.46	0.00753089	TGATTCTTGACAATGATATATTTGTTTTCAACGATCAATGTTGAATACTATTACTTGCACAGCAGGACCAGAGCAGGACATATAAATATAAACACTACTTTCTACTAGATTAACTAACTGTGTATATGAATTAACGGGCTTGTTAATAAGAATGGGATTCCTGACTGGATTTATATTACTTTTCATAATATCCACCTCGAGAGGAAATCTTTTACAAAATGTGGTGGACAAAATGAACAAAGAAGACAACAAAGAGCACAGTTTTTGCAGAATAAAACTGTACAATCGACAACTTGTCGGTTGTGATATGGAACCAGTTGAGGATACTGTTTCTGAAGGCACTGTATGCACATTCATAAATGACGACAGTCTTCATTTTGATGGTCCTGTTGAAACGTT…	6.39e-19	P78539	RecName: Full=Sushi repeat-containing protein SRPX; Flags: Precursor
LYa_b1_contig_55550 (1..290) consensus	-114.508	4.64279e-05	AATTGATACCAGTATAGGGTGCCTTCTCTGTTAAGACCACTTTTGCAGCAGCCTTTATGCCACCAAGCTCCATAAGTTCCCGCACAATTACGACTATCCACTTCATTATCCTGGTCCTTAGTTGAAAACTTCATTCCATTATGATAAGCCATTTGATCACCTGCATTGCCACTGTATCCCCCAACGGTCAATTTATACTTTGACGCTGCATCGCCTACTATAAACGTCCTATATACAGCATACTTTTTGTTATTGGACAGGTCCATCAGATCGATTCTCAGTTCATATTT	1.291e-24	Q00546	RecName: Full=Tenascin-R; Short=TN-R; AltName: Full=Restrictin; Flags: Precursor
LYa_b1_contig_69532 (1..1148) consensus	-115.336	1.69249e-15	GGTGTATTCTTTACGTGTATGTTGAAAATGACTATTGTCGCTTTAAAGTTGTACTTAAATTGTTGTCACCTGTTACCATGGTTATTGTTATGTTTCAATTGTTGGTAATTCTGTTGAAGTACTAGAACTGACAGTAAAAGATGATGGAAATTTCTTACTTTTCTCTTTTCGCCAATCTGGCTGATACTGATCGCAATATATTTTGAATAATGTCGTCATGTCTGGGACAACCAAGGACTTGCTTCTTTTATTTAGCGCCAACAATTTTGCCGTTGAAGGATGCAGTCGTTTTGCGCGATGAGATCTGAGAGAGTGTGGTCGATGCACCATTTCGTAATCTTCTATTTCGCGCATGAGCATTCGACGAGCATCTCTACCTTGAATAAATGCTTCATCTGA…	2.345e-16	C9JTQ0	RecName: Full=Ankyrin repeat domain-containing protein 63
LYa_b1_contig_2831 (1..1086) consensus	-116.366	1.87251e-18	ATTGTATAAGTGACTGTTCATATCAAATGATCATTAAGTCATTTTTGTTTAGTATGGTCGTTGTGTGAATATCTTATGATAAATAGAATGATATTTTTTTTCAATTCATGTAGAGTTAGATCTGTGTGTTGATATCACATGATCATTGAGTCATTATTTCAAGGCTTTTTTTCTGTTAATTTCCTGGAATACATCCACCAGACCTGAGGGTGAGATCATCAATAGCAATGTCACCTCTGAATGACGAACCTCTGCTCGCTTCTATGGTGATAACAGGATTAGTTAATTGTGGTAACTCTAAAGTAGAAGTTTTCCATTGGTCGGGATCTGGTTGCTCTCCAGTTTTGTTCCAAATACTTGTCAAAGAGGAGGTTTTATCCCCATAAAATACTTCTAATG…	5.269e-25	B3EWZ5	RecName: Full=MAM and LDL-receptor class A domain-containing protein 1; AltName: Full=Skeletal organic matrix MAM and LDL-receptor 1; Short=SOM MAM and LDL-receptor 1
LYa_b1_contig_348081 (1..226) consensus	-117.163	3.45432e-05	TAAGAAAACTGATAAACTCCCGCAACAGGTGCAGTAAAAATACCAGTGGTTGGGTTGTAGCCATTTCGTATATTGGTGATAACTTTGTCAAACTTGATAGCATCCTTGGTTCCAAGAGATTGTGGTTTAGTCAGCATTGATGAAAAGGCTGGGATTTTGGTCCTACTCAGACACTGACAGACATTGTCTTGACCTTTATGTTTCATTGCCATTTCTAGTAGATTAC	1.872e-09	P25067	RecName: Full=Collagen alpha-2(VIII) chain; AltName: Full=Endothelial collagen; Flags: Precursor
LYa_b1_contig_2241 (3..1447) consensus	-117.437	3.86908e-08	GTAACAATCAGGATCGACATTCACCAGACATTCACTCTGTGTCTGTAATGGGACAAGTATATCCTCTATTGGTGTCTTAACTTCGCCAGTACTGTTCAGAACGAACTTCATTGACAATGATTTAAGTCCACTATGGGCATCCTTTGATGTGATGATTAACCTTGAGGTTAACATTTCTATGTTAAAAGTGATATCAGGCTGATAGAGATCTGGTGGTGATTGATCAAAGCGAACAACAGTAGTGTCTACCTTTGTATGGTTCATGATGTCAAAGGCTTTCACCCAGACCTGAACGGCGTATCCATCATCTATTGTATGAGGTGCTATGTCAATCGTATCATGTTCTTGCAGAGGACTAACAATTCTCCAGTTTGATTCCGAGGGTTCGGGTTTTTGTCT…	3.71684	O08467	RecName: Full=Glutamine synthetase; Short=GS; AltName: Full=Glutamate--ammonia ligase; AltName: Full=Glutamine synthetase I alpha; Short=GSI alpha
LYa_b1_contig_36215 (1..3655) consensus	-118.179	5.94239e-11	TTTCCTGTACTACCAGAGTACGTTCCAGGGCTGCATGGTGTAGGGTAAGATGCTCCTGCTATACAATAATATCCAGCAGGGCAAAGGTCACCAGTAGTGCCATCTGTTGGTGTTGGAGTTGTTGCCCTTGCTATACAGTAGTACCCAGCAGAACAATTGTCTGTAGGCATGTCTAGACCATCAAACTGACAGAACTGACCTCCAGGGCATGGAGTGGGGTCAGAAGAATGTTCAGGACAATAGTATCCAGGCTGACATTTCCCGCCATTTGTTGTTGTATTTGGACTATCAGCCCCACCAGAACAGTACCATCCTGCTGTACAATTTCCAGTCGGAGCAGAGTTACCTACTCCTTCACAATATTCTCCACCAGGGCAGTCAATACAATCGGTCAGTGAT…	0.0002502	Q6NZL8	RecName: Full=Signal peptide, CUB and EGF-like domain-containing protein 1; Flags: Precursor
LYa_b1_contig_3414 (1..2297) consensus	-118.315	0.00618894	ACACAACACCGAGTTAAGGTCAATGAGAACACAGCATAAGAACACATGTTTAGCTGTTGTAATTATAAAAGATGTATGCGTATCAATACTGTTGAAGTCAATAACGAAAGGAAAAGTAAATCGTTCCACTGCACGTAAACAAAGATAAGAAGATACATAAGAGTATGGATACGCAGAGTAAAGTCATCAGATACTGGCACGTTTATCAAAAATATACTAATATTGTCTACAATATGTATCGTTACCTTCAAAGGAAAAACTTTTGTGTTTCGAGTCAAAACATGTTGTATAAAAGGATAAGAAAAATGTACATCTTTTGAAACCGTTTGTTATATTTTATAACAGTTTCTTACCTATTTTAAACACAAATATCAATTCAACACCCAGGAGATTGAACGA…	0	not available	not available
LYa_b1_contig_10929 (653..6373) consensus	-119.1	8.5876e-06	CGCCATTATAATTGGTCTCAAGATAATATTTCTGTTTTCTTTCCTAATAACTAACAAACAAAAAAAAAATGACCATAGCTTGGAATATTCAACTATTAATAAAGTTTTTCAAGACCATGTGGATTTGTCTTTTTCATTTTTAGCCATGGCGTTGTCAGTTTATTTTAGATTTATGAGTGTGACTGTCCCTTTGGTATCTTTCGTCCCTCTTTTACCAATGTTAGTGTTTTGAAAATTAGTTTTTCTACAGCTATATTACCGTCGCAGTCGTGGATTACTGCGTAGGATACCACTATGAAAAGAAATAAAATACTCGTCACTCCAGTTTAAAGATGAATGGTTATGCTATTTGCCTCACCTATTGCAGAACTTTCTATTTAAAGGCTGTAACGTTGATAC…	0	Q80SU7	RecName: Full=Interferon-induced very large GTPase 1; AltName: Full=Very large-inducible GTPase-1; Short=VLIG-1
LYa_b1_contig_29953 (613..3930) consensus	-119.656	1.87161e-18	ATGGTATTTTGCATAGCTATTAGTAACCTATTTAACCAAATCTCAACCTGTCCATTCAGATCACATGGTTCCTTTAAATCTACATATTCTCCATCTTTACTCCACATGGCCAGACCAGATTTAAGAGGATTGTCTTTCGAGTCTGTAGCAAACTTTAGCTTAGCCATACTATCAAAAAACTTGGTTAAATGTCGACATACCAGTGGAGGATTATTTCCATTGGATAAAATATCCAACAAATCAGCTGATGATACAAAATAAAAGCGAGGGAATGCTAATCTCTTGGTCTCTAAATATTCTGCCAAAGCCTTCTCACACAGAGTTAACTGCCCTTGGATAGCCTCCAATCTTTCGTATAAATTTTGCTGATTAGTTGCAGCAACTACATTCTTAGTTTTC…	0	P23098	RecName: Full=Dynein beta chain, ciliary
LYa_b1_contig_6344 (1049..3348) consensus	-120.167	1.01778e-14	ATTGTTAGGATTGACTGAAAAGGGGGGGGGAGGGGGTGTTATGGCTCAAACCATTTAGGAAATGGGGGCAAAAAAGGGGGAAACTAGGATTATCTGGTGAATCGACAATTACGACAATTTAGAAGCAGTGCAAGGGAGGTAATCCAAATACATTTAAAATACAATGTTGTGTATGTTGGGATTTACCTCCATTACACTACTTATAAATTATGCAAAGAAATTGATTATTTGACCCCCAAAAAAGGGTGGGTGGGGCAGGGCAAATAGGCAACAGCATAGTGTATTGCACAAAAGCAAAAAAGGGCTGTTAACCTTTTTTGTGTATCTGTGTGAGTTCATTTATTGGGAAAAGTCAAATATACAGATATGTCGCCAGCGACGTTCAGAAAAAAATCATCT…	0.0005897	C0HL12	RecName: Full=Adhesion G protein-coupled receptor B1; AltName: Full=Brain-specific angiogenesis inhibitor 1; Contains: RecName: Full=Vasculostatin-120; Short=Vstat120; Contains: RecName: Full=Vasculostatin-40; Short=Vstat-40; Flags: Precursor
LYa_b1_contig_12417 (107..1780) consensus	-120.365	2.2505e-05	CTGAACAAGTGTGATCTCTCTTCTTAAAGTAATTGTGCTCAAGTTTGAAATATTTACAAATATTCCTTTGTGTAAAATTTTCTTATTTTTTCCATTTCTTACTGACTCTATTTATTCTTCTATTGTTTATTCTTCTATTGTTCGGTCTGTAACTATCTCTTTAGGCTCCGGTTTGCTCAGTTTAAATATTTTCAAGCAGTTTTTCTCTTTCGTTGACAGTCTATAGTAACACTGCGAGACAATCATCTTGTCCCCTCGATGATTAAGACTGATTTTCCATGGCCATTGAATTCCTTGGTTCACCACGACCCCTTCTAGACGACCATCGGAGTTGATTTGAAGTATTTTATGCTGATCCCAAGCGGCCACGAGAATCTTGTTGCCATAGAAAACAACACC…	0.257115	Q5ZI67	RecName: Full=NHL repeat-containing protein 2
LYa_b1_contig_298946 (1..1632) consensus	-120.665	0.0128028	CAGTTGAAATTAAGCCAGTTTTTTGTGTGTGTAGATTTGTATTGTTTTATAAAAAAGAAGATGTGGTATGATTGCAAATGAGACAACTATCCACAAAAGACCAAAATGACACAGACATTAACAACTATAGGTCATCGTACGTTTAAGAACATTAAAGTCGATCAAAATTACAGAAATAATTAAAACACCATAGTTATACTGATTGATTGAAGAACTGTCTGTTTCTTAAAAAAAAATGTGAAATGACAAGAAAAGCTGATTTCTTAGGAAAAGTCAAAAGGAAAGTCCTTAATCAAATTGCAAAATCCAAATCTCAAACTCATCACACGTATAGAAACAACTGTACTATTCCTTATTTAGTACCGGCAAAATTGTGAGTTATCCTGGTTTTCAAGCTAG…	1.907e-18	P70677	RecName: Full=Caspase-3; Short=CASP-3; AltName: Full=Apopain; AltName: Full=Cysteine protease CPP32; Short=CPP-32; AltName: Full=LICE; AltName: Full=Protein Yama; AltName: Full=SREBP cleavage activity 1; Short=SCA-1; Contains: RecName: Full=Caspase-3 subunit p17; Contains: RecName: Full=Caspase-3 subunit p12; Flags: Precursor
LYa_b1_contig_17875 (635..2453) consensus	-121.617	0.00146626	CAACTATATTAAGCATAAAGAAAATTCAAAAATGGAGGAAAGGAAAGAGATCTCTTTTTAAAACAATAAATTCATGTTTGTGTATTACTCGATAATCAGAAATATATCACATTTCATGATGGCTAAAAAACCACATAAAAACATAAAGAAACAATCTTAACATAAAAAATATTGAAATATCAAGTTCACACACTACTACATGTACAAGGGAAACATTATTATAGACACCAGTCCAATATTTATAAATGATTTCCCTAGGTTCGTTCCTGTATTATATACGACCATCCAAACTTTCCTGCATTCTGTTCTTGCAATTTTCAGTAGGACTCGTACCAACAAAAGACAATCGTAGAAAAAAGATAAAGCAAAATCTTATAATATTACGAAAACTTAAAGTTC…	1.53103	Q70CT4	RecName: Full=Receptor-like protein 8; Short=AtRLP8; AltName: Full=RESISTANCE TO PERONOSPORA PARASITICA 27; Flags: Precursor
LYa_b1_contig_2116 (1..996) consensus	-121.899	9.21974e-10	GCAAATAAGTGATCAGGTTTAGGTTCACTGACATACGATGTCAACTCCTTTTTGCCATTCGATGAAAAGCTGCCTATCATTAAACCAAAAACGGTTGCCTTGGCGTGCAACCTTGGCAGCACTGTAGACAGACGTTTTCCACAGTTAGATTGCCCATCAGTAAGAACTAAAACTTCATGTTTTGTACCTTGACGTGAGCCTTTAGAAGACGTAAACATTTGTATGGCTTTTTCAAAGGCGTCTCCAGTGCAAGTCATTCTACCGCTATACCTTATCGAGTTAATGGAAACCTTTAATTGTGCTAGATTTTTATTGACAGTGAAATCAAATTCTTCAATCACATTACTAGAAAACTGTATAAGTGCTGCTCGATTATAACCATTATTGCTATTCACATTA…	1.02e-11	Q99715	RecName: Full=Collagen alpha-1(XII) chain; Flags: Precursor
LYa_b1_contig_927 (2757..4238) consensus	-122.455	1.25339e-38	AAATTATATCTATACTCCAACCAATGATTGCAAGCAGCATCAGCAGATATATCCATGTACTGAACTGAAGCTCGAACTATACTATTAGCAGTTCCCTTAATTAACCAGGTACATTCTAGTCCTGTTGGGTAGTTAGCTGGATAGTTCGGTGATTTAATGAATCGTTCCTCTCCTACACCAAGGTTGATAACACCACCACACGTTTGACTATTTGAGACCGTTTGTTCACAGGAAACACCAGTCAAGTGTTCTGGGCAAGTACATGTACACTGGAAATTGACGAAGCCTCCATTCTTACAGTTAGGTCTGTTAGTGCAGTGATCTGTACATTTATATGCATCAGTAACATCCTGTATATCATAGAATTCTAAACCATCAGCTGAATCGGCCAAAAACTCT…	1.326e-42	P98068	RecName: Full=Protein SpAN; Flags: Precursor
LYa_b1_contig_40126 (141..923) consensus	-123.12	2.49518e-11	GTTTAATAAATCAATAACAAAAGAACAATTGGATTATCTGTTATTTCCCATAAGTCCAGATTTTTTTGTATGTAGAGAAACAGAGAAGAGACATTTTGTAGTATATGAAAATCGATGAAAAATCATGGATTGAAGGAGAAGTCGGACGACTTACATAATTATTAACAAACTATCTGTCAGTTGTTATTAGCCGAAAACATGGCTTCAACTTATAAAAAACTGCGCATTGCTTTTTTTCTGTTTTCTGCCATTGGACTTATTTTATATATTACGGCATTCTCCATTCCAAAATGGTCTACTCACGAAAGTGGAAGTGATGGACTTTGGCAAATATGTTATATAAATGGTGGTAGTGATACTTGTGCTTTGTGGCCGGACTATCTTAAATCTCCCAACCAC…	0	not available	not available
LYa_b1_contig_83322 (1..1137) consensus	-125.875	1.38729e-05	AAAACGTAATGGGTATTACTGAGTGTTGGAACATCGTTCACATTTACAATAGAGATTGTGACAGTCGTTGTTGCAGTGTCTTTAGTATCAGTGGCTCTCACAACGAACCGGAAGCTGGTAGCAAACCCAACATAGAACAGATTGTCGTAGTCAAATTCTGCAATAGTTGAAATCTGTCCACTCGCTGAATCTATATCAAAGTAACTGTTTGTAGTCGGTGTCCATGAATATGTAACGACGTCTACCGAATCAAGATCTGTTGTAAAATATGTATATAAAAGTGTACCTACAGCGGTATTTTCTTCTACCCCGATTTTTAGGTCAGATTCAGCATTGGCGAAAACCGGAATATCATTAATGTTTTCTACATAAACGCTAAGAACCTTCGACCCCACTGTA…	0.002686	E9Q7P9	RecName: Full=Cadherin-related family member 2; Flags: Precursor
LYa_b1_contig_20775 (1..4280) consensus	-127.454	2.42983e-14	TGGGTCATCAGCTGGAGATACAGAAAGCTCTGTAGTTTCCACTGTTACATCAGTCCATGGCACAACTTGGTCACCATAGAGACCTTTTCCATAACCTACACCAATCTGGGTCAAGGTCAAAGCTGAATCTTCTGTGATGACAACAAATGCTCTCAGTACAGCAGGGTTACTTGTTGTTATAAAGTCAGCTGTTAGTCTGCCTGTAGGTTCTGATATATCATAGGTTAGTAGAGAGCATGTGACCTTTGACTTTTGACCTGAGCTATTCTCTGCCCACACAGTGAAGTAAAGAGGTACACCTGTTACGGTCAGTGGCTTATTCAGTATAGTACTTTGTCCTCCTAGTTTGAATGCTGACAGAACATCATGACCACCTGGAGCAGTACCAACATCTAATGT…	7.80011	P34701	RecName: Full=RNA-directed RNA polymerase beta chain; AltName: Full=RNA replicase beta chain
LYa_b1_contig_928 (1..1392) consensus	-129.013	4.22401e-28	GTCAATGTTGTTGATCCTGATATAGTATCTGGGCTGACACCAGTGACAGTTGGTGTTTGGTCAGATTTGTACTGGTATGAACATAAGGATGAGCTAGTGGAAGAGCAGACAGCATCTGCTTTTTGTCCATCACTAGCAGTGACTGTGACCTTGGCATTCTTGAATCCTTCTCTGCCTGCTCTTGGTAGGGTACAGGTTATCGTAGAATAATGGACAGAGATGACGGGACAGTCATATGTTCCAATCATGACGGTTGTTTCTCCAGCAATAAACCCTCCACCAGATATTGTAACCACTTGACCACCTTCCACTGATCCAGACTGTGGTGACATGGAAGATACATGAGGCAGCAATAGGAATGATCTCTTAGCATCTGTTGGTAACTCTAGTAAAAATTGT…	1.694e-51	Q80ZA4	RecName: Full=Fibrocystin-L; AltName: Full=Polycystic kidney and hepatic disease 1-like protein 1; Short=PKHD1-like protein 1; AltName: Full=Protein D86; Flags: Precursor
LYa_b1_contig_61230 (24..1172) consensus	-129.443	1.6174e-05	GTTTCTTTCGTTATAAATGACGGATTTTATGTAATTTAATGGATTCATCAGCTGAGTCATCGGTGTTTATCATTTTCATGTCCATGATTAGGAAAATAAAATGTTCTTCTTCTTCTTCTGTTATAAATCCTTTTTAACCCTACTGCTATGCTTGATACTCCTTGGTTCAAAGTGACTAAGCACATCGGAATCACTATAAAATCGTTTTTTCAAAGTAATCTGTTTATTTACAAAGGAATTCCCCTTTCTGTCTTCAGTTCGAAGGGAATTTACAAAAACATCTGATTCACTGTTATTATTGCTGTCTTTAGAATTTTTGCTGCCAATTGATTTCTCAGATCTGTCGGTCGAGTGTCCTTTGCGAAATGTTTCTGTAATATCAACATTGTGTGATCCTAA…	0	not available	not available
LYa_b1_contig_17229 (3..583) consensus	-130.045	9.29097e-12	TTTTTTTTTTTTGAATGTAATCATTTTTAATATAATCATGCTTTTTAGAACAACAGTAATTTTATAATGCTGCCATTTTGGTCACCTCACTTTTCGCAAACAAAGGATCGTGAGCTTGAACAAGGCTCGTCATTCCATTTCATGCCATGTTGAGTATACACCTCCACACAATTTTCTTGTCCTCCACTAGAGTTAGGTTCTGAACCATACCAGTTGAAAAATGTTTGTCTCCCTTGTGTTGTAGCTCTCTGCCAGACTCCTTCTGAGTACATGTCTGTAAGGCCAATCCAAAACTGTGGGAATCTTCTATTCCTTGCCATTCTAGATAGGACTTGAAATTCCCAATAGGTACCAAATTCAACCAATTTTCCACCAACCGTCTTGCAGAAACTCATTGCA…	3.067e-14	Q8MIS5	RecName: Full=CD209 antigen-like protein 2; AltName: CD_antigen=CD209
LYa_b1_contig_6819 (1472..2142) consensus	-130.9	1.46336e-08	AAAATAATCTGCATTATTTGTATCACCAGGTACTATATTATTATTGGTCTTGTCGTTAATAATTTTAGATTCTTCTTCCGCATCCGGTGAACTTCTGGGAAATTCTGTACTTCCGTTTGAATGATTTCCAACATCTTCCACCATGTCTATTTTGACACTGTCGCTTAATTCATGAGAGATGTCATCCTTGAAATGGACATTTGGCATAACTTGAGCTGTCGGCGTAGATTTTCCATTTGTTTCTAAATTACTGCTCCCTTTTGTGGAGCCGTTAAATTCATGTTTTGAATCTTCTTCAAAATTAATAGTTTGCGGATGACCGTTGGTTTTAAAACTGATATCTTGACCAATGGTGACTATGTCCTTCGTTTCGGGTTCGTTTGAAATTGATGATTTGGA…	0.306851	Q8XVI7	RecName: Full=UDP-N-acetylglucosamine--N-acetylmuramyl-(pentapeptide) pyrophosphoryl-undecaprenol N-acetylglucosamine transferase; AltName: Full=Undecaprenyl-PP-MurNAc-pentapeptide-UDPGlcNAc GlcNAc transferase
LYa_b1_contig_3974 (1..247) consensus	-131.095	8.07305e-06	TTTCTTTCACATATCCAGTTGTATGAGGTAAGACAAGATGCGTCAAACCAAGTATCTAGGTGGTTATAATGCGCTGCACAATCTTCATTACCACTCCTGTTGTTAGGTTCTCCGCTATTCCATGATGTAAATTTTGCCTTTTCTTGATCATAAGACCACCTAAACTCTCCTTCGCGAAGATCAGTAAGACCAATCCAGTAGTGGGCATTAAACTGTGTTTTCAACCATACATTTTCTGAAGAGTCGT	1.453e-08	Q6ZS10	RecName: Full=C-type lectin domain family 17, member A; AltName: Full=Prolectin
LYa_b1_contig_14895 (1..1330) consensus	-131.222	1.16639e-11	CAGGGATGTTTGTTTTATGTTGTTGGCAAAATCTACAGCATTGGTGTTCTAAGGCAGTAGTATAACAGTCCCTTGGACTTAGTGTTGAACAGTCACCAATATCACCAAAAATGCAGGCAGTATCATTGGTTCTATGGTTAAGACAGGATTGACAGCATGTGTTGAAAACATTATCTACATAGCACTGCCATGGTTGACTTTGTATAAAGGAGTCACATGATTCCCCATTGATTGGAGTGAATGGGGTATCGCCAAACATACAACTATCAATAGTAGATGGAGCTGATAGATCATTTACACAAGAATAACCAGCACACCACATGTTATTTCCGCACGTTGTTCCATCGGCCGGTATAACTAGAGATAGACTAGTTCCTCCTGTTGAGCACCATAGTCCGG…	3.318e-26	Q20930	RecName: Full=Metalloprotease mig-17; AltName: Full=Abnormal cell migration protein 17; Flags: Precursor
LYa_b1_contig_29843 (726..1134) consensus	-131.28	0.0498643	CCTCGTCTTTCATGTAAATTGGGTTTTCGGGGACCATCAATGTTAGTTTTAGATTCACTGATGCTAAAACTACTGGCTCTTCTTCTGGAATCACCCATATTGTTATTTTCTGATTTTTTCTTAAAGTACGAAATATCGAAGTCCGGATCTGGTTCGTCTTGTTTGTCCTGGTCTTTTTTTATTTCTTTTACTTCGTGTTCAAGCAAACATAGGCTACCTTCTAGTCTTGAGTGAATATTTTCAAGTTCAGTTGACAACCTTCTTTGACGCATTTGATTTCTTTTGATGGCATATCTGCTGTCCATAACTATGTTTATCTGCCATATCTTGGATATTTATAAAATGTTTTTCCCGTATTTTATAAGAACTAAAACCAACAGCGCGGCATGAACTACAAGT…	0.580683	O28354	RecName: Full=50S ribosomal protein L3
LYa_b1_contig_927 (1..671) consensus	-131.296	1.29536e-13	ATTGTATAAGTGACTGTTCATATCATGATCATTAAGTCATTTTTGTTTAGTATGGTCGTTGTGTTAATATCTTATGATAAATAGAATGATATTTTTTTTCAATTCATGTAGAGTTAGATCTGTGTGTTGATATCAGATGATCATTGAGTCATTATTTCAAGGCTTTTTTTTCTGTTAATTTCCTGGAATACATCCACCAGACCTGAGGGTGAGATCATCAATAGCAATATCACCTCTGAATGATGAACCTCTGCTCGCTTCTATTGTAATAACAGGATTAACTAACTGTGGTAATTCTAAAGTACAAGTTTTCCATTGGTCGGGATCTGGTTGCTCTCCACTTTTTTCCCAAACATTTGCCAAAGAGGATGCTCTATTCCCATAAAATACTTTTAATGT…	7.18e-25	Q0WYX8	RecName: Full=MAM domain-containing glycosylphosphatidylinositol anchor protein 1; Flags: Precursor
LYa_b1_contig_58439 (1..1790) consensus	-132.418	8.32114e-06	TCCGTAGCGATGCTTATCTTGGACATCAGAAATAAGTGGTTTGCGATAAAATACGCCAGATCCAATTGCCTTCAAGTATGTTTCATAGAAGTCAACTATGCATCTTGGACCTCTTGCATAGTGCTTGTTATCTTTATTATCCAGCCATAAATCGCCTAAACCACATTTGAACGCCTTGTTGTTTCGACCAATAAATCTTATAAATCTTCCAATAGCATCTCTTTTCTTCATCGTCGCCAGTAAGGCGAACGGGGTAGTCAAACCTATTCCTATCTTCCAGAGTATTCCTAGGCTTTTTCCTGTCATCATTTCAAAGTCTTTGCCTAATCTATTGATACCATATATCCATGAAAGAACAAACATCTCCATGAAGACAAGGATCATTATTGAAACACTAGC…	8.024e-138	Q9Y345	RecName: Full=Sodium- and chloride-dependent glycine transporter 2; Short=GlyT-2; Short=GlyT2; AltName: Full=Solute carrier family 6 member 5
LYa_b1_contig_112257 (1..440) consensus	-134.143	0.0413814	TCCAAATTTTCATCTGCACAAATATACTCAGTTGCAGTTCGTCCCGATCGACTTGCTTGTGCTACTAGATATCCTGAAAATTCTTTGTGCCAGCCGCTGTGACAAGTCATTCGTCCCGGAACCATGAGGACAGCTGATCTTCCGGATGTTTTGCAAACCGCGCATGGCATATTTTTTGCATTCGACGAACTCCCAAATGCCTGGTTGTTGTTTAAAATGTCCATTTCTAGTCCAAAAATTCTGGAAGTTAAACTGTTCAAACCGTTAGCATACCTTTTCCATTCGGGATCTTTTGGGAGACATAGAATATTAGCACCATTTCCGCCACTCGCAAAATGTTTTCCAGCCATGTAACCATTATACACAAGTGTTGCATCCCCTGCACAAGTATTTCTCCCC…	3.802e-11	P18503	RecName: Full=Short-chain collagen C4
LYa_b1_contig_5917 (324..1884) consensus	-134.288	7.85991e-06	GTTTTTTTAAGTTAAGCAGAAAAATACAGTAAGTCTATCTGAGTTTCATATGATTGTGGTTATCTGGGTGAAACATATAATTTTCCAAATTGTCTGGTTTACTTGAGCTAAGTATTTTTCATCTCCTGTAAAACTGTGAGTAAACTTCCTTTTTAACCTGGGTTTAACATAATGATATTTGACTAAACAGATGTATTATCACATATATTTTGAGATCTACTCTCCTGGTATCAGATATTGTAACCAATTATCAGGTTTTCAATATTAAATGTTTAGTCACTGTATAACACAAGCCTTGGATGCCTCCTGGTTCTGTTTTAGGCCAGATTGAAATAATTTACCCTTTCCTGATTTTTTGGTGATTTTATCTACCACTTGTAAATATTCAAAAAAGTCCAG…	6.224e-05	Q338P8	RecName: Full=Probable calcium-binding protein CML8; AltName: Full=Calmodulin-like protein 8
LYa_b1_contig_63830 (1..385) consensus	-134.652	0.040246	GGTTACAAGTCATTTAAAGAGTTAGTACATTCCGAATTGTAAAGGTTTCCCACAAGAAAACATGAAATGTGTAAACATCGTTGGGATAATTTTGATGTTCAGATCTTGTTATGCATTTACTAAATGTACAGGAGAGATAATAGGTAACAACCCTGTAACCTCGTTTGCGTCAACTATCACAACTACCGGTAGAGGTTATCTACTAGAGGACGAGATTTACCAGGTCACGTGTTGTGGTTCTATCAGTCGATGGGAAATACGGACGAACGGTGGAGGGACAGTTAAATTACAAATATGGCGAAAAACAGGAACATATTCGTATACGCTTATAGGGAAGAATGAATATACTGCAGGCGCTGGTGGATCTCACACACTAGATGTCGCT	0.663859	Q8MUF9	RecName: Full=Putative calpain-like cysteine protease A; Contains: RecName: Full=Putative processed calpain-like cysteine protease A; Flags: Precursor
LYa_b1_contig_43730 (130..1673) consensus	-134.974	6.74179e-19	CAGCAAAATTCATAAAAAAATAAGACAGAAAACAAGTTGAAATAAAAAGAAGCGGTGTTCCTTTACGTTGTCACATTGTAACAGTATTTGGTTCTTTCAAAAGTTCCATTTTATAAAAACTCCTTCTCACATCAGTGGTTAAGTGAATCGTTTATTTTTTAATTCGCTTTGATTAACGTAAATAATGGCAGTTTTATAAACTTTAAATTATATGGCAGTAATCATTTAAAGCATATATCAACATTATATATCTAATTATAAAGAGTACTTTTCGACCTTCTGAGTGACCAGTGTCCTAGTCCTAAATTACGACCAAATTCTTTAATATGGACGGAACCCATTTTTGGCAGTGCTTTTTCTAAATCATGTACCGGTTGAACAGATAAGTTTGTACGTTTC…	7.117e-06	E1BD59	RecName: Full=E3 ubiquitin-protein ligase TRIM56; AltName: Full=RING-type E3 ubiquitin transferase TRIM56; AltName: Full=Tripartite motif-containing protein 56
LYa_b1_contig_58690 (123..2025) consensus	-135.188	0.0396173	CTTTATCTATTAATATTAAAGTCTGTAACTATATAAACCACCCCTTTCTGCGTATCCTTTGACCTTTTTCCGCCTTTGTAAGTAAACGTTCCGATAAAAAGAGTGCGGTCCCCATACAGAGCCAAACTCCACGGCCGTTCTACTCCACAAGACTTTGTATCAATGTAGTGGTCGAGTAAACCGTTAAGATCAAGAATATGTAGGAGGTCATTACCAACATCACATATTATGATCTGCCCATTTAATGTACAAACAAGGTCTGTTGGGTTGAACAGGTTCAGCGTGTTGTTCTGGATTGGGTTGTATGTAAATTGTATGTTTCCATCCTTTGAAAGTGATATTATCCGCCCACTCTCTGGTGTGATAGAATCTATTACAAGTAAACTGTTGGAATATCCG…	4.698e-08	Q64127	RecName: Full=Transcription intermediary factor 1-alpha; Short=TIF1-alpha; AltName: Full=E3 ubiquitin-protein ligase Trim24; AltName: Full=RING-type E3 ubiquitin transferase TIF1-alpha; AltName: Full=Tripartite motif-containing protein 24
LYa_b1_contig_67532 (49..1847) consensus	-135.793	6.91878e-06	AGTAAAAGCTTTTCTTCTTATTTCAGCAACAGGAAGTTTATCTCCTTTCCAAGGCTTGTAGTACATACGAGGAGCTTCTCTGATGTTGACTGGTTGGAATACAGGTATCGAATAAGTCTCCGGCGTTGGAACAATAAATTCGGACGTCTTGGTTGACATACTGGTTTCAGTCTTATGCGTTGTAGCAGTGCCAGGTTTTTTGAAAACATTCTGAAGTTTTGAACACATCGACACACGATTATGACTAGATGGCGAAGGCTGAGTAGAAGGTGATATGTTCTCTTTTTGCTCGTACGTTCTTGTTGGTGAATGTAAAGTTGATACAGATTGAGATAAATTTGAAGTCTTTGGTAAAAGTTTTGAGTCTATTTGTTGCCTACAGGTTCCCGCCGAAATTGC…	0.541007	Q43468	RecName: Full=Hsp70-Hsp90 organizing protein 1; Short=GmHop-1; AltName: Full=Heat shock protein STI; Short=GmSTI; AltName: Full=Stress-inducible protein
LYa_b1_contig_3804 (446..848) consensus	-135.87	0.0369414	GAACAAGTACTTCCGGTGCCATATAAACAGGTGAGCCAGTATTTGTTCCACTGATGTCCCTTTCCTTCTTTGTCAGGCCTACATCGCTGAGTTTGACTATATCCTTTCCGTTTTTATTCTTCACAGTCAAAATATTTTCTAATTTCATATCTCGATGAACCATTTTCTTTTTGTGGAGATATTCCAAGCCTTCGCATATCTGTTTGGCATATCTTGCTAGCTCCTCCATTTGTTCTACTTGTACAGAATATATTTGTACTTTCCCAGGATTATCGTACTCTGGGCAGAGGAACTTACTTTTCAGAGTATCATCACAGTATTCCATTATCATGATAAAGTGTACCTTTCTTTTAGTATCACCGCTCTGTTGCAATATGCAACCATAGTATTGTGTGATAT…	8.814e-13	Q9LJD8	RecName: Full=MAP3K epsilon protein kinase 1; Short=AtM3KE1; AltName: Full=Mitogen-activated protein kinase kinase kinase 7
LYa_b1_contig_9416 (494..1981) consensus	-136.322	6.54757e-06	CTAAAGGTCAAGCTTTGTAGAAAAAAAAATCAGAATTCAGATTTTAATTTCACTTATTGAATATCTAAATATCTAATCGTCATCAATAATGATTGTCTCTGTTGTATTGTATATTGTTTCTGTTGGTATTTCACATCATTCAACGTGGGTATCATATATTGTTGCTCCTCGCTGTTGGACTTCCTGCGTATTTAAGTTGCAGAATTTCTATAAGCCAGTTAAATAAAGATGTGGCACCAATGCTGATTTGTCTAATTTGAGATTCATCGTAGTCAACTACCAATTTCTGTGCAATTCCGATTTCTCTGGTGGGCACGTCGTCGAGTCTGAAGTTCTTAAAACGATTCATTATGTTATCACGACCCGTCTTCTTCATCAGACCTTTCATATAGTCCCATT…	0.005713	Q9SMH5	RecName: Full=Cytoplasmic dynein 2 heavy chain 1; AltName: Full=Cytoplasmic dynein heavy chain 1b; Short=cDHC1b
LYa_b1_contig_33813 (1..479) consensus	-136.45	2.23392e-16	ATCAAGTTTGCTTATTCAAGCTGACGAAATTTGCCTGTCGCGAATTTTTGGTATACGTTCATATGTCAACGACGAATCATCTATCGTTGATGCGTCCTCCCATGGATCAACAGGTGGCGGTGGAGGCGGAAGTTGGTCAATTTCTTCCAATGACGTCATACTTTTGTCACGCGTTACAACTTGCATTTCAACGTATCGTCTTGTCAGAAGAGGTTTGTTTTGCAATGGAGTCCTATACTGCATTGGTTGCTTATGTTTTGATTTACATCTGATACATGCAGCACAGCATACTATAGCTAGAACTATTACTGAACCTGTCACAGCCACACACACAATCAACAAGTTGTCTGTCAATAAGTTACCTTTAACTGTTATAAGCAGAAACGATTCTACAAATTC…	0.96445	Q8N6G6	RecName: Full=ADAMTS-like protein 1; Short=ADAMTSL-1; AltName: Full=Punctin-1; Flags: Precursor
LYa_b1_contig_52081 (26..273) consensus	-137.01	0.0395406	AATATCAGCAAATGACCTTCGACATATTATGACTAACCTTGGCGACAAACTTCCGGATGAGGAAGTGGATGAGATGATACAAGAAGCTGACTTGGACGGTGATGGTCAAATTGATTATATTGAGTTCGTGAAGATGATGTGTGGAAAATAGCGATCCCAGGAGAGTTCAAACATATCTAAGATATTATTTTGAAACTATGCACAGACAATACATGTGAAAAACTACCACCATTCATTTCAATTGATTA	3.815e-20	P05934	RecName: Full=Calmodulin; Short=CaM
LYa_b1_contig_18765 (936..3061) consensus	-137.188	1.00692e-21	TTGAATAAAACAAACATGCGTGAGATATATATGTATATATCTACCTCAGTGGCAACTTTATTTTGCTGATATATTTGCTGATGTTTTCACAGATTTTGTTGATATCTACACAGTTTTTGCTGATATATACACAGTTTTTGCTGATATATACACACATTTTGTTGATATATACACACATTTTGTTGATGTTTTAACACAAGATTTGCTGATGTTCACACCTATTTTGCTAATGTTTACACAGATTTATCAACACTATGTATAGGCATAGTTTGTTGCTTTTTCTCTCGTTTCACAGTAAATTTTATAAGAGGATTCTTTTTACCACCGGGATAAAATTCATCCACTTTTATATTCTTTCCAAAGATATGTTTCATTGAATTTTTCATCGTCGGTAAATGC…	9.48425	Q9SCM4	RecName: Full=Zinc finger AN1 and C2H2 domain-containing stress-associated protein 13; Short=AtSAP13
LYa_b1_contig_31613 (177..1067) consensus	-137.817	3.92285e-09	CCGGCACATAACATACATGTACATGTAATTGTCATAGTTATTATAATTGTTGAGGACACGAATATGAAGCTGTAAAAAAGGAGAGAAGACAACTAACAAATTAGAAATAATTCAGTAAAAGAAAACCATCTTTACAAATCCATAACGGTTTAAAGATTTGAAGTTCATACTTCAATATTTTATTTAGTTCTTATATCGATTAGATTTTCCTTTTCTTCCATACGCATCTTTATGACTTTTAACGGGAGGTTTGCTTTTTTCAACACTCTTAACTAGATTCGGCAATGCAGGTCCCTGCGCTGACATCATCTTTATCAAGATATCTATCTTGTCTTCCAGTGTATTAAATCGCTTGGAGTTGTCTTTCTTCCCGCCCTCCATCTTGTTTTCCATCTCTTT…	1.21321	Q54I56	RecName: Full=Structural maintenance of chromosomes protein 6; Short=SMC protein 6; Short=SMC-6
LYa_b1_contig_178847 (1..226) consensus	-138.188	2.7068e-28	CTTCACCAACATGGAGGTATTCTCTCCCCTTGATCGTTAACCTTACGTAACGTGCATATTTGGTATTATCGTTACATTTGAATATGAGATGTTCTCCATTGCGACCAGGTCCTTTGTAATGCGTACATAAATACATCTGATTGTGTGCAGATCCAATTGTTATGTCCAAGTCGTGTAGTCGTTCTCCACAACAATTTTTCCTATTGAAAATTTCTATCCTTTCTAT	0.002822	Q9I926	RecName: Full=Fucolectin-6; Flags: Precursor
LYa_b1_contig_3588 (1..464) consensus	-138.807	0.0335552	AGTCAGTTAATCTTAGTTTTCATCGCTAATTGTATTCTTGCATGTATGCTTAGAATGACATTGACTTCCACACGGTATCAGAGTTATTTTGCATTTTCACGTCTTGGTTGTGTACGAACCTTTTCAGTTACACCCTTTTCTTGCAAATGACAAGATAGCCTTCTTTGCAGCTACATATGTACGTGCAGTGATATCTAGGTCTCGGGCCATTCTGGTGTGTCTACGGTGTTTTTAAGAAGCCTTAGATCTCCAATATTGTAACATGACTGCAGTACACCATATTCAAAGAACACATTAAATAAACTATGGTCCTTGTCGTAGATGTCATCTACTTTACACAATAAACGAGGTCAATCACAAGACTTCCTTTTACAATATGTGCATTTGATTTTGACATCT…	1.52885	P81917	RecName: Full=Odorant receptor 43a
LYa_b1_contig_17330 (195..2494) consensus	-138.987	4.6901e-09	CATAATATGTATCAAACAATGTTAACAGCAAAATAATTCCGAGCTAAAATCTAATACAAAAACGGTTAATAATAATAATTAAAAAATAGGACTTCCTACACCTTTCGCAGTTTATCAAGTGGTGTTTTAGAGGGTACTAATGAACCACATTCAACGTGTGACTTAATATTATATAACAACTAGATAAGGAGTGTTTACCTATTCATTGTGCCTGATGGGATCTAATAAAACTTCAGAATTTTCCTTCTTGATTAATGTTGTTGTCAGGATTGCCTTCTTACATTAATGTTTATTTGTGCTTTTTAAAAATCGATCACGGGTATAGATCACTTCAATGTTTCAATGACGTTTATAATATAAAGATAAAGATCAATACACATGAAAATTCAAAATGTGAGC…	0	not available	not available
LYa_b1_contig_53822 (1335..2478) consensus	-138.991	0.0464745	TTCTTTATTTACTGACCACCGAAATCGTCCGTGCAGAAAGGAATTCAATGGGTATAACCATATTTAATTTTAATATTGAAAACCGTTATGTAAAACATATGACCGTACAGAAACGTAATTATTTTATCCCTCGTTTAACTACTAGAAAAACTAAGTTTTTTTTTAACTAAAACCATTAAAATGCACCGGTATACATTTTTTTTGTATGTAATGTAATTATGTTAAGCTCCTTTTTTGGAATAACATATTTTAAGAAAGACATGCATCATTAATACAATCGGACTGTACTAACGATTCAGTGTCTTGGCTGCTGGGAGTTCATCGCCATCCTGAATCCGATAAATCTGGTTTCAGGGCAGGTTTCAAAGTTTCTTGAATCGGGCAAAATCTGGTTTTGTT…	3.294e-22	P0DN66	RecName: Full=Tereporin-Ca1; AltName: Full=Actinoporin-like protein
LYa_b1_contig_37826 (298..1523) consensus	-139.47	2.22355e-11	TATAGCACTTCTTAAAGTAGGCACTGACCTGAAGTGGCAAGCGGTCGTGTTTGTACATAATGTATTCGCCTTCTGTTAGTCCCTGGTGAATCTGGAGTTCATAGTTTTTCTGGTCAAACGTTCTCATATGTGGATCGTTTTGCGAGTAGCAGCTTCTACCTAATGTCACAATATCTGCGTCTTTAACATACACCTTGATGTCTGGAAGGTGAATATTTTTCCAATATAATATTGGTTCTACAGGAGTTACTTCATCGGAGTTGTACAGTCGTAACAACACTATTCTGTCCGCAACATTAACGACTTGGTCTGTTTGCCCCATGATTTTAATCATTTGTTTTTCCTGCCAGTTAATATGTGAAAACTTAATGCCACATGTTTCGGATTTGAATATAATGC…	0.001978	Q6DFV8	RecName: Full=von Willebrand factor D and EGF domain-containing protein; Flags: Precursor
LYa_b1_contig_3053 (4..1201) consensus	-140.589	2.63502e-09	CCAACTACTTTAATTATTAAATTTACCAAGCTTGTAATTTAAAATAAAACGATATAAAGATTTGCATAAAGTGCAGTCACATTGTGCAAAAATGTCATTCGTTATCATAAATGAAAATAAAGTGAAATTCATGAATCTTAATCACGAAAGGGGCGAAATTTGTATTATCATCTTCTTCAACATCTCTTCAGTGTCTGCGTATCATCATTCGTACAAATTTCAAAGAATAATATGGGCCACGTGCTAAATTCCAACTAACAACGTTATGTTTATCAGATTTCCCTTTTTTGTAGAGTCCATTGATATTTACATAGTGGCACTGGTTATACCACCAGCCAGCGTGATCTCTCGCAACACAGTCTACTCCATTGGATGCATCATTATCCTGGTCATATGTTG…	4.517e-59	Q9WTS8	RecName: Full=Ficolin-1; AltName: Full=Collagen/fibrinogen domain-containing protein 1; AltName: Full=Ficolin-A; AltName: Full=Ficolin-alpha; AltName: Full=M-ficolin; Flags: Precursor
LYa_b1_contig_11198 (1..2893) consensus	-140.76	1.90407e-13	CTTCAAATTTTACTCTGTTATTCTGGTAATTTAAACATGAAATATAAAAACTAAAAAAAATATTTGTGATTTTCAAGCGAAGTGTTTCGTTTTTAACGGAGAATTCAAATAAAAAAGGGAAAAGGAAATGCGAAAAATAACGATAGTACACCACAAACCATCAGAATCCAAATCAGACATACACAGACAAACAACAGCGAACAAAATATATTTCATATAGCCTAATTGATTTCAAAAACTAAACATTGACTAGACTTTTTGAGTGCCAACGTATTTGTTGATTTTGTTGGATTTGTATTTTAACTGAGAGTCATGTATTACAATTAGTACTATTTAAGCACACCTTCTGGCCGTATTTGTAATTATAGGAAGCTGAATTCAAACAAAACTAGACTTGTA…	1.273e-05	B4L629	RecName: Full=Tryptophan 2,3-dioxygenase; Short=TDO; AltName: Full=Protein vermilion; AltName: Full=Tryptamin 2,3-dioxygenase; AltName: Full=Tryptophan oxygenase; Short=TO; Short=TRPO; AltName: Full=Tryptophan pyrrolase; AltName: Full=Tryptophanase
LYa_b1_contig_51711 (1..734) consensus	-141.242	0.0311869	GAGCCAGTCCGTCCTGGTCCAGGTGATTACACGTTGACCACAGCAAACATGAAAAAAGACCCTGCATATTCAGTAAGACAGCACACACACCCATCATATCCAGAGTCTCTGAACTATGTGCCCAAAAGTCAGTCAGATGTACCAGGTCCTGGAAACTACCACATCTCACGAGATGTTATGGAGAACGAATCTCCCGCGTATTCCATGAGACAACAACTGAAAGCCGTTGAAATTGAAGGATAGAGGCGTCACAGTATCCAAGTAACCATCGATGCTTACTTGCATTCTATGATTAATATAGAGGTTCTTTATAATCTTGTTTTAACTTGGATAATTTTCTTGACGGACTTAAAAACTGTTGTATTTAAATTGGAATTAGTGCATGGATATTTTCTCAAA…	3.81152	Q9YET5	RecName: Full=Ribonuclease HII; Short=RNase HII
LYa_b1_contig_19422 (1..482) consensus	-141.532	3.00712e-09	CCGTGTTCACATGGTCCAGATGCACATTCATTTATATCTATTTCACAGTGAACTCCATTATAACCTGGCGCACATGTGCAGGTGTATCCATTCACTTCATCTGTACAGCTACCTCCATTATCACAAGGTCCAGACGCACATTCATCAATATTTGTTTGACAGTTATTGTCTGTATATCCAGCGGCACATGTGCAGGTGTATTCGTTTATTCCATCAGTACAGGTACCTCCATTCTGACATGGCTTTGGAGCACATTCGTCTATATTTATTTCACAATGAACTCCGTCATATCCGGGGACACATGAACATGTGTATCCATTCACATTATCTGTACAGCTACCTCCGTGTTCACATGGTCCAGATGCACATTCATTGATATCTCTTTCACAGTGAACTCCA…	2.489e-64	P49013	RecName: Full=Fibropellin-3; AltName: Full=Epidermal growth factor-related protein 3; AltName: Full=Fibropellin III; AltName: Full=Fibropellin-c; AltName: Full=SpEGF III; Flags: Precursor
LYa_b1_contig_110194 (1..220) consensus	-141.95	7.01727e-05	TTATTTGTGATTTGCATATCATTATTATTTTGCAAGAGACCTATCAGATATGTCTGGACGTGGAAAAGGAGATTCGTCATCAGACAAAGGGGGGAAATCTGGACAATCAGACAAAGATGGCGAAGCTTGCAATGGGAGTACAGATGAGATTAGCTATAATGGCTATAGTGTTATCGAGGATGCAGCATGGTCTGCTCAAAAGAAGGGAAAAAAGTGACCT	6.50499	O71153	RecName: Full=Non-capsid protein NS-1; AltName: Full=NCVP1; AltName: Full=Non-structural protein NS1
LYa_b1_contig_99749 (1..1662) consensus	-142.554	2.70451e-09	CTTAGTAATTCAGGTCTATACACTTGGTCAATATTTAAACATGTATCGCCACCAAATCCACTGGAACACAGGCAACCATCATTATCAATTTGACAATTACCGGGGTAACATGGCTGTAAGTGGGAGCAGAATTGGTTGGTTGTTACAGTCACAGAACGTGGCTGTAGACTCGTTGTTTGATGTGTTCCATTTCCATACTGTGTATATATATCAACATTATATTTTGTGCCAGGGGAAAGACCATCAAATGTGTAAAGAGTGAAATTTGCATCAACGTTGAATGTCTGTGAAGAATTGTCTGGTCGGGAAAAAATAATAACGAATCCGTGTCTTATGTAACATGTTGGGTTATTTATCCACTTAATTGTAATCTGGCTATTCGTTTTATTAACAACGGAT…	2.321e-05	Q64455	RecName: Full=Receptor-type tyrosine-protein phosphatase eta; Short=Protein-tyrosine phosphatase eta; Short=R-PTP-eta; AltName: Full=HPTP beta-like tyrosine phosphatase; AltName: Full=Protein-tyrosine phosphatase receptor type J; Short=R-PTP-J; AltName: Full=Susceptibility to colon cancer 1; AltName: CD_antigen=CD148; Flags: Precursor
LYa_b1_contig_12322 (674..2411) consensus	-143.025	0.0441813	GCTTTTTCAATTATAATATAATTAAAACTGTCATTAAATAACAGATGCGCATTTCTACAATACATGTCTCTTTAGTGATGCTGTGGCCAAAATATTTGAAATTCAAAGCTTTTGAAAGGTGAAAAGCTTTAATCCAAAAGGTCCGACAAATATAGCCAAATCCGTAAAAGGAATCAAATCTTTGCATTAGGGAGATACATTCCTTAATTTCTAGCATCTTGTAACAGCAAATTTAAATAACACAAAACAAATCCGTATTTTCATGCTAGTACCAGAGTAATGGCTACTGGGCTGGTTATACCCTCGGGACTAACAGTCCACCAGCAGAGGCATATTTAGGACGTGTAGTAATTCACAAATATTGCAAGGAACAACATCACAGTGACTATGACAATCATG…	1.617e-49	P09628	RecName: Full=Acetylcholine receptor subunit delta; Flags: Precursor
LYa_b1_contig_35474 (6..587) consensus	-143.36	9.06715e-06	TTTTTTTTGTAGTTATAAACTCATTTTATTTTGAAATAAGATATCCAGAAAACATACTGGAGTCTGTTCCTGGTTCATTGTAAACAAGTTCTGATTGAGAATTACCATGTCTGATATACACCCGGTCGCCTTCCTTCAGATCTAATACCATGTTTAGAGTAGCTGAATTGAAGTTAGCAAGGTTAGGGTACAGGCCTACAGTTTTCTGCTCATTTTTCCACAGATGAACACGAAGTGTTTTCCCTGAGGCACCCACAACTGTACAAGAGATTTGATAAAGTCCACCAGTGGGCACAGTAAACACTCCAGTTTGAGTGCTGTATCCATTCCCCACATTAGTCCACACTTTATCAAATAAAACGTTTGTATTGGAACCCAAGTTCTGCGATTTACTCAATG…	1.805e-09	P08125	RecName: Full=Collagen alpha-1(X) chain; Flags: Precursor
LYa_b1_contig_61206 (1..857) consensus	-143.616	0.027346	CGATTCTTGACCGTCTGTTTTGGTGTTATCGGTGACAAGGTTCGGTTTTTATAATTATTATACTCGTTTTCTCTCACGGTTAAGATATCCATATCAACATGAACAGGACTACATAAATGCGGATCAAAGCCTAACTGATGAGCCGAATACGGAATTTGAGTCCGATCCGTATTCTTTGGGACATCTATTTCAACTTCCGTTTCTGTCAATCTAATTCCACCAAGCTTTTCAGCATTGAGGAGTTTCTGGAAGCTTTCTTTAATAGACAAGTCGAGTTTCAAGTCCTTAACACTTTCTGGTAGGCTAAGCAGATATCTCTCGTGTCGGGTTTGTATATGGGCACAGTCTTGAATGAAGTTTACTGTTTCTGCATTCGAACCGACCAGCTGTAATTCCTCA…	0.0882194	Q6PFY8	RecName: Full=Tripartite motif-containing protein 45
LYa_b1_contig_5308 (5..761) consensus	-144.164	2.23771e-18	TTTTTTTTGATGGTTTAGATGTTTATTCTTTAAATTATACAATTAATGGCTCTTTTTTTCGATAAATCACGCTTGTCTCCTTCAGCGATACCAACAAGTACTCCTTTTCTGGCACACATAATTATTAGTATAATAACACGGTCTATCGTTCCATTTCCAACGACAGTGACGACAGTTCTGCATTTCCAAACAGTTCTCCCGTCCGTGTGCATTATCAGGTTGGTTAGGACTCCATGGCTTATACCAGATATTCTTCCCAGAATTCCATCTCCAAACACCTTCTTTTACGTCACGTCCTCCTAACCAGTAATGGACGCCTTTCTTAATTTTATTAGCCATCTTGATCAGGTAGTCTGTGTGATCTTTGTTCATAGGTTCAGCAAGTTTTGCATCATATCC…	1.362e-19	P82596	RecName: Full=Perlucin
LYa_b1_contig_42805 (1..323) consensus	-144.322	4.13244e-06	GGTGCAGTAAATACTCCAGTGGACGGATTATATCCATCACCCCTGTTTATCCTGACGTCATCGAACTTTACTACATCATTTATACCTTTTAGAATGAACGGGTGCGTTTTCAGGGATGCAAAAAATACAGGTCTATCTTTATGATCATGCTCTGAGTGTTTACAGTTTCCTTTCATCATCGATCTCATAAAATCTTCGGATACACAAATCTTTTGGTCTTTGTCGTTCGATATTACATTTCCAAACTGACCACAAATACCAATAAACAGTAAAATATAGATGGACATCATTTTGATGTCAACCAGGAACACATTCATATCCAG	0.0002487	Q9BXX0	RecName: Full=EMILIN-2; AltName: Full=Elastin microfibril interface-located protein 2; Short=Elastin microfibril interfacer 2; AltName: Full=Protein FOAP-10; Flags: Precursor
LYa_b1_contig_36526 (26..592) consensus	-144.415	1.40977e-17	GGTGGTAAAAATTTCACATTTTGAATAGATACTTCTACATTCAAAAGGTCTATAAGAAAAATATATTCAAAACATAAGACATCATTTCTGCTTCTGAATACATTCAATGTCATCTTTGGCGCACCCTCCAACCAAATAACTGTACGTCCCACCAACTGTGGTAACCATTGCAGCCTGTCCACCTAGGCCTAGGCCAGCAGCCCCTATAGACTGAAGGGTGGCAACAACTCCTCCGGCTACTACGCCTCCACCATTGTAAACAGCAAACATTGACATTAATTTAGCTGCCGCTGATCCAGCTGCAATACCAGCGCCGGCAAAGCCAGCTGCGCCAAGAACATAGGGTGTAACAGCCGCTGTACCTATCCCCAATAATGCACCACCTCCGTATTTCTTCGT…	4.09874	Q9SP06	RecName: Full=(S)-N-methylcoclaurine 3'-hydroxylase isozyme 1; AltName: Full=Cytochrome P450 80B1; AltName: Full=Cytochrome P450 80B3
LYa_b1_contig_1066 (223..691) consensus	-145.245	1.19088e-12	CAGCAAAATATTCAAGTTTCAATTACTCTTTATTTCATGACAAAACATAAGAGATCAAATCAGCACATATTCATGAGACAGCTCTTCATACATTTAACTGTAGAATTTCTGCAGGCATAGGCACATCTCGACATGCAGACAGTCGAAGCTCTCTTCTTACCCCAGGACTTTGAAATTGATATGCCACCTCCTGTTCCGCGGTGTTGTCCCCATCCATGATGAAAATGACCACCAATACGCCATCCATTTCTAGATTGATAATGACCATGTACTTGAATCCTGTGCCTTTTGACCAGATCACTTGTTGCATCGTTTACGTTGTCAGGACTTTGTGCGTAAACACAAGCAACCAAAACAAGACACAACAATGGAAGAATCGACATGGTTAGTTTGAGTGAC…	0	not available	not available
LYa_b1_contig_4818 (1..580) consensus	-145.833	8.52563e-50	TAAAATAACAATACGAATTACATAATAATTCGTATTGTTTAATTTATCAAAAACGAAAAACACACTTTAATAAGGTATTACAGTTTAGTTATTTTTTTTAACTTTTTCTCGGAAGGGGTACAAAAGGTATGAATATTGATAAATGGAGATCTGTTCATTTAGCCGTGTTACATTTCCACTCGACTTTAACCCGCTGTTCCATACAAGTCCCATCAACAAATGCCGTAGTCGGTCCTGCAACAGTACATTCTGTCTGTCCATTACAGGCAGTCAGGATATCAGGTGTACATGGTGGAGTGCTACAAAGAGGTTCTGTAATCTCAATCTGGTATCCAGTTGGACAACTTATTTCTGCAGGTTCTCCAGAAAGTGCAAAAGCTCTATTATCTTTGCATTTAT…	2.03693	Q91ZT7	RecName: Full=Ankyrin repeat and SOCS box protein 10; Short=ASB-10
LYa_b1_contig_11603 (69..1290) consensus	-146.081	1.5685e-19	ATATCTGACATGAATATTACATTGTAATTATCTAAACTCAAAAGTTTGCGCGATTCTCATTTTTTGTGTGTCCATTTTGTTTAGTTCCGAATCGATTTACAGATCGAACAGCGGTTAACAATTGTCGCCTTAATTAACCTTTTAAAATGTAAATACAATAGAATATATCGATAAGATATGGTATTTTATCACCAAAAATCCGATATTACATAAAAGATTAAATTGATTAAATATGCTTTTTATGAACTCATTATAAACAAATTGACAAAATATATCACATGGAATGTAGATGTCACAAACGATACATATAATCACATCTCAGACACTAACACACTTCTGTAGATAGATCAACGACATCACCTTTTTGAAATCATGATCCTCTGTTCCATCTATTTATAT…	5.285e-16	P24044	RecName: Full=Calmodulin; Short=CaM >gi|49035519|sp|P62203.2|CALM_PLAF7 RecName: Full=Calmodulin; Short=CaM
LYa_b1_contig_48162 (1..1418) consensus	-146.939	1.45018e-12	TGTCATCGCAGTCTTCGTCATCTGAGGGTACCTCCGGCTTTTCTTCTGCTATTACTGGTTTTTCTGGAATTTTTATATTCATTTTCAAAATACTTTCTACAACAACGCTTGCAACATGTGGTTTGGGTACAACTGCCGAAGTGCACCACATTGACTTTGAATGTACAGTTGGTACTTCTTTCGGCTCTTCATCAGTTTCTCTTTGTTGAAATATTTCAAGCTCACCCTCTGCTGGTTGTTCGTCACTTCCATTAACTCCGATGTTAAACACACGTAAATTATTCCTATTACTTTGCAGTGTTATACACTTTGTGTCCTCGTCTGCCATGTCGGTCACGTTTCCATTTAGCTTGAGATTGAAATTCTGACCGAGTTGTGCATGGTAAACTTCGCTTTTCT…	2.99024	Q44433	RecName: Full=Uncharacterized protein in pinF2 3'region; AltName: Full=ORF2
LYa_b1_contig_54131 (1161..3030) consensus	-147.675	4.95068e-18	GGAGGGAAAATGGCGGTTGATCTTATCTTTCCCATATCAATGATGTATTGTTTAAACGCTGCTCCCATTTTGTCTTTATCAAAGGCTATAAATGAGTTTTCTAATGGACAGCTGTCAATATGATTGTCTCTTAAAAAGACCAAACGATTACGTAACGTGTCTGTTAGGAGGACAAACTCAGCAGGCATACTGTGTGTCATTATATGACTTGTAAACTCCTTAGCAGATGACATCAGTGACAGGTTATACTTCAAGCCTTCTCTTTGTGACTGCAATACTCCTCTCTTTTTCTTACATTTTTCTTTTAATGTATCTTTGAGTTCTCTTCTACGTACTTCAAGCATGTGAACCCCTTCATCTATCTCATGGTCTATTTCTTTGGTAATGTCGGTCTGTTTC…	1.13e-19	Q80VI1	RecName: Full=E3 ubiquitin-protein ligase TRIM56; AltName: Full=RING-type E3 ubiquitin transferase TRIM56; AltName: Full=Tripartite motif-containing protein 56
LYa_b1_contig_2920 (1..1053) consensus	-150.448	6.96021e-36	TTGTAGGCGTGGTTGTCGTTGTAGGCGTGGTTGTCGTTGTAGGCGTGGTTGTCGTTGTAGGCGTGGTTGTCGTTGTAGGCGGGGTTGTCGTTGTGGGCGTGGTTGTTGTTGTTGGCATGGGCGTCGTAGTTGTTGTAGGCGACGATGTAATTGATGTGGTAATTGTAGTGGCTGCCACTTTTGGTGTAGTTTGAATAACTGATCCATTAGGGTCTTCTATTGCAATGTCTGAACAACCATAAAACTCTTCCTGTGCCCCACATCCGATGCAACCTCTTCCATTTGGAGACACACCCCAACTGTTACCGACATGCCATTTCCATTGTAAAACACACTGGGTACAGGTAAGGCCAGTAGGAAGTATATACTGCTTTGTTCGATAGCCAACCCTCGTATCAA…	1.78194	Q12216	RecName: Full=E3 SUMO-protein ligase SIZ2; AltName: Full=E3 SUMO-protein transferase SIZ2; AltName: Full=SAP and Miz-finger domain-containing protein 2
LYa_b1_contig_29437 (180..714) consensus	-150.456	0.0215593	TATTTATTCATAAGATCAATTTTCCAAGAATTTAGTACATGTAATTTCAAAGTAAAATGACGTCAAGTTTAATACTGGAAATGTTATTAGTATTTTGAGAACAGAGCATGTATTACTTAGACAAAAGATAACCGGAAAATGTAGAGCAGTGACTTCCATGCACGGTCTGGGATGAACCAATTCTGTGTTTAATATACACTTTATCTCCTTTTCTTAGATCGACGAGAGAGTTTACCGTTTGAGCTCCATAATTTGATTTGGTAGCATATCCTACTGTATAAAGTTGGTCGTTCTTGTTTAGCTGGAAATGAACATCACCGCCACTATTAGCCATAATAACACAGGAGAATATGTAGATTCCATTCCGTGGGGCAGTAAATATTCCCGTAATTGAGTCGT…	3.514e-09	Q9ESN4	RecName: Full=Complement C1q-like protein 3; AltName: Full=C1q and tumor necrosis factor-related protein 13; Short=C1q/TNF-related protein 13; Short=CTRP13; AltName: Full=Gliacolin; Flags: Precursor
LYa_b1_contig_9482 (2..1620) consensus	-150.762	0.000477037	CTCAGTCTATATGCATGGATATTTTCGGTTTAACATCTTAAACTTTGATAAATGCAAGTTTCGTTCGAATTAATTGTTAAAACTACTAGCATCGTGCATGATGTTGAATACAAGATTTACAGTTACCATCAACCCCGAAACTACTTTGTTTAACTAACAAACCAGTCTATCGCAGCCTTAGATATTTTACGTCCTTGAGTTTCATGGATGCCCACAGTCCACTTAGATTCGTCTATTTTCCCAGTAGTTGAAGCGATTAGAAAGTTCCAGTACGGGTTGGAGGTAAAAGATACGTTGAATGGACCATTTTTCTTATAACCTATTGATCGAATATGTTGTGCTCTGACGTCTTTTTCATCTTTATTTATGCCAATATTATCTGCATTCAGTACAGATACA…	3.45926	A3DJH7	RecName: Full=50S ribosomal protein L22
LYa_b1_contig_25806 (27..538) consensus	-151.252	6.83052e-15	TGACAATTTGTTCATCAGTTCAATAAATAAAGTATGTATTTCCACTTCAATAAATAAGAAATTTTTCAAGAAAATGTTTTCACAAAGTCGAATGCTGCATTAAAACCGAACTCTGTCAAAAATATAAAAATAAAAGCAACGATGTATGTCCATCAAAGATGTACCTCGTTACCAAGTCCCCTTTTTTGTCATTTACAGTTAATTCACATTACACTATCGATTATTTTCTTCAAACGGCCTAAGTTTACATGCTTTCTTAACTCCACCAGACTGTGTCCACATGCACTTCTTCACATCTTCAAACAGTTCCATCTTAGCCCAAGAATGACGACCTGTTTCCATGAACGAGTTTTCCAGTTTCCATGACTGGTTGACCTTGGCCTTCGAAGCCAAAGTTGG…	1.14294	B6DCP7	RecName: Full=U3-lycotoxin-Ls1x; AltName: Full=Toxin-like structure LSTX-B2; Flags: Precursor
LYa_b1_contig_33396 (635..891) consensus	-151.529	0.0208898	GTAGGTGTTGTAAATTTAGAATTTTCTGTATGTGTGGTGATCAGTGGGTTAAAGTCGGATCTTTGATGGCGCTGGTAAGTAACCCATTCTGACTTGGGTGGGAAGCACTGTTCCCATTCCATTCTGTTAGAAAATGGATCTGTGTCAAGCTCTACTCTTATATCCTTGACAAAGTTCATCCTTTCCATGTCATTCATTGGTCTGTATGGAGGAGGTGGTGAAAACATTCCCTCAAAATCCCTTTCACTATCTTCATA	3.16217	P27462	RecName: Full=RNA-directed RNA polymerase 2a; Short=protein 2a
LYa_b1_contig_49833 (24..1375) consensus	-151.65	2.41988e-06	ATTTTGATCTTAATTGTTCTGAATCATTTCAATCACAAACTAAAAGGATTTACGAATATGTCACCTTAAATGTGATTGCTTCCGAACACCACTCTATAGAAGAAATTCTTTCTCTCGTAAATTAACTGTTTACACATATAAAAGTCTTGTCTACACGACATCAAAAGCATTTTAACAGTTAATGCGTAGTATATAAAAACTAGCAACACGAAACTGCCTAATCGTAATTAATTTTGGCTTTACTGAAATGATTGTCGTAAGATTTTGATAAAGCTTGTATAACAATTATGTCTACTCACATGACTTGTCAGAACAATATTATTAATGAGAACAAAAATTCATATAATTAAAAGAAATATCGAAAACGAACATAAAACTAAAGGTTTATGTATGTTAATC…	0.365159	C3KV13	RecName: Full=UvrABC system protein C; Short=Protein UvrC; AltName: Full=Excinuclease ABC subunit C
LYa_b1_contig_6226 (221..713) consensus	-152.186	1.89911e-05	AAGGCATTGTGATGGTTGTACTGTAGTTGGTACTTGTGCTGTAGTTGTTGTTTCGATTTCGGTAGTCGTCGGTTCCTCTGTTGTAGTATCTTCTAGTCTCGATGTTTGCAAGGATGTCGTCGATGTATTTAAATCACCAACAAAGAAATGGCATCTGTCAAAGTTACTTTTTTTGTCAATCACAGTGAGGTACACTGATGGCGAACAGCAATTGCCACTGGCATTGATATGTATCGGGGATAAATGTACACTGCTTGTTTTGAAACTCCAACCCTTCGATCCAGATATAGATGACAGTTCACTTGCAAATGATATCGTAGCTTGTCCATTCCATGTTACTCCCGAACATGTTGTGATACCAACGTTATCACACTTTCCAATTAATTGATCAACAGCACA…	1.57757	P53879	RecName: Full=GTP-binding protein RHO5; Flags: Precursor
LYa_b1_contig_43909 (387..2888) consensus	-152.603	0.0245355	AGATTACATATCCGTCACTGGACGCTTCTCGAGCCATTTTTGTACACCTGCAATATTTGTTATTTTATCTAAATGTTTTTTCATTGTCGGTGAGGTCTCAAATACAGAATCGCCTTTCTTTGCTGTTAGTCTGTTCATTAAATCGAAGAATGCCAAATCTGCTACTGATAGCTTATCACCAACCAACCATTCTCCACTGTTTTCATTTAACATTTTCTCCAAATGCGACAGGAATCGTGGATAAACAACTTCCATTAAGTTTTTCTCTATATCAGGCTTCTTAGTTTCGTCCTGTTCAAAGAATAGTTTGACAGTTTCTGTGATCACGTCATTAATACATTCTATGACAACATCACACTTTGTATTCTCCACATTATTTTTTCCGTATAGATCGAGATC…	1.467e-19	Q09596	RecName: Full=Probable glutathione S-transferase 5; AltName: Full=GST class-sigma
LYa_b1_contig_4937 (2742..3046) consensus	-153.497	0.0197087	ACTGCCAGAACTTTGCTTCCATATATAGGAAGTTCCTGACTCCTAAAAGCTCCATGAAGTCTAATTATAGCATTACTCTGGAAGGGTTTATCTTCTGTTCCAACCTGGAGAGCTCCACCATTGGTGATTAATATATATTCGGAATTCAATTCAATATCTTTTTCATCAAATATCAATTTTCCTCCTTGTAACAATAGTGTCTTTAATTTAGGTGTGGTTTGATCCAGTAAAATTGTCATTCCAGCTGGAATAACAACTATTTCTCCTTCTGCAGGAGGATTCTTTCCACCCCAGGAGTTTGTAGA	7.41e-27	Q86WI1	RecName: Full=Fibrocystin-L; AltName: Full=Polycystic kidney and hepatic disease 1-like protein 1; Short=PKHD1-like protein 1; Flags: Precursor
LYa_b1_contig_8400 (1030..3833) consensus	-153.769	4.24802e-16	CACATGTTAAATGTCATAACCAAACTTTAATTTAGGACTACTCTAGATCGAGATCTTCAATGTCTAAAGGTTGTTGTAGTTTTGTTGCAATTGGTGGTTTGTTCAACACATCGCACTTCAAATCAGCAAAAACATTTTTAGGGTTGATTTTACTGTCCTCTAATGTAGGTTTGATTGCTTTTCGATATACAATTATTCCAATTATCACCGATGCAATTAAACAACTGACAACAATACCGGCAATAACACCGATAGCAATCTGCTCAGCTGTTGACAACACCGATTCCGATTTCTCTACGTATTCAATGTCACCGAGATAAAAATGGCATCTAGCAAAGTTACTATTTTTGTCAATCACTGTAAGGTATGCTGATGGAGTGCAGCAATCTCCACTGACAT…	9.504e-38	Q9JHA8	RecName: Full=von Willebrand factor A domain-containing protein 7; AltName: Full=Protein G7c; Flags: Precursor
LYa_b1_contig_78219 (1..636) consensus	-154.041	0.0181125	AATGAGCTCAGTGAACTGGTTCTTCTAGGAAAGCCCTGGGATGTAGCAACATTAGACCGACATCGATGTGTCATCACGATGCGAGGTCTAAACGTCTTACAGTATGTCAATGTCAATGACATGACACTTTTACGTCAAATCGCGATCGACGATGGAGTCTGGGGCGTTTCCGTTTATGGCGAAGAACTAGTTATAGGATTTGATAATAAAGTAGAAATATTCGATTTTGGTGGAAGATCGGAACACGTTATTCCATGCTTAGGATCAGACTATTATGTAACCATAGATAATTTAGGGAGGTTCTACCACAAGCATCATGGTAATACACTTCACTGCCGACATGTCTCTGGAAAATTCGCGTTTAGTTATTATAATGCGGAATTAGTCAATCTTACTGGA…	0.0525955	O70277	RecName: Full=Tripartite motif-containing protein 3; AltName: Full=Brain-expressed RING finger protein; AltName: Full=RING finger protein 22
LYa_b1_contig_176881 (1..2062) consensus	-154.331	0.0427622	GTTTAGAGTCTGATTCGGATAGCATCGCATGTCATGAAGGAATTAAAGTAGTAGAGTCTATATCAATAACTGACATAAAACGACCTATATTGCTTATAGTTAGAGAACCAAACACACCAGCTGGGTATGTTAAACTGCAACTTGTAGCATGGTGTGTACCAATCATGTTGAAACATTGGCCTGCTATATGTGTTCCTTGTCCCAGTATCAAACCTTTCTTTACAACTGATAAATTTGATCGAATAGTTGTGACTGGTATACTAACTGAAGCGTTGGATAAATGTCCTTTATTTGCTAGAGCTAAGAACAAACCGGCAGCAAAATTGGAAAATTATCCTGCTATCAATCTTGATCTAGTGCAATGTTATCGATGCAAAACGTTGCCTACAATGGCAAACG…	8.303e-08	Q8UUZ1	RecName: Full=Protein mab-21-like 2
LYa_b1_contig_1976 (1772..2116) consensus	-154.434	3.61914e-13	AGAGATCTGTCTGTCAAATGTATGACGATTTGGATCAAAGCTCATTATAACGTTGTCTGTGTCACGTTTTTCTAAGTTCATTTCCATTGCTGTCTGTCCTTTAGAGTTCTTCCATGGCATCGCAGGAGTGTAACTAAAATCTGTTTTGTTTGATGTAGTAGGTTCTCTTAAGTACGAAGGATCATTGTGGAATAAGCTGCCAGCATCAGCTGTTATCATTTTACTGGGAGGACCACGTGTTGTCATAGATCTGGATATGAAGTCCTTGTTGTATATAGAATGTGATGTATCAGGATCGGTTCCAAAGTGAAAGTGGGCTGACGTTTGGTATATTTTGCCGTCTCC	4.45912	P53604	RecName: Full=Protein MSO1
LYa_b1_contig_38775 (85..499) consensus	-154.858	2.6185e-06	TTCTTCCAATCAAATTTCTTTATTTGTTTCATAAGTATGATTTTCTTTCAGCATAGTTGTCTGTCTCTTTAAACTGTTGATCAGTAGTTTAGACGTCTCATTTATCTTTGCAAAGTTTTTTTCTGCTTCGGTAATTTGATCGATAATTTCTTTGCTTTCTTTTTCCTTTCCAGTAAGGCTTTCGTCTACTTTCTTCAGTCTATCAAGTCTTCCTTTAATTTCCGTCTGAAGTCGTGAACACTCGTGTGCTAATTGCTTTTTGTCATATTTTTCGTAGGTTTTCTCCCATAATGGAATTTCATTTAATCCATCAGCCATTTCAGGTCTAACTTTTGGATTAAATGTCCTTATATTGAGTTTGTGGAGCTTCTTAGAGCCTTGTTGTTTGTCACAAATTCC…	1.55419	Q13402	RecName: Full=Unconventional myosin-VIIa
LYa_b1_contig_12686 (1..1298) consensus	-155.439	1.6562e-10	CAAACACCCGTTTACTGTCTCCGCTAACGCGTCGCCAGTAAACTGAATTTGCGACCATCAAATCCCCAATTGATGCCGTCGGAGCTCAAAATACAATACAGTTATATCCTAATTAGACAAGTTTCAAACAATTAAAGTGAATTGAAGCAATTGTGCGAAATTAATTTCACAACCTTCAACCGTGAGCAAAACAAACAAGTACCGTAAAGAAAGCTGAAAAAGGACCCATATGAAATCTGTGAATCAACGAAAAGGCAAGTATATGTCAAAACAATAATCGAAAAACAAATATAACAGCAATTTTAAGATAACTAGTATATTGTAGACTCCTGACTTCGGAAATAAAAAATTATTTGGGTTGATCAACTTGTTTTTGAATTCATAATCCTCCAACTAAGC…	0	not available	not available
LYa_b1_contig_12648 (1..246) consensus	-156.346	2.25129e-06	CTGGCTTGAATTAAATATCCTTTGAACTGTTTTGTTGAGTTTTTCTGCAAGGTTACTGCAATTACATCACTTCCATTGTAGCTAGTCTTGTCTAAAGTTATTTGGAATGGTAGTGTTCCAGTCTGGGGGTCAACCTGGTGTACTGGAACCATAGTTTTACAAGATCCACCCAAAGCACCCTGTGATGTTCCATGTACAGCATGGTAGCAACATGAAAACAATAGGAGTAGGTGTTGGATTAAAACT	6.515e-11	A4QP81	RecName: Full=Putative ferric-chelate reductase 1
LYa_b1_contig_46366 (1..389) consensus	-157.47	0.0143775	GTTTAGACATATTCCATTTGTTAAATATGCCAAATAGCATTATAAGGGCAAAGGTCTATAACTCTCTGGAGGTTGACTATTGACTGCACCAGTGTCAAATAAATCCGTATACTCGTCATCTGGGCTTACCTTTCCTTTCCCTTTGAACTTCTTTCTCCAGATCGTATAACCTATTAGACCTGCTGCGGCTAATGCTGCTACGACTCCGATAATTGCACCAATAACTGGACCCTTGCTTGCTGACTTTTCTTCGGTGCTTGCTTCAGATACACCAGGAGAACTGCTAGTGGATGTATTAGATGATGATGAAGTAGCTTTTGTGACGAATGCATCAGTTGGATTAGTAACATCAGTTGGATCAGTGGGATCAGTAGAATCAGTAGGATCAG	0	not available	not available
LYa_b1_contig_39783 (18..771) consensus	-157.646	7.86983e-06	GTGTTGATGCAGTTTTATTCAAATCATATAATCTGTTCTGTTCACTACAAGCATCTGTCTAGCTAACACAATAGTTAGTCTCGCATATGAACGGGCGAGCAGTATAACAGTTATTATCAAACCACTCTGGTTTTCCGCCATTGTTGTACGATACACAATTGCTGCTGGTTCCCTTTGATCCATACCCACCTACCCAGTTTGTAAAAGTGGTTTTTGATTGGTCGAAAGTCCATCGGAAATGTCCTTCGTAGAGATCTGTTAGACCAATCCAATAGTCGCCATTATAGGGTCTGTTCGCATATACCCATTTGTTTTCGGATGTATTGTCAAGTTTGACTAAGTAGCCTCCAATTTTCCTGCAATAGCTCTCTGCTTTAAACCAAGTTATTCTCTTGCTGT…	1.468e-14	P86854	RecName: Full=Perlucin-like protein; Flags: Precursor
LYa_b1_contig_24862 (12..1175) consensus	-158.597	0.0141886	GTCCTTTTATAGTTCATTAAATATTATTCGATATAAGCATTTACTATTGTTGTCTAGTTAGTGAGAAGAATTTGTTTTTCCTCTGTTCTCGACTGGCCAGGTATTCAATGTTTAGTTCAAAGAAAACTCCATTGATACAACTTACAAAAGATAGGTTAAACTTTGAAAAATAAAATGTTTTCAATTGTTTTAGGATATTTGCAAATATTTGATCGTGCATGTTTGAATAGTGTAAGTGAGCCTTCTCGGTTACTGACTGTAAAAACTTTATCGTTAGATTTTCGCAACAACAACAACAAAAAAACACAAATTTAAAATAAAGAAATGATTTCATGTCATTTTACAAAAATGGTGATTTTGTCATAGAGCGACGTCGCTGTAAATAACTATCTACGATCG…	0.0478876	Q00554	RecName: Full=Cystic fibrosis transmembrane conductance regulator; Short=CFTR; AltName: Full=ATP-binding cassette sub-family C member 7; AltName: Full=Channel conductance-controlling ATPase; AltName: Full=cAMP-dependent chloride channel
LYa_b1_contig_60747 (2739..3470) consensus	-158.777	1.69863e-06	TGTTACATCCAAAATTAAATCATTAAATAATCAACCAGTAAATTTGGAAATGGTAAATTCAAATCACTTGAACAAAGTTATTTTTTTACAATAAAGATAATACTCGTATTTACCTCTATACCATATCCCCCATCTCAACACCCTTACCATTATCTGTCTCTCTTAACAACAATGTTCTCGTCTCTACTCCCTTGCCATTATCTGCCCCTCTTTATCCCACTCAACCTCGCCGGCCTCTTGTAATAAAGCACAGAAACCACAAAACCACCATATTAGCAAATCATTAATACAGCTTCCTTCAATTCCTCTCTTCTCGCGAATGAGACCTCGGACTTTAGTTACAGCATAAAAATTAAGTCCAGGGACGAATAATGCCAGTGCACACATGACGCAACTTTC…	1.236e-10	Q6DK99	RecName: Full=Cornifelin homolog B
LYa_b1_contig_49125 (80..1648) consensus	-159.431	2.0117e-06	TCTCTATCGGCCTACGGTAAATAATAACAAAAGCATTGCCATTGAAACATCCCACCCACAGTTTGTTTTCAGAATCTATAGCTATGGTGCATGGAATCGTAGGGCTAATTTCACTCGGTGCAAAGTCTTGAATGAATTTGCCATCAGGTGCAAGTATGTAAACGGAATGACTTGCTGCATCAGATATAATTATGTTTGCCTCACTGTCACAACAAACTCCTGTTGGGTTAAATGGTCCTGCGGATTTTGAGTGGTTAAACTTTAAATAACCATCGTCGCTAAAGACCATTACTTTTCCCGTTTTAGTGTCAGTTCGATTAAGCACACAAATATCTCGATTTTTATTTTCAACAACGATTTCAGGTAATACAAAATACCTGGAAGCATCCTTGGCTCTGT…	2.53e-11	O75382	RecName: Full=Tripartite motif-containing protein 3; AltName: Full=Brain-expressed RING finger protein; AltName: Full=RING finger protein 22; AltName: Full=RING finger protein 97
LYa_b1_contig_127857 (1..791) consensus	-160.066	1.57875e-06	GACCAATCACCCCACATTGCCCATTGAGGTATTGTACATTGATAATCCCAGTACAACTTCCCGCAGTATGACAAAGAATTCAACTTCCTGTTAGAGTCAGATACTGTCGAGTAGCAAGAATACCAGCCATTTTGTCCACACCAATACATTGACTCATATGTAAAACTGTCTGTCATATAATCCATTAAACTACAGGACTGTCCCATGTTACCGTCACTGACAACAACGGGACATGTATTACGATTGCCGCAGTGAGATTCAAGAGCTGATGTCACGTCATGTGACGGGTCAGCTGTATTGTAGTTCCAGGCACAACCATAAGTGTATATACTGTCAAGTATTGAAATTCTTCCATCTGTATTATAGTCTCTGCAAACTGCTGTGAAAGTTTCATCTCGA…	4.299e-06	D3YXG0	RecName: Full=Hemicentin-1; AltName: Full=Fibulin-6; Short=FIBL-6; Flags: Precursor
LYa_b1_contig_3101 (1..427) consensus	-160.495	5.24494e-24	ATGTTCAATAAATAACTGAGTTTGTCCACACTCTTCAGAGCTGATATAATCTTCTCTTCTAATCATGTTACTCCACAATACACATAATTATCCATATAATTGGCCAAAAAGGAATAAAGCAAGTCAAAATTAGGTTCAAACATATTTTGTCTGCAAACCTTTCCTTTCTTTGTTGGATGATAGTAGTATTTGGTTGTCCCCCTTGTACAACAACTGTCGTCTGCTGTTGTTGCTGCTGCTGAGGAGGCATATACCCACCGTAATGTGGTTGGGGTGGTCCATACTGGGGAGGTGGTCCTTGATCGTGTGGCTGCTGTGGCGGTGGTCCTTGTCCGTATGGGGCAGCCATGATGCTCTTCTCAAATATTATTTTTCAAACGCGATCCTTTGGGACAAAAA…	3.78865	Q6ZN28	RecName: Full=Metastasis-associated in colon cancer protein 1; AltName: Full=SH3 domain-containing protein 7a5
LYa_b1_contig_18568 (1..264) consensus	-160.913	1.47856e-06	AACCCTTAGCTGTCTTTTTACATCCTTTCTCCTTAGTGCAAAAGGGGACATTACAAATTTCCCATCGCTTTTTAGGGTCAGTAGTGTAACACCAAGGTGCAGGTTCACCGTCTGGATTACGACAATAGTTTGCTTCTAAATTATGAAATCTGTGACGATGAGGAGAATTCAACTTCCAACTCTGACAGGCTTTGTTGCTGATTGTGGTACTGATCTTTCCTTTATATTCAGAACCCTTAGCTGTCTTTTTACATCCTTTCTCCT	7.293e-23	P06868	RecName: Full=Plasminogen; Contains: RecName: Full=Plasmin heavy chain A; Contains: RecName: Full=Activation peptide; Contains: RecName: Full=Plasmin heavy chain A, short form; Contains: RecName: Full=Plasmin light chain B; Flags: Precursor
LYa_b1_contig_7398 (126..3192) consensus	-160.926	6.56314e-19	ATAAATACTTTATCAGTATGATATTGATGTAAAATAAATTATATCAATATATTCTGCTTAAATCTCGAACGTAGTACAGTTTGGATGTTTCTACTCTTTACACAACACACTTAAACCCGAACGCAGGCAAAAAAAAGATGTAGGTTATATAGATTTTAAAACAGAGACTGCAAATGAATGCTTCAAATAGAAAAGTAATATGGAAAATAAAAGTGTACAACTCAAAAAACTTCAAAGGCGACGACAATTATGATGTTGATAATAATAAATGCTTGAAAATGCATTACAAAAAACAGCACTGACCGATCTAAGCTGGTATAATGTTTCAAATTTGATAATGATTGAAATAAGAATGATAAATTTTGACAAAGGTTACATAATTGAATTTGACTGCGTACT…	3.702e-33	A2AJ76	RecName: Full=Hemicentin-2; Flags: Precursor
LYa_b1_contig_30375 (1..3157) consensus	-161.767	5.72255e-10	CCGTGACCTGTCAGCCTTATCTGAATTAATCAGCCCATGGTCATTGTTTAAATGTCTATATATCATGCACAGACTATGTTTTTGTTCACCACAATTGATCAGTCTTTTCTGTAGATCCTTCAATGTTAATTGTTTTGCCGTATTTCTCCAACCGATCAGGACTAATAGTAACTGAATATCTATGTTAGAACTGGTATGCTCTATAAGCTCTGCTCTCACTGAATTCAAAATTTTTCGTCTAGAACCTGGTGACAATCTTCTTATAATTCTGCAGAGATCTGAATCGGTGGCTGTTTCTGTCAAAGACTGAGCACTCAAGCCTTCACATGAATGGCTGCATTTTTCTACATCTAACATTGGACATGCCTGAAGTGTAAGGTTCCATACACTTAGTATTTC…	8.196e-12	Q8N6D5	RecName: Full=Ankyrin repeat domain-containing protein 29
LYa_b1_contig_243956 (203..708) consensus	-162.373	0.0276931	CGTAGTTACTATGGACACTGCTTCAACACTGACACATGGTTCACTAATGATGGAAATGGTGATTCTAGTTATCTGGATCGTCAAAGCCCAAACTGTGGATTATTTGCTATGAGGTCATTTCATTTAGTGAGAAACTCTGATGGTGATAAAGTCAGATATGACCTTAGTTGTTGCCATCTACCAAAAGATTTCAAATGCCAAACTTCAACACTGCACACCAAATTCAATGATGATGGAAACGGGCATGTAATTTTTTTAGATCGTCATCATGTGTCATGTCCAAATGAAGGAGTTCTTAAACATTTCCATCTGAACCAGAATGACAAAGGTGATCTTTACAGATACACTTATTCCTGCTGTAGTCCTCCTGCTCGCAGGAGGTATAAAATGATGTGCTAC…	2.15321	C0JB12	RecName: Full=Phospholipase D LlSicTox-alphaIII3ii; Short=PLD; AltName: Full=Dermonecrotic toxin; AltName: Full=Sphingomyelin phosphodiesterase D; Short=SMD; Short=SMase D; Short=Sphingomyelinase D
LYa_b1_contig_43620 (1..1123) consensus	-163.635	0.0129843	CTTGAACTGATGATTCATGGTGGATGTAGTTAACGACTTGACCAGAATGGGTTGGTTGACATCTTTTGCTCCTTATTAAGTACACAACGAGAATCAGCAGTAATATCAGAAAAACTCCACCTGCAGCAGAGATTGCTATGGGCACAGCATTATTTTCGTTATTGACACCATCCGTATCTGTGGTTGTTGTTAATGAACATTTTCCATGATTACTAGTGTTTGTGAATATTGTCACAGTGCAGACAGTGTGGTCGATCACGCCTTTATTCTTAAAGTTCAATTTCAATGTTTCTCCTGCTATATTCCAAGGAAGACACCAGGGGGTGTGTATTGCCCTGTCTAAAGTAAAATACAATTCGTGACCGACACTAATTTCTGCAATATGACAATTGTTCGCAT…	4.85045	P25014	RecName: Full=Protein translocase subunit SecY
LYa_b1_contig_98323 (45..1302) consensus	-163.738	0.0118474	CACAAAACACAAAATACAAAAACACAAAATGACAAACATACAAGTAAATATTACTAAAATATTAGATCGTCATTGTGATACTACTATGTTTGCAATTATAAACGAATACCCCTGATATTTTGAATTTGTGATATTTATCGTTTAGCTACTATTCCTAATTTCCAATTTATCGTCCATGGATGCACCTTCTCGTAGTCTATATCACAAATGAAAAATTTGTTTTTTTCTTCGCCCTTATTAAACTCTTGATCAACTTGCTGAGAATTTAGTTCTGAGATTTCTTTCTCTCCACCAATTTCAGATTTTAGTACACTGTTACTGCGGCCTTCACTATTAACTTCGGTATTTGTTTCAGCGACACCATCAGAAACTGTTGATATGTTGGTTTCATTACCGATA…	1.563e-12	O44252	RecName: Full=Protein rolling stone
LYa_b1_contig_84511 (1..448) consensus	-164.028	0.0122215	TTTCTTTCAACTGATGTCTACCAAGGGCTTTTTGAAGACGGTTTCTTTTTTGTTGACCCTTCCATGTGTCCATTATATATTCTGGTTTGATTTTTGGTTGCCGTGCCTTTATGACAATCTGACTTGGAAATGTTTTCCTTTCAGGAGGATGCTGCTGAAAGTTTGTAGTTGTTGGAATAGTCCTCCTTTGTCTAGAACGGGATTTCAGTTGACAACAGACACAGAAGAATATAATGAGTACAATAAAAATACCAACACCTAGACCAATTCTCCAATTATTGCTGCTCTCTGATGAATCTTCTTCCGTCTGAACATCTGACGTGTAATATTCTAGTTCCCATCCAGTATGAGTCACAGAATAATCTGTATGGAAATGAATTAAAATGTATCTTCCTTTTG…	0.003319	P56677	RecName: Full=Suppressor of tumorigenicity 14 protein homolog; AltName: Full=Epithin; AltName: Full=Serine protease 14
LYa_b1_contig_48745 (1..1098) consensus	-164.087	4.69848e-10	TTATTTTCAATTAACTTAAACTATTAATTCTATTGAACAATTATACTATAAACTATAAGAATGTGCTAGATATATACAAAGTACAGCAGACATGTGTGTCTATGTAAGTATTTCGATGTCAGAATGTGAGACCAAGTGGTTTTAGTCTAAACATCGAGTCATGCATGATTGTATCCTGGACATTTCAAACCCTCCTACAATATAATCGAGACTATATATCTAAACTTATTGCAAAATAAGAGTTGTCTTCTCCAAGTGTGATGAGGTTTTGTTGGTTTAAGATTTCGTCTGTGATATTGATGGAAGCTTTGGTTTCATACTGTATTTTGATGATGGTCGAAGCAAAACAGTAGATGCTTTAGGTATTGGTTTCAATCTTCTCTTACGCTTTCCTGATTC…	8.497e-12	P98063	RecName: Full=Bone morphogenetic protein 1; Short=BMP-1; AltName: Full=Mammalian tolloid protein; Short=mTld; AltName: Full=Procollagen C-proteinase; Short=PCP; Flags: Precursor
LYa_b1_contig_27499 (1..400) consensus	-166.076	1.05349e-06	ACGTTAAATGTTTCTAGAACAACATCATCTTCGTTTTCTCCATTGGTTAATACCTTGTCCTTCATCATTTCAACAAATTCGTCTATCTCAATTGTTCCATTTCCATCTTCATCAACTTCGTTTATCATATCCTGCAGTTCGGCCTCTGTTGGATTCTGTCCAAGTTGCCTTAAAACTGTACCTAGTTCTTTTGAAGTAATCGTTCCCGAATCATCGTCATCAAACAGTTTGAAAGCTTGTTTAAAATCTGCCAAAATATCTGGTGGTATCTCAATTTCTTTTGGTGTTTCCGGTGTTTGCCGACGAGAAGCTCTGCTTGTACTTGTCATTATTCCTTCAGGATTACGACAACAGTGACATCCATGTATTGTGTGTTTGAGAGCCGAAATCAATACGTGTG	3.885e-28	P27165	RecName: Full=Calmodulin; Short=CaM >gi|75326398|sp|Q71UH5.1|CALM_PYTSP RecName: Full=Calmodulin; Short=CaM
LYa_b1_contig_29879 (1..371) consensus	-166.318	0.0105401	TGTCTTTTCACCATATAAGTTTTTTCTCTTTAAGTTCATCATCGTAATTATTTTGACATTGTTTTTGTAAGTTTTTGTCCTTGAACATCACCGGCACTACTTCATCTCCATCTCAATCACTGTAATTCGACAGCAGTATATCAATCCGTCTTTGGAATGTACACCAGTGGTACATTCCATCTCCAACTCCGTCTATCTCAAAGTCTTTTGACAGCAAGTAATTTGCTATTCTTAACACATTTTAAGATGTGTAAAGTACAGATTTATCCCCGGGCAGAGATAAGTTCAAGTTCATCGTGCAAAAACACGTTTAAGCACATTGGTTTTCTTTTTTCTATATCTAATTGCGGCGCAGACGACACTTTCGAAGA	0.689265	Q4R4U2	RecName: Full=Protein kinase C gamma type; Short=PKC-gamma
LYa_b1_contig_5122 (41..692) consensus	-167.429	0.0106375	ATTGATCTTTACTCCAGAGAAGCTCGTCCTGATATAGCCATTGCTTTCTATATAATTTCCACCATGTTTAACCCCAATTCTTGTGTACACAACATCTCCTTTCTTTAGTTGAAGAGGTGTTACTGTGGTGGCCAAGGTTCTGTCATAGTGATCCATAGAGTCAGCCCAGCCGATGTTCCTGATTTTTCCTTGTAAGACCAATTCGACCGTAGCATGGGTTCTATCATACGCACCAGTGGACACGTGAAACACATAGAAACCGCTAGATGGAGCTGTAAACATACCGTTTACTTTGTTATATCCATTACCATTGTTTAAGTCTACAACATCGTAAACTAGTGTTTTGTGTGTCGAAAGTTGTCTCCAGTTATTGCTCATGTAAGCAAAAAAAGCTACGTG…	1.727e-06	P83425	RecName: Full=Heavy metal-binding protein HIP
LYa_b1_contig_27639 (143..857) consensus	-167.756	9.43719e-07	CACAAACAGTACTATCGTTCAATAAATGCCACCATTAAACTGGAACAGGTTATCTTAACATAATATGCGTAATCTTGTGTTCACAATTTTTAATAAACTTTGGTGGTTAAAGAATTATTTTTTTAATTATACACGAGAAACATATCAGCAAAAACTATTCAACATCGAATTTATAAAGACTGTTTTTGCATAGTTGAACTCAATGGTGGTAAAGGAGGCAAAGTTTTGGCTCTTCCTTTCGGTAAACTGATATCAAATATGTTTGTTTGCAATCTCTTGTTTGCTTTTTCTAATGATGGACTTTCTGGAATTGAAAGAGCACTTATGGACAATTTCCTTATGATAGAAGGTGATACTTTAATCATCGGTGCTTTAGCAGCATTGTTTATAACATCCGGT…	0.411015	Q1R183	RecName: Full=Sulfoacetaldehyde reductase; AltName: Full=Isethionate formation reductase
LYa_b1_contig_22760 (1..1125) consensus	-169.699	1.38396e-06	CTGAATTTTTACGTGCACAAGAATCGGTCATGAATTTTACGTCATCAATTGCAATATCGCCCTGATATCCAGTACCTCGTATCCCCTCAAACACGATCTGGAAATTACGACTGATTTTTGTAAGTGGGAACTCTCCTCGAATCCACCCATTACCTTTATCACCTTCTTTGCTCCAAACTGCGCTTCCTAGCAGACCATTTGATTTCACATAAACATTTAAAGTTCCTATATGTGACCCGTACATATGGTACCAAAACTGCAAACATCCTTCTTCCGTAGGGAGAGACACAGGAGATATTAACCGAGCTTTGTTACCGAGTTGTCGTGGATCAGATGCTTCAATGTGAATATAGTGTCCTGTAATGGATCCGACTGTATGGTCATTTGACGGTCCTGTAC…	4.169e-85	B3EWZ5	RecName: Full=MAM and LDL-receptor class A domain-containing protein 1; AltName: Full=Skeletal organic matrix MAM and LDL-receptor 1; Short=SOM MAM and LDL-receptor 1
LYa_b1_contig_31612 (146..1332) consensus	-170.431	0.0179026	CTGTATTTCAATTTAAAGTGGTGTGAAATAATCAGTCGATTGTCTGGCACAAACTGGATTTTGTCTTGTTTTTTGATAAAGACTTTTGTAGAAAGTACGATTTAAAGCACCCCCTCCCCTAATTTTTTCAAGAACGGGTTCATCAAAATTTGCTGCGCCAGTCTCGCGGCTTAATGTTCTATTGAGATTACCACCAGTCCGCTGTTTTTCGAAGCCTCTTATTTTGTGTGTAAGTTCTCGATCATCCTGAATTTCGTCTAGAAAATGTTTGAACATAGGTTTAGTTGTACCAAACTTTTTTGCTTGTTCCCAATCAGTTCTTGATGTGGATGAATGATTTTTTCTGTATATTAATACGCTGCCCTTTGAAGGTGGTTTTGTACCTTCGTCATAGTTTGC…	2.038e-10	Q8T5G8	RecName: Full=Chitin synthase; AltName: Full=Chitin-UDP acetyl-glucosaminyl transferase
LYa_b1_contig_9983 (1..586) consensus	-170.736	0.0115064	ACTTGAAGTCAAAATATGTATATTATCATTTCCTAGCCAAAAACTTTTTTCGACATTCCCAAATCCTTTTTTATACTCTGCCCATGTTCTGTAAAAATTAGTTTTATCCTGTCGTCTTTGTAATACCGTCCAACCTCCATCGAATTCATCCATGTTACAATAGACTGTCATAGCTGTAGAATTGTCTGGGTATATAGTGTACACACCGCTATTCTTGTGTTCCGCCTTCAGTTCAGTACAGTCGTGGGGTTTATTTAAATCCAAAGGTTTGCAAAGACCCTGAACATCATTTTTCAACATCCTTATTACACTCGATTCTTCTTTCGGGCCTTTACTCGCTTCCACTATCCATTTCAATTTATTTCTCAACTGTGTGTTAAGTTTGACTACATCACTGTA…	6.439e-23	P19477	RecName: Full=Fibrinogen-like protein A; Short=FREP-A; Flags: Precursor
LYa_b1_contig_7583 (1..573) consensus	-171.008	0.00858754	AACCGCCTCTCTTTGAGTAACATTCCCCGTCATTCCACTTAAATGATTTTGAATACATCATCATGCATTGCTCGTCGTTCGAACTTGGGTTACCAGGGGACCAGTTTTTGTAATTCAACTCTGTGAAATCAGAAATCCACATCCAAGTATTTCTTCCAGTTGGATCATTTCCACCTAACCAAATCTGTGTTTTACCTGCATTTGTAATTTTGGTGCCTAACCATCGATTTTCATCTGCGTCGTTTATTTTTACCAAGTTACTTTTCTTTGATTTACACATATCCCTTGCATGGTCCCATGTTACACTGGTGTATGTAAATAAATAGCAGTTATTCCTGAATTGAAACCATCCGTGGTCACAAAGCTTTTTGGTCGTATCTTTTAAAAGTCTAACGTCTG…	7.297e-18	P81018	RecName: Full=Ladderlectin; Flags: Precursor
LYa_b1_contig_28401 (1..1271) consensus	-171.185	0.0191619	AAATCGTAGGCCCTATAATTGTAGGCGCAGTATTCGAAATCTATGATTTTCAACATGGAAAGTACATCTTTTCCAGCTGCTTCTGTAAGGTACAAGATATCTCCTTCAGTCAAACCATTGTGTGAAAAAACAACTTCTGGTTTTAAGGCATCAATAGCAACTACTACTTCAGTCAGTTTCTCTCCAAATTTAAAGTTGACAATTCTCTTGATAGTGTCTTCCGATATTTTTCTATCTTTCAAACACTTTTTAATGTCTTTTATTCTCTTTTGAATGTTTGCAATTCTCGGAGTGCAAAATTCAGATAGAAACGTTGGTGCTTTTGTCAATGGCATATCTTGTGCATGAATTTCCGCTAATTTTCTTGCTATCATGTTGCATATAAAAGGGGACTTTAAC…	2.408e-27	O54783	RecName: Full=Choline/ethanolamine kinase; AltName: Full=Choline kinase beta; Short=CK; Short=CKB; AltName: Full=Ethanolamine kinase; Short=EK; AltName: Full=choline/ethanolamine kinase beta; Short=CKEKB
LYa_b1_contig_12649 (1035..1665) consensus	-171.882	0.0172129	TGCAACTACATCACTTCCATTGTAGCTAGTCTTGTCTAAAGTTATTTGGAATGGGAGTGTTCCAGTCTGAGGGATAGCCTGGTGTACTGGAACCATAGAATCACAGGCGTCTTTCAAAGCACCCTGTGATGTTCCATGTACAAATTAGCAACATGACAACAATAGGAGTAGGTGTTGGATTAATACTTTCATTGTGCTAACACTGTTAAAAATGTTCGTTGTGCAGATATGTGTAAAAAACCTACATTTAAATAGACATTCTTTAGATATTGAAGGATTACATTTCAGACATAGGGATGGCATATTAATGCATGCATACAGATATAGTATTTACTTGAATTAAAGCTAAGTAGTAATTGTTGTTGTAATGATTGTTACAAAAAGTATACACATCCCCTT…	0.090819	A4QP81	RecName: Full=Putative ferric-chelate reductase 1
LYa_b1_contig_196192 (42..649) consensus	-172.851	0.00746204	TGCCTTTTCTGCGTTTTTCTTTTTCCTTAAGGTTTGACTAAATATATTGAGTTCCTCATAGGCCCACCACACTTTCGAGTTGACTCTCCAGCGCAGTTCATGTTACAATCTGATTCTTGTACTCTTGGATACATTTTGTTTTTTAGAACATTTCCACAAGAACATTGTATCCTATACTGCAAGCCTGTGTACTTATATCCTTTGCAAAGTTCACGACATTTAGCCAGGGTTATAGAATTTCCCATGTTTGATTGTTTGTGTTTGAGATGTCTATTAAAATCATCCTTATAACATCCAATGTAACCATAATTAGGCTGTTTGGCAGCTGCTTTAAGCAAACCATTAACAGCCTTACTGATGTCTTTTAATCTGGATTTTATCGCAGAAATACTGTCACTG…	7.328e-14	D4AUF4	RecName: Full=WSC domain-containing protein ARB_07870; Flags: Precursor
LYa_b1_contig_92154 (147..1291) consensus	-172.92	0.0089951	TTCATCTTTTAATTTTAAGAGGATGAAAACAATAATGATTAAAAACTCGTATGTAGTTAGTGCGAAATCTTTGCTAGATAATAATATGGTAGCTGCAGTTGTGTTGTGTGAGCATTTGAAAGACAGGATTGAACGAACAAAATGTTAGCAACAACAGGCTATACACACTAATTTCAGGCTATTGGTACGGCAGACACGATATAGATTTTGTCTGAATTTCCAATTGCCATTGTAATACGACAGATTGTGCAATTGTCTAAATTTTGTTCTAATAGCATATTACCTCTCTAGTTATTACTTCTGTGGTACCGATAGACGGTAATAGGGTGATTGAGTTATGCGAATTTGTTAAAAATAAAGGATCATAGAGTCATGTATTAGCGGAGTTAGCTTAGTACT…	0	not available	not available
LYa_b1_contig_12837 (1752..2441) consensus	-173.142	0.00713075	GCAGCAGCTTCACTCACAAATTGTACGCTCTTACAATCTCTATGATTTGACGTCACACATGACGTACACAATACCTCTCCATGATCGGAACAATAATAATCTAAGAACTTTGCTTCATGTTTCGGACATTGCAACCTCAATTGAGTAGTTTTCACTGGAGTTTGTTTCACTTCGTCTATATCTGAGGTGATATGCCCCGTGGAGTATTTCATACTGTTATGTAGTCCCGTACACGAGTCGCACATTGCCTCGCCACACTGATGACACCAAATGGTAGCCATATTTGATTTATCCATTTTCTTACAAGGGTCACACTGTCGCTCGCCTGACCGTAGCTGAATTGCATCAATCAGGCCAAAAATAAAGTTATTTACAGGAAGGTCGTCTGCCCATGTTTGT…	5.579e-17	E1BD59	RecName: Full=E3 ubiquitin-protein ligase TRIM56; AltName: Full=RING-type E3 ubiquitin transferase TRIM56; AltName: Full=Tripartite motif-containing protein 56
LYa_b1_contig_55194 (1..1565) consensus	-173.561	6.71482e-07	ATATCAAATATACACAGTTTGCACGGTTTGCGGACGCTTTTAACCAATCATATTCCTGGAAATGTATAGGAGGTAAGATAAACTGCTTTACGAGTATTTTTACACTCAAATGATCTGCAATATACATACATATATATATAACTCTGCCTTGAAATACCCCGATAAAAATGACACAAACGTAATGCCCTCTACTATTTGTTTTAAAAAAATGGACTATTTCATTACCTGAAAACTTAGGAAAACAAAAATAAAATCGGTCCAGAATAGGACTTTCCTTTTTGTATTCAATCTGTATTTGATCACTGCGCAATGTTTGAATATTTTAAAGGAATACTGTTGAGCTAAACATGCCAGAAACTATTTCCTAAATGGGTTTCGGATAGACTGGCAGACGAAATG…	1.8156	A1BJY3	RecName: Full=UDP-N-acetylmuramoyl-L-alanyl-D-glutamate--2,6-diaminopimelate ligase; AltName: Full=Meso-A2pm-adding enzyme; AltName: Full=Meso-diaminopimelate-adding enzyme; AltName: Full=UDP-MurNAc-L-Ala-D-Glu:meso-diaminopimelate ligase; AltName: Full=UDP-MurNAc-tripeptide synthetase; AltName: Full=UDP-N-acetylmuramyl-tripeptide synthetase
LYa_b1_contig_109468 (54..894) consensus	-178.223	0.0168035	TTGATGCATATTTCAATGAATATTCAGACCCTTTCCAAATCTCCCACTGCATCAGCCCATTTCCACTAAAACCTTTTTTGTTGTTGGTATACGGACAAGTAAAGCACACTGCTTCACAGCTGGCAAACCACCAGCCACTCCCATCCCTATTGAGCTTTGCACAATTTAAAGAGCTGTTCTGATCATTATCATTATCAGATGTCGTAAATCTCTGACCACTATGGTGTCCATGTGCAAATGCATCAGCAACGTTTCCTGTATATCCCTTTACTGTTAGCCTGTATTCGGAGGCAGCATCGCCAACCTTGAATGTAGAGTACTTAGCATATCTTTTTTCTTTTTTGAAATTTTCAATATCTACCCGCATTTCAATCCTTCCTGTTGATGTCAATGTATGTA…	2.18e-41	P19477	RecName: Full=Fibrinogen-like protein A; Short=FREP-A; Flags: Precursor
LYa_b1_contig_1976 (429..1744) consensus	-178.238	5.19496e-29	GTGTCTAATAGGGATACTTGGATACCAAGACCCTGCAGGTTTTTAAATATAAAGGAAAAAAGCCTTGAACATCACAAAATCCAGCACAACTTAATTTATTTTTTCCTGACCTTTCCATCACACTTTTGTAAGTTGAGGCTACGAAATTGTCCGAATCATATCAAAAGTAAAGCATCTGCACTACCGGCGGCAGTCCTTTTGCACCTAACATTATTTAAAGGTATCAGTTGCACCGATATGACAATAATGCAAACGTTATTTTCATTTAATCTCTCCGACAGTTGATGACCCAGTTTGTTAGTACAAACAACATTAATATCTAGAAGCCTGAATCACGTATGCTTTAAAGGGTCGTTTGGAAAGCAGACACATACAATGTTGAGGAGCATCCGAACCAAG…	7.06375	Q5Z9P8	RecName: Full=Endoglucanase 18; AltName: Full=Endo-1,4-beta glucanase 18
LYa_b1_contig_55644 (298..939) consensus	-178.756	0.00637377	CCCGTTTTACCTTCTCAACTGTAGTATTTGCTAAAGCGTACATTTGGCATTTTTATATCCGTTCATTTCTTAAATGATGTTGTCAAACTAGAATGAATGAAATTGATAAAACCTTTTGATAAGAATCCAAAAGAATATAGTATTTACGTTTATTCTAATTTTGTGTTTTCCTGGACAATGAGACCATGGTACCAGCCATGAGTAGTCAGATGAGCAAAAAAGAAAAACCCAACTAACGATAGACGGAAAACCTAAAAGCATATATTATATTACATTTATTTTCGATAAGTGTTATCTACTGTAGAAGCCAACCCGAAAATGATGTTCTACCGTGTACGTTGCTCAATATCCTACCATCTCCTCCATATATTAGTTGATTTCGAACATAAACTGTATCTC…	1.146e-06	Q4ZJM9	RecName: Full=Complement C1q-like protein 4; AltName: Full=C1q and tumor necrosis factor-related protein 11; Short=C1q/TNF-related protein 11; Short=C1qTNF11; Short=CTRP11; Flags: Precursor
LYa_b1_contig_8379 (38..631) consensus	-179.042	0.00604484	GATACCTCTTTCCCAAGTTTAACAACACACTAAATAATATAACTATACACATATAGCATGCAAACGTAACAAATAACTCTGACACTATTTGTAAGCAATTCCACGTGACTGCATAAATCCATAGCAACATCTTGGAGTCTTAAATGAACGTTCGCTCTCATCCATCCTGTCGATGTATCTTTCAGTGTTACACAGGGGACACGCCCAAAGTTCGTACTTTCTTGCATTTCGGTTAAAATCATCTTTTGCCTCCAACGGAGTTTCACGTCCAGATTTATCATTCTCAAAGAAAATTCTGCCCAACATCGAGTGCACATGCGCAGATCCAGCATTTCCTTTTAAATATGAAAATTCACATGGCAAGATAACTTCCGGAATATATGACGCCATGTCTTCCTG…	0	not available	not available
LYa_b1_contig_40018 (1..1486) consensus	-180.021	4.62423e-07	TGACAATGTAATTCAATTCAAACGAGAAAACTAGCGGGCTTATTTATATAAAAAAATGAACGAAAAACAAATATGTAACACATAAACAAACGACAATCACTGAATTACAGGCACAAACATAAGTATTGTAACGGGGTTAAACATGTTAGCGGGATCCCAACCCTCCCCTTACCTGGGACAGTTGCCTTTTCAACATCATATCATATAGTGACCATTACATAGACGATTAAAAGCACTCAGAACGATAAATTACGTTAATCACGTGCAATTTTGTTGTTAGCTAAAAGCACATAATTTCTAGACCATCATGCTCCAAATACAGGCGCCGCTTTATGTTATATTAATGGAATGTATAAACAATAAACAATGAATTGTAAGTGGCTTTGCATACACTGCTAC…	4.979e-48	Q5UPG5	RecName: Full=Putative ankyrin repeat protein L93
LYa_b1_contig_33876 (1..484) consensus	-181.088	5.24173e-07	GCTCTCTTCTGGAGGTCTTTGGGATATAGGTAGGAATGTCTGCCTCCAAACTTACTCACTAGATACTGCATTACAGGCCGACTTTCCCATAATGAAAAGTTTCCATCTACTAAGGTCGGTAGTGTCATGTCAGGATTTATCTTTGCGAATTCCGGAGTTTTATGTTCGCCTTTAAATGGATCTACGTATTTCAAATGAACCGGGATTTCTGCAGCTTTTGTAGTCATCCATGCTGCCCTAGCAGGAGCACTAAGCCCATGAATATATAACGTAGGCGTTCCTTTTGCACCACCAGACTGTCCGTTTCCCATCTTTGTTCTAACTACAATTTCCTCCGGTTTCTGTCTAAAGCACAAACACACCAACATGAGGATAAATTATTTCTTTCAACTTCATTCG…	1.693e-22	Q93112	RecName: Full=Glutathione S-transferase 1, isoform C; AltName: Full=AgGst1-alpha; AltName: Full=Aggst1-5; AltName: Full=DDT-dehydrochlorinase; AltName: Full=GST class-theta
LYa_b1_contig_8891 (1..1292) consensus	-181.284	7.64344e-11	CTTCATTGAAAATGTATAGTGTTCCGAGACATCGAAGATTCACTGAAAAATTTAAGTGTTCCAAGACATCGAATCTTTCTTAAAATATGTAGTGTTCCGCAGACATCGTATCCTCATTGAAAATACAAAGTGTTAAAATATATAGTGTTCCGAGAGATCGAATATTCACTGAAAATATATAGTGTTCCAAGACATCGAATATTCATTAAAAATATATAGTGTTCCAAGAATTTTAATCTTCGTTGAAAATATGTAGTTTTCCAATACATCAAATCCTAATTTAAAATATGTAGTGTTCCGCACACATCGAAACCTCATTGAAACCTCATTGAATATATATAGTGTTCTAAGACTTTGAATCTTCGTTGAAAATATGTAGTGTTCCAAGACATCGAATCA…	0	not available	not available
LYa_b1_contig_66278 (3..1285) consensus	-182.288	0.0049273	AATCATATCAAGATAACATTGTTGGCATTTCATCCAAAAACTTCTTGAGCTTCCACTTCCCTTGCGTCTAAGTTATCGTCCCCATAAACAGGCTCGGCCGGAAGTTGAGTTACATTTACTTGATTACTTGATGCAAATCTTACTTGTTTCTTTTTTGTTGGTGTTGATTTTTTGGGTTGCCAATCATCTAAAGCCTTTGTCCTTAACCTTGGTTTCATCGGAAAATTCGCAATTGTCACAGATACTTTTGATTTCGATGACGGTTGAAGTGTGAAATATTTGAATAACTGTAACTGTTCTTGTTCGGTCAGCAATTCACTCGTTACCACTATGTTAGAATACTGACGTAAAGTCATTGCTGGAATTCTGAGTTTGTAGAACATGTCGCCAAGAATGTTT…	5.552e-34	Q2LE78	RecName: Full=BTB/POZ domain-containing protein 6
LYa_b1_contig_4612 (1..630) consensus	-182.362	0.0074631	TTATATCCTTTTCCAGCTGAAGCGGAACATCACCAGAAGAACAATTATTTAGTTCTTGGCAGTGAATTGGTTCATCGTAGTCAAATCGATACTCCATAATTTGATGAGAACTAACTCCATCGTATATCTCAGTAGCAGTTATTTGGCCATTGTCTGTATTGACAAGTTCTCTGTACCCGCCTGTAGTAACCGTGTAGTTCAGAACGTATCTGTCTCCCGAATCGACCTGAAATACATTGGTACCATTGTCCAGTCTACATTCTAGAACCTTATTAGCTATTGGGTTGTCGTTGGAAGGCTGTGGACATGTAAACCTTTCGTTGTTAACTTCGTACTCGCCACTTTGTCCAAGTTTATAATGAATGACCAACACGTTCGCATCAACAATTCCAAACTTCA…	1.68951	B1YEK4	RecName: Full=50S ribosomal protein L31 type B
LYa_b1_contig_71299 (108..692) consensus	-183.295	4.46875e-07	CGTAGTTTAAATTTATTCAACAAAAACATAAAAAAAATCTTAATTTGTTCGAATATCTAGTGAAATTATTCAAATAAGACTTTTATCTTTTATAGTTTCCAAAGTTTGTTGTTGTCAGGAAAGGATTCGCTGATTCTGAGTTGTGTCTGTCAGGCCTTGGAGCAGATGGTGTCTGAAAAACGTTTGTTCCCATTGGAAGTGTTTGATTTTGACTTTCGTAGTATGCTGGTGGTGGAGGAAATTGGTTTGCTGGTCCATAAAATTGATTGTTTATTGGCTGCATTTGAGGATATCCCGGATGTGCTGTTACCACTGCGATATTATTGCTGGGAACACTGGTTACAGATCGGTGTGATCGTTTACTGAAACACAAAGCGCCACACAGGGCGGCTATGAAAG…	1.80749	P74229	RecName: Full=30S ribosomal protein S7
LYa_b1_contig_953 (1..788) consensus	-183.523	0.0051068	ACACAGTTTTGTCTCGTCATACAGAAGCTGGTACATGTGATCTTTTTTTTAATTTAATTTACTATGAGTCCATCAAATCTATCATGTGGCTTGATCACGGAACCAACACTACAAGCAACTTCCGTAATTCGATGTTTGAAGGAAGGTTTGGATAATTTTCGGAAATTCTGCACCTTTGCAGACCATCCTCTCTGAACAGCTCTTTTCCGACCAGTAGATGCTATACCGTGAACTTCACTCCAGTCAATACCACTGCCTATGCCCACAGAAAATATTTTGACACCAGCATTCTTCAAGCTCCGAGCTGCGTTCAAAGTTTTACCTTTATGCTGAGATTTTCCGTCAGTAAGGACAATAGCAATTCGTGGTACGTTATATCTATGTCCATATCTATATGAG…	1.089e-27	Q99715	RecName: Full=Collagen alpha-1(XII) chain; Flags: Precursor
LYa_b1_contig_75864 (1..2367) consensus	-184.818	3.83205e-11	TGGATGGAGTTCTTTAAACATCTTCCAGAAGGCCTGCTCATCCGGAGGGTGAATCAGATCAATACAACCATTGTCTTGTGGAATCAAAAATGGCGGATGTGCTGTCATTTCCAATGGTATATCTTCTTTTATGTTTGCCTGATGTTTGTCTTCGGGTGATGGTAACCATGACGAAGGCGGCGATTTGTCTCCATTATCATACCCACACACCAGATGATAAAGTTGTGCTTCGTTCAGTGGTTGAAAATTGGTCTTTAGTTTCATCCAATCAAATTTTAGTAATAAAGATTTGGAGGTAGAAAGAAATTCTGCAGCAGTGAGAAGTTTTTCCGAGACTTGAGCGAATTCTTCTTCAAAGCCATTTCGTTGAGCCCAATCTTCAATCTGACCAAGGTTAGT…	3.753e-73	Q96JH8	RecName: Full=Ras-associating and dilute domain-containing protein
LYa_b1_contig_21150 (96..726) consensus	-184.854	3.34403e-07	TGATAAATGATTTCAATGTGGAGATGGCAGTCTCATTTTAAAAATTTATACTAACTACATCTTTTGTATGCCCGGCTACTGGTAACACTTAATTTTAAAAGTCTATATAACGATGTGACAAATCTATATTTCTGCTTTCTCCATTTGATTAGTTAGGTCTTTATTCACTACTTCCCTAGTATGATCTTTACGAACTTTTCATAATCGATTATATTTTCATCATCTGTCCTTGCATCACTAGCCACTGCGACCATTTCATTTATCTCTTCCTCTCTCAGTCTCTCGCCATGATTTATCATAGCTTCTTTCAATGTACTTATACTTATTTTACCACTTCTTTCTATATCAAAAGTTCTAAATGCTTCTAACAGATAGTCATCTGTTTCGGGTGCGTTTTCC…	1.004e-37	P27161	RecName: Full=Calmodulin; Short=CaM
LYa_b1_contig_21787 (117..515) consensus	-185.181	0.00457988	ACAGAAATTGACACTCAAAGGGAAAGTAGCATGTGACTCAGCACTTTTGCCGTTGCTAAAAGATATAATAGCGAAACTGTTTCTCTACCACTACCATTGCACTGAGTAGGACTAACTACTGGCGATGCTTCATATCCCATGTCGCACGTGCAATTATTGTTACACGTGGCGTGGACGACACATTGTCCTTCGTTACAAGCTTCATATGGGTTCTTTCTTTCATGACAAGTCCCTCCATTTTCGTAATAGTTACTGTTACACAGACATTGATATATCCCCAAACCTTGGTTGAGGCATCCCATGTTGGCTTCTAAACATTGGTCAGCTGCAGAATCTGTATTATCACATGTAATATTAAATGCTATTCGTGGTGCGCAGAGACCAGTTTTCTTTTCAAAA	0.0129779	P13819	RecName: Full=Merozoite surface protein 1; AltName: Full=Merozoite surface antigens; AltName: Full=PMMSA; Flags: Precursor
LYa_b1_contig_2877 (38..1688) consensus	-187.094	0.00527703	TCGTGATCATACTCTAAAACAATGTATCTTTAAAAATCGTCTGTATCTGAATTTTCATCTCGATAAAGTTGCATACAATTTAAAGTTGGTACAGGAAGAGCTGTTCGCGGTGGTTGTTGTTTATCCGAGGAAATATTATCATCCTCGTCCTCCTTATCTTCAAAATGAACAGATTTTCCTGTCGTTAAAGATCCATCACCTTGTTCGTTTTTAAATTCATTCATGCCTTGGTCCATAGCGCCGGTTATCTCCCCCTTTTCATCATTCTCTTCGCTTGTTGTTGATGAATCGTCTTCGCTCTCGTAAACTGATTGGTCATGCTTGTCGGATGTAATAGATATAGGTGTCGAACATGCTGAGCGACCTGATGCACACATTTCATCGTCCTTAAAGGATTCA…	4.86215	Q4I298	RecName: Full=Mitochondrial inner membrane magnesium transporter MRS2; AltName: Full=RNA-splicing protein MRS2; Flags: Precursor
LYa_b1_contig_2583 (129..3009) consensus	-187.132	4.98692e-11	AAATGCACACGTATAAAAATTGCGGTTTTTATCCAATGCAATCACTGGTTTGAACGTTGTTTTCAATTTAGACTTGTTTATAATTTGTTAAAGCTATATACTGATTCTGTTTTGCTATTTTATGATAATATAATACAGCTTGATTAATATACTAAATTATAAGTTTGCCAGTCTGATACATTTCCACACACAAAAAAGATACATTTTGACACTGCTTTAAAATAGAGTTAACACATTGGCAACAAGGCAAATATATACATTTGTTACCTTTTGCGAATAATGATATTTTTAAGTATAAACGATAAAACACTATCCTCTACGAAGATAGATTAATGATACATTATGAGATAGGTATCCACATATCAGAAAGACTCTTGAGTCTTTTACGAAGTCAACATA…	6.398e-23	G3V801	RecName: Full=Neurotrypsin; AltName: Full=Serine protease 12; Flags: Precursor
LYa_b1_contig_12789 (64..739) consensus	-188.153	4.38576e-11	GTGAGCTATTTACAGATACAATACTTGCTACACACACTTTAAAAAGACTTCAATTATATTTATTTGAAGTAATGATATTTTGTTCATGAATGGTAACATTGTTATTGTAAATATCTTCAGTGTGGTATAGTTATATTGTACGCCATAATCAGCTGTTTAAGGAAATTAGGCTTCGTAAGATCTAATCCGTTTATAACAAGATTGAAACACAAGACTCCGAAAATAAGGCATACAATTGCAGTGTTAATTCGTCTAGCATGTATGGCCAGCTTACTTCTTTTCCCTGCACCAGCATCGTCGGCAGCTGATAGGGCAGGCTGCTGTTCCATATTAGTGAACTCTTCTGTCATTGCTGCATCATCAGAAAGTAACGCATTATCACGACTCGCCTGTCTAAGC…	0.694677	Q9JHE8	RecName: Full=Ninjurin-2; AltName: Full=Nerve injury-induced protein 2
LYa_b1_contig_29221 (1..561) consensus	-188.393	0.00433096	ACTATAGCATCTAAAGCCTCCTCTGGGATTCCCGTGATATTCATTCCAGACAAGAGTTCCATGGAAGCTTGGACCTGTTCTGGGCTGTATAGGGCGAATACAGGAAACAGGGGATCAGACATCTCAGAGATAACCAAGTTTTTGAAATGGAAGATGACTTTTTGTTTTCAGGTCGACGATTATCCAATGACGTTTGATTGAATCAAGAAGAAACCCATAATGAAGCCTAACTACCATAGTGGCAGGCGTTGGTGTGCGATTTGACAAAGGATTATGTGTCATAAGTTGGCCATTATGCCACGTCTGTAGGCATACCTTTCCGCAGATATGACAACCACGTGCACTTACTGCCCATGCGTATGGAAATGCATCCACAGTGTATCGCTTATCAACACAATC…	4.26079	O77059	RecName: Full=Cryptochrome-1; Short=DmCRY1; Short=dcry; AltName: Full=Blue light photoreceptor
LYa_b1_contig_62971 (312..799) consensus	-188.656	2.49155e-07	AAATGTTTGGAATCAATGTATCCTTTCCCATCCTTATCGAAAACTTTAAATGCTTCTTGAAGTTCTGTCATAGGATCTTTTGGTTTCATTCGAGTTGTCATGATACTCAACATTTCAGAAAAGTCTATAGTTTGGTTACCACCTTCATCATAGCTTTTAGTTAACATTTCTATTTCAGCCTCTGATGGACTCTGTCCTAACGCTCGCATCACTGTACCTAGCTCTTGGGGATTGATAAAACCATCATTGTCCTTATCAAACAATGTAAAACATTCTTTAATTTCTGTTATTTGATCCTCTGTTAGCCCGTCACCCATATCGACTGTACATGTGTATATTTTAGTGCACTAGAGTTAGAATGGTGTCGAAACAGTTGTAAACACGAAACCTATTTTCTTT…	3.054e-35	Q9HFY6	RecName: Full=Calmodulin; Short=CaM
LYa_b1_contig_43608 (627..1356) consensus	-189.477	0.00451506	GTGCAAAATCATAAACATTTCCATAAATCAATGCTGATTGTTTTTGTTGATCAATACATGTACATTCTCATAAACTATTCATAAACAATGATACAATTGAGTAGTTGATACAGGCAAACATTGCCACATTAGTTTGATGATCATTTCCTTTTCTTGCGTTGAAAACTTGACTGTTAATTCCAGATGATTGGTCTATACTACCGCTTAGTCATCATTACTACAAATTCTGTATAATCTACTTGTCCATCTCCGTTCATGTCGGCCTCTTTAATCATCTCTTCCACTTCCTCGTCCGTTAATTTCTCCCCTAAGTTTGCCATTACCAGTCTTAGTTCTTGTGCACTTATAAACCCATTATTGTCTCTGTCAAATACTTTAAAGGCCTCTTTCATTTCCTCC…	1.134e-82	Q8STF0	RecName: Full=Calmodulin; Short=CaM
LYa_b1_contig_16294 (193..1794) consensus	-189.957	3.09394e-11	CTGTATACGTATTTAGTAGCTGAATATTACAATGTAGTGCAGGTATGGGACTTTCCTCACTTAGATCAGTGCATTGAAGAACTGTTTTATTTTTTACAGTAGATTGAAATGTATGTGTGAATTGTACAGTTCCCTCCACAATACCAAACTCAGATTTATTCAAGTAGTTCGGATATTCAGGAAGTGTTCCGAAAGTCAAATTTCCGTCAAAAGAAGCCTCAAGTACAAATATCATTGAATTAAACATTTCCTGATTTGACCATGTTAAATTATGTTCGGTAGAATTCACTTGATAGGTGTATTTCACAATTTTAGTACTCAAATCTACGTAGCTAAATGTTGCTGCACTTCTTTGTAAGGAGGGTGAATGCGTTTCGCCGAATTGTAAACAAGTAGATC…	0.135121	Q5ZQU0	RecName: Full=Sushi, nidogen and EGF-like domain-containing protein 1; AltName: Full=Insulin-responsive sequence DNA-binding protein 1; Short=IRE-BP1; Flags: Precursor
LYa_b1_contig_6442 (202..4343) consensus	-190.446	1.10193e-06	GATCGGAAAATGGAAAAAACAACGTGAAAACAAGAAAAGAAGTTCATTAAAACGAAAACAGACAAACTATCTGTTCAATTCCAAGCAATGGAGGACCAGAATAACAAATTTATTCGAATTCCCAAACGACATCTTTATCTTCAGAGGAAATCAAAATTGAGGAAAGTGTTCTATACTCAGATTCCTGACACTGTTGACCAATCTCATCTACTGCGAGAAATATTACCAAAGCAATGGAAAGTACCTCCACCAGATGCAATCATAGCAATTACAGGAATAAGTCATCAATTCAACATAAAAAACAAGCGCAATCTGAAAAAAGATTTGATTGAGGCTGTCAAAAGCACTGGATCTTGGATTGTTACGTGTGGTACAGAAGTTGGGGTTGTACAATTTATC…	3.009e-62	Q7Z4N2	RecName: Full=Transient receptor potential cation channel subfamily M member 1; AltName: Full=Long transient receptor potential channel 1; Short=LTrpC1; AltName: Full=Melastatin-1
LYa_b1_contig_6343 (1..2030) consensus	-192.118	2.59632e-11	CACCCGGAGGCGTCCTTCAGCTGGGAAAAGTATTTATTGGGAAAAGTAAAATCTACGGAAACATCGCCAGCAACGTTCACAAAAAGTCATCTTTTCAAAGCATCCATTTCTTAACAAATTGAATGGTAAGCTAAAGTCAAATTGGTCTAAATATTTGAAGAAATACATGTAATTATTTCTTCATAGCAAAATTTCAGTGTATACAATGTTTATACATATCAATGTTATGGAACAAAGACTAATGAATTCATTATCATTGAATACATTGTAACTGTATCCACCACTACAACAGTAACTGTTAGGGAAGCCAGCAGACCAGACTCAATCTGAATAAATTCTGGAGGTGCTTCTGAATCTGATTGGTCCTTAGTGAGTTCTAATCTGAGATAGGTTTCTGAT…	0.0003642	C0HL12	RecName: Full=Adhesion G protein-coupled receptor B1; AltName: Full=Brain-specific angiogenesis inhibitor 1; Contains: RecName: Full=Vasculostatin-120; Short=Vstat120; Contains: RecName: Full=Vasculostatin-40; Short=Vstat-40; Flags: Precursor
LYa_b1_contig_13994 (56..702) consensus	-194.452	0.00459882	TGACTCTTAAAATGCTTTATTGTATTTAGTTTAGGAGTTTAGTCTTTGCATCAAGTATTTCGTCCTCTTTATACGTAGTATACGGAATTCCTACACCCTCCACCACACATTCTATTCTTGTCTCCACTACATGGCATTTTACATTCAGTGTCAGGTGCTCGATGATTTCTAACTGTGTCCATTTTGTTTCCGCACCAACACTCTTGGGCGTACTGCAGACCTAGATATTTATATCCTTTGCAGATACTTTTGCACTTTGCCAAAGTTAGATCTCTTATATTCTTTATATACTTTGCATTCAGCATTCGACTTCCGCAGTCAGTATAGCATCCGATGTATCCTGTTCCAGGTACAGACGAAAATTGAAGGTCTGTAACGGCTTTCTTTACTTCATTTATG…	1.989e-17	D4AUF4	RecName: Full=WSC domain-containing protein ARB_07870; Flags: Precursor
LYa_b1_contig_11827 (1..656) consensus	-195.966	8.26712e-07	GGGGAATACTCTGGGTCTAATCGGTCTTTGTTAATTCCGCCTGTTGCAGTTCGATAACCATTTTCTTCATCTTGTTTTCCTCCGAATCCACACTTCCCTTTATCATCATTAGTTTTGTAAGGAGGTTGAACATCCTGACCTGTCTGGTATCCACTAGTCAATATATCGTTTATCAATAAATTATTCTTGCAGGAAGTCTCGTTATTGCCGGAATTGTCACAATCTTTGCAGGTGTCCAACGTTGCACTAGCAATATCCATTAACGTTTTGTTTGGTACACCAAAATCTGTGTATACAACCCCACCATTCATTTCAACCCAGTTAGTTTCGCTGTAAAATGATTGTATTGTGTAAATGCACTTTCCAATCAGTTGCCTAATCAAAGGAAAATTTGGTTCT…	5.263e-17	Q0V8J4	RecName: Full=von Willebrand factor A domain-containing protein 7; AltName: Full=Protein G7c; Flags: Precursor
LYa_b1_contig_48948 (1..349) consensus	-197.08	0.00279093	GCAATGGTCTCTATCTTCTTCAAACCATTTTTTTTAAAATCTTCAATCTGCTTTATCAATTTATCATCATTATCTTGAGGTTTCGAAGTTTCAAGTTTCTCAAGTTTGTTTTGCAGAATACTGTTCTTTGTCTCAGCGTCTTTTCTGTTTTCGTCAACAGCATCTCGTAATTTTCCCAATGTTTTGCCTATTGCGCTGAACTTTTGTAGGATAAACCACGTCAAAGGATCACTTTTCCCATCTTTGGTCAATCGTTTGACCTTTGAATGATCTGGGTTCGAAAAAGTAAATTTGACGAACAACAAAACGAACAAAGCGGAAACCTTCATGTCGACTAACAACACAACAC	0.553156	P79883	RecName: Full=Cadherin-4; AltName: Full=Maternally-expressed neural cadherin; AltName: Full=XmN-cadherin; Flags: Precursor
LYa_b1_contig_86585 (1..1271) consensus	-198.276	0.00325954	TAAAAGTATAAAATTTGCGTAAATAATTTTTTGACTGATATCATTGTAATAAACAGAAACAGTATGTAAGAATGATATACGAATTATGGACAATTGCTCACTGGAGTACGTAAACAAGTTTGTTTTGCTTTTTAGATTCGGTCTGTCCACATTCTGCATACACTATGAAAAGCTACAAGAATTCGTTCCATTACCAATTAAATTGTTATCCATTAATATACATGATTTTTGTTTTGCTCCGGAAAAACAATATAAATATATATAAAAGTTGAAATGTAAACGAAAATACAAGTTAAAGATTTAGCGCCAAATTCTGTGTCTTAATTGGTACATTTAGATAATATCTTTAGTCTTTCTGTCCTCTTTCATAAGACAACATGCTGAGATAAATCCAATTAT…	9.486e-18	Q28709	RecName: Full=CD63 antigen; AltName: CD_antigen=CD63
LYa_b1_contig_40815 (1..1138) consensus	-198.905	1.79414e-07	TCAATATGAGGATTTCTTCTTTCATTACTGCATTCGTCTCTGTTTGTCTGTTGTCTTAAAGCATTTCTTTGAATTTCTGTTAAGTTGTCTATATTTTTGCAAAAGACACTTGCAAGCGTCACTTTTCTGATTTCTTGAAGTTTGTCTTCACTGAATCCCTCTGGTTCTGCTCTTTCATACCAGAATCGGTCACCTTGTTTCAGATTCTTAAATTGTTCACCAAGTATGCAACCAAATGTCTCTCCAACATAAGCGGCATCACCTTGTAAGCGCTGTTCCAACATACCTCCAACATACAAATCAATATCATACACGCTTGCATATAAGTCTCTCAAATCCCGTGTTCCTCCTCTAATATATGTCATTTCTGACCAAGCATCGTCGGAGGATGGAACACTA…	1.063e-68	Q1ENI8	RecName: Full=Peroxidasin homolog; Flags: Precursor
LYa_b1_contig_8736 (1..480) consensus	-199.041	1.37394e-07	CTTTATGCCAGTAGACAGAGGTAACATTAGGATAAGCAGAAACACTGCAGCCAAGTATAATTGTTTGACCATAATTACCAGTAAAAAATGTCCGTAAAAGACTCACACTAGGAACATTGCCAATAACAACCAGTACAATATTTAAACCCCCTCCTGTTCCTACACTGTTGGTAGCATAGCAAACATATGTTCCCTGGTCTGATAACTGTACATTTGATATTGTTAGGGATGATGAGTTCACTGATGATCCACTAAATCTGCCTCCAATGTTTACATTAATTGTTGAACCTCCAGATGTAAACGTCCAGTATACGCTAGTGTGTTGTGGGGTAGCTGTCACGGTACATGGTAAGGTAACAGACTCCCCAATAGTTACGGTATATGCTGGTGTAGACGTTA…	4.314e-05	Q6WRI0	RecName: Full=Immunoglobulin superfamily member 10; Short=IgSF10; AltName: Full=Calvaria mechanical force protein 608; Short=CMF608; Flags: Precursor
LYa_b1_contig_81 (152..1160) consensus	-199.11	1.11567e-20	GTCATGCATCATTTATTTTCAAAAAAAAGTATTGTCAAGCTAATTCTAATTTTAAATTAACAAAAAAAAAAAAAAAAATCTTTGGAACTGTCAAAGTAATTGTTGATGCATCTGGCGTTGTTTCTTTTTCTCAATATCTAAGAGCTTTAACATGTATTTTGGTCAATAAGAAGATATTTCTTCGTATTACTAAACTCACTTGCTGACACTCTGCCATCGCCATTTTGATCTAAACGTCTGAAAACCATCATGTTGTCACGTTCTCTGCCACGCTCGCCAATATGGAATGCAAGATCTGCCGGATAAAAGTATCCAGCACCAGTATAGTCGTATGCTGAAAATTTGCATGGTAATGCAACCAATTCCCCTCGCCAGTTAAACTTGTCATCGGCCATTATG…	1.33e-05	B3A0Q5	RecName: Full=EF-hand calcium-binding domain-containing protein 1; Flags: Precursor
LYa_b1_contig_73252 (3..985) consensus	-199.32	0.00423699	ACTCCATCCACCATTTACTTTGCAGTATGCAGTATTGCAATAACGAGATGTTGTTGTATAAGATGAACCGGAACAGGAACGTCCTCCGCAGGCAGGCGACGGATTGTTACAAGATCGTCTGCGAGTCCGACTTTGTAGTGGTATGACAGATGAGCCACATGTTCTACATGATGAAGAACAACTGTTCCAACTTTCCCATGAATACCAACTACTCCATCCACCATTAGCTTTGCAATATTGTGTGTTACAGGTTTTGGATGAGTACACGTAACTAGAAGTTCCTGGACATGAGCTTCCCCCACATGCTGGAGATGGATTGTTACAGTATCGGAACCGACGCTGGGATTGTGTTGGGTTAGTATTAGAACCACATTTTTTGCAAGATGCTGAACAACTTCC…	1.163e-11	B3EWZ3	RecName: Full=Coadhesin
LYa_b1_contig_10196 (1..776) consensus	-200.039	8.96187e-12	GTTACCTCTGTCTACTGGCATAAAGTTTCGGGTAGTACAACTTCTACAGTAGACATGTCTAACTCAAGATATACTGGATCATCTGTCAGTACACCATCCATTACTATAACTAATCTCAATAGTAACGATGCGGGAAATTATACATGTCTAGCAGCTAATTCTGTTGGGACTGGTCAGAGTAAACAAGGACCTTTAACAGTTATCGGAAGCCTCCCTAAAGTAACGATACTTCAACCAACGTATTCAACAAAGATTGGAAATACCATCACACTAGTTTGTGAAGTGTTGGCAGATCCTACTCACTTCGCTGTTTACTGGACACGACAGAGCATCAATAACATTTTGGAAACGCTAAACCCTGCTTCCTCTACTAAATATTCCGGATCAACTATACAGTCA…	4.613e-18	Q9Y6N7	RecName: Full=Roundabout homolog 1; AltName: Full=Deleted in U twenty twenty; AltName: Full=H-Robo-1; Flags: Precursor
LYa_b1_contig_89379 (1..490) consensus	-200.683	0.00395291	TTCTGTTCCTCGTCTGTCTTCTTCAACATATTCAGCCGTGTGAGTACACCTCTCTCCGCATTATTTATGAAATCTTTCAAAAATCTGTAATAGAAGTCCACTCTTTTATTTTTGTTTTTTTCTATGGTGGCCTCTAATACTTTCATGAATCTGTTGTATTCATCGGTAAAATCGGTTTGTTTGCCTTTTTTGACCTGTTTTAAGCTTACACTAAATACGTTCTTTATATCAATCAAAACCCAGCCATGTGTTAATTTGTTTATGATCGTCTTCCATGTCCTTGTATTTTGATTCTTTATTTCGCATTTTTCTTCATTTTCGTCTTCGTCTGATGATGAGTCACTGTCGACAGCGTCCCATTTGTTAGTTAGAAACAAAGCCTCTACTGGGTCAAAACAA…	0.385493	Q59014	RecName: Full=Putative biotin ligase
LYa_b1_contig_7654 (1..2174) consensus	-202.158	3.95805e-17	AAAATATTTCCCGAAGGAGATGTCAACAAGACTGAAACATCAGACAAATGCATCCCAAACATGTTTAAATATTACATTAACACAATTATAGTTAGCTTCACTATAAGTTATATGGTTCGCTACTGACCCCCTACGGATCCATAGAGGGTTAGTTAAATCCATAGGGGGTGAGGCCGGACCTATAGATTTTATTCACCCTCTGCCGTGATGGATCCGTAGGAGGTTAGTAGTTAACGGTATAACGAATTTATCGCACGCTGGACTTTCCTGCTGAATTTTGTTGAAAAATAAACGATGAAACAGAACAAAATTAATAGATGAGGATCATGACGTCACCATTAACGCGTCATGAACCCCCTATGAAATTTACTAACCCCCTACGGTCTCATAGGGGGTCAC…	1.356e-26	Q9Y259	RecName: Full=Choline/ethanolamine kinase; AltName: Full=Choline kinase beta; Short=CK; Short=CKB; AltName: Full=Choline kinase-like protein; AltName: Full=Ethanolamine kinase; Short=EK; AltName: Full=Ethanolamine kinase beta; Short=EKB; AltName: Full=choline/ethanolamine kinase beta; Short=CKEKB
LYa_b1_contig_42384 (1..1288) consensus	-202.651	4.05161e-14	TCAACCTGTCTTGCATTTCCACCACCATTGATCTGTAGTTCAACTTGTGCATCAGTAGATCCAGAATTTCTGGCTCCTGTTATACAGACAACTTTTGTATCTGCAACAGTTTGTACAACACAAGCAACTCCACCAATGGTCACTGTTACATCTGGTGTAGAACTTCCAAATCCAGTTCCTTCAATTGTAAGAGTTGTTCCCCCTGATGTTCCACCAATAGATGGAGACACTGAAGTAATGGATGGTGAGGCTGCTGAATCATACTGATAGGTTGATGTAGCTGCTTGTCCATTATCCATGACTTCTACAGCACAGCTTGCAGTTACAGTTCCTGTAGAAGCAGGGGTTGAACACACAAGATTGGTACTTGTACTAGCTGCTTTGTCAACAGTACATTCC…	4.267e-30	Q86WI1	RecName: Full=Fibrocystin-L; AltName: Full=Polycystic kidney and hepatic disease 1-like protein 1; Short=PKHD1-like protein 1; Flags: Precursor
LYa_b1_contig_158944 (2..259) consensus	-203.424	0.0041784	CTATATTCTTCTTATCATCATGATAGATTTGTTGGCAACATTGTTAGGTAAAGTGCGCCAATAAAGGTTGGAACTAAACTTTCTGTTGAGTGCACTCCAGCTGCAACTGTTATGCCACCAAGGCCCAAGACTTTTGGCACAGTCACCACTGTGCAGATCATTGTCTTGGTCAGTGGCGGAAAACATCATTCCATTATGATACTTCATCGAATCACCTGCATTTCCACTGTAACTCCCAACACTTAGTTTGTATTTTGA	9.604e-15	O95841	RecName: Full=Angiopoietin-related protein 1; AltName: Full=Angiopoietin-3; Short=ANG-3; AltName: Full=Angiopoietin-like protein 1; Flags: Precursor
LYa_b1_contig_1596 (44..1516) consensus	-203.462	3.93112e-44	GTTTTTTAATTGAAAAATAACTTAAAACATTCGGAGGATTTTTTAAGAGTTTACTTTAAAATTCGTTGTTAAAATTTTTCTGTTGATTTGTTAAAATAAGAACCCCCGCTCACAGGCTTTTCTCAGAACAAGAAGATAGAAAAGTTAAATATGTTTTGTATTATATATTAACAAAACAAATATTGTCCATCGTACATTTGAATGAAATCACTTTGATGAAAAAAGAAAAATTTGTATTTAAAATTTGTATTTTCGAAATGCAAATATTATTAATACAAAATGTGCGCGCTCTTGGCTAAAATTGTATTTCATACATTGTATAAGCATGTTTTTATTGTGAATATTGTGCATACAGATTTTGCCAGTACCTATCTATAATTATGTTTTATCTATAATGTC…	8.71103	Q2QM00	RecName: Full=Meiotic recombination protein SPO11-4; Short=OsSPO11-4; AltName: Full=OsSPO11D
LYa_b1_contig_3421 (348..745) consensus	-204.614	8.226e-10	TACATACTAAGTCGTACCAGTTACCATTGTTGTATAACATCCCAATACAGTTATATGTGTAGGAGTTTGAATTACTGGTTGGAAAAGGTCTTCCTGAAGCAAAGTTCTTGTAGCTTAACTGAGTTTGATCATATATCCATCTCCAGTCACCATTGACGACATCTGTAGATCCAAGCCAGTAATATGTTTTTTTCGCTTTTATTTATTTGCTGTTTTATCCAACTATTTTCCGAGGAATCACCAATCTTAACTAAATATCCACCAATCTCTCTACATTTTCTCTCTGCATCAGTCCATTTAACAGTGTCATCTCCAAAATAATAACAGTGGTTGTTGTACTTTACCCATTGTCTCCGTTTAAAATCCTCTTCCATCGATGTCATGTCCTTGTCTAAAGC	1.103e-15	P86854	RecName: Full=Perlucin-like protein; Flags: Precursor
LYa_b1_contig_88269 (1..817) consensus	-207.055	3.01915e-07	TCGGTTGTAATTGCATTTTGAGTTACCATGCTTTGATCATCATTTGTTGTTAATGGTGATCCAGTAGAAACATAGTTTGGTCTTGATGGCTCTGAATCTGTTGACCTACTTGATAAAGTATCTGTAGAAGATGAACCTGAATCGTCTTTCGGTTCGGTAGTGAAATGTATATTGATTGGTTGAGTACTGGTTCGTGATTCATCCGTTGATGAAGTAACTGAAGATAAACTTGCAATATTTGACAGCATATCAGATTTGATAGTGGTTTTTGCAGTTAAAGAATCTCCAGTCGTTAAATCGGTTGTAATTGCATTTTGAGTGCTTTGGTCAACTTCTGTTGTTAATGGGAATCCATTGGAAACATATTCTTGTCTTGATGGCTCTGAATATGTTGACCTA…	0	not available	not available
LYa_b1_contig_65731 (17..342) consensus	-210.96	0.00188033	ACACTTGGCCAGCGAAGATGCAATGTACAAAACACACACACTTGCCACACCATCGCATGATGAAAGACAATATATGACTAGAATAAAAAACATGTTGCAAATTATGCTAAATTGGGAACAGAATTGTCTTCATTGCATTTATTATTCATTTACCTTTAAATGTTTCTTTTAAATAATACAATCGCTCCATGTCGTTACGTACGTCATGACAATTTGTTCATCAGTTCAATAAATAAAGTATGTATTTCCACTTCAATAAATAAGAATGTTTTCAAGAAAATGTTTTCACAAAGTCGAATGCTGCATTAAAACCGAACTCTGTCAAA	0	not available	not available
LYa_b1_contig_6819 (1..1459) consensus	-211.545	1.47269e-18	CCTCGGTTTCTCCGGGGTCGTAATTCTCAAAGTGTTCGTATAATTTCTTTGTCCAGTGTCCAGCTGATCTTACATGTAGCCATAATCTTCCGTCCATTTCTGGTGCACTACTGATTGTAAACGGATGCCATTCGTGTTCAGCAATTGCAGGAATTTGTATATTCAAGTAATCCCCTGCTTTGTAAGAGAAATTATCAGGTCTTGAAATTTCTAAGTGTGTCACCCCAGATGGCAATAATGTTATTTCTTCGATATAAGTATTTCCATATCGAGCTCTCTTAATAAATTTTGATCTTGAAAGTTTTTCCAAGATAAACAGAAGCCCAGGAGCTACAAACCATTTCCAGAAGTTTGAACCATGGATGATAACAAGAATCCAGAATGGTACATATAACATAT…	2.176e-143	Q96PH1	RecName: Full=NADPH oxidase 5
LYa_b1_contig_12716 (70..907) consensus	-212.795	0.0022659	TTTTAGGATACACTATTTATTTTTAGATATCGATGCATGTTTCTATTTAGAGCATACGACACATGTCATTTCTCGGCCATCTACATACGGAGGACATGGAAGCACTCCATTACATTTGGCGGCAACAGCGTATAAAATCCTCTTGTCGGTCCAGTTGGAAGCTTTCTTCAATCTCTCAGAATCGGCATCGACACAGATATATTCCGTTGCAGACTTATGGTCAGGCCATCCTGACATTAAGTACCCTGTGTATTCTTTATTCCAATCCCCAATACAATCTTTACGGCCAGGTATCATAAGTGTTGATGACCCAATCTTGGTATGACAGACAGCACAGGGAAAACTGTACATGTCATATTTGCTTTTGTCAAACAATGAGTTTTTTATGTTGATATCGTG…	0.110764	P18503	RecName: Full=Short-chain collagen C4
LYa_b1_contig_1976 (2141..2794) consensus	-213.803	1.72936e-18	ATCCTCCTTAATTTCTGAAAGTTTTGCTTTTCGAATTGCTGCTTCTCCGGGTGGAAGAGTTCTTGGTCCGTAATCGTCATTAACAGTTGATTTCATTTTGCCAACTATATTGTCATAATCTCCTGTTCTGAATACATGTGATTCTTTCTCCATCAGCTTCATGTTTGTGATAACGGAGTTTTTGCCATCATTTAATCCTTCCATTTTACTTGTAGGTTCATCGCCAACACCATAAGCTCTTTGAAATTCGCTAAATACTTGTGGCTCGTCACTTCCAAATGCTATACTAGTTCCTCGTTGTGGGTGAACATGTTTGGCAGAAAGTGGTAGTTTCATAATAGAAGTGTTTAGTCTAGGATGGTTTGGTGGCAACGAATTAGTCCTGAAAAACTCTGGGAT…	0.720522	O29555	RecName: Full=Uncharacterized protein AF_0703; Flags: Precursor
LYa_b1_contig_5496 (1..649) consensus	-214.403	0.0026835	TAAGGTATCGGCAGTAGCAGCATCTGTAGTCCAGTTACGTCTTTGTTTGGTGTACATGAATACTGGATATTTGCTGAACTGACCCCACTTACAGACATCATGTTTTTCCACTATACAAAACCAACCAGAATCACCCGGACAACTATGATATCTTTCACTTACGAAAAACCTCCTCGTTGCGATATTTTTAACGAAATGTCCTTCAATAGAGAAAAAGTTCGTTGTACTCCAACGTGATAGATCCGAAAAACTGCTTTGATACAAGTTTTTCTTGGAAAACCAGTTCAAGTTATTTGAACTTTTTGCATTAAATGTCATCCAAACTACCTGTGCATTATTTTGGTAGAGTTCAACTTTAACCATATTGACATTCATTTCTGTCCAGTGATCAATAACATG…	3.74255	P57323	RecName: Full=2,3,4,5-tetrahydropyridine-2,6-dicarboxylate N-succinyltransferase; AltName: Full=Tetrahydrodipicolinate N-succinyltransferase; Short=THDP succinyltransferase; Short=THP succinyltransferase; Short=Tetrahydropicolinate succinylase
LYa_b1_contig_188345 (130..952) consensus	-215.041	2.50944e-19	CATTGATTTTGAAGTTCTGGTAGCACTGCTAAACTAACATAGCAATCGAAATAATTGACGCCTTAATCTTGAAATGGTTAATAATTATTGGATAATTGCTTTAACTTTCTTAAGCGTGGTTCAGCTATGTTTCTCCGAAAAACTTGAGAAAGGAAAATATGACAGGTTATTGTCAGATAATCCTAGTGGGAAGAAAAGGGGTGACGAGTTTAACTTGTTCAATTCACAGAAAGAGATGTGTGAAATGAAAACGGCTCAATTAGAAGATAAACTGCGACAGCAAGAAGTAAAAATGAAGAATCATGAATCGAAAATCGACGACCTTAAATCTTTGGTAAAAAACCTTCAAGTTGTGATCTCGTCTAAAAAGATAAAGCGAATCACAAAGAATCAAGACCG…	1.226e-14	P83425	RecName: Full=Heavy metal-binding protein HIP
LYa_b1_contig_14354 (395..860) consensus	-215.074	4.47434e-08	GTTTTAACATTCTGATTGGATACTGTTCGTCTGCTGGACACAAATCCATGACTAGCTAGTGATTCTTTCTGGTCTTTGTACCAGTTTACGTCAAGTCTGGTATCCCCTTCATACTCACAAACAAGAGTTAACGTTTCACCTTCAAATGCTGTTATTCCACTGGAGGGATTTGTCTTTACGCGACCTTGAACAACTTTGACTTGTATGCTCTTTTGTTCTGTTCCATCTGAGCAGTTGTACGTTCCACTGTCCGTCGAAGTGGCTTTGTCGATCGCAATCTCCGTCACATGCTTTTCTGTATTTCCGGTTACCAAACGTTGCTTCGAGATAACTACATTGTCATTGCTTTCTAAGAGTTCTGAACTCTTGTACCAAAACATTTCTTTATCGCCATTACAG…	9.164e-06	Q8VHZ8	RecName: Full=Down syndrome cell adhesion molecule homolog; Flags: Precursor
LYa_b1_contig_3588 (622..2372) consensus	-216.637	4.35922e-08	ACTCATATGGTCCGGAACAACTACATATATATTGTTCATTTGTTTGTACAGTTATACTTTGTATAAAAAATAATAATTTAGTTGTGGATGTAACACGTCTAGATTTGCTTATAATTTTTTGTTTATCAGCTCATAAACATAATTTTGTCATGTGGCCGTGACCTTATTTTTTACTCCTTTTTTAAAATAAGGAAATTTAGAACTAAATTTAAATGTAATATTTCTGTCTTCGAATTTTAAATATTGGGTATTCATTTTAAGTTAACGACCTACGAGGGTTATTCAGACTGAGTGTGCGGCACATTTTGTATGTTATTTCTTCATAGACAGAAAAAAAAAGTAACAATAATTCCTTAAACAAAATAGTTGGTGTGGATCTGGATGGGGTTTTATAGAATA…	0	not available	not available
LYa_b1_contig_28044 (931..1490) consensus	-217.733	0.0020063	ACAGGTGTATGTTTCTATGGAGATACTGCTGACAGAGTTTTAAATCTTATGGCAGCTGATGGAAACAGAAAGCCGGACTTCAAGCCAAAGGATTGTAAATATCTTAACAGAAAACATGCACAAAGTGGAATATATAAAATCTATCCAGATGAAAATGAACCACAATCAGTATATTGTGATATGGAAACAGATGGTGGTGGCTGGACGGTCGTTGTTAGACGAGTTGATGGTAGTGAGAATTTCTACAGAAACTGGCATACATATGAAAGAGGGTTTGGAAACTTGAAAAGAGAATTTTGGATAGGAAATAGTTTATTGCACTCTTTGACAAGCAATGGTAACTGTGAGGTCAGAGTTGATCTGACTAATTTCAAGGGCGAGAAGCGTTTTGCCAAGTAC…	1.787e-55	Q9WTS8	RecName: Full=Ficolin-1; AltName: Full=Collagen/fibrinogen domain-containing protein 1; AltName: Full=Ficolin-A; AltName: Full=Ficolin-alpha; AltName: Full=M-ficolin; Flags: Precursor
LYa_b1_contig_4573 (1..792) consensus	-217.987	2.77381e-07	GTATGTGCCAGGCTTTGGATTCAAGATAGTCACAACAACTTTATCTGGACTTTCAAATATCACACTGGTATTTTCCGCTGAGATAACAGATCCGAATTGGGATGCAACGTCAACATCATAAGCAGAAGTAGCACCAATCACAGTGATTTTTACATTGTTCAGCATATTGTCAACTGGGAATACCATTGAACTATCGTCATCTTCATCACGCTCAAAAATATCCAATGTCACAGTTGCCGACGGAAAGAGTTCCTCACTAATTTGTCGTATGATATCCCCTAGTTCTGCTGTATTAAACCGATAAATTGTTCCTCCTGTACCTTCTGCCACTAGGGAATATGACTCTTGATCAGCATTACGCTTTGTTCGATCATCGGTTTCTCTCTTCTTCCGTTTAAC…	3.726e-12	Q8NDA2	RecName: Full=Hemicentin-2; Flags: Precursor
LYa_b1_contig_33245 (16..694) consensus	-218.792	0.00150623	CTCGTTTTTTATTTTTATTTTATTTCAATATTGCATATCATCTGCAGCTTTTACTTTCTTCTTGTTTTCGTCAGTTTGGAGTAAAGAAGTCAACTAGATTACTTTGTTTTCTCACATATGTATCCAATACGTCCTTGTGTGCAGTGAGTATCATTCCATCTATAATTTGCATATCTCCAAAAGTGAACACAATGCTCTGTACTATGGCTTGGTTCATGCCTATTCCAATGGGTATAATGAACTCTAGACGAGTCATTGCTCCACCTCCATATTCCATCAGTAAAGTCTTCCGCTCCCATCCAGTAGCCATTGCCATGCTGGACAGATCTTCTCAACAAGTTTGCGACCCATGCATCTTCAGCAGAATCTGTAATCTGTGCTAGGTACCCACCCTTTTGT…	1.753e-42	P86854	RecName: Full=Perlucin-like protein; Flags: Precursor
LYa_b1_contig_148110 (1..420) consensus	-219.939	0.00170518	GTGATATTCTGTTGTGTTTCTGTGAATAAGTCCGAGACATGCTATGGAAAAGACGAAAAGTCGATCATATCTGGCATACGGTCATCGCTGAAGACTTTGGAAGACAAACTTAATGGAAAATCTCCAAGATGTCCAGCAGGTTGGAAGGAATACAAGAATCACTGCTATTACTTTTCATCAGACAAAATGACGTGGTTTGAGGCTGAAAGAAAATGTAGAAATATGGGATCATATCTTGTCAAGATTGCAGATTCAAATGAAAACTCCTGGATCAAGAAAACGATTACTAATAAACTGATAAAACAAGAATATTGGCTCGGAGCAGCAGATCATTTAAAAGAAGGAGACTGGAGATGGATGAACGATTTGTCTAAAGTACAATACTCCGGGTGGCATCCT…	1.157e-32	P86854	RecName: Full=Perlucin-like protein; Flags: Precursor
LYa_b1_contig_1234 (65..887) consensus	-220.42	1.02491e-26	TTAATATGATGTTTTGTTTATTTCAACAAAAACGAAATACACACTTAAATATATAAGGCATCACAATTGGAATGTTTGTTTCTCAGAAAGGGTACAAAAGTTATGAAAGATGATAAATGGAGATCTGTTTATTTAGCCGTGTTACATTTCCACTCGACTTTAACTCGCGGTTCCATGCAAGTCCCATCAACAAATGCCATCGTCGGTCCTTCAACAGTACATTCTGTTTTCCCATTACAGTCAGTCGGTATATCAGGAGTACATGGTGGAGCGCTACACAGAGGTTTTGTAATCTCAATCTGGGTACCAGTTGGACAACTTATGTCTGTAGTTTCTCCATAAAGTGCAAAAGCTCTGTTATCTTTGCATTTATATCTGACCATCAAGTTTTCCGCCTTA…	0.0007165	G5EDW2	RecName: Full=Latrophilin-like protein 1; Flags: Precursor
LYa_b1_contig_55477 (1..625) consensus	-220.469	4.85441e-08	CCATACACCATGCTTGCATCAATAAACGATGATATATCATTCGTCAGTTGATTACCACTAAGGCTCAAATCAGGTGCTGGAGCTGATCTGACGAATTCCATACACGTTATAGGTAAGTCATCGTCAGCTTCCATTATTATCGCCAAACATTCATCCCTCTGGATGGCAGCCGTGTTATCTGTACAACATACAATATCTGCGCCATTATCACCTGAATATGTTGGTGTGAGGACAATATCGTGATCTATAAACTGTCCCCAGTTCATGCTCATCAATGTGTTGAAGCCTTCCAGAGGAGTTTCTCCGTCTGCACTAGTTGCAGCAAATACTGCATTACTAAGAGCCCTTGGACTTGGCAATTCTTCATTCGGAACAACGCTGGTTCTAGGTTCATCCACG…	2.124e-20	Q92626	RecName: Full=Peroxidasin homolog; AltName: Full=Melanoma-associated antigen MG50; AltName: Full=Vascular peroxidase 1; AltName: Full=p53-responsive gene 2 protein; Flags: Precursor
LYa_b1_contig_7771 (66..1680) consensus	-220.654	3.63243e-09	AAATTTTCATTGTACTAATGAACTCAAAATCGTTCAATTTTTTTTTGTCGCTTTTTTTTAATTCCCGCATTTGCGCAGAACACAAAAATCTACTTCCTTCTTCCGGTCTCGTTGTCGTGAGACTTTGAGTAGTCCAGTAAAATATAGGAACTCAAGGAACATAATACCAATATTTCATTTTTAATAATTGTTTGTCTTTGATATGCATTAACGTTACCTGATGTATTGCGTTTCTTTGATTAAATTGAACGTGACGTCATAAATTAGATAACGTCACAAGTAAAATCCCTAACAACAGAACCAAAATCGGAAACGTTACGGAATTTTTGTTTCTTTTTTTTAACAGATATGTAGGTTACGAAAAAAAATTCATTCGGACTTCGTCCCCATTAACAGGTA…	0	not available	not available
LYa_b1_contig_92043 (1..284) consensus	-220.981	0.00317136	TCCATCTTCGATATCCACATCTGTTGGAAAGAAGATAATGAACCAAGAATTGAACCTCCAATCCATACGGAATATTTTCGTTCTGGTGGTGCGATAACTTTAGTTTTCATAGAACTAGGAACTATGGCGTCCAATTCCTTCTTCATACGATCTGCAATACCAGGAAACATTGTAGACCCTCCTGACAGAACGATATTGTTGTACAACTCTCGTCTGATATCTATGTCTGACATCATTACAGAGTTATGGACCATTTCATGGACTCCACAAGATTCCATACCAAT	6.308e-42	P24902	RecName: Full=Actin
LYa_b1_contig_10563 (1..424) consensus	-221.065	0.00266118	GCATAGGATTTTAATTCGTCACATTGGCCGACTACATTTTCCTGGTATTTTCCTATCAGTTTTCTTGTCAAGCATGGTCTTACACAATCAATCCAATTTTTACCATCCCTTGTGAACCTGTCGTATCGGTTTCTAAATCTGGCGCAGTACTTGTAGCCGTAACCAATTAGATAACCAGATGACCCACACTGTCTTCTATTTTCAAAGCATCTATAAAACCCGCAGTCACCTTTTTGGCCTTTCCGTGTACAGTATGCATCTACTGGTTTAATTGACTGAGAATTCGAAGTTCTAGATCTAGAACGCCAAAACCAGCCTCTTTTATATCTTCTTGATGGATCCCCTTTCGCGCCTTTATCTACCAAAATTAATGTTAGCACGATAACTATAACCACAGTT…	8.54973	Q9R0K8	RecName: Full=Stanniocalcin-2; Short=STC-2; Flags: Precursor
LYa_b1_contig_25805 (1..377) consensus	-224.593	3.73346e-19	AAAAGCAACGATGTATGTCCATCAAAGATGTACCTCGTTACCAAGTCCCCCTTTTTGTCATTTACAGTTAATTCACATTACACTATCGATTATTTTCTTCAAAGGGCCTCAGTTTACATGCTTTCTTAACTCCACCAGACTGTGTCCACATACACTTCTTAACATCTTCAAACAGTTCCATTTTAGCCCAAGAATGACGACCCGTTTCCATGAATGAGTTTTCCAGTTTCCAAGACTGATTGACCTTGGCCTTCGAAGCCAAAGTTGGTTTTGCCACTCGTTTCAGTAAATCGTCCATTTCAGTTTCAGTCATGCTGCTGGACGATGATCTAGCTGTCGTCACAGCAGCCACTGCCTGGCCCACTTGTTCAAACCAT	0.559021	B6DCP7	RecName: Full=U3-lycotoxin-Ls1x; AltName: Full=Toxin-like structure LSTX-B2; Flags: Precursor
LYa_b1_contig_8063 (1..457) consensus	-225.694	0.00620149	TGTCATGACCTCCTTTACACCTTATATAGATGCGATCACCTTTCTTTAAGGTCAGCACAACATCAAAGGTACCGGTTTTATAACCATCGCCTTGCGTATAACTTCCAGCCGTCTTTGTGTCGTTGTGCCATAAATGTAGAAACAGTGTTTTACCGTCTTCTGACATGACAACTGCTGAGAAGTGATAGAGACCAGGTAACGGAGCAGTAAAGACACCCGTAGAAACGTCGTACGCATTCATTGTATTAGTCCATAGCTTATCAAACTTAACAACAGCATTGGACGATAAACTTTGTATAGAATTTCTGTATGCTGTAAAGGCAGGTGTATCTTTTTGTGTCGATGTGTTTCCTTGTCCTCCATGCCCTGATCCTTTCAGCTTTAACATCATTCCAATAA…	3.384e-11	Q6IR41	RecName: Full=Complement C1q tumor necrosis factor-related protein 6; Flags: Precursor
LYa_b1_contig_2927 (1..230) consensus	-225.772	0.00228108	TGCTGAGATTTTCCGTCAGTAATGACAATGGCAATTCGTGGTGCATTGTATCTGTGTCCATATCTATATGAGAAGCTGTTATATCGAACATGATTCAATCCGCGGTAAGTATTGGTTGAACCTCCTTTATACGTAATTCTTTGTATGGCACGTTCAAGGTAGTATCTGTTGTTATAGTCCTTCAACTTTATTGCTGTTTTGACAAAAGTTGAAAAAACATCGACTCCAAT	2.116e-11	P13944	RecName: Full=Collagen alpha-1(XII) chain; AltName: Full=Fibrochimerin; Flags: Precursor
LYa_b1_contig_86032 (1..426) consensus	-226.415	7.82561e-05	TCCTAAGTTCATGATTTCCGACTGATGTTAGTTGTGCTATATTCTTATTGCCTAACCAGAACTCCCCATGTTTGTCTCCAAATCCATTCTCATAATCCTTCCAATTTCTGTTGAATTCAACACTACCATCATACCGTTTTTGTATAACAGTCCATTCTCTTTCCTCATGTGGATTGCATTTAATGTTACTGACTAAGTTCTGTATTTTGTCAAGTTTTTCTTTAATCACCTCCATGTCTGTAGAGATATTCTGGACCTTTTCATCAATCTTCTCGTAACTGTTTTGATGTTTGCTATACGAACACATTCCGTTCAACATATTCCTTATTTCGGTGGCAAGCTTAACTGTTTTGCGGGTGTCCTTCGCAAAGTTTTTCATTGTACCAGTGGCAGTAAGAC…	1.732e-15	Q08830	RecName: Full=Fibrinogen-like protein 1; AltName: Full=HP-041; AltName: Full=Hepassocin; AltName: Full=Hepatocyte-derived fibrinogen-related protein 1; Short=HFREP-1; AltName: Full=Liver fibrinogen-related protein 1; Short=LFIRE-1; Flags: Precursor
LYa_b1_contig_20126 (1..319) consensus	-226.46	0.00146078	CTGAATATAATGCTTCAAGGTTTGTGTATCTTCGTTCGTAAAACGACCAATAGGAACCACGAGTACTAAAGCGTGTGGTCCAGGAAATGTATATACAATGCACTTTTTAACTTCGTCTTGCGTCTTATGATTATCGAGTTTCGTATCAGTATCAAACACTCCCGGTGTGTCAATGATTCGTATTTTCCTACCAAATCTGGTGTTTTCTTTTTGCGTACATTCTTTTGTTACAGATGACCCCTTACAGGCAAATTCAAACGGTTTAATTTCATCACCGTGTCTGAGCCCAAGTATAGTATTGCCAGTTCTGCTTTTACCT	2.019e-19	Q8NHV1	RecName: Full=GTPase IMAP family member 7; AltName: Full=Immunity-associated nucleotide 7 protein; Short=IAN-7
LYa_b1_contig_37913 (813..2517) consensus	-227.076	2.24363e-08	GTTGAGCAACTTTTTATTTCTTCACGTGTTCTACTATATAATCTTAATGTGCAAGCCTAGCACCAAAATGACAAGCTAAATATATGTGAGAAAGGGGTGAAATATGCCATAGTGGAAATCATAGTGCAATAATCGCTTTACTAAAAACATGATCAAAATTGTTTTCAAATGTCCACAAAAGACAAAAACAATATTTACTAATATGATCTTTCTGATGTTATGAATTTCAGACGTTGCTGTCATCTTCTACGCGAGTTCTTTGATTGTCGATATGATCGTCATCGTTCGACGATATGGATTGTCGTCGTTTTATCTCTTCTTTATCGGACGGATCTACCTGATTTTTCCTCAAGATACTTGGTGTAGGTTGCGTCGTCTTCGTTTTTTCTTCGTCAATGC…	6.348e-32	G5EBQ8	RecName: Full=Chitin synthase chs-2; AltName: Full=Chitin-UDP acetyl-glucosaminyl transferase chs-2
LYa_b1_contig_7647 (1..1048) consensus	-227.123	3.98249e-08	CCATTATGTTCTTCCCAAGTACAATGACCTAAGGTCTTCTCTGTTCCTTTACATCTTACACGGGAGTAATACTTCTTCTGATATTTTCCTCCAAATTGAGATGTCTTAGCGGCTTGCATTGCATATCCTACTCCAAAATGTCTGCAAGCTACCATTGCTTCCCTTATTGACCAGTGGTCACCACAGATAACACCCCATACATCTTGGTCCGGTGGTAATACTTCAATTCTTCCGTCATTGTTGTGTCTGCCCCCAGATAACTTGACCTGTACCCTCTTATGTCTGTTGTCAGCTCTGTTACCATGGCCATGACGGTGTGCATGAAAGCCGCTAGGAAGTCCAGTGTTTACAGAACTGGTACCAATTCTCTCATTTACGTTATTTCCTTGGTTTGCGTTA…	9.478e-13	Q8BZE1	RecName: Full=Putative DMBT1-like protein; Flags: Precursor
LYa_b1_contig_111045 (1..380) consensus	-228.21	0.00130841	ACTGCAGTCCAAAACTTGATAATGCAGTAGTTGAAGACCTTTTTACAATGCTAGTTAAATATAAAGGAGGATCTGAATTTAGAAACTACAGAACATGGAGAGATATTCCAGCCTTTACTGCATCTTTATCAGCTTCTCATAATATAAAAGCTAAAGATGTAGTGAAGTTTGATAAAGTTTGGACGAACAATGGAAACCACTACAATCCCAACACGGGAATTTTCCAAGCTCCAAGAGAAGGCCTGTACCATGTTTCAGCTACAGTCATGTCAGCACATGGAAAAACTGTGCATGTTCACATATGTCAGAATGAGAATGAGACAGTTGGATTGTATCCTGGTACTGGTTATAGTGAAGCTACTGCTAACATTGTGTTACAT	5.756e-07	Q8K482	RecName: Full=EMILIN-2; AltName: Full=Basilin; AltName: Full=Elastin microfibril interface-located protein 2; Short=Elastin microfibril interfacer 2; Flags: Precursor
LYa_b1_contig_65795 (1..464) consensus	-229.878	8.84646e-23	TAGAGGTCAGTGTAGGCTGGATTGATGGAGCTCCATTTACACTGCTTGATGCGGGTGTAGTCGGTGTATTTGTAGAGGTCAGTGTAGGCTGGATTGATGGAGCTCCATTTACACTGCTTGATGCGGGTGTAGTTGGTGTATTTGTAGAGGTCAGTGTAGGCTTGATTGACGGAACTCCATTTACACTGCTTGATGCGGGTGTAGTCGGTGTATTTGTAGAGGTCAGTGTAGGCTGAATTGATGGAGCTCCATTTACACTGCTCGATGCGGGTGTAGTCGGTGTATTTTGGATGTGTTGAGTGGTTTGAGGAGGTACAGAAGCACTAACTATAGATGACTGCGTTGTTTGAATGAAAGAAGGTCCGTTTACACTGTTCGATGTAGGTGTAATCGGTGTAT…	7.85469	O42874	RecName: Full=Protein peg1
LYa_b1_contig_63845 (41..991) consensus	-230.586	0.00108089	CTTTAATATTACGTTCAAGGATTTCGTGGATAGTTTTTACTATTTCGGTATCTGAAAATATAATCATTAGTGTTCACCACCATTGTGAATTTTATAGCAAATGTTATGTTTAAATCTCGAGGTATAAATGCAGATATTCTACATGTCGCTGGGTGCTCCTATATAACAGATGTTCTAGGTCTTCTACGAAGGCATGACCGAAGCTCACGATTCCGCGTCTGTGCTTCTACTTCCAATACATTGTGCAGGAAACACTGAAATTTATGCAAATTCATGCTTGCTGACGTTGGAGCAGGAACACTTGTCAACCGCTCTGTCGTGGCTTGGATTTCATCTCTTGACGCTAGTCTCCATGTACCGGGATAATGTTTCCTTAATGTTGGATATTCATGTCTCATG…	6.115	Q8NB15	RecName: Full=Zinc finger protein 511
LYa_b1_contig_23576 (19..7136) consensus	-232.585	2.14258e-08	AGTATTGAAAGCTTCTTTTTGTAACTTCATTGGGGTGTAAAAGCGTTGACCGAAGTACATTTTGTATGAAGCGCGGAATTTTTAAATAAAACTTGCGAGACTGACATGTACATACTAAAATATTTCCATACACCAAATATAGTTGACCTATTGCATATAGTATCAGAAAAATAAACCATAACTCAATAACTCAACTTTGACCACTGAACCATCAAAATGAGGTCATCTGCCAGCTAGACGTGTACACCTTGGAATCATTCCATACATCGAATATACTAGACATATCGCTTATAGTTTCTGAGAAATGGACTTGACCACCATAACTTTACCTTGTTCACTGTTCCAATAATGATGGCAAGGTCAAGTGAAAACTGTCTGAAGGACATGATGACCTTGCAA…	1.651e-123	Q01484	RecName: Full=Ankyrin-2; Short=ANK-2; AltName: Full=Ankyrin-B; AltName: Full=Brain ankyrin; AltName: Full=Non-erythroid ankyrin
LYa_b1_contig_36215 (3695..6093) consensus	-233.371	0.00164125	TGTAGACCTGTGTAGTTACTGTATGTTCCAGTGGGACAGGGGTACTCATTGTCATACTTAGTACCATTTGGACAGTAATAGCCTTCTAGACAAACAGAACTGTTATACAATACTACTGGTGCTTTGACATTGTCACAGAAGTAACCAGTAGGACATACTTTACAGGTTCCCTGTTCAGTCTCATCTTGGTAAGTTCCTGAATCACATCTGATTGGCTGATGGCTTCCTTCTGGGCAGTAATGGCCTTGAGGACATGTGTATTCTCCTGGTGTTGTGATATTCATTCCAGTAGGACAATAATATCCCACAGTACATGGTCCTGATGCTGCAGGGTTTCCATACCCAGCACAGTAATACCCTTGTAGACAGGCATGACAGTCAGAGAGGTCTGTACTCCCT…	0.00356	Q66PY1	RecName: Full=Signal peptide, CUB and EGF-like domain-containing protein 3; Flags: Precursor
LYa_b1_contig_7648 (1..585) consensus	-234.396	3.56516e-16	TAGTGTTAGAAGAAACAGAAGGTGCAAATAGTGTCATTAAATCGGAAGACGATGACAAGAATGAGGTTGACGAAGAAGTTCAGGATTTGTTGACAGAGAAAGTAAGCGAGGATGACCTGGCCAATAGATCATTTAATGTAGAGCAGACCTCTCCGTTACCAACCACACAGAAAACATCTACACAAAAACCGATGACGACAACAACAAAAAGGCCAACGACTTCAACTACTACTCCTAAACCAACAACCACCCCGACAACTACCACTAAGACAACAACCAAACCAACAAGTGTAATACCAACAACACAAGGACGTGTTACACGACAATCCACTGTAAACGATAGAGCAGATGGATTACCAGCTTTGTCTGTTGGTTCATGGGTATTGGACAGGGAGGTTG…	3.68428	Q498D6	RecName: Full=Fibroblast growth factor receptor 4; Short=FGFR-4; AltName: CD_antigen=CD334; Flags: Precursor
LYa_b1_contig_10612 (541..2299) consensus	-234.575	6.02604e-13	CATAATTTAGATAAATATCTCTTAATAAGTTTAGTTTTGAGGAACTTTAATGCAGTCTGATGCTCATATGTGCTGCACAAGCTGAACAAATTTATTATAGAGTGGATTTTGATAGTGATGTACCCTTAAATAGGTTGGTTTTAGATCTGATGGGTGGCGGTACGGGTGCTAGTTTGTAGGCTGATATCTCCCGCCTTTGTAGCGATCCCATTTTATTGATTTGTTTGAAGTATTCCGCGTAGGTTGTAATTGATACTTCAAATGTTTTGGCTTTTCTTTTAAAGGTATGGATATCACCTTCAACGTTTTTAGTTTGGTCTCTAAGCTGCGACATTTCAGTTATTGCTTGAGTATCTGGCGAGTGTATGGTTATGTTTTCCATCAGGTTTTGATAGTGAA…	3.23e-11	D3ZQG6	RecName: Full=Tripartite motif-containing protein 2; AltName: Full=E3 ubiquitin-protein ligase TRIM2; AltName: Full=RING-type E3 ubiquitin transferase TRIM2
LYa_b1_contig_48554 (1..588) consensus	-234.898	2.23113e-08	CTCGTCCTGTCCATAACTTGACCTACTCCTGGCCGTTTTTATAAATTCATCACGTGCATTAAGTTGAATCTTCAGTTCGTCTACTTTTGCTTTTAGTTCATTGTTGTTTCTTGTTAGTTCTCTGTATTCCTTTTCCAATTGTTTGTATCTTTTTCTCTCTGTCCTTCTTACCTTCTCCATTTCATGTTCTAGTTGTTTTATCCTAGCCTCGTTTTGACGTTTTATTTCTAACAGACTTTTATATTCATCATGTGACTTTCTCTCTATCATATTTTCTTTCTGTTGCCACAAAGATGTGTGCTCTCGGTGGAAAGGCGCGTAGGTTGCTATCTTCGGTGTTAGTAAGGATATCGTGTGGGGTTTTGGTTCTTTTATTTGAGCGAGTTCTCTTTGTGTGTT…	0.0239511	P14105	RecName: Full=Myosin-9; AltName: Full=Cellular myosin heavy chain, type A; AltName: Full=Myosin heavy chain 9; AltName: Full=Myosin heavy chain, non-muscle IIa; AltName: Full=Non-muscle myosin heavy chain A; Short=NMMHC-A; AltName: Full=Non-muscle myosin heavy chain IIa; Short=NMMHC II-a; Short=NMMHC-IIA
LYa_b1_contig_23625 (1..788) consensus	-235.523	0.000921575	ATGAGCTTGTGAGTCTTTGACATTCCAAGAGATTTATGGTGGTCACTGCACGCTTCACAAAGAGCCTCGTTACAATCCCGGCACCAATAATGAGCTTCATGGAAAGTGTCTTGGTTTTCACAAGGTGTGCAAGTAAGTCCTTCGAAATCCTTTGTATGCTCACGTTCTGAAAGGTCAATAGAAATACTTGAGTTCGCTGAGGTAAATGTTTTGTTCCTGCTGGAAACACGTGATGAGCTGTTGTGACTCTGAATAGGAGAAAGTTGTATTTTACCTGTGGACATTCTGCCACTGCGTGGGGTGAATGAGGATTTGGACGACATTCCTTTTTGTACAGTTTTCGGTATTGAATCGGGTGTTTTGCGCGAAGTCACGGAAGAAGACCTTGAAGAAATTGGA…	0.154444	Q5R5R4	RecName: Full=RUN and FYVE domain-containing protein 2
LYa_b1_contig_90758 (658..2657) consensus	-240.029	0.00676086	AGTTTTTTAAAGCAATTAAATACAAATTTCTGCATAAATGCGCACCACGTCAAATATCTTATATATTGTATGTGTAAAGCAACACCCACACTTAACTGAGTGCTAAGAAACTTTCACTTATTCGATTCAATACGTCTTTGATGATACGTCTGATGACGTGCTTGCTGACTATTTTCTCTTGAATCATCGAATTGGCGATGGCCTGATTCAGTTGAAAGAAATTCATTCATCTGTGCCCTGGTTATTTCTTCTGGTCCTATCCTTGAATATGGTCTTCTAACTTTGCTGCCTAGTGTCTCATCAAGCCTAAGTTGGTGTTTGCTCCAAGCCATATTTAAACTAATTTTAGTGTTTTTGTAAATGGCTTCCCATTCATCTTGGATACTTTTACTAAAACTT…	2.027e-17	Q80SU7	RecName: Full=Interferon-induced very large GTPase 1; AltName: Full=Very large-inducible GTPase-1; Short=VLIG-1
LYa_b1_contig_65931 (1..518) consensus	-242.657	1.43286e-08	CCACATTTCGCTCTGACAGGATATACCAAAGCACCATTTTCGCTTGATGATCGATCGTCTAATGGTTTTGCGTCTCCATCCAAACAGATATAGTCTTTATTGTTATGAGTAATGTATTCACTAATCAAATAACCACTGTACTCTGATTGCCAGCCTTTGTAACAGGACTTCCTTCCTGGTATCATTAAAACAGAAACTTTTCCTTTCCGCCTGCATACAGCACACGGGACCTCTTTTTGGCTCAAACTAGCAGGTAAACCGGATGGTTTAGTGCTGGAAGTTATCTCATACTCTGCACCATATAGTCCATCATTAGCATAGGAGTATGCTTCACCATTTTCAGGATCACTGGGTAAACACAGGTAGTTAGAACCTCCTCCTTTGTTACTGTGTTGGTTA…	7.582e-08	P18503	RecName: Full=Short-chain collagen C4
LYa_b1_contig_98805 (1..2781) consensus	-243.116	2.92296e-13	AACATGTTTATACTCTCTATAAATACGTAATTTATTACCATTACATTGATTTCTGTCATTAAACAATTTTTCAACCCACTCATTTTTATCTTTTTCACATAGTTTAGATTTGATATCTTGCAGTTTATGTTTAATGGAAAAAGTATCATTAATAACATTTTCAATACCTAAAATTTGTGCTTTCTTTATACAATTTTTATCCCATGACCTAGAACAATCCTTACTCCACATATGAACCTTATACGTAAGTCTTGTATCATAAGCTTTGCTCACTCTAAGAAATAAACGAAAAGTTTCCAAAATTTCTGCTGATTTCGTACTTGTAAGTCCCATATCACCTTGAATGGCTATATTTGACGCATTTGAAGCACTTCCTAAGAATAACCGACATGCTTTGTT…	9.143e-35	P08548	RecName: Full=LINE-1 reverse transcriptase homolog
LYa_b1_contig_30690 (1..439) consensus	-243.846	1.09133e-08	AAGAAAAACCACCAAAGAAAATAGTAGATGAAGGCGAGGATGACGATGAACCCGATTCCTCATGCACAGTAAAACGACCAACCGATTGCGGAGACCTGGACAAATCAACTTGTAAAAGTGGAATTTACAAGATCTTTCCTGACAAAACGTCTGGTTTCAAGGTTTTCTGTGAAATGAAGAAACATGGTGGGGGTTGGACTGTTTTCCAACGTAGAATGGATGGAAAGACGAATTTCTATAGGGACTGGGACACTTATAAAGAAGGATTTGGTAACCAGAATGAAGAATTTTGGTTGGGTAACGACCATCTGCATCAACTTACCTCTCAAGGTAAATATAAAATGAGGATTGATATGGAAGACTTCGAAAACAACACAAAGTTTGCCCTTTATGAGAAGT…	1.392e-37	D8VNT0	RecName: Full=Ryncolin-4; Flags: Precursor
LYa_b1_contig_23819 (334..1499) consensus	-245.445	0.000698749	GCAAGTCCTAGCTTTCTATACTGAATCCATTTTATTACATACTCGTATTGTTTATCATGATTATAAAATTAATTGTTTTTGCTTAAATATTAAACCTTGGTTATTCCCATTTGAACTAAAAACTCACGAATTCCTTTCTCCATGTCCTTTTTTGATTTTTTGTTATTTTTAGCGGGAATATTAAGAGAATTACAGTTCTCAACAATAGATGGAAGAGCTACAGATTTCAATTTCCTTGATCCGTGATAAGTCGGATAAAGTAGAGATTCGAGTTGCTTGAATCTGGAATCTTTCGACACAGCTGGTAGACATTTCCCTGGCTGTATATTAGTCGATTTCATCTGTGACCATGGAATAAGAGATGAGGTAGGTAAACTTTTAGACCTTTCTCTGTGCAGT…	2.21099	A0KF85	RecName: Full=Formimidoylglutamase; AltName: Full=Formiminoglutamase; AltName: Full=Formiminoglutamate hydrolase
LYa_b1_contig_300638 (1..454) consensus	-245.478	7.0825e-13	TATTTCAATCTCCTTATCATCATCGTTGTGCTCATAAGTGAGTAATAATGACCTTTCCAGCTTAGCCAGTTTACACCATTAGCATAGGAAGAATGTTTACCGGACAGGTAGAGTCCATTCAGGTTTGAAGCATGGCATGCATTATACCACCAGGCCCCTTTGAACATGGCTGCACAATTTCCAGAATAAACGTCATTATCTTGATCTTTTGTCGAAAATTTTCGACCTTGATGACCTGTAAGAGAATCCCCTGCGTTACCGCTATAAGTACCGATAATCAACTTGTATTTCGATTTCTCATCACCTATTTTAACTTTATCATACAAAGCATAACGGTTCTTATTGGAGAAATCTTGCATGGTTATCAACAGTTCGAATTTGCCTTGTGACGTCAGAATA…	3.507e-53	O00602	RecName: Full=Ficolin-1; AltName: Full=Collagen/fibrinogen domain-containing protein 1; AltName: Full=Ficolin-A; AltName: Full=Ficolin-alpha; AltName: Full=M-ficolin; Flags: Precursor
LYa_b1_contig_21064 (373..1889) consensus	-247.338	4.88274e-17	ACAGCTTGAAATGCATGACCTCTTACATGTTGTATATTTTGTTTCCCCCTGTGTGGAGAAACGTCAGTGCCCCGGATGTATTGTTGCTGTTTTAAGTTCCTCATTTGCTGTTCTCGTAACCATCTGTCTCTTAAATGCAGTCTCCGATCGAGCATCGAACCTTCTATAATACTATCACTTGCATGCCTTCTCAAGCTAGTCTCTCTAGCTTTTTCGATAATTTTTCGAGGACTGTCTTTCTTTTCATAACGAGGTGTCGAAGTCTGAATTCGTACGGTCCTATCCGACTCCGAACGTCTTGGTACTGATGTTTCTGTTTGGCTGATCAATGCACCATTCCTCTGCATTTGTCGGTCCTCAATAATGCTACTCGACCTTTTTTCATTTTCTTCTGACAAT…	3.91047	B1MVU3	RecName: Full=50S ribosomal protein L1
LYa_b1_contig_61102 (1..1236) consensus	-254.49	2.13567e-13	TATCTGGTTGAGGTCTTGGGGTCTTGGATGCTCTGTGTTTTAAATCAACTGAAAACACTGATAAATTTGCTTCAGACATAACCATATCAATACTAGAAGGTCTCTGAATCGATAATGGTGTTGAAGTTCTAGGATCATAACTAAAAGAATTGTTAAAACTATTGTCATGAACTGCTGTTTTAATTGTCCCATTTGTGATTTTATTTTTGCGCATGCTCATTGTTCGACTCTTTGCTTGAGGGTCATGAACATATTGACTCATTCTACTTTTAGGTGGAAAAATTGATGCTGCCTGGCTCATATTACTGGCTGCTACTTCTCTATTATATGCATCTTTATTCGCAGCATCCTTAGCCTTTAACACTGCTATAACACGCAATTCTCTATCTAAGTTAGTTT…	0.285246	Q5RCF0	RecName: Full=VIP36-like protein; AltName: Full=Lectin mannose-binding 2-like; Short=LMAN2-like protein; Flags: Precursor
LYa_b1_contig_288769 (1..207) consensus	-255.588	5.78177e-08	CTTTGTTTCCTGATGCGTATCTGGTAACGCGTCGCTCCATGTGATTGATAACCTCCCGTTTTGCCTGTGTCAAACCCAGTTTTATATGTTCATTGATGTATTGGGTTAGCTCCCTGTTCATTGGTGATGCATCAACACTATCATGTGCAATTTGGATAACCAACACAGTAGCTAGTAGAATTTTGGTGTACATTTTGACGTTATCTA	1.98164	B6U151	RecName: Full=Glutamyl-tRNA(Gln) amidotransferase subunit A, chloroplastic/mitochondrial; Short=Glu-AdT subunit A
LYa_b1_contig_19055 (62..382) consensus	-256.894	6.55722e-09	TTAAAATGTATTTTTTTTATTAGTAAGAACGTTTAAACTTGTATAGAAGGTACAGAAATGTCACGATTATATATCGAAAAAGACATGCCAAATCTGTGTCCATCTTCATAAAAGGTCATTTTTTGCCCTCATTGGGTCTCGTTGGAGAGAAAAGATTATCGCTTACACACTGTACATTACTCGATAACCCTTCATCTTCGCCATCTTTGGCTGATTTACCAGATTTGCCCCCTTTGTCTGATGACGAATCACCTTTTCCACGTCCTGACATATCTGATTAGTCTCTTGCAAAAAAGGTTATGATCATATAATCACAAAGAG	5.20085	C5CHW7	RecName: Full=N-acetyl-gamma-glutamyl-phosphate reductase; Short=AGPR; AltName: Full=N-acetyl-glutamate semialdehyde dehydrogenase; Short=NAGSA dehydrogenase
LYa_b1_contig_3804 (900..1954) consensus	-257.966	5.92795e-09	TTAAGATGACCTTTGTAAACGTCTGCGAAACTTCCACTTCCTAAAAGATCTTTTCTGTCCCATTCAACGTCACTCAATCTGTAGTCCATATCCATAATATGATATACGAAAAACAAGTCCAATTCACCCTGCATAGTCTGACCTGAGGAAATAAACTGTGGATACATCGTATGTAAATTATCGTCTGCTTGTCTTACACTGTGTGTCAGTTTTTCTAATAGCTGGCTATCTGCTTTTAGAAATTCAGGTATTTTCTTGGCAATCTCATCCACGCCTTTCACCAGTTTCTTAAGATAGTGGGAGATTTTGTCTTGTAGTTCGTTTCCGTGTACAATTGACTCAATAAACAGGTCTGTTGCTTCAACCATTTTCTTTGTACTATTCTCTTTTTTGTAGCTT…	0.128228	Q9W2E1	RecName: Full=Protein stum
LYa_b1_contig_58633 (1..1013) consensus	-261.994	0.000439304	ATTGGAGGTTTGAAAATGTCATCTTTGTGCTCACATAATTCCCCAAGACCATCAATGGTAGCATTATGTTTTGACTTGATATAGTCGTAATTTGCACAGATTGTATTAGCCTTTGCATCTGTAATTATTGGCTTGATCCCGAAATGCAAAATCACAGCCATTAATAGGACTTGTATTGAGAACAGAATAAAAAATGTTGGAAAATTGACACATGGAGACGGTTTTGGTGGAAGTGGAACTGGCTTGGCACCTTCCTCTGATTCTTTACACTCCTCTTTGGGTTGATATGAGTAAATTGGACGTTCATCAGGATTGGCAACTGCTACAAATCTGCCAAAAACCTGAGTCATCAGTTCTAGGATAGCAACATCTATCTTCGGTATGAGCGAAAACCGATAT…	1.00704	Q1CW45	RecName: Full=CRISPR-associated endonuclease Cas6
LYa_b1_contig_52607 (6..2239) consensus	-263.415	0.000477333	AAAGTAAAGAAATTAAAATTGACCATAGCACAATACATGTACTTGTAACACAATAGCGGATAGCATAAGTACCGATCAACGTCCTAAGTATATAATAAAACATGGATATACAAGACAATCATGTATTATTAATGAAGCTAATACAGAATATTTATCAAAAAGGTCTCAGTATCTTCAAATATATTTATTTAGAAACAGGATGAGACTTTCGTTGGATACCGTAACTGCATAAGTGTTCTTACACACAACGATATATTGCTGCATGGGTCTTCCAAGTGCTCAACGAAACATCAATACTACTGATTACGAAATAAGATAAAGTGAAATATAACACAAAATACATTTAGTGTGTAAGAAAAAACAAAAGTAAAGAAATTAAAATTTCAATATGCTTCAATA…	0.001779	Q80VI1	RecName: Full=E3 ubiquitin-protein ligase TRIM56; AltName: Full=RING-type E3 ubiquitin transferase TRIM56; AltName: Full=Tripartite motif-containing protein 56
LYa_b1_contig_97122 (1..805) consensus	-263.588	0.000973469	AAAATAAGTGCATAAAAGGATACGCTCGCAAAGGCACTCGTTTTATCAAATGCCAAAATATAACCTCTGTATGTATACCTTGCACATGTAATACTAAAGGAGCAATATCAACAATATGCAATTCAGAAACGGGACAGTGTCAGTGTAAAGAAAATTTTAAAGGAAAGAATTGCGATATGGATATAGATCAAGACTGTAAGTTAAGTGACTGGACAACTTGGTCTATTTGTAGCAAATCATGTGGTATGGGAGGGGAGCAGAAGCGCTATAGGCACATAATAATACAGCAACGGGGACATGGAAAACAATGTCAAGCTGATAAGGTAGAGAACAGAACATGTTTCAAACGATGCTGTAATGGTGCATTTGAGTGTAAAGACAGTTCAAAATGTTTGATGG…	6.529e-29	E2IYB3	RecName: Full=Veficolin-1; Flags: Precursor
LYa_b1_contig_20127 (571..1422) consensus	-264.401	4.75507e-09	GTGATTTTGGAAAATTTCTATATTCCTGTATTTCAGTTTTGCTAATGTGTTTTGTCTCTATGCCTCATTGTGTTTCTATGTTACATATTTGTTACTTTTGTTTATAGTGATTATGATAATAACTCAAAGTTAACTGATGTACCTCAATTTTGATATTGTTACTCATTATGTCTGTTTGTTTTGTTCACACATCGTAATCAATATAACGGAATGTTTATGCCATTGTCATACAAGTGAAACGTTTGCTAGCTTTAAACACCAGGTTTAATCCATATAAGTTAATGTATGAAATAAGTCAGAAATATGACAGTTGTTTTACACTAGTTTGATATATTTGAGCTTTTGGGTTTGCCATTTGATTACAGACTTCGTACTGAATTTACCACCAATTTTTGTTTT…	0.0152087	F4HT21	RecName: Full=Immune-associated nucleotide-binding protein 9; Short=AtIAN9; AltName: Full=AIG1-like protein
LYa_b1_contig_227268 (6719..9813) consensus	-265.662	0.00844834	CTTCGTTCTGAGCTTAATGAATTGTGCAGAGGATTTAGTTTTTCTGGATTAGATCTAGAAAGAGAGCTGCTTGATCAAGAGATCTGCAAAAAGGGAAACTCGAAAGATGACATCATATTAGTTTTAACAAATGACGAACTCAAAACAACAACACTTAAGCAAGAAATAAGCCAGATCGAAAATGAATTAAAATGGTTTATATCCAGTCGTATGAAAAATTATCTAAATAGATCAGACATAGAAGCAGAACTCGACAAATGGAGAGATGGTTTAACTAAGTTTGAGAATGTTGACGTCGAACTTCAGTCACTTGCAGATAGTTTTACAGAGGAGCAACTGATAGGTCTTTGTGATGAAATGGTATCAATTAAAAATAATGGATTTGGTGATCTTATTGTA…	1.95319	Q3ZK65	RecName: Full=Non-structural protein 5; Short=NSP5; AltName: Full=NS26
LYa_b1_contig_16501 (432..5149) consensus	-265.892	0.00100457	CCAATTTCTGATATAGATTATGGGTGGGTGTATACTTTTATAAGCAACAAATGATTTGAAAGGATAGAGCATCTGCCCAAGGTATTATACTCCAAATTCAAATGAGTATAGCTTTACATTGTGTCAAACACACTGGTTCAATTTTGTTTTTGACTTTACATTATATCCTCTTTGTTAAGCTATTCTTTCATTCTGTATAAAGTTTTCATAAAACGACTATGCATTTTCTTTCAGTACACACAATATGGAAAATTCCCATGCAGATGTAACATTTGGAAATTTGTCTGTTTCCGTTTGAAATTTACAGGCTCGTTCGATTATGATATCACGAGTGTAGCATGTACGCGAAATAGCCTCATAAATGTAGAGTGGTTCTTTCGGGTTCTTTAAATTATATAT…	0.748061	Q0A7F4	RecName: Full=Putative phosphoenolpyruvate synthase regulatory protein; Short=PEP synthase regulatory protein; Short=PSRP; AltName: Full=Pyruvate, water dikinase regulatory protein
LYa_b1_contig_34624 (74..1733) consensus	-267.165	0.000443341	TGCCAGAGCCATCATACAATGATTACCGCTTGTCAATAAAATTTACCGTTTACCAGAGCCATCATACAATGATATCCGCTTGTCAATAAAATTAACCGTTTGTCAGAGCCATCATACAATGATAACCGCTTGTCAATAACAAAATAATCGTTTGGGCAGAGCCATCATTCACCGATAACCGTTTGTCAATAAAATTATCCGTTTGCCAGAGCCACCATACAATGATAACCGTTTGCAAGAGCCATCATACAACGATAACCGCTTGTCAATGAAATTCAAGCGTATGCAAGAGCCACCATACAAGAATAACCGCTTGTCAATAAAATTAACCGTTTGCAAGAGCCATCATACAATGATAACCGCTTGTCAATAAAAATCAACCATATGCAAGAGCCACCA…	0	not available	not available
LYa_b1_contig_302853 (1..209) consensus	-267.793	0.000536875	CCAAATATTCCCTAAGAAAACAGAAGGAGTAAAAGCTTATTGTGATATGGATACAGACGGTGGGGGATGGACAATTATCCAGAAAAGATATGACGATTCCGTTAACTTCCAAAGATCATGGAAAGAATACGAAAATGGATTTGGTGACGTGAAAGGAGAATATTGGCTAGGCAACAAACATATCCATCGTTTGACGTCAAGTGGAACAT	1.138e-24	O35462	RecName: Full=Angiopoietin-2; Short=ANG-2; Flags: Precursor
[truncated: 175 more rows]

## Sheet: LYa_m vs LYa_g (abs100)
Name	Fold change	Bonferroni	Sequence	e value	Accession	Description
[truncated: 883 more rows]
