# Supplementary material for: Adaptive Differences in Gene Expression in Farm-Impacted Seedbeds of the Native Blue Mussel Mytilus chilensis
Source: Front Genet. 2021 May 20;12:666539. doi: 10.3389/fgene.2021.666539 (PMC8174845; doi:10.3389/fgene.2021.666539)
Supplement: Supplementary Table 5 — Inter-location by tissue comparison. DETs annotations. [file Table_5.xlsx]

## Sheet: LYa_g vs  LCo_g (abs100)
Name	Fold change	Bonferroni	Sequence	e value	Accession	Description
LYa_b1_contig_296064 (154..2479) consensus	12231.4	0	CCTGACTGATAGGTTGGTGATACACGTTTCGATCTTCTGAAAGATTCAAAATGAATCTACCTTTCTGTACATGCTTTATGAATATCCAAAACAACTCACCGGTAAATGTAATAGGCACAGGATCGAGAATAAAAGACACGGCAAAAACATGAAATAATGATAAAGTGTAAAGAATGGTACAACATAACTGTAGAAACAAAATGTTTGTATGTATAAGATAAAATAATACATTGTATAAGAAGGTATTTTGGAGGGCGGGAATATCCTTTACATATGCTATTTAATTTTATCTGTATATATTTCTTCAGTGACGTTGCACCAATCGTTATACTAATATGTGCACAAAAAAAAAAGTCAAAGTGATGCTTTCATAAAAATAAAATGAACTCCTAAGATATC…	0.0271713	Q9T0F4	RecName: Full=Immune-associated nucleotide-binding protein 13; Short=AtIAN13; AltName: Full=AIG1-like protein
LYa_b1_contig_349399 (65..552) consensus	8970.34	0	ACCTCGGTTTGCATTTGATAAACTGTATGTTAAACATTTTGTTCTTAAGAGTAATTATTAGTTAAAGTTTTTCAGTGAATAAGGATTTTTTAAACTGTCTGGAAAAACAAAAAGTATGTAAAACACAAATGTCTGTAAAAGCTCAAACATAAAAGAAGTTTAACAGCACGAATTTGTTTAAAACGTGTCTTCTGTTTTGTTATGGTCGGCAAATTTCAAATAGGCCATACATAATGAATACAATGCCAAACCCATGAGCGCTACTCTGCTTAACTGGTCCCTTACACAATCCTGTTTCACCTGCTTTCGAGGCTAAACCTTTAATGTTTGATGTTTGAGCTGTAGCTTTATTCAATAATCCTTGATTATTCATTCTTAACAACCTTAAACATAGCATCC…	7.40638	Q9SUB4	RecName: Full=Alpha carbonic anhydrase 6; Short=AtaCA6; Short=AtalphaCA6; AltName: Full=Alpha carbonate dehydratase 6; Flags: Precursor
LYa_b1_contig_13830 (1..202) consensus	8388.57	0	CATTAATCTGGTATGTTCAGTTACTGGGTTCCAAGCCATGTGTTGTATTGTTGCTGATCGGTTTCTATATGGTGAATCATTTGACAAACTCATTAATCTTGTATGTTCAGTTACTGGGTTCCAAGCCATGTGTTGTATTGTTGCTGGTACATCTTTATATGAGAAAACATCACAAATACTCATTGCAGTGGTCAAAAGAGTT	1.96775	B0SGD8	RecName: Full=Ribosomal protein S12 methylthiotransferase RimO; Short=S12 MTTase; Short=S12 methylthiotransferase; AltName: Full=Ribosomal protein S12 (aspartate-C(3))-methylthiotransferase; AltName: Full=Ribosome maturation factor RimO >gi|238066364|sp|B0SPT9.1|RIMO_LEPBP RecName: Full=Ribosomal protein S12 methylthiotransferase RimO; Short=S12 MTTase; Short=S12 methylthiotransferase; AltName: F…
LYa_b1_contig_9068 (37..637) consensus	6550.66	0	TCCCGTTGATAAACAAAAAAGATAGTTGAGTACAAATAAACATGTACAGTCGAAGTAAAATTTTAACACAATGTCATGCATTCACAGGATGCGTTTAGAATGTAAGAACAAAGAAGGAATATCAAAAGCGAATACAAAAATGCGTAATAAAAGTAATTAACACAATAACGAACAAATGTCAAAAATCTACTTTTTTATGACAGGATTTCCGGTTCATTGGCGATGCTTACATCTCATGTATCCAATAAAACAATAACAAACAGACACCTCCAATACCGCTTCCAACTTCCCCAATAAATCCATTAGAGAAAGATCGTCTAGCTGGATTCCCAGTCATGCATTTAATTCTTCTACCCGCGGTTAACAGTCCATGCCTGTTCTTTCTTAGTAACCTTGCAA…	0	not available	not available
LYa_b1_contig_295993 (7..386) consensus	5374.5	0	TTTTTTTTTTAATACGTAAATTTTGTTTAATAAAATGTTAAGGACACAGTACAGTCAAAAGTAAAATTCTTATCATGGCATGGACATTCCTATTCTTAATCTTGCAAAATCTGTAAAACAGCATAGCCAATGAATAGGTAGGCAAAACCATTGGTGCTACTTTGCAAAACTGGTCTTTTAGTGGCACTGCTTTCACCAGCAATATAACCTGTTTTACCAGCCAAAGTGTTCATCTTTGATGCTTGACCAATAGCTTTGACTAATTTCCCCTGCAAATGCATACGTAATAGTCTTAAACCGATCATCTTCACCTAAACTTCGTTTATTCTTATAAATTCTGTTTGTCACTTCAGTGTAACAAATCGTATTTTGACTATCTT	4.57367	Q12200	RecName: Full=NPC intracellular cholesterol transporter 1-related protein 1; AltName: Full=Niemann-Pick type C-related protein 1; Flags: Precursor
LYa_b1_contig_295989 (36..452) consensus	5190.94	0	GTCCTTCTAAACTTAACACATAAAAGAAACGAAAAACCGATTAAGCCATATTTATAAAAAAAACTGTGGAATGTTTCTTACAATTGAATGTTCAAATAATAGGCTGCATGAAACTACCGTTTCTTCCGATTTTATTTTCGAAAAATCTCATATAAGCCACCTCCAACGAAAACATAGGACACATATTTAGTGCTACTTTCTAAAACTGGTCTTTTCTTGAAACATCCTTCACCTGTTTTTTCTTGAAAACCTTTCATCTTTGACACTTGGTTTTTACCTTTGACAAACAATTCATTCAAATTCATCCTCAACAGCCTTAAACTCAACATCCTTGCTCCTGACATCGTTTGACCGCTATTAATGTCCTTAAATACTGTGTTTTTTTTTACTTCAGTGTGA…	3.80981	Q8VYU6	RecName: Full=Golgin candidate 4; Short=AtGC4
LYa_b1_contig_982 (95..1660) consensus	4555.36	0	GTTCAACAAGTTAGTAAGTACTTTTTCAAAAAAAGAAACACGTTCTACATCTTTGAATGTTTCTTGTCATAATCTTTGTTTCCTTTTATATTTCTATAGGCTATAGTGCAAAGTAGAAAAATTTCGATTTGTCGACATGTTTTTCTTATGCAATTGAAGCAGACTGTTCCTAACTGTTTGGTTCTAAACAATGTTTATGCACAGTATATGCGCTTGATTTCAAGGAATCAAGAGTTTTGCTCAAAACATCTTTCACTCTAAGTGCACCTTCGATTGCAGGACCGATAATTGGTGGTGAGAAACAGATAGACCTACACATGATGTCTTGTGTATTGTCAAGAGGTACGTTTGCATTAATTTGAACATCGGGTATTTCCTTCATGTATTCTTCGGTTAAGC…	8.009e-26	Q9QZ85	RecName: Full=Interferon-inducible GTPase 1
LYa_b1_contig_296160 (40..358) consensus	4444.68	0	GTGTTAAATGACCATCCTGTATTCCTTCAAATCATGCAAACAAAATAATATCCTTATCGCAGAAACCATTTTCCTATAGTGTCTCTGCATGTATATACCCAATACGAAGTTACAGCAACTAGACCTCCAGACGCACACGATTCAGCTTGTGGTATCTTCTTCGGTTCATTGCTCGAATATCTTACACAATTGAACAATAACCTTTGACCTTTTCTGACTATCTTCATCACTGTTCTTTTGTATGTTCTTTTTGGTTGTCAAGGTTGATTTAAGTTATAGGAACTATCTTAGTGCAGTGTTAATACTCCGTCAATATTGA	4.76769	Q6D7E3	RecName: Full=2,3-bisphosphoglycerate-dependent phosphoglycerate mutase; Short=BPG-dependent PGAM; Short=PGAM; Short=Phosphoglyceromutase; Short=dPGM
LYa_b1_contig_349530 (10..466) consensus	4144.74	0	TTTTAATTCGAAAAAAAACAGTTGAAATTGAATATATTACTGCAAGTTACAAGCATGCATTAAGCAAATATAATGTCTCTAAAAGTCAGATTAAATAAAGAGAATAGTCTTGAATTTGTGTTGTAAAGAGTTAATATTATAGTTAAGCGATATTGTAATTGTTGAAACAGTATCAATCACCATCAGCATTTACTGTTGGAATGCCCACTCCTGTCCTTCAAGTCCATTTTTTCCAGAGACGTGATATGAACCAGCGTCGACATACAAAGTGATTTGAGGTTGAAGAGAAAAATTCGTAATTTTTGATTTTCCTAGGCCTCCTGGAAGGGTGAAACATGTACCTTCTGGTCTTCCTGGTACACAGGTAACGTGTCCGGTACTGTCCACGTGCAGGAAGTA…	0	not available	not available
LYa_b1_contig_3849 (120..2049) consensus	3682.01	0	CAGGTTAAACAATATCTTTATACGCCAGACGCGCGCTACAATATAACAATGGCCGTTTTCTTGACTTGGTACAGCACTATAAATCTTACGGATTAGTGACGGAAGTTTGACGCTTAATTGGTCAATCGACTACGCTGACTGATCCCCAAATGAGTTATACATAAGGTTGAAAGTTCAAATATTAAGGGAAAAATATTATCTCTGTTAATTTACTTTTGATTCGGTTGTAAATTCCACTTTCGATTTTAGACTAGGACAATTTTGAAGAATATCTCCCAGTTCAAGGTCTGCGACATTTTCTATTTGAAGTATGTCGACACATAAATTGCAGTTAACTTGGATATCTAATTTTCCAGATGTAATGTTAAGCTCTTGATAGTCTTTCTTAATAATGTCTTC…	0.551721	P53415	RecName: Full=Chalcone synthase 2; AltName: Full=Naringenin-chalcone synthase 2
LYa_b1_contig_269883 (20..316) consensus	3549.95	0	ACATAATTAAACGTATTATTTATGAAACGTGTAGGTCACGTTTAATAAACATGTCATATCATCAGTTAATGCTTTTTGTGTCTACGGTGTTTGTCATCTTCTTTATCTTTTTTATGCCTGCTCCCTTCGATTGCCTTTGGTTGTTGGCCACTGTGACCACCCATTAGTTTCATATCTTTCACAAACTTTGCCACCTCTTTACGGTTTTCACCTTTCACGTTATAACGCACTTCGTGGACATTAAACTCCATAATAACCGTAATCGCTATTCGTAGTTTCTTGTAAATTGGATGACCC	2.11086	Q5ZXH9	RecName: Full=N,N'-diacetyllegionaminic acid synthase
LYa_b1_contig_18744 (65..492) consensus	3134.93	0	CAAACATGAGAACAGAATTAAATTAAAAAGCAAACTTTTTTGTCAAAAAAGATCATTGTTATAATCATTATTATACATCAACATAAAACAACAACAAAAAGAAAAAAAGGGCTATTGTTCAATACGAAACACTAACTATTGGAAATACCAATTATGAAGTAAAAGATTTCAACAGAGTTCCAATATCAATTTTCATCATAAAATTCGTCTATGTTTTTAACATATTCTCGCTGAAGACAGTCGTTCATATACTGTTTTGGTCTGTATACTTTTTGATTGCCTTTGTTTCCACCGTCCCCACCAGCTCCTCCAAACCATCCTCCTCCGCCCCCAGCTCCACCATCATTTCCCCCTTTTCCACCAGAATTTCCCATCTTATGGTATTTCGTATCTTGATAA…	0	not available	not available
LYa_b1_contig_4187 (5..299) consensus	2912.77	0	TTTTTTTTTTCATATTACAATAACTTCTTTTATTTTAAATTATATAACAGCGCTGTGTTGGTATCAAGGTTAAGTGCAGTTTATACAGATTTTAGATCATCCTCCTTAATCAAGGTTAAGTACAGTTTATACAGATTTAGATTATGCTAAATTCACAGCGGCAATGTTCCAAGGGATGTTATTTTCCACATCTCTAAAAATAACCAGGTTGTCTTCGGTGGACAAAAATTGTCCATTACAGGTTATTTGTGTTTGGTTTGCAATCCCATTGGTTAAGCGCATATCTGTGTTTGGT	0	not available	not available
LYa_b1_contig_296458 (1..863) consensus	2525.46	0	AATGCATTTACATGTCTGCACCAGGCCCACATGCCATTCTTCTCGTTGTACCTTTTGGAAAATTAGATGAACAGTATGTTGAGAATATGGAAAACTGCATTGCAATAATCGGAGACAAAGTTTATGACTTCTTAATTATCGTTTTTACTCGTTCAGATGATGATTTAAGACAAGTGCACACACGTATTACCAAGAAAGAAATTGATGATCATGTCGAGTCACTGGCTGAAAAAGTGAAAATATTTGTAAAAAAATGCCATGGAGTAGTTGAATTTGATAATTCATTGAATTCAGAAAATTTGGAGAAGATGGTTAAAGAGCTTATTTCTCTTGTTCCTGAGATCGATTCTGATAACCCACAGTTTTACACCAATAAAGCTTATAAAATAGCAGAAACCG…	8.185e-13	Q9NUV9	RecName: Full=GTPase IMAP family member 4; AltName: Full=Immunity-associated nucleotide 1 protein; Short=IAN-1; Short=hIAN1; AltName: Full=Immunity-associated protein 4
LYa_b1_contig_159 (679..1589) consensus	1396.58	0	CTCAGATGATTATAGCCTTGGGATAAAAAAACACTAGGATAAATATCATACTCTTTTAATAGTATTATCTTCTATGAAAATTCATGCAAACTTGGGTCGATGGGGCCCTGTCGAAGATAACATATCGTACATAATTTATGTTTTACTTTCTTTAAATGAATAAATACACAAAATAATTATTCTGAATCATTTAAGTTTCAACATGTTAATATAAAGTTTCCTTTTAAGATGGATAATGCTATATTACCAAACATGCTAAATTAGCAAAGTCCATTCTGTCATAACAATCAAACGACTTCAAACTATGACAATGAGTTTTATATCCGTTTTTTATTAAACTAGATATTAAATTCATATGTAAAAACAGACTAACTCAGTAAAGGTTAATTAGTCTAAATC…	0	not available	not available
LYa_b1_contig_3415 (1..1319) consensus	1060.64	0	AGAATTCACAACACTTATTATCACAAACATTATTCTAAGTCGCAATAATATAAAGCTAAATAATATCGCTGTTCGGTGATTGTCGTTGATATTAAATTTTCTTCTCAAGCATTTGATTTGAAGAAGTATTTCCTATTTTCAATTCGTTATGCCGTCATAAGAGGTCGATCGATTTCTGGCGGTGGTTCTTTAATGTTATCAGCCTGTTTCATCCATTTGCACTTTAATTTACTTTTAATGTCAAAACAAGACATTTCACATGGTTTACAATGCTTTACGGTATACCACACCAGTGCCATGCCAATCAAAATAAGCAACACAATAAATATGACAACCACTGCAACACCGTGTCCTTTTATGGTGGTTTTGTTGATATCAATGGGGTCTTTGCACGTAGAA…	0.575117	Q9Y239	RecName: Full=Nucleotide-binding oligomerization domain-containing protein 1; AltName: Full=Caspase recruitment domain-containing protein 4
LYa_b1_contig_349381 (94..495) consensus	1011.51	0	GTTTAAATTTATTGATGCAGACATCGAATACACTGACATATATATTTATATAAACCAAAGTTTTCAGCAAAAAGAAAAATGTTATGTCATGATTATCATGACACCACTGCTTTCAAACATACTTCTATTAACTTCCATTGATTTGAGATACATTTTTGTCGTGAAGTAGAAGCCTCCAACGGAAGACACAAAAGCTGCCCATAAATGTGGATCTGACATATAGGTTACGCATCCAACTTCGGTTGAAAGTAGTTTGGCACCTGATATTTTAATAGTTATCCCTGTCTTTCTTGTTCCCAATGTCAGTTCATTCCATATCAGTCTCGATCCGGATAAACATACTCTTCGCAATCCCATAATGACTCTTAAAGATATTAATGTGTTATCAACTCTTCATGT…	0.903956	Q66JK1	RecName: Full=Nuclear receptor subfamily 6 group A member 1; AltName: Full=Germ cell nuclear factor; Short=GCNF
LYa_b1_contig_21136 (8..1138) consensus	824.017	0	TTTTTTTTTGTTTTTACAATTGCTTTAATGTAAATAGTGCATTTAGAGAATTATATATACAAAATATGAACATTTTCTTTTTTTCAAACAATGAAAATGTAAAATAATTACCAGATGCAAACTTCAATTAATTCAGTGTTTCCGTTACGAGCTATTTAATACAGTACCACATGGTTAACGGCTTTGCCCAGTCATGTTTCTTCGGGTTGACATATGTTTTGCATCTACATCAAGACCATATCACTATTGTATGAGACTACACGTGTTTAAAGTATACGATATTGACACTTTCTATATCATTTCATTCATTTTGATTAATTTTACAATTTAGATTTGGAAAGTAAATAACCGTTGTAGAACTTGAACGTTATACTTCTTTATCGTCGAGAATTAATGTCG…	4.35668	Q2NU35	RecName: Full=Thymidylate kinase; AltName: Full=dTMP kinase
LYa_b1_contig_6385 (1..330) consensus	767.617	0	AGATACTCCCCATTCAGATTTGAGTAAGTACAATTTTTGTACCACCAAGCTCCAAAAGTCTTTTTTGCGCAAGAAGCGTTGCTTCCTTGGTCTTTTGTACTGAATTGAGCCGAATTGCTGTAACTCATTGAATCTCCTGCATTGCCACTGTAACCTCCTATTGTTAGTTTATACCCTGAAGCTTCGGTTCCCAATTTGAAAGTATTATATGTAGCATATCTTTTGTTGCCATCCCAGTCCTGTAGTTCAACTCGTAGCTGATATCTTCCTTTCGAAGTGAGCTTGTAAAGATGTTCGTTACCAAGCCAGAATTCTCGCGTTGGGTCACCA	1.029e-29	P19477	RecName: Full=Fibrinogen-like protein A; Short=FREP-A; Flags: Precursor
LYa_b1_contig_237123 (1..1254) consensus	599.727	0	TTGTCAAAATAAGCAAAGAAATATATAGCTGATTAATTATTGCAAGTGACTAACTCGACCTCATGAAATCTATATGTATGTGAACTTCAGTTTTATTCATTAGATATAGATTGGTTACTCATGCATAAGTCGTGTTAAGCCATTAAAAGGAAACCGACATATGTAAATCCGATTGCACGAGGTCGCAATCTTTTTATATTTACGTTTATGTTTCTATCGGGCTATATGATTATCGGCAGTATTCGGAGGTCATCTCGATAGGTAATGAGATGACGTCTAGACTAAAATACACACGCAATTATAATAAAAATATTATTGAGTACATGCTTCATTAACTCTTTATTTCAGACTTGAATTTTCACGTATTAGCTCATTTGAGGTGCAATTCACGAGAATGTT…	0	not available	not available
LYa_b1_contig_2570 (234..1155) consensus	469.544	0	GTCGTTGATCAAATTGATTTGTATTGCGTATACATTTCGGGATCACCTTTTTGACAGCTTTCAACAATAAATATAAATGAGCCTCATCATGTACAGCAAATTTTATTATAACATGGACGCTTTCTATTTCATATTTGACACCATCAAATTTGTATGATTAGTCATAAAATTAAACAGAACTTCCGATTAGATTCCTTTGCTTTCTCTTCCAAAGCCCTTTCTAATCTAGCTACTTGATCTTCTGATATTTGTTTTTGTTGTAGTAATAAGAAGTATTCATGGGAATAGTAACCATCCATAGTTAAAACTTCTTCAGCGACTTCCTGTGCGTATCTCTGCTTATCACGCTCCGATGATAGATTTTCTACCGCAACAATCCGTCTACCACACTGCATATAC…	7.731e-26	Q8NHV1	RecName: Full=GTPase IMAP family member 7; AltName: Full=Immunity-associated nucleotide 7 protein; Short=IAN-7
LYa_b1_contig_349632 (1..777) consensus	463.925	0	ACTTTAATACACTGGGAAAAATTCACGGATGAACTTAACCATTAGCCTTTTGCATTGTTTAGTGTCTTGGCTCGCATATCTCATTATTTCGTTTATATCTAGTATCTTTATCCTTAAATTGCGTTGCCCTGCTATTTGTACTATTTCCTTTGCGTCAGGTTTAACATCAGTTTCATAGGATTCATTTGTGAAAATTATACCAATCCCTGCATTAGAGATAATCATAGATCCAATTAGCTTTAGAATGATGTCAGTACCTTTACCTGTGCTGAAAAAAGATCCTCTCTTTACTTGAACTACTGCTTTGTTCCCAATCCATTCACAAAGAACGTCTACACCTCTGTCGTTTCTTTGGCCAGTATGTTTAACATTTTTTACAGCAGGAAGGCTATCTATGTT…	3.90805	O52337	RecName: Full=50S ribosomal protein L22
LYa_b1_contig_5179 (1..215) consensus	451.9	0	AGTCGTGTCGATCTTACTGGAACACATTTTGCAAAAATAACCAACCCCCATCTTTGCGACAAAGGCATTACTACACTTTGTAACGGTGCAGTTTTTGTGTCCTGCTTCACACATCAATGCATCTTCATTACAAACTGGACATTTCTGTAGAGCATTGGTAGACATTTTTAGCGCTGGAACAAAATGAGAACATCTAGAAATCACATTGTTAAGAG	0.865695	B4M7P8	RecName: Full=Bifunctional lysine-specific demethylase and histidyl-hydroxylase NO66; AltName: Full=Histone lysine demethylase NO66
LYa_b1_contig_175656 (1..1672) consensus	443.38	0	ATTACGAGGATATTGAACGGCAGATTAATGAAGCGCATAAAAAAAGACAACAAAAGCGAACGAGTGTGAAACATGACGGAGACTTTCTTGATGAAGTAATACATGCAAAAAATATCAATAAAAGAGTCATTGGCAAAGTTATGTTAACGTACTGTGGTAATGAGGGAGCTGCGCACGACGAACGAACGAGATCTCTTCGAAAACTTCTACAAGCGGGGATTGACTACATCCAAGTTAATCCACAAATTAAATGGGACAACGCTGAAGTTACCGTCTATGACATAGATGATAATTCTTTTAAAATAATTAGCGGTGAAGGAAAACATCAGTACGTTGTTACAGATGATGGGAAAGGAGGAGTAGAAGTGGTGAACACCGGAAATAAAGTTCAAAAGCAAG…	4.897	Q8AVS6	RecName: Full=Ras-like protein family member 11B
LYa_b1_contig_10134 (75..3908) consensus	438.394	0	CTTTTACAGTCAATAAACACATTGCAATGAGTTATTTAGTGTTTTCAGTATCATTAGTCAATTTTGAAATTTGCTTCTCGTCATCACTGTCATCTGATGGCAGAGGTTCGGCTGTCTTTGTTAGATCCAGTATAGCATAGTTATTTCTGTTTTCAATTCCCCTAATAACGAACCTTCTACCACTTGGGTCTGGTTTTAGGTCTAAGTCTGCATAAATAAGACCATCTTTATTCCTTGTGACCTTGTATCCTTGTCCATTTGTCGAAACATCTCCTGAATTGCCATAAGTGTTTGCGTATTCCTCAGACGAGTGCGTCTTCATTAGTTTTTCAGAGTTCTCATATACACTGCCTAATTCTATGCCTTTGTCTTGAATTCCATTTTCCCGCTCCTTTCCCG…	3.349e-35	Q9R044	RecName: Full=Nephrin; AltName: Full=Renal glomerulus-specific cell adhesion receptor; Flags: Precursor
LYa_b1_contig_349501 (40..1709) consensus	394.427	0	ATCGTGTTTTGTCTACCTGTTTCTTACATGCTATTAAATAATACCGAGTCTTAAGTCAGATTATAGTTGAATATATAATTGTTTTTCTATGATAGTGAACTGATTGAGTCCACGGTTACAGGTTAATATTGTTAATATATATTGTCGTAATTCACATGTCAAGCAAAGATATATTTTGTTTCAAAAGTCCAACTATTTAGATGAATTATCATATTGTGGATGTTCCATCACTAGAGAAAACGGCTCACGCATTGAAATTTGCGAAGACGCCAAGACTTGTGAGTATTCACGGGAATTCGTTGAACTGATGTCCAACGATCTTTAATACTGTCCCTGTGGTTTTGATAAACTAGTTCTGGAATCGCCAACAGCAGACTTTCTGGACATTAATCTTTTCTT…	3.376e-06	Q8N2E2	RecName: Full=von Willebrand factor D and EGF domain-containing protein; Flags: Precursor
LYa_b1_contig_8521 (489..1670) consensus	344.361	0	CCAAAACGAATTGAAAACAACTGTCATAAATTCTTATGTAGATCATGCTGGAAAAATCTGATCTTTTCTTGCTAAACTGATCACTTTTAAATCTCTCGTATTGTTGTAAATTAAGATTTCAATATGCCTGTTGTAGGTTTTTGCAACAACTGGTATAATTTTATTTTGATAGTTACAAATAAAAAAAAACAGGGTGTGTATGATTGCCAACGAGACAAAGCACATACCGCATGGTCAACTATAAAAGGTCCAGATATGACAATGTTAAACAATTATAAAGAGAAAACAAACGGCCCAATTTATGTATAAAAAATGAAAGAAAAACAAATATGTAACACATAAACAAACGACAACTACTGAATTACAGGCTCCTCACTTGGGACAGGCACATACATAGAG…	0	not available	not available
LYa_b1_contig_2214 (66..900) consensus	336.867	0	GAAAACACACAGCATATATTGGAGATATTTGTTTACATGCCAGCATTCCAATTTCGAGGAATTTTTTAACAACGTGTCAAAAATAAATCGAAGAATGTTATGTTAAATAGTATGTTATTATTAGAGCTCGGTACTCTCTTGTATTCAAGCAGGAGTCACAATTAAAGATTGTAACCGGAATAAAAACCAGAAGTGTCAAATATGTTTCTTGCAGTACTTTTTCCAGTTATTTTGTCGAGCAATTTAGTCATGACTAATGACAATATTAAGACATTCAGGGTAAACGTCAAGGTACCCGGTGGAAGAATCAATGAGGATATTGCTGTTGATCGGAAAAAAAATACAATGACTGTCAATGTCGGGGATGTGTCTCATCTGAATAGCACTTGGTGCCTAACA…	0.0009885	Q9CQS6	RecName: Full=Gastrokine-2; AltName: Full=Blottin; Flags: Precursor
LYa_b1_contig_38307 (101..1089) consensus	322.53	0	GTGCAGAATATTTTGACTACATGGAATATTTAGAAGAGTAAACAACCTTTTTAATCAGAATAATAATTATGTCTTATGACAGCAGTCTGAACAATTACAGTCTATATCTATAACACTGTGAATGTTTATATTGAACGCTTTCAACTATTTATATTTAGAAAATTTGCTAATGATATAATTATTTGAGCGAAACATAGGTCAGCAAGAAATGTAGAAGTTCGGTAAACTTTTCTTCTTTTGAATATTGCTTTTTTTCTTAACATTCTCCCATAATGATGCTTTTCATTACACTATTACCATAAACAAATCACGCCCTTAATTTGACAGAACTAAAACTTGTCCATTCACCAGTAAGAAATTCCATCATTTTGATCTTTGTGAAAGAAATTGAATTGACAA…	8.14785	N4WHA7	RecName: Full=Reducing polyketide synthase PKS2; AltName: Full=T-toxin biosynthesis protein PKS2
LYa_b1_contig_7019 (139..1290) consensus	319.282	0	GATTTTCTTTCTTTCTTTTGTTAACAACCCAATAACAACAAACCTACATTTCTATGTACAAAAAAATCAGATCTGTTTCAAAAAAACATTAGTAAGCGTTTTCTTTGAGAAATTTGTTTTACGCAGTTACCACTCGTTTTAGAACCATGATGATTCGAATGGCACGTTGTCTTATTGAAAGACGGCTACACTGCTGTGTGTTGGTGATTTAGCATTTGAATAGATACACGTACAATTTTCTACACTTTTTCATGACAACATAAGATGCAGAATTTAACTGAAATTTTCATTTAAAAAACAAGCAGAAACGTCATATATCAGCAAGGGTTAATTGATAAGTTTTACTGCTGAATCCTCTAGTAATGAGTATAAAGGATGATTAGACGGTATTTCATGAAG…	1.916e-38	Q8NHV1	RecName: Full=GTPase IMAP family member 7; AltName: Full=Immunity-associated nucleotide 7 protein; Short=IAN-7
LYa_b1_contig_7095 (1..1884) consensus	309.669	0	TGTTTGGAAAGAAATTACTTTACCAGACATCAGCTTGTATATAAAAGATGACAGTCTAAACAGATTTGGAAGTCCATGTGAATCACGTAATGACCCCCACATGATTATATTCGACCAAGAGGCATGGGAACTGCAAGGTAGAATTAACAAGGGTGAATATATGCTCTATAAGCATGCAACAAGTCCACAACAGGTTAACGCATACTACACTCCTTGCTACCCAACAAATAATGCTCTGTGTAATTGTGGAATTGCTATCAGGAGTGGTTCCAGTATATTCGTGGCTAACTTCTGTGAAACCGGAGCACAAAGTGACAGAAAGTATAACCGTTATGTCATTTCAAGGGAATGTGATGGCCAGCATATGCTAGTTGAAGAAATAGGAACTTCACACTATAA…	1.554e-11	Q8N2E2	RecName: Full=von Willebrand factor D and EGF domain-containing protein; Flags: Precursor
LYa_b1_contig_31327 (21..1728) consensus	288.222	0	AACGAAGTTGAAATGAAAAAGAGGTCACAAGAAACAGAAACTTTAGTTCTTCTCATGCTTTTGTTGATAACAATAACATCTACTGGACATCACAAGTCAGCTAAATTAAAAAAGTACCTGACCCTCAAGTATGAATATGCTACAGCAAGTCTTCATCTCCTCTGGTGTTCAGGAGATATTGAAGTTCATCCTGGACCTTCTCTGAACAGAAAGACATTGGCTCATGTCTCCACTATAGAGAGAAGATGGATTCAAAATATAAGTCCTAAGATTATTAATAGATTGCCAGACCACGAACTGTCAAAATACAAACCGACAAAAGAAGTGCGAAAAGACAGAGAGATCAGGGATCATTTTAAAGTATTGTTGAAAACATGCTTGGAACTAAAAGTACATGTA…	6.31884	P80009	RecName: Full=Plasminogen; Contains: RecName: Full=Plasmin heavy chain A; Contains: RecName: Full=Plasmin light chain B
LYa_b1_contig_264216 (34..880) consensus	286.928	0	ATACATCAGGTCAAAACAAGTTCGAATAAAAAAAAATAGTATTTAAAATAAGCTTGAATTTTCAAAATGTTCTAGATTTTGACCATTATCAACGGCTGATTATAAGATAGAACAAAACGATCTTTTCTGCTCCGCTGCCACTTTTTCGATTTCTTTTCTCAGTAATTTAGTTTCCTTGTCTTGAATTTTCTTCTCTTGCATTAATTTGAAGTATGCATGTGAGTAGAAACCTCCCATTGTTACCACTTTATCTGCAATTTCCATTGCAAATCCTCTTTTTTCCTCTTCAGAAGCATGTTTATTTTCTACAGCAACATATCTTCCCCCACAAAGCTGTAATAATTCTTGTACTCCCTCAGCAGTATTTTCTTCCATATACGTCTGCATGGACACCTCAAT…	5.906e-38	Q9NUV9	RecName: Full=GTPase IMAP family member 4; AltName: Full=Immunity-associated nucleotide 1 protein; Short=IAN-1; Short=hIAN1; AltName: Full=Immunity-associated protein 4
LYa_b1_contig_69347 (3..682) consensus	276.213	0	AATGTCACCTGCTCAGTCATGTAAAAGAGTCCATTAACACCATTGTATAAGCAAGTCAAAATATTGAATTCTAACGTGAATTGTAAATAAATGAAATATCAACATTAGATTATGAAAAAAAAAATTTGTTTTCTTCCTTTAAAATTATAAATCTACCAGTCCTCTTCGCTTGTCGCTTCTCATTTCCTAGTTTTGAGCTTTGAAATAATTTCGAAGGTTGTAAACGGTTTTTTTACCTGTTACACAGTAAGTAGCAAAATGTTCGGAATTATTGTTCAGTACATGATACTTTCCCCATTCGTTCTTGTAACTGGCATATTCCAAAGCTGTTCTTGCTGTGTCGTCTCCAGATCTACGTGTTTTATAATTTACTCTAAACAAAGGTGATCGGCCGTCTAT…	6.9699	G5EFI8	RecName: Full=1-phosphatidylinositol 4,5-bisphosphate phosphodiesterase epsilon-1; AltName: Full=Phosphoinositide phospholipase C-epsilon plc-1; AltName: Full=Phosphoinositide-specific phospholipase PLC210; AltName: Full=Phospholipase C-epsilon plc-1; Short=PLC-epsilon plc-1
LYa_b1_contig_20331 (124..1011) consensus	270.624	0	TACACAACATGACTTTCCTGTAAAGTTTATAGTTTTAGTTGGACTGGATTTTCTACAACTTCTATTTCACCATTTACTACATTTATAATCTTTCGATTTTGTTTTTGTTCCCCTCGACCACATAAAATGGTAATCTCAGTACGACCTACATATACGGTAAGTTCACAATCCCCCCACGTTTCTTTTATTTTCTCAGAATTCATAATAGTGCCCAAATCGCCTTCATATCTTCTCGAAAAAAACAGACGTTTTTCTTTGCGAATTGCAACCATACTGTCCTTGCTGAGTGTTGGTAAATACTCGTGATACTTGGTCTCTGATTTATTGATCATAAACCAGCCATCCTTGGCATTTGCGGTTAGTACATTCTTAGTCATTTTGTTGTGGAATGCTAACTCT…	0.207085	O70513	RecName: Full=Galectin-3-binding protein; AltName: Full=Cyp-C-associated protein; Short=CyCAP; AltName: Full=Lectin galactoside-binding soluble 3-binding protein; AltName: Full=Mac-2-binding protein; Short=MAC2BP; Short=Mac-2 BP; AltName: Full=Protein 90K; Flags: Precursor
LYa_b1_contig_6721 (13..3328) consensus	269.169	0	TCAGTGATAATGAACGCCATACTAAACTCCAAATTGTACACAAGAAACTAAAATTAAAAATAATACAAGACTTACAAAGGCCAGAGGCTCCTGACTTGGGACAGGCGCAAAAATGCGGCGGGGCTAAACATGTTTATGAGATCTCAACCCTCCCCCTATACCTCTAGCATATATTAATCTGAAACACATTAATATCAAAACTTTGCTGCAAATTTTTGCCCAACAAATTATATGAAGCAGTTGCTAGCTGAGTTTTAGATTTAAAACCACGTGTACATATAAAACAATAACACACAGAACACTATTAAAAAAGTATGACAGTTAATTAGCTCTGGTGACCTTTTCAGAATAACTACCGGATCCTCTGCTGATTCTGTGGCTGGTTTTGAAGGCTCTCCT…	0.163827	Q01836	RecName: Full=Probable endopeptidase p60; AltName: Full=Invasion-associated protein p60; Flags: Precursor
LYa_b1_contig_15691 (3..1216) consensus	259.472	0	AAATACGATATATACAAAGTATAATTAAGCAAACATAAAGTCATTGTTTTCCAATATATTTTTTGCCAAATATATTAGATCTATTTGATCTATTTGTTTTGTCTTATACTTTGTTCGAATAATTTCAAGACATTCTTGGTTGTATCTAGTAAATTGTCAATGTTCATGATTTTATACATTGAAGTTGCAGCATAGGCAACTAGGGTACAGTTCTTTTACTCTATTCTATTGATATATTTTTTTGTCTTAAATGTAAATTCCAGTTTCCTCAATAAAGGAGTTAATAGTATATCAAAAGACTTTTCAAGTTTTGAAGTTGGATAATTGCATTTATTGATATCATCAATATAAAAGTTTCAGTTTATTTTGCTTGTAAACACGATTTTCAGATTACTACAT…	0	not available	not available
LYa_b1_contig_7191 (101..407) consensus	243.849	0	TTAGTTTGATATATTATTATTTCATTCAGTTATAAGGTACGCTGAAAACATTGACCAGTGGCTGCCAAATACCTCCTCGCCACTTGCATTGTCATGGCGTATTGTCAGTTTATCACCCGTCGTTAAGTTCATCACAGTATTCAAAGTCCCTTGCGACCAGTTGGTTCCAAACGCCCCAACATTTGACTGACCATTCTTCCACATATGACAGTGTAGATGTTTTCCATTTACAGCCATGAGAGAACTTGACACCAAATATAGACCATCCCTTGGTACTGTGAATATACCTGTTGAAGGATCATAGATA	2.647e-05	Q05306	RecName: Full=Collagen alpha-1(X) chain; Flags: Precursor
LYa_b1_contig_18261 (11..963) consensus	233.622	0	CAAAAGACATATTCGCATTTTCCTGAAATTCATCATGAAGTGCAATGGTTTAGTATTTGCTGTTTTGTTAATGGCGATCTGCAGTGATGGTTTTATCTTCACAAAAAAGAAAGTGGACTGTCTAGTGTCTAAATGGAGTATGTGGAGCGAAGTTTACGGATTTGGAGTAAGATCTAAAGAGAGGGTTATTTTAAGGTACCCTGACAATGGTGGAAAGGCTTGTCCAACTAACACAACAATACTACATTATTCACCAAAGAAGCCTACAATTAAAGCAACAGCTAGTCAAATTGTAACAAGCTTTTTGCACAGAAATGTTAAACCAAGTACCCTATCTCCTCGCAGTAATTATAAGAGAGACGTTCCGATAGGACTTTTCAGGGATCTACTTATAATCAT…	7.592e-13	Q60847	RecName: Full=Collagen alpha-1(XII) chain; Flags: Precursor
LYa_b1_contig_293697 (188..2422) consensus	226.875	0	ATTGTTGAACTTTTGGAGGAAACATTCCCAACTTCTTCAATTTTAAACCAATATTGGTAGTGAATGACGATAGAACTAAACACGTATGCTGTAACCCTGACAAATTTCTAGAAAAACTTTAAAATTGGGGTTTTAAAATTCAATTATTAGCTAGTATCTACTAATGCGTTATAGAAATACACTAATCTATGATTACAAAGTTTGGGAAATGAATATTTCGGAATAAACTTCATTGTGAACGCACAAAACGTGCATGCAGCTACACAGGACGGAATTAAAACATGTAATACTTTTTAATTTAAGACTTATTATAACAAATTTTAAAACATGATACTATATTCTCTTCGTTATATTCCTATTGGTTTTTTTTTCTTCTTAAACGGACATCATTTTCAAATC…	0.565856	B9M1G7	RecName: Full=Deoxyuridine 5'-triphosphate nucleotidohydrolase; Short=dUTPase; AltName: Full=dUTP pyrophosphatase
LYa_b1_contig_1809 (151..1004) consensus	223.675	0	GTCAGCATTTAGCAATGTAAACCACATTTCTATCCCATTGACTTCCTCTTTGAAGAAACCATTTGTTAATTGTTTATGTATAGTCCTCACATTTTTCCTTGTGAATTAAACTTTTTTTCAAAATATTCAACCCCGGAACCTCCAAACCAGTCTTGCATTTCATTATAACTAACTTGTATGGTTCTTTTTTGCCCTGTTTCTCTTCTAGGTGATACTGGAGCATGAACAATTTCCCTACAAAGTTCAATGACATCTTTCATTTGTGCGATTTTTGAACTTGAGTCAGGATCCATATTTTCAAAAACGCGAAATTGAAGTTTAAATTTATCAATTAAAGTTGATAAGGAAGGAACAGTTTCCAGCCAATTATCAATTGTCCTTTTTTCTGGAATTTCAAAT…	2.031e-07	Q8NHV1	RecName: Full=GTPase IMAP family member 7; AltName: Full=Immunity-associated nucleotide 7 protein; Short=IAN-7
LYa_b1_contig_23979 (1..863) consensus	220.139	0	GACCATCATGTATTATTTGTGAAATTGATACGAAATATATATCAACAAGGTCTTGATATCTTCAGATGAATTTTCTAGTGAAAGAACAAGATGTTCTGTAAGATGACCCTGATGCATCAAGTTTCTGCTAAAATACTGATAACGGTTAGTAGAGGATGAAAGTTTTTAAAAAAAACCGATGTTTTATTCATTTGTACGTAAATCAACAATTGTCTTTCATTCTCAATAGTTTGTTAAGTCATGGTCAAGTTTTTGTATAACAATTTCATAAACATTTTGCATTGGTTTGAAGTTATAAAAAAATATAAAAAAGTACAATGACAAAAATACTGAATTCAATCGAAAAGTCCTACTCAAATGGCAAACTCAAACGACAAAACACATGAAACAAATGGACAA…	0	not available	not available
LYa_b1_contig_2811 (1..1487) consensus	219.412	0	TCTGGCTCTAATGTTTGCAGTGTACAAGTGTGTACATGGCGATGGGAATATCGATGTGCTTACTACACATGGAGTGGAGCTTGCTGCTACTATACAAGAGTTCAAGTGCAGTATTACAGAACAGACTACTTTTGTTGTAGGGGTTGGAAATCCAATGATTATACCAATTGTAATGTTGCCATATGCAACCCAGACTGCTTAAATAATGGGGCGTGTACAGCTCCTAACGTATGTAAATGTCGTGATGCATACAAAGGTCCAATATGCGGTGGAGTTGGAGAATGTTCATATTTAAAACCATGTTACCCTGGAAGTTGTTTTGAAGAACTTAGAGAATCAAAGTGTATGTGTGCCGATGGTTTTAATGGAACTGAATGTCGTACATTTGCGAACGTAACA…	6.538e-08	Q9UHF1	RecName: Full=Epidermal growth factor-like protein 7; Short=EGF-like protein 7; AltName: Full=Multiple epidermal growth factor-like domains protein 7; Short=Multiple EGF-like domains protein 7; AltName: Full=NOTCH4-like protein; AltName: Full=Vascular endothelial statin; Short=VE-statin; AltName: Full=Zneu1; Flags: Precursor
LYa_b1_contig_58388 (184..1320) consensus	183.651	0	TGCGTATTTCACCACGCATGTTTTTGTCTTACTCTTACTACTGCATCCAGAAGGGCAAAGATTCTGTCCGAGTATTGTATTGCAGGACCTACTTTTTCCATTTCCAGTTTTCCCAAACATAACCAGTCGAATTTCGTTACTCGGAGTCTCTGCCATTGTTCCTTCTGATCGCTGATCTTTCATGGCAAGTAAAATTTTCACATTATCTACAACGGAATCAACTTTCATCTCCAAACTTTCTAGAACTGCTTTTGCATTCTCATCTAAAGGTCTCTGTTGAAGATCATGAAGTTTTTGTTTAATATCCTCCTCTTTTTGACATACTGCAGCTAATTGTAGTAACGCTGGTTCTGTTTCCGATCGACATCTGTTATAATCATCGTCTGACATCTTTGTTTC…	0.004839	Q8NHV1	RecName: Full=GTPase IMAP family member 7; AltName: Full=Immunity-associated nucleotide 7 protein; Short=IAN-7
LYa_b1_contig_40912 (11..4284) consensus	180.027	0	AAATAACAATTACGAGTTGTTGTTATTTGATAATGCTCAAATAGGTGTCAAACATATCTATTTTAAATGCAATGAATGCAGCCAGTACCCTTTACGAGGAATAAGGTGGACATGTATTACATGCACAGATTATAACATGTGTACAGATTGCTACATGGCATCGGAGCATGACCTTAGTCACCCATTTCAAAGAATCCTCAGTACAAATTCAAAACGTGTACATATGCAACCACGAGAAAACCTTGACGTCACACGTGCCACTGGTATTCATCTTAACTCAGTGGTTCAACTGCGAAGTAATCCTAAACAAAAAGGTCAAGTGCAACAATTTCTGGAGAAGAAGATTGAGACATTCAGGTCTGATGCAAAAGTGAAATGGAATGACGATTCGGAAGAAAG…	1.08e-26	Q5ZIJ9	RecName: Full=E3 ubiquitin-protein ligase MIB2; AltName: Full=Mind bomb homolog 2; AltName: Full=RING-type E3 ubiquitin transferase MIB2
LYa_b1_contig_9768 (1316..3915) consensus	177.496	0	GCTGGTTTCTTGTGTTATTATATATAAATTGTTTCAATTAGGTCATGTAGAAAGAAACATATTTTTATTTGTCGAAAGAGTACGCAAGAGTTTCTTTTTTTCTATCACTGCTTGTTAATACCGTTGGTGACGTCGGAATCCATTTGATTATACTCCATACTAGTGGTTCTATCAATTTAAAAATGCACTCTGCGCTCTCGTCAGAGAAATTTATTTATTTTTATTTTATTCAAATCGAAAAAGATGTCAGAGCTATCTACTCTATAAAACTGTGAGATCATACAAAAAACGAATTATACGTCTTATAATGTTGTTGATTTTCAAAATAGTCTTTTTAAAGCATCAAAATTCCTTCAAACTAAATCAGCGTACCTGGGTGAAAACTTGAATCTACTCGAC…	1.806e-08	Q8WWP7	RecName: Full=GTPase IMAP family member 1; AltName: Full=Immunity-associated protein 1; Short=hIMAP1
LYa_b1_contig_10202 (441..1299) consensus	176.761	0	GGTCTTGCTTCAATATTGCTTTTATAAGAAGGCAGATCCTTAGTTTCTGAGTTCACATTTATTTCAGAAGAATCGGGTGTTGTCAAATCCGAGGACGTGGCATGTTCGTTGAATATTCTTTTACCATTATGACCATTTCCAAATGTCTGATAAAGTGAATATGTCTTATTGGCGAACTCCGCAACTGTAACGACACCTCTGAAAATTTCTCCAGCCGACAAAGGATTTTTGTTTACTTCGACTTCTTTTTGTGCACTAGTTTTCTCATGTTCTATTTTTGTCTTAAGTTTTTGCATATCTTTTTCATGTTCTTCTATTTTTTTATGTAACTCCTGTTGATGTTTCATTTCATTACGTTTTAACGTTTCGTCGTGTTCCTGCTGAATTCTTTTTCTAAAA…	1.824e-12	Q9NUV9	RecName: Full=GTPase IMAP family member 4; AltName: Full=Immunity-associated nucleotide 1 protein; Short=IAN-1; Short=hIAN1; AltName: Full=Immunity-associated protein 4
LYa_b1_contig_11144 (1..336) consensus	176.646	0	AGTTAATACCCTCGCAGGAACTTCCCACACAAGGTGGTTTGTAACAATCTGATGCTTGGTTCAGTGGATACTTCTCTGTCAGGAAATCATCAAACTCTGCAATAGCTTGCCTATCTCTGGTCATTGTACCATTACCACAGGTTACACTGCATGGTGACCATTCTGACCACTCTGTTACTACCTCAAGTCCTTTCTTCTCTTCACATGGTGCTATGGTGTTCTCTATAATGGTATCCTCTCGGTCCAATGCACATTGTATTTTCTTAAAAGAACATATGTTGGTATATATATCCAATGTGCTACTGCAAACTTTAACTTCTGACACCACCTCTTCTG	5.85e-06	O60242	RecName: Full=Adhesion G protein-coupled receptor B3; AltName: Full=Brain-specific angiogenesis inhibitor 3; Flags: Precursor
LYa_b1_contig_28285 (82..1377) consensus	174.028	0	ATTCGTTTGAAAATGTCAGGATAGATAGATTATGACCATGAAAACACTTTTTATCTTTTTTAGATTTGTTCTTAATGTTTTAGATTTCAGAAATATAAGCTAACCCTGCATTGTTCCCCTGAGTTCTATTCCTAGCCATGGTGGCCATATTGATTATTAGCGGGGTCATAGGATCAACTAAAACCCAGAAGGATGATTAAGGTCGTTTGATTAAATTTGGTACAATGGTTTCAGATGAGAAGAATTTTGTAAACGTAAACGACGACTGAGTGATGACAAAACACAGTAATTTGACTGGTTTATGGTATACAATGATGGTTTGGTTAATAAAACTGTGAAGAAATACAAGTTTTCAAATTGACAGTGTTATTTGTCCTTGGTCAGTAGTAACCGCGTCAA…	5.37455	Q5AD78	RecName: Full=Mannan endo-1,6-alpha-mannosidase DCW1; AltName: Full=Defective cell wall 1; AltName: Full=Endo-alpha-1->6-D-mannanase DCW1; AltName: Full=GPI-anchored protein 51; Flags: Precursor
LYa_b1_contig_12385 (57..483) consensus	163.541	0	TATTTTATCGCTGCTTTTAAGAATTCTTTCTCAGTAACGCGAAAATTTTTGGTCCTTCCAGACTCACAATTTCTGTAGTATTTAATGACTCAAATCCAATCGGCATTCCTTTAGTCATCTTCAAGTTGAATTCACTTCCGTTTGGCGTTGAAAACGTTATAATTGAGTTGGTCAGGTATAACGTGTTGTTGATATTTTCAAGCGACGCTAATTCCATGAAAATCTTTTTAACAAATTGATTATCTGTAAAATTTTTGATCTTGCCTAAATCGTTATGTTCCATTAGGAGTTTATTTTTCTCTGAGTAGAAATTTGATCCACATACTCTTTTTGTCCTTTCTGTTTGAGAAACGTTCTTGAAAGTGTCACACATTGTACATGAACAATTCATATCACGTA…	4.09106	Q9CP24	RecName: Full=Zinc import ATP-binding protein ZnuC
LYa_b1_contig_11532 (43..336) consensus	157.223	0	CTTGGTCAGGTGCCCCTACATCATATACGCCTATATCCATAACTGGTAGGGATTTTGTTCTCTTTGTATTAATCTCTAGAACTGTTCTTCCCCATTGACCATTCTTAACCTTGCAAGAATCTTCTGCCACCTTGTATCTGATGCTCCTCTTGCCATTGACAGACATTGTAGTATCATCAAATCCAGAAAGTTGGATAGATTTCTCACCACTTCCAATGGCAATAGAGTTTTTACATTCATATGTAATTTTCTGGTTAACCTTTTGATGGAGATACTGAAGGAATTTTATCTGTG	9.839e-21	P13941	RecName: Full=Collagen alpha-1(III) chain; Flags: Precursor
LYa_b1_contig_1219 (16..731) consensus	156.03	0	GTGCAATTATTTTATTCATTCTGAGTTCATTGTTTCTTTTTTCTTGTTCTTTTACACACATTTATCGGTTTCACAAATATAGTTCTTTTTGTCTTTACAGTTGGTGTTCATCCAATAACCGTAGTCATGACTATAGAAATATACACACCTAGGACTGCGATCGTATTTCACAGGATATCCTTTTTTAAATTTAGCATACTCCATATTATTTTTTTCATGGGCCCACCTCCACGTATATTTGTCTTTCGAAGATAAACCTGTCCAGTAGTAAGAACCACCTTTTTTTCTTGCTCGCTCGTTAACCCAAGTGTTCTCTTTTTCATTATCGATTTTCAATAAATAGCCATTGATCTCCTGGCATCTTTTCTTGGCCTTTTCCCATGGTAACTTATCTTTAGA…	4.062e-13	P86854	RecName: Full=Perlucin-like protein; Flags: Precursor
LYa_b1_contig_15919 (117..3130) consensus	152.254	0	TTTGAACAAGTTTTCAGGCTGTGTATATTTGCAATGAGTTCTAATTTGTATTCTTAAACAAAAACATATATTATTTTATTGAAATAACATGTTCAAATTTCCACTATTTGTAAGTCTCCTCTTCGTGAAAGGTGTGTATCAAGTGGAGCATGACTCGAAAAGTCATACTTTAAAGCCAAGAAATCATCGTGAAATCGCTCCTTTGCTGAATAATCTTTTTGTTCAGGAAAATCCTTAGTTGCTTTAATGTTGAGAGTATTAATTTTTCGGGCATCTAGCTTTGGTCTTACTGCTCCACGGTACAGGCAAATTACAAATATGGATATGCATACAAGGCAGGCTACAACTATGCCAGCTACAACTCCAATGGCAATCTTTTCTGATGTTGACAGTATACTT…	1.244e-34	Q0V8J4	RecName: Full=von Willebrand factor A domain-containing protein 7; AltName: Full=Protein G7c; Flags: Precursor
LYa_b1_contig_87664 (38..368) consensus	146.758	0	TTTAGATATATTTGAACATGAAGTTATATTGATACAAATATTTGTTAAAATAGAATATATATCCACATTTTATTAATTGAAGCAACTTTTATCTCAAGTGTTATCGTATATTTCTAAATGAAAATGTGCCATTGTTTGAGGGAATATGATTTACACTAGGCATGCTTCCTTTCCTTGTATTGTTAGTTATCATCGACCATTATATACAAAACTTTCTATTTAGTGTCTTTGTTCGGGCCACCATCAGGTGTAAGTGGCGGTGTCTTTGGCGGTGTTTTTGGCGGTGATGATGATTCAGATTTATCAGTGTTGCTTGTTGTTGGTTTTCCAT	1.28	A6ZXU0	RecName: Full=ATP-dependent RNA helicase DBP10; AltName: Full=DEAD box protein 10
LYa_b1_contig_52349 (13..3783) consensus	139.188	0	CGACAACTAGGAATAAAAAGACTATCATATTATCTTTGAAGACGTTGTACATGTTATACTACACCAATTCGTTCAACAGTTACACTAGTTTCTCATCGCTATTGTCAAATACATTGCTTTGATCTAGATTAAATACAACTGATTGGACTTCTACATGTTGTCTAGCATCATCCCTAACTTTACTTAGTTTGTTTTCAAAAATTTGTTTGGTTTTGTCTAATTGCTGTTCATTTCTTTTCGCCAGTTCCTCCAGCTGTTGATGGAGTTGTTGTTTTGCTTCAGCTTGATCACCTAATTCATGCAAACTATGTAACTTTTCTGTGACTCTTCGTATTTCGTCTGACATTTCTTCAACGCGTTTAATGTACATCATTTCTAAATGTCTTTGAATCTCATCTT…	1.233e-38	Q9NUV9	RecName: Full=GTPase IMAP family member 4; AltName: Full=Immunity-associated nucleotide 1 protein; Short=IAN-1; Short=hIAN1; AltName: Full=Immunity-associated protein 4
LYa_b1_contig_96655 (1..1149) consensus	137.024	0	TTCCCCCTTTTCCACCAGAATTTCCCATCTTATGGTATTTCGTATCTGAAAGCATTTTTATATATCTTCAGTTAGGTTTTATGTGGATATTTACTACAATATAACTTGAACACCGTCCGGCTCCATAAAATAAGAAGATGGGATATGATTGCCAGTTAAACCAAACAAAAGAGTTCAATGCACCAGATTTATATAACTATATGTCAACGCATACACCTTAACAATAAACAAAACTTAGCTAAAGTCCTTGACATGAATAACTGTAAAATAACTTTTAAAAACCTAACAGCCTGAAATATTCAAATCATATAAAAATCATTTGAAAATATATTCTGTACTGTAATATCAACGACAATTAGACTTTCCGTGAAAACTGCAATTGTCGTCAAGAAAATCACG…	0	not available	not available
LYa_b1_contig_93974 (22..1384) consensus	135.158	0	TGGCGTGTATGTCGACTGAAACTAATAGCTCCGCATCGTGATGAAAGCAATAAACTAGTGTTATAATAATGACATAGTAATAGCTCAGAGTACTGATATCAGGCATTTACAATTTAGAGTATACACAGTCAAATGTTTAAACTGGTTTGCAATTATTGTTTGATTCCAATGCAGGATCGTCAGACTTTAGAAACATTATCATCTTCGTTTTTCAATGCTTGAGATTCTTCTTTATCGACTGTGGAGTTCGTTTTGTTTTTTTGTCCTGAAATAACACTTGAAATTTTTTTAACTGATTTCTCAACCATACTACTGACAATAGAAACATTTGAACCAACAATTGTTGCCAAATTTTCACTCGGTTTGTCGCCATGTGCGGTGTTGTTGCAGTGGAAATCA…	5.52727	B3PGZ3	RecName: Full=Shikimate dehydrogenase (NADP(+)); Short=SDH
LYa_b1_contig_13136 (71..616) consensus	133.217	0	ATTTGATAAAGCCAAAACTTAATGACAGCATTAAAAACCGCCTCTAAACACTAGAACGTAATATCCATCCATCTTGAAAAAAACGTAATAACCTTTTCTATGACTCACACTGAACCAAAAAGGTGAGCTGCTCACAACACAGTTGTATTTCCCAACCATATATCTGTCTAATCTTTGCTTGATATGCATCGCCATTTCCCTAGGCCTGCGATAATATAGTAGTGCCTGTCTTGCATAAATGAACACAGTTCCTTTCACAGAGCTACTCATGTTCTGGCCAAAAATTTGGACAGAATTATATCTTTTTTGTTTATTCACCTTTGAAAGGACTTCTGGCGAATCACTCTCAACATAAATCTGTTTTAATCCATCTAAGGTTGTATTATCGGATTCTCTCTT…	0.334647	Q3SGF0	RecName: Full=Glycine--tRNA ligase beta subunit; AltName: Full=Glycyl-tRNA synthetase beta subunit; Short=GlyRS
LYa_b1_contig_2448 (4..740) consensus	129.944	0	AGTAAACCGGACCCTGAATAAATCGGTATCAAAACAAACGATCATACGAAGTTATTACGTTATTGCGTTTTGTATTTTAATTGATCAGTCTATACATTGTTTTTGTAATTAACAATTTGACAGAACTTTTACATGCAATAAATCGGACGTTACAAGTCATTTACTTCCGGTCAAAACGGAAACCGGTTAACTGTCCAAACCGGCCCTTTTTCATAGTCCCGTAGCCGGCAGGTTTATACAGGTTTAACTGTAATAACAAATACGGTTTTCGTCGTTTAACCTCTCGCAAGACTTATCAACCGTTCACTTTAGTACACCTGATGTTATCGTAGTAAACAACATGACAATTCTAAGTATATCCGTTAAGTGACTGCATCATGTAATCCTAAATGAATCTTG…	0	not available	not available
LYa_b1_contig_21044 (1..1490) consensus	129.603	0	CAGGATATGTTACAGATATGTGGTTAAACATTTGAGCATCAATTCAATTGAATAGCATTATTAAAATACAATATTAGAAGACAACCAATTGACTTTGGGGGTCCGGCAGAAATCGTTTTAACTTGTTTTATTTGTATTTTGAACACATCTTGTTCCTGCGTCTTGTTAGCAGAAAATGTTCAATATGTTGTTCCTTTCTTACAAATGTAACAGGTATGTATATATATATTTTTCCAAAACATTTTCTTCCACAAGTTCCCACCACTGCCGAAAATCAAATGGTCATCCTTTAATGTATAAAAATTGATAAACATAATTGAAACATCGTATATCACAATCAACAACGTTTCACATTGACTAGTTACATAAGAGATCAACATGAAGTATAGATAGTTATAC…	0.848103	P41047	RecName: Full=Tumor necrosis factor ligand superfamily member 6; AltName: Full=CD95 ligand; Short=CD95-L; AltName: Full=Fas antigen ligand; Short=Fas ligand; Short=FasL; AltName: CD_antigen=CD178; Contains: RecName: Full=Tumor necrosis factor ligand superfamily member 6, membrane form; Contains: RecName: Full=Tumor necrosis factor ligand superfamily member 6, soluble form; AltName: Full=Receptor-…
LYa_b1_contig_49645 (45..454) consensus	124.797	0	GCCGGGGGGATTTGAACCCCCGTCCGCCAGTACTCCGCTGTCGGTACTACATGCGTAGCCATCTCAATTAAGTTAATCCGCAGCCGCCCGAGTGGCAGGGTGCTTTGGACGAGTTGGGTAAGTTTTAGTCGCTTTGCCCCCAACGTGCTACACGACGATCCTGTTCTGTATGACAATCACTTCGGGTTTACAGGCATCCCCTAGTGATTGCTGGAGCCGAAGCTACCAGGAGAGCGGGCTCAGCTGCTTACGCAGCGAGAGCGTAACCCTCGTAGTTTTCGTCATTGGCAACTATAGAAAGTTGCAACAGTGGATTTACGAGTTCTGTTACCAACTCGGCATGCACCTAGAGTTTCGCGACCGGCGTCGAATCCTAATCGGCCCCAACTCAGCTCTAGA…	2.8478	Q2Y0E6	RecName: Full=Outer capsid protein VP5; Includes: RecName: Full=mRNA guanylyltransferase; Includes: RecName: Full=mRNA (guanine-N(7)-)-methyltransferase
LYa_b1_contig_71636 (1..573) consensus	123.033	0	TCAAAGTGTTAATCAACCTTGGGTTGACTTGTATCATCAAATGCATGTACTACAGAATTTGGTCTACACATGTTTTTTGACATCATTGAAACCTATCCAGGGTTTACCATTCTGACATCCCTTCTTCCAATTTATCAACTCTTCTCTGACATCCGCAAATTTTTTCTCAACGCTTCTCCTTAGAATGAGGGTATTACTCATTCCTTTCTGGATTCTGCTATTCAGATTTTGTTCTGTATATCGGTCCATTGTATCTGCCTTATTACCTGTTTGTCCGATCATGCTTTCCTTAGTCTTACAAGTCTGTATTAAACCTCGACTTTTAAGCTCATCTAACAATTGACACGTAAATGGAACCTGTTTGTAAGACTGGAAATCTGCTTCAGTTAGTATTAGTAC…	1.18779	Q1LXZ9	RecName: Full=SKI family transcriptional corepressor 1 homolog-B; AltName: Full=Ladybird homeobox corepressor 1 homolog-B
LYa_b1_contig_45947 (2..650) consensus	121.898	0	GTGCCTCTCCTACAGGTGTTGCTGAGGCCGGGTTTTGTCCAGTGATGAGGCGACCGTCAACCTGGACATTTGCTTTCCACATGTCAACTGCAACAAAACTTCCACCAAGCTCTTTTAGTTTAGTTTCTAACGGAAATGGCATGACAGACGTCAGTTTTACGCCGTCTTCTTCTTCATTCGTGAATGCTGTTACTTTCTTGCCTTTTATTAAATGTTCACCGTTGGAGAGTTTCAATGGAACTAATCCTACTGGTCCGTGACATACGGCACTGACAATTCCTCCGTTTTCATAAATACCAACACCTATTTTTGCAATCTCCTGGTTTTCTGGTAGATCAAACATAGGACCATGTCCCCCAGCATAAAATATTGCTTTAAAATCACTTGCTTTAATTTCTG…	4.87e-31	Q5AF03	RecName: Full=Glyoxalase 3; AltName: Full=Glutathione-independent glyoxalase
LYa_b1_contig_72935 (25..761) consensus	120.901	0	TTTAAGTATGGCTGAGGCACTAGTCGACAATGGTCACACACAGAATGAAAATGGAGAAGATGCTACGCTACTATCGCCCATCACAATTTGGATCATTAAGTTGATTGCCTTATTTAAAACTTTGCCACATGATATCAGATTAAAAGATGAAATCAAAGAAAGCATTCAGTTTACGTTGGATAATTTACTAAAAGCGAGGTCTGATAAAGAATTTTATTCCGACTTCTGCTTCCATGAAAAACCTGCTGAAAGTTACTGTAGGGATTGTAAAAACTTCCTAGATGCTCCTTGTGTACAATATCACAAAGAAATTAAAATGTTTATCCCCCACAGTGTATTCAATTTCATAGGACATAAAATAGACGATAAACATGTTTTATATTTTTCTCCGAAATCATA…	2.556e-05	Q62318	RecName: Full=Transcription intermediary factor 1-beta; Short=TIF1-beta; AltName: Full=E3 SUMO-protein ligase TRIM28; AltName: Full=KRAB-A-interacting protein; AltName: Full=KRIP-1; AltName: Full=RING-type E3 ubiquitin transferase TIF1-beta; AltName: Full=Tripartite motif-containing protein 28
LYa_b1_contig_8018 (1..1498) consensus	118.714	0	GTAAGTGACCTCTATTAAATCAGTGGTATTGGTCACTTCAACATTGCCATCACTCTGGATCACAGCAATAAGAGTAGGATTAAGTCCCGGAGATGTTCGATAGGTCACATTTATCATCGTAAAGGTGGTCGCATTGACAGAACACACTATCACTCCTGGTCCGGTATTTATCAAAATCATGGAATCTGGACAGGAAACATCAATAGAGGGTTCAGGTACAGTGGTTTCAGGTGAGGAAGCTGTAGTTATTTCTGAAGGGCAAATTGTGCTATGACAGTATTCACATCCAACCGTTTCATAAATTCCGAAACAGAGTGTGCTTTGACATGGTTTGCCATATTCAGCATTGCCCACGCACCAGATGTAGTAATGACAGTTTGTTATATGTGGATTATAGGT…	0	not available	not available
LYa_b1_contig_62658 (1444..3530) consensus	117.356	0	CAGAGAAATAACAAATCGCAGTTTTACGCTTCTAAAATTTGAAAGTAAATTGATTATTTTTTATCCTTTCTTAATATTGCATTTTCACAACTTTAGAACACCATCTAATCGGGCAATCACAGTCATCAGATTTTTTTTATACTTTGTGGTCTTTTTGATACTCTGGAAGTATTTCCGATACGAGAAAACCTAGGGTGCATCCATCACCAAAACACAAATTTGATTTAAAAAGACATAAATATCGTCCAGAATCGACAACGTTGAAAACGTAAGAAAATCGCCCAGTGGACAAACTTGCTAAACATTGTTTTTGTTTGAAATCGAAACCGTTTTGGCTACGTAAGTTATCCAAAGGTATGCAACTGTTTGGTAGAGTTAAAGTACAATTACGGATAAGCA…	5.9465	Q8TF05	RecName: Full=Serine/threonine-protein phosphatase 4 regulatory subunit 1
LYa_b1_contig_66065 (1..2318) consensus	116.39	0	TGAAACCTTCATCTTTCTGTTTATCGTTTATAGCATCTTTCAGATCTTCAATCAGAATATTGTACATAGAAACCTCATATTCACTGTTAACATTATTATACACGTTTTCATCCCCATTGCCGTCTATTTGAGACTTGAGGTCTTTTCTGTCTTTCAGGGTAAAAGTCACATCTTCCTCATCTATTGTTGCAGCGATATTAACATTTGCATATTCGTTTTCATTACGGGTTTCCGTCTGTCTACCAAAAGTTCTATTATCGCTTATAATTTTCCGGTGAACATATCTCTCTTTTGTTGATTTTAACCTGCGTTTGTAAAAGATAAATGCTGCAACTACAACAAGCACAACGATTATTACGGCTGCAACACTTCCACCTATCGCTGCCACGTCAGATGAAC…	2.923e-27	O88281	RecName: Full=Multiple epidermal growth factor-like domains protein 6; Short=Multiple EGF-like domains protein 6; AltName: Full=Epidermal growth factor-like protein 3; Short=EGF-like protein 3; Flags: Precursor
LYa_b1_contig_188870 (1639..3860) consensus	113.894	0	GTTGAAGACAATGATGGTGAGGTTATTTTTGTATTGAGTTTCGTTGTAGCATAGTTATCCTATTAATGGCACAACAATTTAACTGGAAAGTAGTGATAGTATTTTGTTTTTTTAAATATTTGCAGTTCATTGCCAATGTATAGGAAATCCGTAAAATGTTCTAAGATACTGATGATGATGAACTGCTATGAGCGATAAACTTGTTATATCAAATCATCCATTTCGTCATTGGAGAAATTTGTCATCCCATCTGAAACGGATTTCTTTATCTCCTCTTCTCGTTTTGGTTCAATAGGAGGAAATTTAGCTTCTATTTCTTTTATTTTTCTCATCCGTTCCTCAATATTCTGATTGAATTCAGCTTTCTGTTTCAAAACAATGGATTGGATAGCTTTTTGC…	0	not available	not available
LYa_b1_contig_73998 (1..300) consensus	110.928	0	TCGTCACAACTTGGCCGATTCCGTACCTCATAGAGCGTTTCTATCGCCTGTTAATTAATGTGTTGCTATATGCGGATCATGCCAGATCTAATAATGGAAAACACAGATTTAGTGTTATATAAACAATAACGTACTGTAATAGACCAATGAAAATTGAAAACGGAAAATTGTTATGAATACATGATAAAATCATTAAGAAGGAGAGAAGCGGAGTTACCCGAGGATTGCCGATTGTACAAAAGGAACATGTAAACATAAAAACTATACGGACGGTATCGTAGACACTGGACCTTAACGAGG	0.262436	Q6ING4	RecName: Full=DEP domain-containing protein 1A
LYa_b1_contig_17454 (3017..4647) consensus	109.33	0	ATCCTACGCATGTGAAGTAGGACATACGGATATAGTAAAGATTTTATTAGAGAAGAACGCTAATATTGATCCATGTGACAATGATGGCTTTACACCACTGATCAAGTCATGTTTGAATAACCACGCCAGTACAGTGAAGTTATTGATTAAGCACAAACCTTATATTAATGCCAGGACATTTGCCGGTGCTAATGCATTATTTTTCAGTATACTGAATGGAAACTTAGAAATTACTCAGCTATTGTTAGAGAACAATGTTGACTGTAACATTTGTATTCATAGTCAAACTAGTTCAACAGATACATCTGCTTACGATGCAAAGATATCACTGCAGCAGATAAAGCTAGATATATTTTATACTCTAATGAGAACCGCATCATCAAATGTAAAAAGATATGT…	6.815e-38	Q8C8R3	RecName: Full=Ankyrin-2; Short=ANK-2; AltName: Full=Ankyrin-B; AltName: Full=Brain ankyrin
LYa_b1_contig_153479 (1167..2133) consensus	108.881	0	GTATGCATGAAGTTACAATATTTTGATGCGTTTCTGTCAGTTTTAGCAGCTGGTTGCCTGGTGTTGTATTTTCTTAGTCCAACTATGGCTATGAAACATTGGTAGACTAGATGCGGATTTAGAGGGAAGGCCAGGGTACCCGCCCCCTCTTTTTAGTGGGACAAATTTGGTTGATTATATAGGGAATCACTGAAGCATGACTGGAGCGGGCCCATTCTTAGGCATTCAATCCCCTCCCCAAACCCCCTTTATGAAAGTTTCTGGATCCACCACTTTACCACTGTTGCCTATAATTACCACGAAAAAAGGCACTTTGTTCAACCCTTCATTAAACAAATACATTTGATGAATGGTTTAGTCTTATCACATTACAACCCAAAGATTTAACAGGTAAAATTG…	0	not available	not available
LYa_b1_contig_306760 (132..2090) consensus	106.826	0	CAGGTATTTTCGTATATACATTTCTCTTAACCAAAGTCTAAATGTTGATATTCTACTCTATGAGTTGCACCAATTTGAGGTCCCAAATCCGGATTCCCTTTTCCATGTGGTCTCTAACTTTAGTTAATACTTTTCCTCGTGCTTCATAGTGTTCTTTTTTGTCTTTATTATTTGTTTGTATGATGTTTTCAATATATTCTTGTATACTCAAAACTTCTGGTCTCAAGGCTTTACTCGCGAGCTCTATAATTAATACGTTTACTTTGTCAACAGTGTTTAAGAAATCACAAAAAGACCTGTCAAATGATTTAACAAACTCTGCGACGGTAAACACACTTTTTTCGGGTGTTAAGACGAATTCGTATTTCTTGCGACTGTGGTCTTTTAAACTACACGCAT…	0.001341	Q41009	RecName: Full=Translocase of chloroplast 34; AltName: Full=34 kDa chloroplast outer envelope protein; AltName: Full=GTP-binding protein IAP34; AltName: Full=GTP-binding protein OEP34
LYa_b1_contig_19098 (70..1116) consensus	104.424	0	CCGCATAATGCTCATTCTATAAATCGTTTTACTGCAAATGTTAAAAAAGTTTTTTACCAATACAATAGTTCCAAAATGTTTCGATTAAAACCTCTAAAATATCCTTATTTACCTAAATATATTGTATACATTCAAAGCTAATTCCGCAATCTGGAAGATGCCATGCACAGCTTGTTCAAAGTTCAAATCTCCTCTCTCCTGTAATTGTCTTTGATGCATTCGTTGCTCTAATGCTACTCGCAGCTCATCTGCCCTTTGTTCTCTTTCACGATTTTCTCTCTCTTGAAACGCTTGTAATTCTAGTTCAGCTCTTGCACGCTGCTCGGTCAAATGTCTTTGTAACTCTGCATTCGCTCTTTCCTCTTCCAAATGTCGAATTCTTGTTTTTTCGGCTTCTCG…	2.293e-36	Q9NUV9	RecName: Full=GTPase IMAP family member 4; AltName: Full=Immunity-associated nucleotide 1 protein; Short=IAN-1; Short=hIAN1; AltName: Full=Immunity-associated protein 4
LYa_b1_contig_19113 (107..819) consensus	103.611	0	CTTACTTTATTTCATTTTCAGTTGAATGTTTCTTTCGTCGTGTTCTTTTACACACATTTATCGGTTTCACAAATATACTTCTGTGGCTGTTTGCAGTTTTGGTTCCTCCAACCGTCTTCATGACCCCAGAGGCCGACACATTTAGGACTATTAAAAGTCTTCTTAGGCCACCCTTTTGCAAACTGAATGTATTCTGCATTCTTTTTTTCATGAGCCCAAGTCCACTTATATGGGTCTTCTGCATATAGACCAGTCCAGAAACAACCAGTTTTTTTCTTGGCACGCTCCATCACCCAAGTGTTTTCCTTTGCATTGTCGATTTTAACTAAATAACCGCCGATTTCTTGACATCTTTTCTTTGCCCCTTGCCACATTAACAAATCTTTGGAGAAAATATAG…	4.311e-11	P86854	RecName: Full=Perlucin-like protein; Flags: Precursor
LYa_b1_contig_19985 (88..2156) consensus	101.122	0	ATCAACAGAAAAAAGGTTGAAATGTAAAATGAGGTATGAAATAATTTTTTGCTTTTTTAATCTTTTTTTATAAACCAAGTAAACTTCATTTGCTCTTTTTTAAAGGCATTGAGTTTAATTGTTCATTTTCATTCAAATTAGCAAATATTTGTCTTCAATTGTCTAATTCGTCTTCTAGTTGGCTTCTATTCAATTCATCTTCGTGTTCTCTTTCCAAATCAGCCAATCCCGCCTTTTGTTGCATTTCCAAATCAGCCAAAATTTCTTCTTGTTTTCTTTTTAATTCTTCTCCTTGTTGTCTTTCAAAATTATTTCCTTGTTTTCTATCCATCGTCTCTTCTTGTAGTATTTGCCTTTTCAGCTCTTCTGCTTGATTATTTTTAAATTGAGCCAATTGTT…	0	not available	not available
LYa_b1_contig_383817 (12..894) consensus	-17217.7	0	CTCTGCTTTATTTCGAAATGTTAAAATATTGATTCTGTTTCTTTATTTATCAATTTAATTCCCCCATCTTGCTGCAGGCACATAACTTTCCGTTGACGTTTATCAATGTTACCCAAGGACAGCATACACAAACGTAAGCAAGGGGTGACGTGATGTGGACATTGTTACAATCTGAGAACACATTGTGGCCATTTACGACTGCAAAAATTTTACATATTTTCAGGCGATTGCATGATCTTCCCGAGTCGACTCCGTAAACTACTTTGGGTATCTGGCCTTTGCATGACGCCGAATTCAGAATTTTCAGATTCCTTTTAACTGGTTTGTCTGCAACCTCAGATTTTGTTATGTTGAGTAGTTTTGCGTCATTTGGTATACTCTTTTCATGATACAGTGGGT…	0.276458	P24322	RecName: Full=Geranylgeranyl pyrophosphate synthase; Short=GGPP synthase; Short=GGPPSase; AltName: Full=(2E,6E)-farnesyl diphosphate synthase; AltName: Full=Albino-3 protein; AltName: Full=Dimethylallyltranstransferase; AltName: Full=Farnesyl diphosphate synthase; AltName: Full=Farnesyltranstransferase; AltName: Full=Geranylgeranyl diphosphate synthase; AltName: Full=Geranyltranstransferase
LYa_b1_contig_436195 (90..576) consensus	-14201.6	0	GGGACATTGAAAGCAAAGCCAAAAGATCTTATAAAAACACATATGCAAAATTAAGGCGTAATCGAACGTTTTTTTCTTGCCAATTTATTATTTCTGATAATATTAAAGCTGTTGAAAAACTAGGTGGATTAACTCAAATCATAACTGTTAAAGTCATTCGTTGTGGCTAGTTTGTATTGTTTGCATGTATTTTGATATGATAAAATTTCGTCAATAACACCATTTTGTGCATCCGCACTGTCCTGTTCTAGTTCGTATTCCCTGCTTGTTCCTTTGTTGAAACATCCGTTTTCCCGTTTGATCCCGTTTTCTTTTTGTCCATCTCCTTGTTTGTAACAGTAGGATCATCGCTTGGTATTATGCCTTTATTAGTGGAAGCATTCTTTTGAATATCTTTAG…	5.05172	A0A0R4IBK5	RecName: Full=E3 ubiquitin-protein ligase rnf213-alpha; AltName: Full=Mysterin-A; AltName: Full=Mysterin-alpha; AltName: Full=RING finger protein 213-A; AltName: Full=RING finger protein 213-alpha; AltName: Full=RING-type E3 ubiquitin transferase rnf213-alpha
LYa_b1_contig_410303 (1..1900) consensus	-9557.12	0	ATGTACCAGGATTTTCGCAAGTATGACCACATCCATTGTAGCAACATTTCCTATTCTTACAGTCAGCATCATCCGCACACTGTTCAACGCATACACTTAGCAAGTTATGCGGTTTTGGGCAACTGTTGGATGTACCAGGATTACTGCAAGTATGACCACATCCATTGTAGCAACATTTCCTATTCTTACAGTCAGCATCGTCCGCACACTGTTCAACGCATACACTTAGCAAGTTATGCGGTTTTGGGCAACTGTTGGCGGTTTGTTTGTTCAGTTGACATTGCCGAAGAAAGCATGCCTCTGTAATGTCATTTTTCCCAATGCAATATCGTGAACGGCTGTTTCCTTTACATTGCTTGAATCGTCTTTTTGTTCCTTGTCCACATGTAGCTGTGCATT…	1.451e-46	Q9NJ15	RecName: Full=Proprotein convertase subtilisin/kexin type 5; AltName: Full=Proprotein convertase PC6-like; Short=aPC6; Flags: Precursor
LYa_b1_contig_383818 (39..966) consensus	-9320.77	0	CGTCAATTTACTGTACCTGTTCATGACAGTATTGACAGAAAGATCACTGATATCAATCATTGTAACAATGAACTTGACCTACATTTTATTCCTGGCTGTCGTGAGAGCTAATATTATGAAATTTGATTATCACATACTTGAAGGAAAGGCCAGATTTACAGAAAATATAGAAACAAATCTTGGAAGAAATATTGTTCAAATCCACACTCCAGCCCATAATGATGTGTTGGAAACATATTTGATGCAAGATTTTTCGATAGGCAAACAGATAACATGCTATCCATCATTACATCACTGTAGACTCAGAGATATTAATAAGAAGACTGCTGTAGAACCAGGTCTGCTGACCATGTCGTTTATCCACAGTTGGAACAATGGAAATGACTGGATATCGGATGT…	0.212953	P24322	RecName: Full=Geranylgeranyl pyrophosphate synthase; Short=GGPP synthase; Short=GGPPSase; AltName: Full=(2E,6E)-farnesyl diphosphate synthase; AltName: Full=Albino-3 protein; AltName: Full=Dimethylallyltranstransferase; AltName: Full=Farnesyl diphosphate synthase; AltName: Full=Farnesyltranstransferase; AltName: Full=Geranylgeranyl diphosphate synthase; AltName: Full=Geranyltranstransferase
LYa_b1_contig_46675 (1..2257) consensus	-109.054	0	CATGTTATCAAAAATTCAATTTAAGGTCAGTAATAACACTCTTTCATGGTACTATAGGACACACATTTTGAAAAAAAGTAAAGATGCTAGATGTCTATGAAAAATATAAATATCAAAACCTATCCGCCAAGAGGAATCTCAGTCTAAATGCAAATGCATTAAAATACATACCTAAAACAAATAAAAACAGATACCACCAAAAGAATAGGAACAAAAGACCGCCAAAATACCAGCAGCTGACTCTTACGCAAACCTGACTGGCGTTCAAACAAAGGCTGACAACAACAAACCAGAAATGGTTGAGATAGTGTGACATGGTACAGACACCACATTGAGTAGGGATTGAATGGCGTTGAATCAGATCTTTTGTCGCATTAATGAAATCCTAAGCTAAATTAC…	0	not available	not available
LYa_b1_contig_89849 (31..1967) consensus	-114.239	0	AAACACATGTACACCTTATAATCATTCAATACACTAAATATAGTTGGCCTATTGCTTGTAGTTTCTAAGAACCAGACAGACTTAACTAAAAATAATAAACATTGACCAATCGATTATGAAAATGAGGTATAAGTAAGATGAAACATACCAGGCAGAAATGTATAGCTTTTAATCATTCCATACACCAAATATAGTAGACCTTATACACACAGTATAAGAAAAACAAAGCAAAACACAAGAACTTAATTATAACCACTGAACCATAAAAATGAGATCCGGGTCAGATTACACCTGCCAGTTGGACATGTAAACCTTATAATCATTCAATACATTAAATAATAGTAGACCTATTTCATAAATGATAAAATGAAAAACAGACCAAATCACAAAACTTAATTA…	0	not available	not available
LYa_b1_contig_107681 (8..8225) consensus	-8622.09	0	CGCAAATACTTAAAGTAACTAACCACCGTTATGCAGCTCCTGGTTATGTGATATGGTGTATGCCGTAAATAAATTAATATGCAAAGTTATCAAGGTATCACCAAATGAAGTATATATTCAAAAATGACAAGCAAGAATTTACGAGGAAAATTCATGTTAGTTTATTAATGAATGCCTCATAGAGATAGGTGAGCAAAGATATGGAAAAAGAGGACAATATCAGTAAGGACGAACAGTCAGGAAATGCTGAAAATGAACAAAAGGACGATGGGAATCTCCATGATCATTTGAACCAGTTTGGGAACCAGAAAGAAAAATGGATTAAAGTACTTAAAGAAAATTTTAGTGTGACATGTGTTACTCAGCTGCAATTTTTGTCAAAAGATGAAATAAAACAAA…	0	Q7Z2Y8	RecName: Full=Interferon-induced very large GTPase 1; AltName: Full=Interferon-induced very large GTPase pseudogene 1
LYa_b1_contig_422224 (59..1258) consensus	-7651.67	0	GTTATATTCGATTAAACTTTACATTTCAATGGGCAATATTTGTTAGATAAAAAATATTACAATATAATTTAAGCATGAATCGTTGTTTTCAAGTCAAATATTATGCTTCCTTTTTTGTTGGTTCTTTGAATGTATATATTTTAATGAAACACAGTCAGCAAACCACCGTCTAAGAGCATGTCTGAAATCGATCGTGGGATCCTCTTCACCGAATATAAAAATAGCGAGAAGCAACTAAAATATTACTGCTATAAACATATACAAGTACGGAATACATATACAAATATGATAACTATTTGACAAACGCTAAATATGTATTACAACTGCTACTGTATGTGTCATTGATTTTCAAATTCAAGAAAAGAAAGGTTGAAATGATTTCAATAATCTCAATTAATA…	3.601e-14	P55865	RecName: Full=Caspase-1-A; Short=CASP-1-A; AltName: Full=Interleukin-1 beta convertase homolog A; Short=xICE-A; Flags: Precursor
LYa_b1_contig_289457 (24..1129) consensus	-6901.37	0	TTTCATTTGTTACGCCTTAACATATATTTGCACACAGCCTTACACACAGTATAGTATACGACTTCGATATAAACTTACGTTCAACGTTGATCAAACAATACTATTTACCAAAAACTAAAAATGAGCTTTCGAGTTGCTTGGTTGACCGGAACGAGAATTACCAGAACTGGAAACAGTTTAAGAAAGTTGAGAGCAAACACATTCAAGCACCAGATATCAGGTGGACGATCCAATCAAGTACAAGCCGGAGCCGAGGCTGGAGCAAGCTTTATGCCCAACATGCATTTTGTGACAGCCGGCGGGTTGTCAGCTGGAGGTGCCACGACTACAAGCGTATACATTAAACAGAAAAGACGTGAAAAAGTCATATTCGAAAAAACAATAATTACTTTTTCTGTT…	4.76036	Q5TYW4	RecName: Full=Neuroblastoma-amplified sequence; AltName: Full=Neuroblastoma-amplified gene protein homolog
LYa_b1_contig_436191 (90..504) consensus	-5085.63	0	CACAATTAAAAGAAAAGATCATCTTTTTGTATATTTTAAAGTGTTGATGTTCGATTTCAAATTCAAGAAATGCTCCTGTTGCTCTTTTGGTAAAATAGTAAATTCCTGTCCAAGGTTCATGCTTGATTTTGCTTGTATCACCTCATTGGTATATTTTTACCAAATCGTTTGTGTAACCAATACAGGAAAACAACAGTTAGGCCACCAGAACTGCACGATCCAGCTGAATCCGGTTTAGTTGACTTAGTACTTGAACATCTTAGACCTGGTCTTCCTTTTGCGATATTAGTCACCATGAGTGCTGTGTTACCACGATTGATTAATAATCTTGCAATATTTCTGACGATCATGTTGTATGACTTGTCGAAGTTGAAACTAATTTGAAGAGCTCTCTGTGTG…	0.604298	Q59WH7	RecName: Full=Adenylyltransferase and sulfurtransferase UBA4; AltName: Full=Ubiquitin-like protein activator 4; Includes: RecName: Full=Adenylyltransferase UBA4; Includes: RecName: Full=Sulfurtransferase UBA4
LYa_b1_contig_422263 (45..1087) consensus	-4782.02	0	TATTTTATAGTTCTCAAATATTTATAATAAATATCAATGAAGGAAATTAGCAACTAAATACAATCAATTACAACACCGTTATACTAACAATGCAAATTGTTTGTTAATGTGACTTTCCCCTCTGGTTGAGATTAATTTACTCTTCTAATAGTCCAAGGAAACCACCATTGCCTTCGTCGTTATGTTTGTCTTTCGAGTGATCATGGTTAGGTGGATCTTGGTCGGATGGGGGTCCGTCTGTGGATGGTTCATTTATGTGAAGTCTGTCCTTGGTTTCGTCGTCTTTTGATGGTTCCTTTCTGAGTGATTCGTTGGGTGGTGCGTTGTCGGGTACTTTCTCATTAATTGGTGCATGGTCGGGTGCTTTCACATTTGGTTGACCTTGGTCGACTGTATTTT…	0.0203315	Q8IID4	RecName: Full=Dynein heavy chain-like protein PF11_0240
LYa_b1_contig_117263 (1665..2386) consensus	-4639.12	0	TTATATTGTTTTGCACAAACAATGAGCAGAGTACACACGAAACTAATATAGCTATATATAGTCTTCTCTTATACTGCAACTGTTAGAATTGTATTGTTCCAAAGAAATACATCAATTTTGCATTGAGGCGGAAGACACACAACCTATTCTCTACTTGTGTGTCCTTAATAGTTGAATTGATTTGTTCTACTTCTCTCATGTTCGTATACTCTTCCCTTTACTGAAACCTCCTCATTTTTCATTAGATCATCAACGTCACCTAGACGTGATGGGTCATGATTTTTGCCTTCGCTATCTATCCACCTTTTTTTTTTTTTTGCATTTCGGACATAGCAGTTCTTGTTGACGATCAATCCACTTCCGGTTTTGGTCGGCATTTTTCTGCATATAGGTTTTTCA…	1.59403	O36383	RecName: Full=Gene 34 protein
LYa_b1_contig_422223 (3..325) consensus	-4478.71	0	TTTTTTTTTAATTTTGGTAGAATTTATTTGCTGCAAAAAAAACAATTTGTCATGTTTGTTCCTCTTATATATTTATGAAATTTCTTCATGTGTTCGGCGCAATGTACATGACGTTGGTCTGTGGAATTCAATTCTTGGAGTCCAGGTATGATTGTCATGCTCAGACGGTCCTTCTGTACTTTTCCCTGAACCTTCCTTGTCCCCATTTGATTCTCTGTGTTCTTCTACGTCCTCCATTGTAAACTTATCTGTGGTGGTATTCAAGGTACTGCTTAAGTTTCGCAAAAAGGTATAAGACACGTCGACTTGTTTTTTTTTCAAAA	6.93361	P42469	RecName: Full=ATP synthase subunit beta; AltName: Full=ATP synthase F1 sector subunit beta; AltName: Full=F-ATPase subunit beta
LYa_b1_contig_392828 (14..378) consensus	-4173.03	0	CAAGAGAAATAGTTTAATGATTTGAATTACACATATTTGGAAACACAGTTCAAAATGGAAGATTCAACTCAATTTGTCCCTTCATTCTTTTACAGCTTTCACCAGGTCAGCTAAGCAAGTCTTTTTTTCTTTTGTTACTCCAACTACTTCATGGTACACTAGTTTTAACGTGCCGACCAGCCCAACAGTGGATACACCACAATACCATGCATACGGATCTGTTGCTAATGACAGACCGGCCTGGGCAGCGCTAGACATATTCCTGCAACCACTTTGTATCATTCTTGGTTGCATTATTTTCATTCCAGTTGACCGAAGCATTTGAATGCTCATTATGATTCTCTTAAATGTATTCCTGTTTGTCC	1.02481	Q9PIN2	RecName: Full=Zinc transporter ZupT
LYa_b1_contig_44403 (1..834) consensus	-3890.95	0	TAACCAAGTTTATAAAGTTATGTGAATGACATCTTGTAATGGGTCCTCCACAACTCTTAATAGCAGCAAGATGGCAGATTACCAGCATGAGAGAAGCAGGAATGTCGCTTAATAACCGTTTCAATAAAAGATGTTTTAATAATAACAATCAGGCAATACACGATTTTAAAGACCTTCAGAGATCAAAAAGACACCATATACCATCTGCTAGGGAAAATCAAGCATAATGCAGAAGGAAACCCGATGCATACAATACAATCATAAAAAGAGAGTGGTGGGCATACAGGAACCCTTTAACAAGAACTGTTCGAGATCAATTCATTGTTACTGGTTATCGTGCGATAAGACCATTTCGGGAACCTTTGCTTACGAACAAACACACAATTGTCCGTATCCAAT…	6.47243	B2JGX6	RecName: Full=Leucine--tRNA ligase; AltName: Full=Leucyl-tRNA synthetase; Short=LeuRS
LYa_b1_contig_362489 (24..487) consensus	-878.788	0	GTAATTTATTTCAGTAAAAGTATCTGACACAGTTCGCTCGTTAATGTTTCATTGTAGCATGAAACTTTTCTTGACAAATTCGAAAAATACCAGTGCATTGTTTTTTGTTTTCCTCTTCAGTTTTATAACTAACCAAGAATCTTCCTCCTTCAGAAATATTGTCATCTTCCATATCCGCCTCACTTTTGGCTGTTAAAACCTCAATGCATGGTCTTGTATCGCTTCTTTTAAACCACTGTTTGATATCTACAAATGTCAACAGTGTTTGAGGGTATCTAAGTGCAGCACAAACATATGAAAAAACTACAACGGTACATACTGCTTCTATCCGTTTACCTGTAGGTGTTCTTAAAACTCTTTTCACGATTTCGACCATGTTGAATTGGTTTTCTCTTGTGT…	1.23642	B3EAP8	RecName: Full=Probable potassium transport system protein kup
LYa_b1_contig_232116 (4..273) consensus	-747.198	0	TTTTTTTTTTTAAAGTTAGATAGATTTATTGAATATAACATCGCTGTTTGAACTTTTCAAAAGTCGTATAAAGTTTATGTCTTGTCTTAGTTGAAGAATATAGGCGTCGAAAATTACACATCATATCGGTCCTACGCAGCTCCTATCAAACACCAACCACACACAAATCTACAGCCTCTAAGGAATCCTTTAACTCCACGTTTAACACGTTTTGCTTGCTTCAAAGCAATGGGTATACCATCATGCTCAACTCGTTCTCCATTAAAAAGT	0.776762	Q4IB50	RecName: Full=Histone-lysine N-methyltransferase, H3 lysine-36 specific; AltName: Full=SET domain-containing protein 2
LYa_b1_contig_296251 (476..1247) consensus	-560.435	0	TATAAAAATAAGCAAACACGTCAATAATAGCAGCAGTATTCTGAGTTATACATAAAGGATAAATATAAGATTAACGTAGAACAATGTCATAACTCAGCATTAACATCTTGGGACTACGCTTCATTAATGGCTTTGACTACTCTTGCAGCTTCTTCAAATTCCTTTGTCACCAGATAGCGAATGAAATCTTCAAGCTCCTTGATAACAGCAGTAGAAATCCTTTTAGCTTCACCGCCTTCACCTTGCTTGGTACTTGTGAAGATACCAAACAGTATTTCTCTGCGTATTTCGGCAGCCTTTTCTTTATATAACACGAAATCAATTGTACAACCAACATAACTGAAGTTATACTTTCTATCCTTTAGCTCAATTGCAATCATCAAATATATTGCGTCGTTG…	2.11421	Q9CQS3	RecName: Full=Fin bud initiation factor homolog; Flags: Precursor
LYa_b1_contig_166106 (9..508) consensus	-519.368	0	ACCTGGTGTTCCAGTTCCGGTTCCGGTCATGGTTCCGCCAGTTCCGGTTCCGGTCATAGTTCCCCCAGTTCCGGTTCCTGTCATGGTACCACCGGTACCAGTTCCTGTCATTGGACGTCCTGTATACATTGATCCTCCTGAACATAAACAGGTTCTTGCACAATTGCCCTTGACCCATCCTGAATATGTGGGATCTGTACATGTTCCACCTCGAGCATAACCGGCACAGTTTGAGAGTTTGTCAACACAAGTTACGGTTCCAGCTCCAATCATTGTTCCAGTTCCGGTTCCAGTTCCGGTCATTGTTCCAGTTCCGGTTCCGGTTCCGATCATTGTTCCAGTACCAGTTCCCATTCCAGTTCCAGTTCCAGTTCCAGTACCAGTTCCTGTCATAGTTCC…	0.546734	Q21388	RecName: Full=Zinc metalloproteinase nas-10; AltName: Full=Nematode astacin 10; Flags: Precursor
LYa_b1_contig_429865 (78..942) consensus	-513.871	0	TAATGTATGTTCATAAATTATGGTAGCAAGTTTCACATTTAACATGTTTATATCATTAATGCGGCTGCTTTTAACACGGAGATATAAATAAACAACAACCAACAGAATAGAAAGATATTAAAGCTCGCTTATCAGAGTCAAATCAAAAACAGTTATTAGGAAAAGCCTTCACACATGAGGTTAATACCAGACGATTAACCACTGTCTAAAAGAATTATTACAATAGTAAAACTATATATCAGCAATTCATCATGTTCATCAAAACTGTGTATTTTGGTATAGGTCAATAAATTTCTAATACATACGATAGATTAATAAGCATATCTTATAAATAATCTGTACAATTCAGGAATGATTCAGTCAGCATATACCTTTTTGTCAAGCGCAGGGTTAAGCTTA…	0.706208	O83444	RecName: Full=V-type ATP synthase subunit I 1; AltName: Full=V-ATPase subunit I 1
LYa_b1_contig_271790 (1..1125) consensus	-165.634	0	ATATATAGTAGACAATCGTTACGGTAGATATTTGCCTATTGATCATCATAAAATATACCACAAAGACCATCCTCTGACACCTATTTATGTGTCCTAAAGTTAGGTCGATTCCTACGATTTTTCCTGACTTACGACATGTTTGATAAACCTACTTAGGACTAAGATATGTCCTAAGATAATCTTAGGACATGTACTAGTCTTGAGAGCATTTCGATTAACAGGACCCTGTTGATCTTTCGATTTCCGGTTTCTTTGTGTCGTCACTTCTGATTACAACGTATGCAACAGCTGAAATCTTTTCTTTGCAGGCTCTTCAAATGAGAAAATTTTTAAGCATGCATGAATCATTATATCTTCGAAACAATTGTTTTAATAAAGAAATAGATGACTGTACATGTA…	0	not available	not available
LYa_b1_contig_303413 (89..2394) consensus	-496.97	0	ATCAAATGTATTGCATATTACGCATTGTTAGATGCATGCAGATGCATGAAACTTGCTTACTATCATCATTTTCTTAAATGCATATGAATCTTTTCCACAGTGAAATATCCAACTAAAGCCTTAACGAGAATTGTAACGACTATATTGTCACAGATCAGATATATCGTCATGTAGTTCACTAAAGGAGCTTCTTTTTTTTCTCATTCTTATATTTTCTTAACAATGCATCGTCCAATTTTGTATCTGCATCATTATAGTAAACAAACTCATAGTGTTCTGTTTTCTCTGGCAGCAATATCTTCATTATTTTATCTACCGTTGTGTAAAATGTTTCCACCTCCGACTTCATTTGATTTTTATCCAGTAGTCCATACTTTTCCATTTGGCGTATCACTTCTA…	0.0002426	A8E5V9	RecName: Full=Stimulator of interferon genes protein; Short=STING; AltName: Full=Transmembrane protein 173
LYa_b1_contig_263318 (168..1441) consensus	-482.905	0	CTTAACATTCAAAAATCATTTATCATTTAAATTGGCCGTTTGAACCTTGTCGAACATTTCCTCCTCCATAGAAAAAAACGACTTTTACGTTTAATGACGCATATCTAAGAAAAATCGACTGGTTTCACAGGGATGATAAGTCCCATAAAATTGGTTGTCCAATAGAAATTAATTACCCTTCCTCCAATGACAGGCCATACTTACAGCAACAATTATGTTTAACGTTCGTCATTAACTCTTTTAACGAAAGTAATAGAATATTTATTTATGCTTAAAGTTCAACATTTTTAAAAAGAGTTTGTGTAAAATTTGACATTCTACAAGCCTACATACAAAAACAGCATAGACCAAATCAAACATAAAAAGGCGTACAAACTTATTGTTATATAAACGTAAGTC…	1.947e-23	Q96JN8	RecName: Full=Neuralized-like protein 4
LYa_b1_contig_232116 (291..771) consensus	-469.472	0	TCAGATGTAATTGGATGCGCACGGACTAGTATTTCGTCTTTAATTTCATGTTGGTAGTGTAACCGTTCTATTTTGTTGAACAAACCCACTGAATCGATTTTTGATTCCTTTGTATCTATCACTAGGCAAAGTCCATGATCTATGTTCTTTATTGCAACTTTATGCTTTTCAAAATCATGAAGATTAATGGATGGACAATAAGAGTCATTCAGATGGGCGACGTCCCCGACATTGACGGTCATTAGGTTTTCCTTATTGTCAACAATAACATCCTCATTCACCCTTCCTCCAGGCACCTTAACATTGATTCTGTATGTCTTAATATTGTCGTTACTTTGGACTGCAACAAAAGGCAATATAACTGCAAAAAGTAGTGGCAAAAACATGTTAACTCCTCTA…	4.115e-05	Q9CQS6	RecName: Full=Gastrokine-2; AltName: Full=Blottin; Flags: Precursor
LYa_b1_contig_372014 (10..402) consensus	-178.528	0	GTGGAGGTGGGCGGAATTGAACCGCCGTCCGAAGGCACTCCATCCCCGGTACTACATGCTTAGCTCACCGTTGAATCTCATCCTGTGGCAGCACGGTGTGCAAAGCGCACCCCAGGACCAGCCTGCTTTAGTTAAGTCGTGACTGACAGGCAGCCATCACAACCGGTTCCGTGATAATGACCCTACATCTACGAGCACGGGCACAAGTAGGTTCGGGGGTTCGCCTAAGGCGGCTGTAGAACTAAACGCTAAAGCTGTTTTTAGGCAGCGATTGCGAAGTCGTTCGAACCGTAGTTGTCGTCGTTGGCAACTAAAAGTTTGCTGCTGGATTAACGAGGAAAGCTGCCCCCTCGGCATGCACCAAGTAACTTCACAACCCCCGTCGAAACCAAT	0	not available	not available
LYa_b1_contig_188345 (130..952) consensus	-456.114	0	CATTGATTTTGAAGTTCTGGTAGCACTGCTAAACTAACATAGCAATCGAAATAATTGACGCCTTAATCTTGAAATGGTTAATAATTATTGGATAATTGCTTTAACTTTCTTAAGCGTGGTTCAGCTATGTTTCTCCGAAAAACTTGAGAAAGGAAAATATGACAGGTTATTGTCAGATAATCCTAGTGGGAAGAAAAGGGGTGACGAGTTTAACTTGTTCAATTCACAGAAAGAGATGTGTGAAATGAAAACGGCTCAATTAGAAGATAAACTGCGACAGCAAGAAGTAAAAATGAAGAATCATGAATCGAAAATCGACGACCTTAAATCTTTGGTAAAAAACCTTCAAGTTGTGATCTCGTCTAAAAAGATAAAGCGAATCACAAAGAATCAAGACCG…	1.226e-14	P83425	RecName: Full=Heavy metal-binding protein HIP
LYa_b1_contig_281795 (1..214) consensus	-445.725	0	GCACTTGCAACATGTATTACAGTCCAGCCAAAGGTGTCCAGTTGCACTAGAACTCCATCCAGAGCATCTAGACCATGTAACCCAACAACCACCTTTGGTCTGCTTCATTTCAAAGACAAAAACCAGCAAGCAAAGTGAAAATGCAAATAACTTCATAACGGCTTTCTCCGATAGGCAAGCTCAGAACTGCATGAGTATGTTGAATTGGAATTTG	5.723e-06	B3RFR8	RecName: Full=Hydramacin-1; Short=Hm-1; Flags: Precursor
LYa_b1_contig_124473 (6..215) consensus	-374.449	0	ATTGAAAACAGAAAAAAACAACAACTTCAAGATGAAACTTGCTTTTGCTCTATTGTTGGTGCTACCAGTTGTATTTTCTATGCCACAGAAAAGACTTGTTTTTGATACTTTATTCCAAGCTGGTGAACTGAAAACTTTAGTAGATGGGATTGTAGGAACATTAGGTACAGATGGCACTGAACAAGCATGTGAAGCCGAATGCCACACACT	2.18871	B1YWB2	RecName: Full=Glycerol kinase; AltName: Full=ATP:glycerol 3-phosphotransferase; AltName: Full=Glycerokinase; Short=GK
LYa_b1_contig_418550 (2..313) consensus	-359.889	0	TTTTTTTTTAAATTGTTCACTTGTATTCAACAAATCATGTTAGTCTCCTACTTCAGTAAGTTGAGGACAGTTGTACAGGCTGTTCCGCACATGCTTCCGAGGAATCCGTGGACGAGGTTGTGGCATTCACTTGTGCAGGTATCTTGTGCCATTCCTGAGTGGGCAAAAGCCTCAACTTGTTTCAATACACTGTCAAGTCCAAAAGTATCCAAAATAAATCGTTCGTTGGGGGCACAGAACACAAATGGCAACAAAACCAAAAGAGCAAAGATGTACTTCATTGTTAAGCGGTTTTGTTTTCCTGTCCTAGTG	1.29386	Q10070	RecName: Full=Mitochondrial distribution and morphology protein 31; Flags: Precursor
LYa_b1_contig_422287 (1..375) consensus	-202.43	0	AACTTGTTCAAGTAGTGTATTACTAAACAAAAACAGGTTTTTATGAGGGAAGACATATTACATGATGTTCGAGGGTTTCGGGTTCTGTACTAGAGTCACGAGAAATGATTAATCTAGAATTGAATAAATAACGACGTGTCCATTAACATCCTTTTGATTTGTGCCTTATTACAAAACAATTTTCATTTTCAATCACTTTGTTTCTTGTTGCTGACAACAAACCGTGTTCTATTTGGACATCTTGGACATAAGATAAAAACACAACTTTTTTTCCCTATAGAAAATCACTACTTTCCATGCATTAGTTTACCTTTGTTTGTATAATGTTATCTTACTTTTTTTTGGTATAATGTTATTTTACTTTTTTGTATAACG	0	not available	not available
LYa_b1_contig_269115 (66..2573) consensus	-341.192	0	CAACCTTTCAGATCGTCACAACTGCAATTGCATTTACTTTTCCAAATACTGGTGGCCCTATTGGAAGCTCGTGTGTGCCATCTTTGTTAATTTTCATGACACCATCTTTGTTCCAATCTGAGAAATATATATATGTACCATCTACATCTATACCATAGAAATGTGCACCAGCGTCTTCAAACACGACCTTCCTTTGTGATCCGTCGGTGTTCATTGATTCTATTTTGTTTGTTCCAGCATCACAGAAAATGAGTTTTCCCGTTGAAGTATCGAGCACAATTCCATTTGGATATTTCAATGTTTCATTGGCAAGAACCATCCTGCCAGTACCGTCATAGTTCACTTTTTCAATCTTAGGACTAGAGCCCCAATCAGTCCAATAAATCACCTGGTTTTGTG…	1.531e-70	Q91VN0	RecName: Full=Low-density lipoprotein receptor-related protein 5; Short=LRP-5; AltName: Full=Low-density lipoprotein receptor-related protein 7; Short=LRP-7; AltName: Full=Lr3; Flags: Precursor
LYa_b1_contig_153667 (134..5025) consensus	-340.558	0	TGATTCTTGACAATGATATATTTGTTTTCAACGATCAATGTTGAATACTATTACTTGCACAGCAGGACCAGAGCAGGACATATAAATATAAACACTACTTTCTACTAGATTAACTAACTGTGTATATGAATTAACGGGCTTGTTAATAAGAATGGGATTCCTGACTGGATTTATATTACTTTTCATAATATCCACCTCGAGAGGAAATCTTTTACAAAATGTGGTGGACAAAATGAACAAAGAAGACAACAAAGAGCACAGTTTTTGCAGAATAAAACTGTACAATCGACAACTTGTCGGTTGTGATATGGAACCAGTTGAGGATACTGTTTCTGAAGGCACTGTATGCACATTCATAAATGACGACAGTCTTCATTTTGATGGTCCTGTTGAAACGTT…	6.39e-19	P78539	RecName: Full=Sushi repeat-containing protein SRPX; Flags: Precursor
LYa_b1_contig_369215 (54..625) consensus	-228.602	0	TACATGTATTATGTTAGGACACTTCAATAAAATAATTCAAGTTGATTTTCAAAGTAAACACCCATGTGGTCAAAGGTGGTTCAAAGGTTGAAACGTTTACGGCATTATGGCTTTTTTTCCTATATAAGTTAAAGCAGGTGCAACCGAACAAGCAATTTTCACAATATCCTTCCAAAATCCTTTGACTGCCTTTACCACTACTGTGACAGCGGATTTTGCAGCATCTCTGGCTTGAAGTCCCGTACTTGTTTTTACCCAGGTCGGTGTTATGCCTGATTCCGGATGTAAGGTAACCATGACTTGATTGTCGCCTTGGCCAAAAGTATATCTATCACATAGAATACACAGGGTAACCTGCACATCATTTCGGCCTCTGCAGATTGAGGTAATCTGGTCTAA…	0	not available	not available
LYa_b1_contig_231849 (570..2106) consensus	-324.436	0	GCAACACATAACTGATATATTGTTAATAAAAATACAGGAAAAAGCAGGACTCTTGTATGTTAACGACTGCAAAAACAACAACGGTGATTTAAAATGAGATAAGTGTTACAAATGATATATCAAAATGGACAGTACACGGATAGTATCTCCTCGTGTTTATCATCCAAATAATATCTCTGATGTATGTCGATTATCTGATCGACGATTGGCCTGCCTGTTGTGTCATTGCAATGAATAAACTCATAGTTGTCTGTTTGATCCGGCAGCAATATCTCTATTATTCTCTGTACATTTTTGCAAAAGATTTGCACTTCTGAGTTCATCTGGTCCTCAGTTAGTAGTTCGTCTTCTTTCATTTGACGTATCACTGTTAGTGGTCTGGGGTATTCACAATGCCAA…	0.607954	P25300	RecName: Full=Bud site selection protein 5
LYa_b1_contig_106929 (23..1198) consensus	-301.581	0	TACAGGTTCGAGAAGATTTTAACGGCAGATATAATAATCAAGTATACAGAAAATTAATTATCAAGTAAGATTATTTTACGATGGGTAACAAAATTGTAAAAGTAGTAGGAGGAGTGATAAAAGATGTAGCATTTGATGCAGGAAAAGCTGCAGGAAAAGCAACAAAAGACTCTTTAATAAACAAATTGCAAAAACAGGCATCAACCAAGAGAATGTATTCCGGGGTTTATCAAGGAGTACATGAAAAAACCGTTGAAGCAGTGAAAGATATACCACATGACCTACCTAAAGCACAAGGAAATGTGCTTATAACCGCAATTGCAAATGCAGCAACACGAGAATCAGTTAAGGCGTTAACGGATAATATAGATATAACAACAAAAGAGGCCGCAGAAGAAA…	0.950337	P16462	RecName: Full=Leukotoxin; Short=Lkt
LYa_b1_contig_307618 (52..1282) consensus	-299.732	0	GAATAGTCTTTCTTTCGAAGTATATTCATGATCTGCTTTCCTATAGCTTTTCCTGTTGGCTTGCGATGTACAATCTGAATCGCACTCTTTGATTTGAATTCATGGCTTTTGCCGTTCAACTGGTAAGTGACATAGTTTTCTTCGTATACAAATTCTTTGTTGTCAGAACTTGGGTCGTAACGCACCGACTTGATTATGGAGAAATCATTGTCTGGATTCACAATGTCGAACAATGCCTGTAAATTCTTGATGATCATATTTCCTTTGGTTTGTAAGTCATGAATTCCTGATCCACATATATTACTAACGACCTGCTTATATGTCGGAAAGTCTACTTTTTTGCACATATCGCAATTCATTGTACATAATCTTCGCTTTCGATCAAGATCGCGTTTCCCA…	0.966127	A6QQF6	RecName: Full=Suprabasin; Flags: Precursor
LYa_b1_contig_349492 (28..636) consensus	-297.665	0	CTGTATTTTATCCTTTTTATTATTGGTGTCGTTTTGTAAAAGAACTATGTTATTTTCAAAAACTGTTGTAATGTATGTGGACGAACGGGATATTGATATTGGATAACCAAAGTCAAAATATTAAGGAAACAACTAATGAGCTTTGGTCCGATATATTGATTATAACGGTTTTCAAAAAAAAATATTGGATAAAAAAAAACACCACCCAAGGATGCATTTTGAGCCTTTTAAATACAGATGAAGCAACGGTAATTCAGAATAAATTATAAAAGTTAAGGATAACGACAGAACACTACGTCAGTAAAACACATTACGCATGTAGTTATGTCATATAAGCAACACAAATGAAGACATGGAACACCAAATATCATTTTGACCAGGAACTGTTCAATAAATCGT…	0.881371	Q8IE95	RecName: Full=Variant-silencing SET domain-containing protein; Short=PfSETvs; AltName: Full=SET domain-containing protein 2; Short=PfSET2
LYa_b1_contig_81824 (3765..7591) consensus	-297.363	0	TGGAATATTTTCAGAAAAATTACGAATAATTAAACTGGCGAGTAAGGGCAATTGTTCAAGCTTATCTGATGTAGGTACAGCTGCCTTATGTGGAATTTCCAGGTTAACCAAATCTATGAGCCACAAGTCTCTATTAGATCGACTGAACATTGCAACACTTGATTCAGATGAGAATTCATCAAAATTGCATAACATCGCATTTAAAAAGTGTTCAGAAGTGATGGACTTTTTCCCGAAGGATATCACTGTTTTGAAAACTGCAATTGTTCCATTGCAAGGGAAGCCATGGCACATACTAAGTTCTCATATGAAAGTCCAGCAACAATCTACCCATTATATTCCCCAAAAAGAAAAACGGTTACAGAAGCAAGAAATAGCAGAAAAGCGATCAGAACAACT…	3.588e-121	Q80SU7	RecName: Full=Interferon-induced very large GTPase 1; AltName: Full=Very large-inducible GTPase-1; Short=VLIG-1
LYa_b1_contig_246244 (1..668) consensus	-290.31	0	AAAGCCCAACCAAAAGCATTCAATTTACCGCCATTATACAACAAAAAACTTGGATAAAATTCATCACAACTCATATCTTTTCTTATGTTGTACCAGTAATGGAGACCCATTGTAGGGAAACATTTCCCCTTTGTCCAGTGAGTAGAAGTTATTCCATTCTGAAGATGTGGTATTTTGATGGAGTCAGCTATCGGATCTGTTCCGTTTTGAATGTATAGATCAGTGCCTACCCCCTGTTGGTGGTATAAGGCTGTAGTTCTTCCAGAGGCGCAAATAATTGCAGGATCAACAAAATATGCAGAAATGTGATGGTGGTTGCCAGACTTGATAAAAGGATGTCCCTTAAGAAAGGCATGTGGCCATCCATTTGCCATATTAGTTGGAACCGCAGCAGAAATT…	3.17749	B4JG34	RecName: Full=Transmembrane emp24 domain-containing protein eca; Flags: Precursor
LYa_b1_contig_296174 (35..305) consensus	-279.975	0	AATCAGTGTTTGATAGGAGTATAGAAAAATATCCAACCTAAGTGAAAATATGTATATTTTGATTGTGTTCGCAGTTATTACGTCGTTCGTTGCAGTAGAATGTAACGAAAGCGTCCAGACATACAGGGTTAATGTAAAAGTGCCCGGAGGACGAATCAACGAGGATATCACTGTCGACCCAAAAGAAAATACTATGACTGTCAATCTCGGAGACGTATCTCATCTTAACAACTCATTTTGTCCGTCAATTAATCTTCATGACTTCGAAATG	0.108559	Q29TV8	RecName: Full=Gastrokine-2; AltName: Full=Blottin; Flags: Precursor
LYa_b1_contig_329127 (33..983) consensus	-279.417	0	GTTTAAAAAAAATTGTATTCTTTTCATAATGTTTAAGCTTCTTGTGGTGTTTGTTGTAATCCAGATAACACTTGTGTTCCTAGATTTTTAGCAAACTGTGCTCCAGCTTGGCCAGCAAGGGCAGTTCCGTGTTGTACAACATTTACTAAATGTGGCTGCATGTTTGTCAGGGTCTGGTGTAGAATATCTGTTACAGCATCTTTCAAAGCAGCAAGTGCATTTTGTCCGTGTTGTAATAAGGCTGCTCCGGATGTTTTCAAAGCGTTAACGTGAGGTTGAACGGCTGGGCCGACATCTGTTCCTGTTTGTTTTACAACGTTTCCAAGACCATTGATAAGGTTTTTGGCTGCCTCAAGATGAGGTTGGAAAAATTGAGCTAGACCTTGTCCAACTTGTCCG…	0.824866	Q1GYD4	RecName: Full=Aspartyl/glutamyl-tRNA(Asn/Gln) amidotransferase subunit B; Short=Asp/Glu-ADT subunit B
LYa_b1_contig_56192 (39..367) consensus	-270.946	0	TCCAAAAGTATTTAAAAATCACATACATTTACAGATATTATAGTCTTTGACGAAGTAGTAGTTGATATTTATCTTTACACAAATAACAAATAATTCGGGGTAGTAAATTGAAGCGTATTTTCCAAAATAATCGAAATGACAGTATATGATACACACAAATTACGATTCATTCAACTCATACTCGAAACTGACAGTGAATATGACTTCCATGGTTTTTCTTCCATCCACCGAATTTCTCACACGTATCCATATAGTCCTGGGCCCTATCCTTGTATTCGTTCCTCAAATTCAAATCCACAGCTTTACCATCATAATGCTTGGATGTACAG	0.975391	S0ENH1	RecName: Full=Putative aldehyde dehydrogenase FUS7; AltName: Full=Fusarin biosynthesis protein 7
LYa_b1_contig_195264 (110..3511) consensus	-263.197	0	AGGGGTTAAATTGAAGGTCATATGAGTACGGATTGAATGAGGTCGAATAATTCACATGCAAGTGAATAAATCAACAGCGATATTTCTTTGCCTGTTTTGACATGATTGAAGCAAACTGGCTGCTAAAACGAATTATTTTTTCTTTATTCATTATGGTTGAACCATCTGAAATCTTATTCCTCTTTTTATATCTCGTAGCTAGTTTCCCTTTAAATTTAAGACAGTCTACACAAATATTTTCATTTTGATTAGGGCAACAGGTGGTTTAAGATGCAATAATTAATATTCGGCACAACAGTGTTTGAAATAGTAATTCAATTTCTATGTTTGAAAACTATCTTGCCCCCAAATTTCAACTAGATGGCAGTATTACTATAATGGCAATACATTTCCTATTAG…	0.00546	Q13263	RecName: Full=Transcription intermediary factor 1-beta; Short=TIF1-beta; AltName: Full=E3 SUMO-protein ligase TRIM28; AltName: Full=KRAB-associated protein 1; Short=KAP-1; AltName: Full=KRAB-interacting protein 1; Short=KRIP-1; AltName: Full=Nuclear corepressor KAP-1; AltName: Full=RING finger protein 96; AltName: Full=RING-type E3 ubiquitin transferase TIF1-beta; AltName: Full=Tripartite motif-c…
LYa_b1_contig_218252 (405..2229) consensus	-260.227	0	ATCACGAAATGCACTATAGTTGGTGAATTATGACCTGGAAACACATATACCTCTTCACATTTGCCTTCATTCCATTCTTTGCGTATAGTATGTAGTTGTGGGTCTATGTTTGGAAACGGAACATTTCTTTGTTTTGCCCATTTAGCCGCCAATTCCAATTCCCGAAACGGCCACTCCTTGTCTCTACGACGATCCGAAAAATCAAACGAAAGGATAACATCCACCTTTCTTGCAGGATGTAATACAGCTGGATATGGTGAATTAAATGCAAGCCCTGCATCAACTAACATCATATCATTGGCTTTAAAGTCAACTAAGTCTTGATCGTCAACTGGAACGTCATTCAATAGTTTTTTCATTGTTAACCCACGTAGCAAATTTGGTACTTTTCCAATAACT…	2.522e-48	Q50L41	RecName: Full=Cytosolic phospholipase A2 zeta; Short=cPLA2-zeta; AltName: Full=Phospholipase A2 group IVF
LYa_b1_contig_36518 (107..1557) consensus	-250.927	0	ATTCTAACAGAAAAATTATTTTCATCAAAGTCTTTCAGTGTAAGTTGCGCACAACCAAAAGACGAATGTCAGTTATGAATTCTAACCTTCAAAAAGAATAGATTTGAAGGCCGCGGGAACATTTCTTACGCATACATGTATTTGAAATTTCACCAACATATGAATCAGAATGATAATTAATTCATTGCATGAAATTGAACAGAAAAATAAGATTTTAAGCTAAGCAAAGTTCTAACCAGTGTTAATAATAAAATGTACTAGGACGCGTAAATGTAGTAATATTATATAGTTCATGTTGTAATTGGTGCCATATTCATTTTTGCTTGAATTCTGTAACAAAGCCATAGTATTGCACTCCGTGGAAAGTACCTTTTTCTGACCATTTTTTCTCTCCTTGGT…	3.865e-25	P46058	RecName: Full=Epidermal differentiation-specific protein
LYa_b1_contig_97972 (1..1771) consensus	-225.991	0	TCAATCACATTGACACATGTTTACCACAAAATGCTTTACGTGGGGATATGAGAGCATTGGAACTTGAGAGCATACAGAAAGAATACCAGTTAGAAGTTAAGGAACCTGGATTACCGCCTCAGGTCAAAGTATTACCAGATGATGAGAAATTTTCATGTCTTGAAAACGTGAACCTGGCATTCGATGACTTTATTTACGAAAATGAAAGAATGAAAATTTTGAGAGACGGCAAAGGCAAACCATCATTGAGTGGCTGCGAAAAAAGTTGGAAAAGTTTCAAAGACGTTGAGCATGTGTATACTGATGTGTTTGGGGTTCCACAGGGATCATTATACTTAAACGATGATGCTAGCTTTGGACGACAAAGATTGAATGGCTTGAATCCATCATTAATAAGAA…	4.716e-84	P09917	RecName: Full=Arachidonate 5-lipoxygenase; Short=5-LO; Short=5-lipoxygenase
LYa_b1_contig_296251 (24..448) consensus	-214.568	0	ATGCAATTAAATAGAAACAAAGAGACAACATTAGATAAAACATGTAACATTATAAGTTATTTAACAATAAGCGAGTTATCAAAGGATATTCCGTAAGCTTTTAGCCAATGAGAAAAGAGAAATTGTTTAGTCATATACTTAATTCTATTTACGTCGATCAATGTCTTAATTCAGCATTATCATTTTGGGACTCATCTGCTTCATTGATTACTTAGACTACTATGACAGCATCGACACAGCCTATGTAACTATATTACGAAATGCATGTTCACGCACCTTGGTTCAATCAGTATAAAACTTTTAGCTTCACTACATTTGTTGTTAAGTCACTCTCTAAATGAAATTTAAATCTAGGTTAGTATTACTCTTGTTATTATATAAAAATGAACATAAAAAGAA…	0.286687	P15547	RecName: Full=Cytochrome b; AltName: Full=Complex III subunit 3; AltName: Full=Complex III subunit III; AltName: Full=Cytochrome b-c1 complex subunit 3; AltName: Full=Ubiquinol-cytochrome-c reductase complex cytochrome b subunit
LYa_b1_contig_16501 (432..5149) consensus	-200.581	0	CCAATTTCTGATATAGATTATGGGTGGGTGTATACTTTTATAAGCAACAAATGATTTGAAAGGATAGAGCATCTGCCCAAGGTATTATACTCCAAATTCAAATGAGTATAGCTTTACATTGTGTCAAACACACTGGTTCAATTTTGTTTTTGACTTTACATTATATCCTCTTTGTTAAGCTATTCTTTCATTCTGTATAAAGTTTTCATAAAACGACTATGCATTTTCTTTCAGTACACACAATATGGAAAATTCCCATGCAGATGTAACATTTGGAAATTTGTCTGTTTCCGTTTGAAATTTACAGGCTCGTTCGATTATGATATCACGAGTGTAGCATGTACGCGAAATAGCCTCATAAATGTAGAGTGGTTCTTTCGGGTTCTTTAAATTATATAT…	0.748061	Q0A7F4	RecName: Full=Putative phosphoenolpyruvate synthase regulatory protein; Short=PEP synthase regulatory protein; Short=PSRP; AltName: Full=Pyruvate, water dikinase regulatory protein
LYa_b1_contig_296978 (22..1359) consensus	-197.4	0	CAGTGTTAAATAAACTATTACAGGTAATGATGAAAAGACAGATCAATCCTGTAATATGGTTAAAATGAAATGAAAGACAGGGCAATCTAGCTTGAAGCATAGATATCAAAGAACGGAACATTCAATCATCAAACATGCATTTTACTATGATTTTAAGAATGCTGTTATGGCTTGTCAGTGTACAATTAAAAGATGCATCGTTACCCCAAGATCATGTTTGTTTATCTTGGGAAATACAAAATAGCAAGATTGTATTAACCTGCAAAACTGATAACCTATTTTATGCAGTGACGTTTTACAACCCAGAGAATAAAGAAGTAGCCTTTTGTACTCTGACAACATGTCGTTCACATATGACCAAATTGAATATGACTATTTCACAAAACAACAGAACACAAC…	2.94849	B8GX12	RecName: Full=Lon protease; AltName: Full=ATP-dependent protease La >gi|239977153|sp|P0CAW0.1|LON_CAUVC RecName: Full=Lon protease; AltName: Full=ATP-dependent protease La
LYa_b1_contig_99211 (293..2855) consensus	-194.868	0	TAGACAATATAAATCATGTTGACACGATATCGTGTTAACATCCTTTACTTCGCGATTTATCGATGATAATAATATCTTTATAACATTGTGTACACCGCAATGTTAACGATGTCAACGATGTAAACAATATGTAGGAATTTAGACAATGAAAGCGATGTTGACACGATATTGTGTTAACATTGTTGACATCGCGATGTGAACGATGTCAATGATGTAAACAATGTATAAGAGTTCAGACAATGTAAACGATGCTGACACAATATCGTGTTTCCATTGTGAATATAGCGATATACACGATGTTAACACGATATCTTTCCAATTTGTATACGCCACGATGTAAGAGTTCATACATTATAAACGATGTTATCTAATTGACATTGTAAATATCGCGATGTCGAC…	5.408e-13	O43916	RecName: Full=Carbohydrate sulfotransferase 1; AltName: Full=Galactose/N-acetylglucosamine/N-acetylglucosamine 6-O-sulfotransferase 1; Short=GST-1; AltName: Full=Keratan sulfate Gal-6 sulfotransferase; Short=KS6ST; Short=KSGal6ST; Short=KSST
LYa_b1_contig_329126 (47..983) consensus	-184.498	0	GTAGTCTTTTCGTAATGTTTAAGCTTCTTGTGGTGTTTGTTGTAAACTAGATAACACTTGTGTTCCTAGATTTTTAGCGAACTGTGCTCCAGCTTGGCCAGCAAGGGCAGTTCCGTGTTGTACAACGTTTACTAAATGTGGCTGCATATTTGTCAGGGTCTGGTGTAGAATATCTTTTACAGCATCTTTCAAGGCAGCAAGTGCATTTTGTCCGTGTTGTAATAAGGCTGCTCCGGATGTTTTCAAAGCGTCAACATGAGGTTGGACGGCTGGGCCGACATCTGTTCCTGTTTGTTTAACAACGTTTCCGAGACCATTCACAAGGTTTTTGGCTGCCTCAAGATGAGGTTGGAAAAATTGAGCTAGACCTTGTCCTACTTGTCCGAGTAAATCAGTTAA…	1.88914	Q8NWQ6	RecName: Full=Extracellular matrix-binding protein ebh; AltName: Full=ECM-binding protein homolog; Flags: Precursor
LYa_b1_contig_10135 (98..3697) consensus	-170.539	0	ATCAACATGGGTGATTAGTAATTAACCCATCGGACCATTTACAGTCAATAAACACATTACAATGAGTTATATAGTGTTTTCAGTATCATCTGTCAATTCTGGTGTTTGCTTCTCGTCATCACTGTCATCTGGTGGCAAAGGTTCTGCTGTCTTTGTTAGATCCAGTATGGCATAATTATTTCTGTTTTCAATTCCCCTAATAACGAATCTTCTACCACTTGGGTCAGGTTTTAGGTCTAAGTCTGCATAAATAAGACCATCTTTATTCTTTGTGACCTTGTATCCTTGTCCATTTGTCGAAACATCTCCTGAATTGCCATAAGTGTTTGCGTATTCCTCAGGCGAGTGTGTTTTCATTAGTTTTTCAGAGTTCTCATATACACTACCTAATTCTATGCC…	5.56e-35	Q9R044	RecName: Full=Nephrin; AltName: Full=Renal glomerulus-specific cell adhesion receptor; Flags: Precursor
LYa_b1_contig_267947 (1..1709) consensus	-474.079	0	ATATACCTGTGCCTTTGGATTCGAGAGCTTCACGCACATGCTAAAGCTGGACGACCTTGACATAGTGTATGATGATTTAAAAGATTCAAGTAGGTTAGAAGACGATAGATTTATTGTAGACGTTCAAATGAAAGTCTATCCTATACCAAAATGTTCCGTCTTTTACAAGGACAAAGAATATAAGCTATCAGTACAGATGATAAAAGATGTTAAATCGAACAGAAATGTGTCTGAACTGTATACTGTTACATTAAAAACTTTAGTAGATGTTGGACCAATTATTAACTACCACAACATATCTGTCAACGTTAAGTGCCAATCTAATTCATCGGAATACTATAGTATATTGGACATTAACGCATGCAAGGACGTCAAAAATGAAAACAGTTTAAAAGAGAC…	0	not available	not available
LYa_b1_contig_260579 (1..872) consensus	-168.998	0	CTGAAAATTCGAAGGAAAGAATAAGATCAATATTTCTTGCAGGATTCAGTATCAGTGGATATGGTGAATTAAACATGATGCCTGCATCAGTCAACATCATTTTTGGATTTTTGTTGTCCAAGACATCGTTTGTATTCGTTCCACTGGAAATTTCAACTCCACCAATTTGCCTGACTTCATTTAAACCATATAACCAGTTCGGTACTGTAGCTAATATCTCGTCTGGGAACTGTTTATTACTCTTATTGCTGAATTTAGTTAATAACCCATAAGCACTGCCACAAATTCCTTGTATAAACGAAAGTGGTAGTTCCTCATGTTCTGTCGAAACAAAACCGTTTTCAAACTTTCTTCCGAAGTATTTCATATCTATTCCAGTACCGTATTTCGGCATAAATA…	3.483e-33	P49147	RecName: Full=Cytosolic phospholipase A2; Short=cPLA2; AltName: Full=Phospholipase A2 group IVA; Includes: RecName: Full=Phospholipase A2; AltName: Full=Phosphatidylcholine 2-acylhydrolase; Includes: RecName: Full=Lysophospholipase
LYa_b1_contig_317591 (29..1291) consensus	-165.855	0	TGTGGTTGCTGCTCTTGAGTTTGGAAATTCGTATAGTGGATATGCGTTCTCGAACAAGTCTCAGTTTGAGACGAATCCACCAAATATTAGCATCAATGCACCATGGACTTGTGACAACAAAGCATTTTTAGAAAAAAGAACTTCTACCAGCGTTTTGTTTAACTCCGCGAAAAAAGTGCAATGTATTGGTTATGACGCTGAATCATGTTATGCCAGATACGATGAAGCAGTTCGGAAAGAAAGCTATTTTTTTAGGCTCTTTCAAAAAAATTTAATTAATAAGGATTTCCGTAGTAGTACACCTTGTACGGAGGTGCTTGGAAAACAACTTTCATTCAAGATTGTCGTCATTGCGTTCATTACAGCATTGGCAGATAAATGTAAACAGCAGATACGTAC…	9.431e-25	Q8K0U4	RecName: Full=Heat shock 70 kDa protein 12A
LYa_b1_contig_181191 (1..1883) consensus	-503.575	0	TTTACCCAATCATATTCCTGGAAATATATAGGAGGTAAGATAATGTTACTTACGTGTATTCTTTATGTACGACATATCAATTGTGGTTTTCATGGTAATTAGTAGCCATAAACAACTAAAGTGTTAAATAAAAATTGCAAATTTTGGGGTTCAGATGATCAGGACTAAACACATTGTTTTATATGGGCAACAATATAAACATGACAAATCAAAGTAATATTATTCGACCTTCTGAACAGCCGACAAAGCATATTATCCGATTACATTGCTGAATACACAATAATGGTAATATATTTGACCCAATGATTTTTTTTTAATTTTTATTGGTTTTCTAGATTGATAACTGGTGTTGTGTTACAGTCTTAAAATGAAAGAAATGTAAAGCCTATCTTTAACAAA…	0	not available	not available
LYa_b1_contig_349591 (1..3356) consensus	-163.03	0	TCCTAAAATAGCCGCTATATTATTCGATTCTGTGTTTTCATTTTTTGGAGTACTGATATTGCTGGCTTCCGTTTTGTATTCAGATGACATTGATTCCGTTGACATTAGAGTTGTAGAACTTCTTGTAGTGGATGTTGATTCTCTTGGTGTAATTGATGTTTCAGAATTAAATGTTTTGGATTTAGCTGTAGTGCTTGTAGTTGTAACTGGGGGAACATTTGTAGATACATATTCTGTCGTAGATTCAGTTGTTGTTTCTATGGGACATGTATCCAGTTCAATGCATGTATTGTTTTCCATATAACAGGAAAAACACTCTAGGTCGTAAATCATAATTTTCACGTTGTCGCCAAAGTTATTTCCGTCAGTAGACAAACTGATTTCATAACCATCAGCTAT…	6.855e-16	Q6DFV8	RecName: Full=von Willebrand factor D and EGF domain-containing protein; Flags: Precursor
LYa_b1_contig_5938 (655..1481) consensus	-158.002	0	TCTAAGCTTCTAGGTTACATAGATTATTTTCAATCTGTTTCAGGTAAATGCTTAAAATATGTTGATGAACTTGCCTGTTGCAAACGCATAACTGATGTAAAGAGTTATCTCCCTGAACCAAGGTCTACCCCCTTAATTAGAATTAAAATGGGTAGAGGTATGAAGAAGACATTGATACTTGCCGTTGTGTTTGTTTGTTTATCATTGGTTAATGGTCTAGATGAAGAGGCAGTTAATGAAAATGATATTAAACAATACCAAGATTGTGATGCTGCCAGAAAACTTGGAGGTTACCAAAAGAGTGGTGTATACAAATTATGGATGAATACAACAAAGACCTACTTCAAGATAATCTGTGAGCATACACCCAACAACTCCTTCAATGTGATTCAACGCCGA…	3.336e-33	Q8NI99	RecName: Full=Angiopoietin-related protein 6; AltName: Full=Angiopoietin-like protein 6; AltName: Full=Angiopoietin-related growth factor; AltName: Full=Angiopoietin-related protein 5; Flags: Precursor
LYa_b1_contig_13738 (1..396) consensus	-150.671	0	TCTTACCAGGTACTAATACCAATGGTACTGAATCTCCAGATGGCACAGACCCTATTACTAAATGTTTTGATATAAACTATGGCAATGGAATAACCAAGGAACAAGTACAGGCGCTGATTGACAACTCCAAGACATGTGTTCAGGAACTAGTGTATAACTGTGTCAATGCGCCAGTTACAGACCGTGTCCATTACGACACATGTGATGGCAACAAACAACCAGGTTTTGCTGGATCAAACGGAGAAGACATGTGTGCATGTGGTGTAACAGGAACTTGTGCTAGTCTTACCGGAGAGGTTAATGAATGCAATTGTGCGATCCAAGATGGACAACAGCGATCAGACGGGGGAATGATTCGAGATAAATCTCGGCTTCCTGTTTGTGAAGTTTGTATGA	1.337e-07	Q0V8T7	RecName: Full=Contactin-associated protein like 5-3; AltName: Full=Cell recognition molecule Caspr5-3; AltName: Full=Cell recognition molecule Caspr5c; AltName: Full=Contactin-associated protein-like 5c; Flags: Precursor
LYa_b1_contig_296533 (232..834) consensus	-149.385	0	TGTTTGCTTGAAAAATATCGACCATCTTCTCGTCCATTTCTGTATTGGCTTTCATCCTGAATTTAATTGTACATTTCATATACCTGCAGTAATATATTCCACTCTTTTCCTCTATTTCAATCTTGAGAAACATAGCCTCGTTTGTAGAGTCGGCTGTGTACTCTCCTTTACAATCTGAATAACAAGATTTATCACCAGCCATGTTAGATTTAATTCTATCTATCGTGCTTTTGTCGATGCCTTGGTATATTTCCATCATGCTGTTTAAACCTTTCTCTATTTCGGCACTACTAAATCCTTCGTACTCGAGTGTTGTAAATTTTTCTGAAAAGTCTTCAATTCCTAAATCCCTTAATTGTTCCTTCATTTCTTTCGGTGATTTGATCTCAGGGTCAGCCA…	1.05016	I6S3A5	RecName: Full=Putative neurotoxin 1; AltName: Full=Putative neurotoxin 3; Flags: Precursor
LYa_b1_contig_349536 (603..1990) consensus	-148.212	0	TCTCGTGCTTTGGTTTCAGTCCAATCTCCAGGCCATTCATCTGTACGTTTTGTTTCAACAGCAGAGAGCTCACTATCAGGCGCTATATACATTTCTCTATTGTCAATTATGTCATCACTATCTGTTAAGCTTTTTGTTATGATATGATGACCATCCATAGAACGTTTTCTTCTGGATGATGTACATGTTGTATGAAATACTGAAGCATCTGCTGTTTGTGCTAAGCAATTTTTTAGTGGACCTTCTAAACCACACTTATATGAAAAATCATTTAATTGTGTTCCTGCATCTTCCTCTTCCCCACAAATACAATATTGCTGAAGATGAATTTCTTGATGCAGTACTAGGGGTTTGTCTACGAAGAATCTTTCAGCATCAAGTACCCTCCAGTTTTCTGCA…	1.559e-10	Q8N2E2	RecName: Full=von Willebrand factor D and EGF domain-containing protein; Flags: Precursor
LYa_b1_contig_349712 (57..441) consensus	-142.643	0	AAAATTATCAATTTTATAAAAATCATTAAAGCGTGGTCTTAAATAAAATCCAAGTTTACATATTTAGTGTAGCATCTGTGTGTGTCTGAATTTTCTTCAATTTGCAGCTATTTTTTGGGTACTAAAGTGATTTTAACGTAGGGATTTTTGGAGAAGTCTGATCCCTTCATGGTAAACGCCACATTGTTATAATCAGCGTTGTCATATTTGTAGAAATTTCCATCCCCTCCTTTAAAACTTGCCATATGAAGTCCGTCTTTATCTTGAGTCACAGTAGGATTTTCACCTCTCCATTTGTTTTCGCCAATTTCTAATGACAGTTCAGTTCCTGCCATGGTTGCCGTAGGCTTCAGTGGGTGTGTCATTTTGATAAACTCTTGATTCA	0.138434	B4USZ0	RecName: Full=Cadherin-2; AltName: Full=Neural cadherin; Short=N-cadherin; AltName: CD_antigen=CD325; Flags: Precursor
LYa_b1_contig_1184 (102..559) consensus	-141.084	0	CTCCGGAGAAGCTCGTCCTGATATAAGTATTACTTTCTATATAATTTCCTCCATAACCAATTCCGATTCTTGTATATACAACATCTCCTTTGTTCAGTTGTAGAGGTGTTACTGTGGTGACAAAAGTTCTGTCATTGTGATCCATAGAATCAGCCCAGCCGATGTTCCTGATTCTACCTTGCACTATCAATTCAACGGAAGCATGTGATTTATCAACGGCGCCAGTTGACACGTAAAACACATACAGACCATTAGATGGGGCTGTAAACTCGCCATTTGCTTTGTCATATCCGTTCCCATTGTTCAAATCAACTGCGTCATAAACTAGTCTTTTGTGTTTAGAAAGTTGTTTCCAGTTATTGCTCATGTAAGCAAAAAAAGCTATGTGACTATGCTTCT…	1.375e-06	P83425	RecName: Full=Heavy metal-binding protein HIP
LYa_b1_contig_53717 (1..663) consensus	-139.585	0	AAAAACAAATGATTCTAAAATTACAGCAAGATGTAACTGCGCTCAGTTATCAGAGAGATAAACTAGCATATTTTCTGAAAGTTGGTATTTCTAATCCAGTTCTTTCCCAAAACGAAGAGTTTTTCCTCAAGGTGTTAGGAATGCCATTGCCATTACCAACATTTAAACCAAACATTAAGATTCAAACTGAATTTGGTGAAGTCGATTTGGAGTTTATGAAATCGATCGTTGTAGAATCTTTGCAAATGATGGACAGTTCATTAAGTGAGTCAGACAGGGAAACCTTATGTAGGAAATTCTTACCAACAAGTAGTGACATGAAAGCGTTCAAAGAATCAAAAATGAAGCTAATCGAATATCTTTGGTCTGTTAAAGAAGTTAACACAAAGGGGCCGGACG…	5.81526	P47318	RecName: Full=Protein translocase subunit SecA
LYa_b1_contig_1642 (1..605) consensus	-138.066	0	CAGCATCGACAGAACATGGATATGGCGGCAAGGCACATTCATTTATGTCAGTACAGTTGAATCTACCATCCCCTTCATATCCATTCCTACAGATGCAGGCCTCATTTTGGCATCTTCCATCTGCATGGCAATCAGCGTTTATAGAGCAGAAAAATGAACATGAGTATCCATCTCCTCTGTAGTTATTTTTACACTGACACGTAAAGTTGCCGATGGTATTAGTACAGTAGGCATTCTCATCACACATACAGGTTTCACCGCTGCATTCACATTCATTAATGTCTTCACATACATCATAGCCATCCCCTTTAAATCCATGTCTACACACACAGAAGTTATCTTCACATTCACCATTGGTATGACACTCATCGTTTATAATACAGGGGTGTCTCCCATCTG…	1.292e-14	P41950	RecName: Full=Dendrite extension defective protein 1; Flags: Precursor
LYa_b1_contig_32903 (72..1127) consensus	-135.567	0	TGTTAATTGGTTCATATACATTTGATTAAACGATGAAAGTAGTGAATAAAATGATGCAGGATAGAGTTTTAAGGAAAGCCTTAATAAATATCATTATTGTAAGGCTGCATTGGCTCATTTCCCAATTGACAATTACCTTCAATATTTTTGAGGACTATATCATATGCTATTTTATTCCCTATATGAACGACATTGTTGAATAGAAAAACGGAACCAGGAGGATATAATGCCTCTTTCTCTTCCTTTGTAGCTGAAAATTCAGAAATAAGTTTAGGTTGCAATTTTTTGTCGACATTGTTGTTGTTAATCGTGTAGGTTGTGACAGTGCCATACTTTTTAGCCTGATCTTTGTTTGTTGAGGACGAAGTAAAACTGTACCAAACAATTGGATCGTTAGCT…	6.65821	Q8IY21	RecName: Full=Probable ATP-dependent RNA helicase DDX60; AltName: Full=DEAD box protein 60
LYa_b1_contig_349702 (1..1339) consensus	-129.935	0	TAAAAAAGTTTTTGCTTTAAACATTAATGGACTCATGCCTGAACAATCATATTTTTTTTCATAAAAGGGGATGTATGTGACCTTCATATAATATCTCTGATAACACTTTTATGTTGGAAAGGTCGAAAGTTGTGGCTCATGTTGTCTAGAAGAGAATCAACCGAACAAATGCATAACAACAGGCTATTTGACAATAACATTATAAAATATCACACTTTTAAAGCCGTCAATATTGTGAAAAAAAGAAATGCACACAACACAAGTGTTTAGTTTATCTACATTTGTAAATGTAAGATCTTCAATATAAGTTTTGAGATATGTCACTTGAAAGTTTGATTTTTAGGTCCAATTTCATGTATTCCTTACTTCTCTCCCAATTAAATTGTATTCTTATCTTTC…	7.512e-13	Q6V0K7	RecName: Full=Oncoprotein-induced transcript 3 protein; AltName: Full=Liver-specific zona pellucida domain-containing protein; Flags: Precursor
LYa_b1_contig_296991 (1..347) consensus	-125.511	0	CTGATCAATAAGTAAAATGTTTACTTCTTTGTTAGTTTCTATTATTCTCAAAGCAGTAGACCTCCCGATGATACCTCCTCCCACAACTATTACGTCATATTCCATATTAAATCTGTTTTATTCTTTCTTCAAAGTTTTGTTAACTGTAACTGTTCTGTTTTGTCTATTATTTGTCTCTGATTGCATGAACCGTACTAAACATGCAAGTAATATTACAAGTATCGTGATCAATACAACAATAACGACAGGAGGTACATAAAATTCTTCATTATTTTCACATATGGTATGTTCATTCCCCAAATGGTAGACTGTGTAACAATATTTACTTTCATCGGCAAAAACTAAAA	9.69098	P26016	RecName: Full=Furin-like protease 1, isoforms 1/1-X/2; Short=Furin-1; AltName: Full=Kex2-like endoprotease 1; AltName: Full=dKLIP-1; Flags: Precursor
LYa_b1_contig_49043 (1114..1996) consensus	-124.715	0	ACAATACTTCTTTTATATGTGTGAATAATGTGGTTTGGACACTTGTCCATTCAATTAAGAATATATACATGATATAAATGTATTCCGATTTTTATTGTTTGTATTTTTGTTTTTCCATTCAATTACTTGTCCATCTTCTGGCGTTCTGCTTAAACTACTTCAAACCAAGGGGAACCTTTGTTATAGAGATACGTCACACAGGTCCTCTACTAACCTGTCACCCTATATGGAATTTTTTGGGGATTAATTTTTTTAAGGTAAGTTCCTTCTTTTAAAAGTTGATATACAAACAATGTCGCATTGCTTCACACAAATGTTGTATTTTGACAAGTATGTATACGCATCGTCGTACTATTTTTGGCCTTTTTACTTTGTTACGAGTATTACTAATGGGTCTAT…	4.27947	C8VBH4	RecName: Full=Histone acetyltransferase esa1
LYa_b1_contig_176380 (104..2168) consensus	-117.107	0	TGCAGCAAAACAGAACAAAGCATATAATGTACACAGCAATGAACTGTCTGATTATGTTCTCGTTTGTGGTAACTCCGGCGACTTCATAGTTCTCATTTCAAATTCCGACAGCATATTCTTTGCGGATTCACGTGTCCTTGAGATAAAATTCTGAAGTGAATCAATGTAGAGAAGGTCATCTATAGCTCTTTTTCTTAGATCTAAAACTTTTTCGACAGATGTTTCCTCTTCATATATTTCCTGTAGCATCTTGGTTTTTGTTCCTTTTGCACTTTCATTGAATAGATGATTAGTCATCTCATCCATATAGTTCAAGATAGCAGTTTCAACAGTTTTGATATTTTCATTTGTAAAATATCTCATATCATTTCTCTCGGTAATTTCCTTTATTGTAGTGGC…	2.385e-07	Q8NHV1	RecName: Full=GTPase IMAP family member 7; AltName: Full=Immunity-associated nucleotide 7 protein; Short=IAN-7
LYa_b1_contig_134296 (3388..4833) consensus	-108.888	0	CTTCAATGTCAATGTTAATGTTTTTGTTTTCAATTGGTAATCTTCATGTCACATCATGGGGGACAAGAGAAAAAAAAGCAGAACAAAAAGATGACGAAAAATCAAAGAGAATAAATGAAAAAGAAGAAACAGGATATTTTTGTTCGCTGGGGAAGTTTATCAGTTGTTTATTATGCCCCTCCAATGATTACACGAAAGATGAGTTCCTGTACAAGAACTTGGTCAATGAGATGAAACGCATTGTTCATAAAGAGGATGACACAGAATCTAGACCAGAAACAATAATCAACATAATTGAAGAAAGTCACGTAACGCAATCAGAAGAAACACCAAACACAAATAATTCTGCAGAAAAAAATGATGTACGATTAGAACATGAAGAATCATTAAACCCGAATA…	8.647e-05	Q8T5G8	RecName: Full=Chitin synthase; AltName: Full=Chitin-UDP acetyl-glucosaminyl transferase
LYa_b1_contig_106231 (144..2705) consensus	-107.731	0	GCAGAACATTGGGCGAACTCGGATATCTGACAACATTGAATTTTCGAACAAGAGAGACAATGGAGCCTTCTACAAAACAGTATGAAGACGGAGAAGAGAGTTTCGAAGAAATGAATATTGGGAGAGCTATCGAACAGTATACTTCTAAATGCGAAAGTACTTTGGAAGATCGACTGTTTGCATTAAATATCCGTGTTATGTCCACAATCATAAGAAAAGTTGTCCAGGAAGATGATCATAATTTTGGAAAACTTGAAAAGGAAAGAAATGCATATCGGAAATCAATTATCAACCTTAGAGAAGAATTTGATTCGCGCATTAAATCTGTAGAATTGCTGGAAAAGAATGTCATCGCTTTACAGAAACAAAACGATAAACTGAAGGAAAAAGAGGAAAAAT…	7.25136	Q9Y8B5	RecName: Full=Mitochondrial-processing peptidase subunit beta; AltName: Full=Beta-MPP; Flags: Precursor
LYa_b1_contig_349701 (1..674) consensus	-106.682	0	CATCATTGCTATTTGTGATTTTCCGTCGACTTTTACGACAATATACTGCAAGTAACACGGACAATACAACAACGACTATGATCAAATTGACACCCACAATGACAAATATTTTAACATAATCTGTAGTTTGCTTTTCCAAAGTATTTTCCGTATTCGCATTTGGGGATGAAGTATCATCTTCTTTTACTGCACATACATCTAAAGTACCAAAGCAGTATCCGGAAGATGCTATTTTGCTATTCAGTAAATTGTATACAAAAAAGTCTCCAGCGCACAGCTTTATGTCTACATTCCACGAATATAAGCATGTCTGTGTGAAGCTCTGCAGGCACACTGTTTGTTGTACCTGTTGTCCCGGGGTTGTTGGTAACTGTCCATTTAACCAAATTGGATACCATG…	7.518e-09	Q862Z3	RecName: Full=Uromodulin; AltName: Full=Tamm-Horsfall urinary glycoprotein; Short=THP; Contains: RecName: Full=Uromodulin, secreted form; Flags: Precursor
LYa_b1_contig_24223 (1..1138) consensus	-104.257	0	TATTCAGCCGTGTGAGTACACCTCTCTCCGCACGGCGTATGAAATCTTTCAAAAATTTGTAATAGAATTCCACTCTTTTTTTTTTGTTTCTTTCTATAGTAGCCTTTAATACTTTAACGAATCTGTTGTATTCATCGGTATACTCGGTTTGTTCTCCTTTTTTAACCTGTTTTAAGCTAACACGGAATACGTTCTTAATATCAAACAAATTCCAGCCATCTTTTAATTTGTTTATGATCTTATTCCATGTCCTTGTATGTTGATGCTTTATTTCACATTTTTCTTCATTGTCGTCTTCGTCTGATGACGAGTCAATTTCGACAATATCCCATTGGTTGGTTACAATCATAACCTCACTTGGATCAAAACAAGGCATTTTCTCTCGATTGTCCATAATGG…	5.652e-07	B2IZD3	RecName: Full=Bacterial dynamin-like protein; Short=BDLP
			#N/A	#N/A	#N/A	#N/A
			#N/A	#N/A	#N/A	#N/A
			#N/A	#N/A	#N/A	#N/A
			#N/A	#N/A	#N/A	#N/A
			#N/A	#N/A	#N/A	#N/A
			#N/A	#N/A	#N/A	#N/A
			#N/A	#N/A	#N/A	#N/A
			#N/A	#N/A	#N/A	#N/A
			#N/A	#N/A	#N/A	#N/A
			#N/A	#N/A	#N/A	#N/A
			#N/A	#N/A	#N/A	#N/A
			#N/A	#N/A	#N/A	#N/A
			#N/A	#N/A	#N/A	#N/A
			#N/A	#N/A	#N/A	#N/A
			#N/A	#N/A	#N/A	#N/A
			#N/A	#N/A	#N/A	#N/A

## Sheet: LYa_m vs LCo_m (abs100)
Name	Fold change	Bonferroni	Sequence	e value	Accession	Description
LYa_b1_contig_370248 (94..585) consensus	4738.73	0	CAGTTTAATCTTGTTTTACGAAATACGAAGAACACTTAAGATTTATAATAATTCATATTATTCTCTCTGAATATTACAAGTAGTAGCCATATAATGAGTAGTCAAATTTTCCGGCAGGCGGGATCGAGAATGATCAAAAATGGAATGGTTTGGAGCATGTCGGAGAAAAAAGTGGTAACTCATATGATTCCAGGAGGCAGACAAAAATCAAGTCATGCCCCTAAGATTATGAAGGCTCTGAAGGATCCTTTTGTGTTGCTGGTTTTTCCATTTTCCTGGATGGGATTTCGCAGCCTTAAAAGAATTTTCATATGATGAACAAATAAGAACTTACTCATTTTTAAGATCACAGCTAAAACACAAATCAATTTTCTTCAAATGCAGATAAACGAATAGTTA…	1.62475	Q7MYW1	RecName: Full=Peptide methionine sulfoxide reductase MsrA; Short=Protein-methionine-S-oxide reductase; AltName: Full=Peptide-methionine (S)-S-oxide reductase; Short=Peptide Met(O) reductase
LYa_b1_contig_22552 (18..828) consensus	4154.79	0	TTCGATATAGGACGCATTTATTGAGAAAATGAAAAGAGAAAAAAATAATTGATTAAGATTTTTTTGGATATCAGGATGAAATACATATACAAGGTATGTCAGGTTTCTGAAATGTTAGGTTTAATATCTAAAGTCAATGAAAAAAGTGACAGTGCCGATTACAATAAGTCTCAAAACGAATTTATAGATCATAATTTTAGCTATTTCTGCTACAGCCAGCAATTTTTATCTTATTCCAATATCGATTAGTGGCACTTTTATTACAGCCTCTTGGACCTCCATTGTGCATGCGTGCATAATCTTCACAAGTGGTTCCACATTTCCAGCCTCCATAACGATTCATGTAAGTCTGAACACATCCTTTGGCACAATCATAATCCTTTGTACACTCTTCATAAC…	4.78e-32	Q6L6Q6	RecName: Full=Lysozyme; AltName: Full=1,4-beta-N-acetylmuramidase; AltName: Full=Invertebrate-type lysozyme; Flags: Precursor
LYa_b1_contig_296651 (634..1987) consensus	3474.15	0	ATAATTTATATATCGATAAGCTAAGCTATTTTTTTTCACTGTAACACTATTTTAAAAATAACTGTATAGCCATGTTGTTTTGTCAAGTATTCGAAACATCTAGGTAAACATATCATGTATTAGCTGATCAAAATAAGATAAGTAACCTCTTAAACCTAAACAGATTCGTTTTGTCATTTCTACAATAATTTACTAAACCTTGTCAAAAGTTAAAGTGAATTCGCTTTCGTCAATACCATCAATAAATGTTAAATTGTTTCCTAGAAAAGGTTTATCATCCGGTTGAGCGTTCGATTTGCAAATGATTATCTTCAATGTATCATCTGAAAAATCGAGCGGTATTACATCAAATGGCGTTGCACGATGTTTCTCTGAAACACATCCCGCTATATGCTTGTC…	1.78619	A7FX30	RecName: Full=Glycerol kinase; AltName: Full=ATP:glycerol 3-phosphotransferase; AltName: Full=Glycerokinase; Short=GK >gi|166232288|sp|A5I5M0.1|GLPK_CLOBH RecName: Full=Glycerol kinase; AltName: Full=ATP:glycerol 3-phosphotransferase; AltName: Full=Glycerokinase; Short=GK
LYa_b1_contig_106231 (144..2705) consensus	2852.54	0	GCAGAACATTGGGCGAACTCGGATATCTGACAACATTGAATTTTCGAACAAGAGAGACAATGGAGCCTTCTACAAAACAGTATGAAGACGGAGAAGAGAGTTTCGAAGAAATGAATATTGGGAGAGCTATCGAACAGTATACTTCTAAATGCGAAAGTACTTTGGAAGATCGACTGTTTGCATTAAATATCCGTGTTATGTCCACAATCATAAGAAAAGTTGTCCAGGAAGATGATCATAATTTTGGAAAACTTGAAAAGGAAAGAAATGCATATCGGAAATCAATTATCAACCTTAGAGAAGAATTTGATTCGCGCATTAAATCTGTAGAATTGCTGGAAAAGAATGTCATCGCTTTACAGAAACAAAACGATAAACTGAAGGAAAAAGAGGAAAAAT…	7.25136	Q9Y8B5	RecName: Full=Mitochondrial-processing peptidase subunit beta; AltName: Full=Beta-MPP; Flags: Precursor
LYa_b1_contig_79909 (1..2049) consensus	1983.92	0	ATCCATCTCGTACAAGCAATACATAATAAATAGAAGAGCACTTCCATCCCCAGCATAACCAATGACCGGCCCGTTGCTAAAGTGCCTTCTTGCTTCTGTTTCGCCTGCCAGTTGAACGCTTTTTCCCAGTTTTAATAATGTTCGAGGATTTCTCATAAAGAGTTTTGAAAATACCATCATGAAATGTTCGTGTTGTGGTATTATACCTTGCGTGCTTCTGAAACATTGAAATTTAAATTTACAATTAACATCTACATGTAAAATAAAAAAAACTAATGAAATGGCTTCTGAAAAAAATAAAAGTTAATTAAGAAATGTTTTAAATTTTTGTTTGCAAATATTCGTAAGATAATACAGCATATTTGCACCATTACTGATGTATGCGATTGGTCTATATAA…	3.1958	Q5HZG9	RecName: Full=Zinc finger protein 488
LYa_b1_contig_76021 (64..388) consensus	731.803	0	CTGTAGTGATATAATTATAAATAGATTTCAGAACGCGGACGTGATAAAAAGCCTGTTAAGACGGACGCCGGTACAGGAAATAAGATGAGTAAAAAGTGATTAATACCTTGGATTTGCATTATTAAACACGACAAAATGGCCGATATGAACATTGTAAACCGTTACTACATTCAATCAGTATCCAATGGAAATCGCATTACTTTAGGAGGACAACCGGGCTTGGTGATGAGTCAACCGGGGCCACAGAACAACGCCAATGGTGTGTGGCAATTGATTCACACGTCGAGGCCACACATATACAGGTTCATGAACACCAGCACAAACT	0.466915	B7NUY5	RecName: Full=UPF0761 membrane protein YihY
LYa_b1_contig_244492 (1..3319) consensus	488.59	0	ATACTTGTTTCTATGGGATACAATCTTATAGAAAGAAGTTACAGCTGAACAACAATTATTTTATATCTTTTCCACGTGTCATACACAAAAATGTGTCTTTAACAAGAGGCGTTATAGATATTCAACTGTATATGAAATATGTGTTTCCAATCCCGAAATGCCATGCAGTCTTAGTGGGAGAAAACATAACCAACTCTCTGATAGAAAAGACATCAACGGATGAATACTTTTACGATGTAGAGTTATATATGTTCCACCGTATTGATCAATGCAATGGAAATATCACCATATATTGCAAAGTTGGAAACGAGCAAATTACAGTAATGCATGAATTCATTGGCAATTGCACAGATATGCATAATTCACAAGGCATACACTGGAGTGCTCAATTTGCGGCTA…	1.43e-12	Q23551	RecName: Full=Twitchin; AltName: Full=Uncoordinated protein 22
LYa_b1_contig_81906 (3..1001) consensus	454.498	0	ATAGTTATCAAAGGTACCAGGATTATAATTTAGTACGCCAGACGCGCGTTTCGTCTACATAAGACTCATCAGTGACGCTCATATCAAAATATTTATAAAGCCAAACAAGTACAAATTGAAGAGCATTGAGGATCCAAAATTTCAAAAAGTTGTGTTAAACATGTTTATGAGATATCAACTCTCCGCCTATACCTCTAGCCAATGTAGAAAAATAAACGCATAACAATACGCACAGCAAAATTCAGCTCAAGAGAAGTCCGAGTCCGATGTTGGTATCTGTTTTTTGTAGCAGTTCGTTGTTTCTTTTATAGTTGATGTGTTTCCCTAAGGTTTGGTGTGTGACCTTTATTTCTTTCCATTCAATCGATGTTAGACTATTGAACAACGGTGTACAATTAT…	0	not available	not available
LYa_b1_contig_2595 (454..992) consensus	356.131	0	TGAAAATTTTGTTTTCGTTTATTAATAGATTTTTCAATTCTGTTTTTTTGTCGACTGAATCAATGGAAACTGCGTTACAAATCAACCAAAATATTACAATCTGAATAAACGGTCATTTACGATTATTTACCTCGCTGATGCAAAAGTTACAAAATAAATGAATTACAAACAGAAAAAAAAAAATTCAGTCGTAAAAGTTTCCTCATAAATCATTCACAATTACACTGAACAATTGAGTGATAATTAAGTATATTAAAGTTAATCATCACCCTTTGTTGCGCGATAGGCAGCGTAACCTACCCCACCACCGATGGCCTTTCCTGCCATTCCAATAGCCCCCGTTGCCCCTATGGACTGTGCAATTGCGACAACGCTCCCGGCAGCGACAGGTGCAGAGGC…	0	not available	not available
LYa_b1_contig_342087 (78..1744) consensus	345.503	0	CACAGAAACAAATAGAAATGTTGTTTTTTTTGTTTTATCTTACTAAAAATGATAAAACAGCAACAGAAAAAGATTGTTATGTGAAGCAGGATATGCTTAACCATTCGGAACACATGTGATCATATCTGACTATTGGGGTTGATGTTGCCAAGTCTTTGGTTTTCTATGGTGTGTCTTGTGTACTTTTCTTTGTTTGTCTTATTATTTTTAGCCATGGCGGTGTAAGTTTATTTTCGATCTATGAGTTTGTCCATTTGCTTTTTTTCGCCTCTATTTTATACATGTTAAAATCAATTATTTTCTTATCAAGACATGTTCTTAAATCGATATTCTCACGCCTGGAAGAAATTTGTAATTTGCCAATGAATTAAACTGGTACAATTGATTATCAGTCTTTTA…	0	not available	not available
LYa_b1_contig_56635 (2943..5746) consensus	331.51	0	GTAAACGAATGATACCTCATTTTGTATCGCTTAGGACAAATGCAGATGAATAGTACAACAAAATAATAGGCAGTCAATTAAACACAGAATACATGCGTGTTTAGACTTTATGCTCTACATATAGTTTACATAGTGTTGAAACCAACAACCTTGGGTATATGGAAATGCAATGAATGATTGACAAACGTCATGGAAGGATACCGACTATTACTTAGTTTATTTATCATCTCTTATGTTGATTCCATCTATGTAAGATCTATCATTCCATCTATAATATACGGTAAGGATCATCTGTCAATTCAGTGTATACAGGAAAACTTACAACATGAAGATTCAATTTATAAGATCACATTATCGAAGATTGTTAATAATGTTCCAAAACTTCTCCTGGGAATAGAA…	0.0003628	Q06554	RecName: Full=Uncharacterized ATP-dependent helicase IRC20; AltName: Full=Increased recombination centers protein 20
LYa_b1_contig_186620 (1..3165) consensus	319.064	0	CCCCTAAACGCACAAATGACGTTCACTAAAACCAGAGTTTTTGACGGAAATGCATCGAACTCGAAAGTTGTCTATTAATATTTTGAAAATTTTATAAAATCGAAAATGTATTTTTATGCCAAAAGAATCACCCAGGCAAAGTTGACTTAAGATGAATTTGGCTATTTATTTTAGGTATTTTTGTCATATAGCTCTTCAAAGGTTTCGGTACATTGTGTACTTATACATCCTCGGATTTCAAAAGTTTGGCTTTGAGCGTTCCTGATGAAGGTAAATCCAGAAAAGCGCTTCGAGCGCATGGAATTTTTAAACGTGTTGTTTCCAATTTTTGATAAAGTTATGAAAACACTCTTATAGTTGTTTTTTATAATCTGAAGACGGCTAAAATATCCTGCCTGT…	0	not available	not available
LYa_b1_contig_259494 (35..624) consensus	315.505	0	TTTGAAGAGGAAATAACTTTAATCTTTATCTGAACAATTTGTTTTTAATAGCACTCTACAATTTAGTTGGAATGTATGTATCATAAAATAATCCCTTAATTTATAAATGAGACATGATATTTATTCTAATTTTGTCTGAATAAAAGTAAAACCAAAACAAATAAGATTATTTTTTAAAACAGATAATATAATGGTACACGTTGATAAATGTTTATCTCATGTACATTGTTTTTCCCATAGAAGTCTTAACGATAACTGCCAAATCCATTTATGTGGTCTTTTTCTGTCACTACTTCTTCTGCATAAAAGTATTCCTTGTTGAAATGTGCCGGAACCCAGTCGTTTTCTCTGGTCCTTTTCCCACCATTTCCCCCACTTCCTCCTCCCAAACCACCTCCT…	0	not available	not available
LYa_b1_contig_9068 (37..637) consensus	287.064	0	TCCCGTTGATAAACAAAAAAGATAGTTGAGTACAAATAAACATGTACAGTCGAAGTAAAATTTTAACACAATGTCATGCATTCACAGGATGCGTTTAGAATGTAAGAACAAAGAAGGAATATCAAAAGCGAATACAAAAATGCGTAATAAAAGTAATTAACACAATAACGAACAAATGTCAAAAATCTACTTTTTTATGACAGGATTTCCGGTTCATTGGCGATGCTTACATCTCATGTATCCAATAAAACAATAACAAACAGACACCTCCAATACCGCTTCCAACTTCCCCAATAAATCCATTAGAGAAAGATCGTCTAGCTGGATTCCCAGTCATGCATTTAATTCTTCTACCCGCGGTTAACAGTCCATGCCTGTTCTTTCTTAGTAACCTTGCAA…	0	not available	not available
LYa_b1_contig_13458 (768..1099) consensus	280.647	0	CCTCAATAGTCATTTTGGACTTCCTTCCTACATAGTCCATCTTTTCGAGACTTAAGCCATGCCACACTTTCACTATTGGTTGTTCGGTTGTTCCAGGGTAGGCATATTTGTCGTAATTCTTCAAGACCTGGGCTATGGCTCCGTCTTCCCTGACATGTACAGTCCCCCTGGCATTAGTGTTCTCTAACCATAAAACACATATTAGAGCAAGCATAGCAAACAGCTTTGACGACATTCTCTCAGACAAAAAGATGGATGATAAGCAATAACCTCAAACACGTTAACTTATAGTCACAAAAACAGCAGCATTTATAGTTAAGTTTACAAGCACC	5e-46	OPL21079	Neuronal alpha-2 acetylcholine receptor subunit
LYa_b1_contig_89819 (1..406) consensus	210.334	0	AAAATTATAACGAATAAGGGACACTGCGTACTGACAACCGTACTATCAGAAAGGGGATTTGGTAGAAATTTCCAAAGATTTTCTTTACATTACAGTAAAACATAATGTTTTGTTTTATAGTTGAGTATTTGTTATACAAACACATGAATTTCAGTGCTCTGGATTATTTTTATTCTCCAATAGGTCAGTTGAATTGTTTGTATTTGCTTCTGTGTACCTCTTGTACACCATATTTGCTGTGCCAAACAGCCCAGCAGTGGATGCAACAAATGACCATACATGACTATCCGTCAAAAGCGACAAGCCGACTTCAGCTGCATTAGACATATTTCTGTTACCTCCAAATAAATAGAAAGCAGGACATTAAACATGTGTATATAAATTGAAAACTAAAACTAT…	1.65607	B2RYJ8	RecName: Full=Epithelial splicing regulatory protein 2; AltName: Full=RNA-binding motif protein 35B; AltName: Full=RNA-binding protein 35B
LYa_b1_contig_48935 (1..673) consensus	205.353	0	ACCAAAATTCGTATTCCTGTAAGTGCTCATATTTTATTTGTCGTTCATTATCTATTTCTATGCCATACAGCAAGTATAACATAGACTTAACGGCTGTTCTCGAAAAGTCATCTGCATTAAAAGGCACAATTAGCCTGGTGGCTGCAAGAACGGCTAGTTCGGTATAAACCGAAAAACTTGGGTTAGTGTCAATGAAGAAAGTGTAGTTACGTCTTCGATCGGATGCTACGACTCCGTTTACATATTCCATCATAAATTCAGTTACTTCTTTCCATGGACCTTTTCTAGTAGGGTGTAACGACCTCTCTCCCTCTAGACGCTTCGCTATCACTTCCAAGTAATGGTCACCACAAAGGAGATACATATTACTAGGTATATACTCATTATATTTAGCCGGAT…	1.94066	P42124	RecName: Full=Histone-lysine N-methyltransferase E(z); AltName: Full=Lysine N-methyltransferase 6; AltName: Full=Protein enhancer of zeste
LYa_b1_contig_296812 (19..900) consensus	188.994	0	CTTTAATAATTCGTCTTGAAATAGTAAACGAACATCAAACTTGTAATTTGTACAAAGAGTTTGTTTCAATCCACATACTCTGTGAAACAAGGCAAAATTGTAAATCATTGACAATTTTATATTATTACAAACGTCCACCTCCTCTGCCTCCCCTTCCACCTTGACCTCCTCGGCCAGGTGCTCCAGGTTCCCCATCCTGACCTCCGAACTGTCCGAATAAACCGGATCCTCCTTGCCCACCTTGTCCGCCTCTTGGTTGATGTTTTTCAGTTTGCCATCTCCAATAACTCCACGCAGTGTTTTCACCAGGTTTTCTTGTTAAAAAACAATTACTTATATCTTCATTCTTCAAGTAATCTTTTGCAGGAATTACTGTAACTGATCCATCGATATTGAACT…	0.0890595	Q9LP77	RecName: Full=Probable inactive receptor kinase At1g48480; Flags: Precursor
LYa_b1_contig_2570 (234..1155) consensus	165.319	0	GTCGTTGATCAAATTGATTTGTATTGCGTATACATTTCGGGATCACCTTTTTGACAGCTTTCAACAATAAATATAAATGAGCCTCATCATGTACAGCAAATTTTATTATAACATGGACGCTTTCTATTTCATATTTGACACCATCAAATTTGTATGATTAGTCATAAAATTAAACAGAACTTCCGATTAGATTCCTTTGCTTTCTCTTCCAAAGCCCTTTCTAATCTAGCTACTTGATCTTCTGATATTTGTTTTTGTTGTAGTAATAAGAAGTATTCATGGGAATAGTAACCATCCATAGTTAAAACTTCTTCAGCGACTTCCTGTGCGTATCTCTGCTTATCACGCTCCGATGATAGATTTTCTACCGCAACAATCCGTCTACCACACTGCATATAC…	7.731e-26	Q8NHV1	RecName: Full=GTPase IMAP family member 7; AltName: Full=Immunity-associated nucleotide 7 protein; Short=IAN-7
LYa_b1_contig_11532 (43..336) consensus	163.755	0	CTTGGTCAGGTGCCCCTACATCATATACGCCTATATCCATAACTGGTAGGGATTTTGTTCTCTTTGTATTAATCTCTAGAACTGTTCTTCCCCATTGACCATTCTTAACCTTGCAAGAATCTTCTGCCACCTTGTATCTGATGCTCCTCTTGCCATTGACAGACATTGTAGTATCATCAAATCCAGAAAGTTGGATAGATTTCTCACCACTTCCAATGGCAATAGAGTTTTTACATTCATATGTAATTTTCTGGTTAACCTTTTGATGGAGATACTGAAGGAATTTTATCTGTG	9.839e-21	P13941	RecName: Full=Collagen alpha-1(III) chain; Flags: Precursor
LYa_b1_contig_293697 (188..2422) consensus	153.977	0	ATTGTTGAACTTTTGGAGGAAACATTCCCAACTTCTTCAATTTTAAACCAATATTGGTAGTGAATGACGATAGAACTAAACACGTATGCTGTAACCCTGACAAATTTCTAGAAAAACTTTAAAATTGGGGTTTTAAAATTCAATTATTAGCTAGTATCTACTAATGCGTTATAGAAATACACTAATCTATGATTACAAAGTTTGGGAAATGAATATTTCGGAATAAACTTCATTGTGAACGCACAAAACGTGCATGCAGCTACACAGGACGGAATTAAAACATGTAATACTTTTTAATTTAAGACTTATTATAACAAATTTTAAAACATGATACTATATTCTCTTCGTTATATTCCTATTGGTTTTTTTTTCTTCTTAAACGGACATCATTTTCAAATC…	0.565856	B9M1G7	RecName: Full=Deoxyuridine 5'-triphosphate nucleotidohydrolase; Short=dUTPase; AltName: Full=dUTP pyrophosphatase
LYa_b1_contig_103009 (301..1268) consensus	152.282	0	CCTCCTCCCTTTCCTCCTCTTCCGCCTTGGCCCCCTGAACCTGGTCCTCCTGGTTCCCCATCTTGGCCTCTAAACCATCCAAAAAAACCGGAACCCCCTTGTCCACCTTGACCCGCTCTTCGATCCTGCTTACCATGTTGCCATCTCCAAAAACACCAAGCTGTATTTTCACCAGGTTGTTTTGTACAATAACAAGTTGTTATATCTTTCTTTTTCAAGTAATCTTCTGCAGAAAAAACCTGAACTACTTGACCCATCGACTTTAATTCTTCAAATATTTTCAAGGCATTTTTGACGTCGTGTTTTTCATCATAAGTAACGATACCCTCTTTTGTACGTTCTCCATTGTTTGTTTTCCGAATTTCCGCCTTTCTTACTGCTGTTTCTTTGTCAGTCTTG…	0.709904	Q7NY13	RecName: Full=Translation initiation factor IF-2
LYa_b1_contig_13458 (1..734) consensus	152.106	0	TTGGTTGCCGCTTTAGAATTTTACAGCGGTAAAAACCTACATTACACGTCGATCTTTTTTCCATTAAAATAATCTTATCGCCTGCAACTTTTAAATATCGTGAATGTTTACAATTACATAATGTCGTTGAATTAAAAAAAAGAAGAAAAAAAAAACAACATGTATGCTCATTTTTAGTGTTGCACCCGTTAAAAAAATGTGCCTGAGGCATATGAAAATATTGGATATTTTTAATCATAAATTACAAAGCAATTAAGTTTTTTTTTCAAATATTAAAAAAAAAATTAGCGTTATATCTATAAAGCGACATAAAATAAACGTGTGCAGCTTCAAAGTTCATAGTCCGTAATCGTTGAGTAGATATCCCACATCTAATTGTCTAACGACGTTTAATCTGTA…	9e-60	CAC5388628	CHRNA2, nicotinic acetylcholine receptor
LYa_b1_contig_7095 (1..1884) consensus	140.909	0	TGTTTGGAAAGAAATTACTTTACCAGACATCAGCTTGTATATAAAAGATGACAGTCTAAACAGATTTGGAAGTCCATGTGAATCACGTAATGACCCCCACATGATTATATTCGACCAAGAGGCATGGGAACTGCAAGGTAGAATTAACAAGGGTGAATATATGCTCTATAAGCATGCAACAAGTCCACAACAGGTTAACGCATACTACACTCCTTGCTACCCAACAAATAATGCTCTGTGTAATTGTGGAATTGCTATCAGGAGTGGTTCCAGTATATTCGTGGCTAACTTCTGTGAAACCGGAGCACAAAGTGACAGAAAGTATAACCGTTATGTCATTTCAAGGGAATGTGATGGCCAGCATATGCTAGTTGAAGAAATAGGAACTTCACACTATAA…	1.554e-11	Q8N2E2	RecName: Full=von Willebrand factor D and EGF domain-containing protein; Flags: Precursor
LYa_b1_contig_46424 (99..3915) consensus	134.263	0	ATTGGCTACATGTATGTTCAAAATAATAAACAAGACACATGCAAAAAGTAAAAGTTTTAGTACTAATAAAATGCATTAAAAAACAAGCAAGCAGTACAAACAAATACATGTTAATGAAATTAAATGGAGATGACAATGGTTTGATTGCCAATGAGGCAATCTTCATTAGAAACCAAAGTGTTAGTACCTATCAGCCCTCAACTTTGAGTGCATGGAATATGACAGTATGTCTAATATAACATTTTTTACTTAGGACTTGACTTTCAGGCTTTGCAAATTCTTATATACTAGGAATCTAAATCAATGTTCATTTGTATAATTTTGGCTTTCACCTATTTGTCTATTATAATCAGAATAAATAATATATGATGATTTAAATTATAAAAAAGGTACCTGGTG…	1.255e-27	Q8N2E2	RecName: Full=von Willebrand factor D and EGF domain-containing protein; Flags: Precursor
LYa_b1_contig_56635 (1..2824) consensus	133.906	0	TATTGGTATTTTATCTGATAAAGTCATGTTGTTTACAATTCTGAATGTTTAGTATTCGTAATGCCTTCTTATATAACATACTACTATAGGGAACAATGTGACAACGATTGACTTAGGTAGTGTCAAGTTTTGATCTAAGTATGAGCCGTGTGTATATCAAATCCAAAATAAATCGTTTCACGGTGCGCCTGACAGATGTGGAAAGCGTACATATTATATAGTAGGTAACATGTCACATAATTATACTATCGTTATCGGTATCATGTTCGATCCGGAATTGGTTAACTATAGGTTAAATTAATTATGTTGAACACAAAATGGCCTGGAATGGTATATTTTTTTATCCACATCATTTGTCCTATATCGGCTATATTTAACGTTGATTTGGTTATTCGCAGT…	0.011438	Q05793	RecName: Full=Basement membrane-specific heparan sulfate proteoglycan core protein; Short=HSPG; Contains: RecName: Full=Endorepellin; Contains: RecName: Full=LG3 peptide; Flags: Precursor
LYa_b1_contig_148688 (54..909) consensus	131.174	0	AAACGTTTTATTGCTTACGATAAATGACCGACATATTTGGAAACCTCCGGTTACAGCTAAGTGTCCCGAAATATTTATCATTTTTAGTATAAAACGTGTTGCATCTTTTCATTTGTAAATATTATTAACAATGACTTCACAAAGAATCCTCGTATTTCTTGTCTGTGTTTATATCAGTTTATCATATTGTTTAAGGATTGATCGATGCAACATTGGAATTAAGCGACGACGTGTACAAAGAGTTGTGCTGCCATCCAATTGTACAGAAGGAACGCTATATTGGAACTATCCAGAAAAGACTTTAAAAGTGGTTGTTCCAGAAGAAAATGGGAACTTCACATTTTGTGTGGGATATGTTCATGATCCATTTGTAAAAAGAGCACAGATAACTACCCGTTC…	2.48371	Q1CZI7	RecName: Full=Chaperone protein HtpG; AltName: Full=Heat shock protein HtpG; AltName: Full=High temperature protein G
LYa_b1_contig_44683 (514..2347) consensus	121.315	0	TTTGCCTCAGGCATCGAGAACTAGAATTATCTCTACAAATGATTCTGATCCAATACAATTGTCTTCAAAATTTGAATGTGTTAGTCCACACAAATCTGAATTAATGGAATCATCTGAAATCCATGCGAAGCGCACATCACTACCATGCCAACAAGAAGAAGAAATCAATATAATGGTCATGTCATTACGTTATTTTAAAGAGCAGGAAGACAGGAGTAGTCGACTGCAATTACAGGATAAAAGCAAAAACAGCATTAATACTCATAAAAAAAGAGGTTCCATTTCTGTCGGTGAACATAAATCACTTAACGACAGGATATTTAGGTTTCTTTTCATAATCAAGACTATTTTGTCAATTGTTACACACCAATGGCAAAGTTGCTTAGAGAAGTGTAAAGA…	5e-126	CAC5424529	BIRC7_8, baculoviral IAP repeat-containing
LYa_b1_contig_173314 (123..637) consensus	119.401	0	TTAAGTATATAAATTTTTGATAAAAACCGATGCAATTGGCAGGTTAATAGGTGTTTACAAATACAATTATAAAAAATGTACAAAAATAAAAGTTCAAATATCGATAAAAATTAATACACATATCATAACAAGCTTTAAAATATCGGCCCCGGTTATCATCCCGAGACTCCCATACCAGTCCAGGGCACCAGTCGAGGCTCCGATTTGGGTCGCGGGATGATAACTAACTAAACACGGAAAAAGGCTATTATGACAAAGTATATCAACCTGTTTATTAAGTACTAACGTTTTGGACTTGATTTATTGTAAGCCTTGTGTCTGCTGACATGGGCTGCTTCGTTTTCACTATACTAACATTGCAAAAAATTTAACACATTTGTGTTAGGTATGCGATATAAA…	0	not available	not available
LYa_b1_contig_13459 (1..1130) consensus	116.254	0	TTTTTTTTTTTTCAAGTTAATCATATTTATTACAAGCATAGCAAATGTCTTATACAAAGTCAAAATGAGTGGCATACAGTCTATATTTGGAAAGATTAATAACACGAGTCAGAGGCGAAAAGTTGAAACCAAGATCGGCTGCCAAGGCAAAGGACATGTTATTCAATTTTGGTTGCCGCTTTAGAATTTTACACCGGTGAAAACCTTCATTAAACGTCAATGTTCCATTCCATTAATAGAATCTTATCGCTTTCAACTTTAAAATAAAGTGAATTTTAACAATTTTATAATGTCCAGGAATTAAAAAAAAAATGAATACATATACATGAATGCTACTTTTTAAGGAAAATTACGTCTTCATGCATATGAAAATATTGGTATTTTTTTGTAACATATTAC…	4e-126	OPL21079	Neuronal alpha-2 acetylcholine receptor subunit
LYa_b1_contig_296363 (65..463) consensus	111.328	0	CCCAATTTTAATCTTGCATTTAGGATTTGGGTATACTTTGTAAAAACCGATCTTTAAATCTAATTGCAACTGCTTCTTCTGCGCAAGAGTAAGTTCAATGTTGTTATTCTCTGGAACACCAATGAAATGTCGTTCATCTAGGACTAACATCTGACGACTGGTTTCGAAGCCAAACGAACACCAATATTCCCAGTTAACATCTTTTAGGTCAAACTGCATAATAACTAATGAGAAGTTTTCGCATGGTTCTTCTGATAATTCGTAATATTTTGAGGAGTTAGTGGAATGACCATTGAGTAATAATATGTTTCTGTGAGGTCCTACGTCCCATCGCCGTGTGACTGTTTTGTCGCATTCTTCTTCTTTATCAACCATACATGTAAGTGTTACGTTTTTACC	1.40205	O13794	RecName: Full=Endoribonuclease ysh1; AltName: Full=mRNA 3'-end-processing protein ysh1
LYa_b1_contig_2545 (1..445) consensus	110.206	0	CATCCCGGATTTCATTTTTTCTCACCATAACAATAATAGTATGATCGAGAAACTTCTTGTCACCAAATAACGCATTGAGTTCAGTAATAACACGCTTTTCTTCTTCGGTTGCTCTGTTGGGCGAAAGCACAATTATAAACGCATGAGGCCCAGGCGATAAAAATCCAATACTTTTTGTAACTTCTAATCTTACATTTCGTTTCATAGTGTCTAATATTCCAGGTGTATCAACAACTCTTACTTTCTGTCCTGATAACAGTGTGCCTGTACCTTCTTGGCACTCAATTGTCACGGATTCGCCTGCTGGAAGTGACTTGAAACATCTGAACCCCACCAGCGTATTCCCAAGAGCACTTTTCCCACATCCTGTTTTTCCAATAAGTGCGACTCTTAATTCTT…	9.342e-24	Q8NHV1	RecName: Full=GTPase IMAP family member 7; AltName: Full=Immunity-associated nucleotide 7 protein; Short=IAN-7
LYa_b1_contig_15412 (732..1482) consensus	103.806	0	CGCTCTCTTTAGATATAAGGATACAGTTGACGAAGACTATAGTAAGTGATACACAGGTTTTTAAGCAACATTTTAATCTGTATCTTCAGACATTTGAAAAAAGAGCATTTCTTCAATATATTTGTTTTGGTCTGGTCTGTTTTTTGTGTTCTCCTGTATGCGAATATAACATGCACAACCAATGATGACAAATGCAACGATAATTAAAACTGGCGTGAGGACCATTACTATAATAGAACTGGTTTCTATTTTCACCCCTTCATCTGTGCAATTCAAACTTTCGTTTAACTGAAGTATAGTATGTGACAGCAAACTGCAATCTATAGTCACGTTCTTATGGCACTGACTTTTTGGAAAAGTGGTTTTATAACGTACACTAGAATTGAATACTATTCCTGT…	1.20168	P06422	RecName: Full=Regulatory protein E2
LYa_b1_contig_68768 (155..2225) consensus	102.091	0	GGTCAACTTATGGCTATAGCAACAAAAAAAGATTTCAGTTTAGACAAAAAAATACCAGAAGGCGGCTTCAAGTTCGTCAAGTATCCAGGTTCCTTTCGAGCATGTCTGGTTCAAATAAGTAACTCGGGTTGTGAAGCTTTCATGGAGGCTCATAAAAGTATGGATAAAATACGGATGTATACCATGCAGTTTCAAGAAAACATTAGACAGGCCGTTAATATTTTGATCAAAGGATCCGAAGAAGAAAAAACTCAGGTTCTTCCAGGAATGTTTGAAGATATGAAAAGCGATGCTGATAGTTGTCTCCGTCTAGCTGAAGGAACTGAAAAAAAGTTTTACCATGTGATGCGTCTGGTAGATGAAACGTCGGAAGCATCCGCTGCTGTAAAAGGTGTTTAT…	0.250738	Q9W252	RecName: Full=DNA repair protein RAD50
LYa_b1_contig_87687 (259..876) consensus	101.247	0	AGCAAAAACCATCTAATAATACATGATAACTTGTGGAATAATTGGTTTCGTTTTTATTAGAAATGAGATTGGTTCATATTGCAGCATTAACATGTTAACAGAACATTTTGATTTAAACAAAAACGTTTGATACGTCATACAGAACATAACGCATATAAATTCAGAGTTTAGTAGAAGGTCCGTAAATAAATCGTTCAAAATCAGATGAATTTCGTATGTAGCATGTGTGGTACGGAATTTAAGGCGTGAACATTCTTATTCAACGTTTAAACAGCTATAACTACTACTACTTGAAAGGAAGGTACAACTAACTTAATTTTAATCCAGAGATGAAGTTATTTATATTGCGAAAATGTAAGCCGCAGTTGCGTCACTTTTTCGGCTGCATATCGCAATAAG…	0	not available	not available
LYa_b1_contig_1412 (53..317) consensus	100.587	0	AGCTGTTCGTGTAAGTCTGCATAAATAATATGTGTATGATCTCTTTATTTACACATTTATAATAACACTAGTAGATCTAAAAGCAGGGAGTTGGAATTAGACAAAGAGTGACAGGATCACTAATTCTTGTAAAAGAATGAAGTTTCAGGTCGTTTTGGTTGCCGTAGTGCTGGTTGCTGTTGTTGCAGGCAAGAAAGGATGTAAGTACGACAAGGGACAGTGGGGACCATGTGATCAATTGACCAATGAAATGAAGAGAACTATG	3.16227	Q8R1G1	RecName: Full=Threonine aspartase 1; Short=Taspase-1; Contains: RecName: Full=Threonine aspartase subunit alpha; Contains: RecName: Full=Threonine aspartase subunit beta
LYa_b1_contig_1979 (1..376) consensus	-6902.66	0	TTTGAAAGTGAAAATAATTTTATTGAATTTTTATATCAATACAAGACCTTTTTGTCATTTGAAAAAGAAGTGAAAAAAATAATAAGTCACTAATGTTTGAAGAATTTCTACCAGATCTGTTGTATATCGTTTCGAAAAGATGGCTTCATTCTATTTACCTCCTGTTTGAAAGATATTGGTTACCTTAGCACGGGGGAAATCATCATCTGCAGCACTGCTTGGTTTACCAGATTCACCTCCTTTATCTGGTTTTTCACACTTTCCACCTTTGTCTGACGATGAATTGCCTTTTCCATGTCCAGACATAACTGATTGATCTCTCGTGAAATTATATATGCTTATCAAGAAAGAGTCTGTATAAAAGACTCAGTTCCCG	1.77695	A6TVN2	RecName: Full=ATP-dependent helicase/nuclease subunit A; AltName: Full=ATP-dependent helicase/nuclease AddA
LYa_b1_contig_42059 (1..2728) consensus	-4899.13	0	TCAATCACATTGACACATGTTTACCACAACTTGATAGATTCCAGAATATGAGAATAGAGGAACTGAGGAACTTACAGAAAGAATATCAGCTGGAGGTTAAGGAAGCTGGATTACCTGCTCAGGTAAAAGAATTACCAGAAGATGAGAAATTTTCCTTCCTACAAAACTCTTTTTTAGGATTAGAAAACACACTATACGAACTCGAAAAGAGTACACTCCTGAGGGACAGCAAAGGCAAAGTGTCTCTGCGTGGATGCGAAAACACGTGGAAGAGTTTCAAAGATATCAGTACTGTGTATAGCAGAGTGTTTGAAACTCCAAGGGGTTCAGAACACTTCAATGATGATGCCAGTTTCGGAAGACAACGACTAAACGGCTTGAATCCGTGTTTAATAAAAA…	8.514e-84	O16025	RecName: Full=Allene oxide synthase-lipoxygenase protein; Includes: RecName: Full=Allene oxide synthase; AltName: Full=Hydroperoxidehydrase; Includes: RecName: Full=Arachidonate 8-lipoxygenase
LYa_b1_contig_349460 (1..555) consensus	-3202.39	0	GAAATGGCCAACATTGTCTTTATCAACCTACCAGGAAATGTTTCACATTTAAGTGTTATCAACGGTCAATTAGGAGTTACACCAGGCGTAGCCAATGCCGCACAACAATGGCAGTTGAATTTTGTACCCGGTGGCGGTAATAATGTGTTTACAATTCAGCATGTGGCAGATGGTAATTTTATCCAGATTCAAGAAGGTGCAGTAAATTTGATTGCCAATCCTGGTGTCAACTGCCAACTTACTCTGAACAACGGAATTGGAAATAACACAACTATATCGAATAATAATTTTGATATACCTGTTTCGATGCAAGTTGTAGGACACGCCATCCAACCCATACAAGGAGGAAATGGACAGGCATGGGACGTTGTTCCTGTGTAGTGAATAACATAACTTAGC…	0	not available	not available
LYa_b1_contig_456874 (55..429) consensus	-843.812	0	TTAACTTGTTTTGTGTTCTTTATAAAATACAGATATATCTAAACATCTTTTATGGAAAATCCAATATTATGAGTTAAAAACCCATTTGTATGTTACTGTAGTAATCAGGATAAACTAAAAGTATTAGCCGGCTTCATGAAATTCACGTACGCTCTTTTTACAAGACCACTGATTCCGACGACGGATAGTCCTCCTGCAAACACATCCATACCGTTGTCAGCTGCAGATGAAACAGCTTCGCCATCACTTTTTACGGAATTAGAAAACTTTCTCCGACCACCTTCCCGCATCATTCTCTTTACCACTGAACGAAACATTTGAGAGTTGATAACTGGTTTGTCCAAAATATTATTCTCTCCGGAATGATTGCTAGTG	2.1188	O74372	RecName: Full=DASH complex subunit duo1; AltName: Full=Outer kinetochore protein duo1
LYa_b1_contig_82229 (1..2119) consensus	-837.914	0	GGAATATTGCTTGGTAAAAGTCTAGTGTACGGATACCGGGTAATGATTTGCGCATTCCGGTTTTGTGCATCGATTGCGTTGTTTCGATCTGTAATACGCCGTTCAATTTTGACCAATTCTTCTCTGAACTCGTTCAGGATTGTGATTGCAGTTGGATCATCAATGTATTCAACCTCAAAGTTTCCGAGCGGTTTAGTCGTGACTTGACTAAGTATTGTGAAAATTGTCATAATATCGAATGTTTCGTTGACTGATGGTAGACAATCTAGAAGAAATTTCTCATCTACTGGCTCCGTATTCACAGGTGGGTCTTTGTGCAGAATTGTTGTATAATTTGGCGGGAACCCATATTCATCATACTGTGGAAAGTTCGTAGCCGCGTGCATTACTGTACATATA…	2.021e-50	O16025	RecName: Full=Allene oxide synthase-lipoxygenase protein; Includes: RecName: Full=Allene oxide synthase; AltName: Full=Hydroperoxidehydrase; Includes: RecName: Full=Arachidonate 8-lipoxygenase
LYa_b1_contig_448793 (50..536) consensus	-644.548	0	GTGCAAGTAGAATAAAACATTGACTTAAAACATTAAGTATTCTAAATTAAACTTTCGTAAAGGTAATTGGACCATTTTTTTTTTGTGGAATCATATCTGTGTTATGTCAGAAAAAGTTTTTGATAAAGAGATTGGTATTATCTCTACAAACAAATTATTTAATAGTATATGGAATGTTTCAAGAGTTCACTTTTTTATTTCTTTACATTTCTCAAGCGTCTTGTACCACATGTTTAGGGTGTAAATCACTCCAACAGTTGAACTTATTGCGGCCCAGGCATACGGATCACCCAAATGTGACACAAAAGGATCGGCTGCACTTGAAATATTTCTGTAACCATTTCGTAAAAATCTCGCTCCAGTTAATCGTGCAATTCGAAGACTCATTACTGCTCTCGA…	4.15415	A7HZI3	RecName: Full=GTPase Der; AltName: Full=GTP-binding protein EngA
LYa_b1_contig_129600 (43..1567) consensus	-522.841	0	CTGAACGTCCGCAAAGATTTTCCAGCAAATATGGAACGTAAAAATTTAGATAAATTGAATATGGAATTCAGAATAGATGCAGCCATACACTCTACAATGAAAAGATATCCAAAAGAAACTTTGAGCGAAGAACAAAAAAAGAAATTGCAAGAAGCAGCCAGATCAACAATTGAAGAGATATCCCTGACCTTAAAGAACAAAAAGGAAAGAAAGAAAGGTGTAAACGCAATTGCACATTTGCAAACAGAGAGGGTAACGAAGATTAAGAGATCCCTCGACATGAAAACGTATTCAGTCACTGTTAGCAACGATTCGAAGAAAGTTGAATTTAAACGAAAGAATAAAGAGTTCCATGCACCAATTCTGCTGAAAACATCAGAAAACTTCAAAGATGCAAGC…	0.0985018	Q13CY3	RecName: Full=Cytochrome c oxidase assembly protein CtaG
LYa_b1_contig_685 (210..657) consensus	-495.002	0	CGTGAAATGGAGCTGATACATTCCAGGATCTACTGATACACTTTTTATTGAGAAATCAAAATCAAATATGTCAAAAAACTTTTATTTTCTATATATAAGATGCTTGGTCTTCCAATAGTCAAAATACTATGTCTGTATTTTCAAACATCACTCCGTCCTGTTTGTGAGTTTTAAGGAATGCCTTAGTAGTCAGGTAGCCTCCACTTGACACCGTGGCAGCTGTCCACAAATGTGGATCTGTTATAAACTGTTGTCCGACGTCTGGTGCACTCGTATTCATTGTTCTTACTCCTGGTGTTGCATCCTTTCGCGGTATGAAGTGTTTTTTACCATTTTTAAATATAGAAATAACCGCTCTACCAGCCCTCATCTTTTTTTGTTATTCTTGTATATTTTTCT…	1.70917	O95786	RecName: Full=Probable ATP-dependent RNA helicase DDX58; AltName: Full=DEAD box protein 58; AltName: Full=RIG-I-like receptor 1; Short=RLR-1; AltName: Full=Retinoic acid-inducible gene 1 protein; Short=RIG-1; AltName: Full=Retinoic acid-inducible gene I protein; Short=RIG-I
LYa_b1_contig_149002 (1302..1793) consensus	-471.776	0	GTAAAATTATATTTCATACAACAAATGTTGAGTACTAATAATATTATTGTCGATTGATAACTATGTTTTTTAAATTAATAAGGGAATTTTGATACATCGATAGTAAAATTAATTTATACAGTTTTTTGTACACATTATCTTCTTTAACTGATTTTAGTTCAATCAAATACTTCAGAATTAGGAGTTGTTGGAAGGATTTTAAAAGATTTCTTCTTGTTTGGTTTGTGACTTCTTCTTGTACACCGTTATGAAGTACGTCCCTGCAGAGAATGAAAGAAGTGTTGACCAAGCATGGGGATCCAAAAGAAGCGACGCACCGGCTTCAGCTGAACCAGAAACATTTCTGGTACCTGGCAATTTTTGTTTCACCATATGTTTCTCTATCATGTTTCTCATCGT…	0.654446	O94269	RecName: Full=Probable ubiquitin carboxyl-terminal hydrolase 3; AltName: Full=Deubiquitinating enzyme 3; AltName: Full=Ubiquitin thioesterase 3; AltName: Full=Ubiquitin-specific-processing protease 3
LYa_b1_contig_372084 (1..347) consensus	-377.006	0	AGATCGCCTGACAGTGTGCAGCAAAATTTTTATTTTAAAAAGACAAATACAATACAAACTTCAACTGTTACTGTCTGCCTAGGTCGCTGCAGGAAACAAGCAAAAAAGTCAATCTTTGTCTCATACATGTTAAAATCGACATGGACAAGGACCAAAGCAACCCAAATATTGCATAGGAGTACTGCATCTTAAGAAACATATATTTTGGAAAGTCACACCATACGTTGAACAAACTGGATCTTCTATTGTTGGATTACAACCACATACTCTTTGGGAAAGAACACCATCTGTGGCTATGACAAGAAATACCATCATCAACAATGCGAACTTCATTTTGTCTTGCTAGG	0.005568	P86987	RecName: Full=Insoluble matrix shell protein 6; Short=IMSP6; Flags: Precursor [Ruditapes philippinarum]
LYa_b1_contig_49966 (1773..2953) consensus	-303.841	0	GAACAGATAACATGTAAGGTACATGACGCTATTGAATTAAGTTAAACTAATCAGTCATGCAATTTTATATTAGAAATTACTGAGAGTAAGAAAGCTAATATTGAACAAAAGTAGGAACGTATATGGACTAAAAAAAATATTTGATCATATTATAACATATCACACTGACACCAAAAAGATTACATGACATGATTTGTTTATGACATCATGAGTAATAACATTTTAATTGAATACAGTTCTTTTTCTGAATGTTCATGATTTCAATGGAATATTGCCAGTCATGTTTCCACAGGTAACAGCGGGTTTACTCTGTATTGGTGGCGAATACGGTGGTGGAGGTGTGTTGTTCAAGTCAACTCGACTATTACCAATCCTCTGTCTTTTTAATTTAATAATAAT…	9.73e-10	Q8R4V5	RecName: Full=Oncoprotein-induced transcript 3 protein; AltName: Full=Liver-specific zona pellucida domain-containing protein; Flags: Precursor
LYa_b1_contig_70290 (72..597) consensus	-269.718	0	GGAATTTGAGGATGAAGTAAATCTATTTTTCTTTATGACCCGACATCTTTCATAATCGGTATATTGAGATTTACTGTAATTATATATCTTTATGTCAATTGTTTAAAGATAACCTATTTCATTTAAAATTATATGGTTGATTTAATATTGTGTTCAGAAGAAGCGTATACCAATATTATAAAAAAGCAAATATCATAAGATCAGTCAAAAGTCTGTTGATTGTTTAAAATGTCGGAATTGGTTGAGTACGTTGATGTTCCATTAACAGTGGATCGCCTTGTCCAGGGAGGCGCTGCCATATTTTCATCAGAAAATAACCACCGTTTGCTGTATTCACCTTAACGATGTACATTTCACCTGCTACAATTTGCATTCGGTACGAAACAGCTGTTATCTCAC…	3.472e-09	P01040	RecName: Full=Cystatin-A; AltName: Full=Cystatin-AS; AltName: Full=Stefin-A; Contains: RecName: Full=Cystatin-A, N-terminally processed
LYa_b1_contig_98314 (82..4695) consensus	-265.764	0	TTCATTTAAGGTCAACTTTATTTCAAAATTGATAAACAGATAATTCAGAAAGATTTGTTATTGATCATGTCAGTACCGAGGTACTGTCTACTGACCTGTGGTTTAATAGTCGAACAACAGACTTTCGACCTAGTGCTGTAACAAACTTATCCACCGAAAACTGATTTGAATTTGTTCTGAATTACGCATTGACGGTTTGGCAAAGAAATGTGTTAGGAATTTGGTGTTTTCGAATTGACCTGGTTAAGTTCGTCCTATGCCGTACTCGACCAAGTCTTATCAATACTTTAAAAAGTCTTAAAAATCCTCGACTTATTCTTAATCTTTTACTTATTGTATTGTATAGTCTGTTCTATACAAGACTTGCTACCCTTGGCTAGAAATGTGACTAAGACAAAA…	0.0574631	Q8K9A9	RecName: Full=RecBCD enzyme subunit RecB; AltName: Full=Exonuclease V subunit RecB; Short=ExoV subunit RecB; AltName: Full=Helicase/nuclease RecBCD subunit RecB
LYa_b1_contig_461556 (63..687) consensus	-260.641	0	TAAAAAAGTCTTTAATGGTTAAAATTTAAGATTCCAATACGTTGTTTGTGTACACCATACTATTTGATAAAAAAATAAAAAAACCAATGCGTAACGTTATATATATTGTTTTAAGCGCTATTATGTTGGTATCATAGACTACCATCGATCATTTGTAACTACTGTCCAACTGGTTCCAAGTTCCAAAATGTTCCTTCTTGTTCTACTTGTACATAGACAACTTCATTTCCGTCGAAAGATAACCAACTTTGAGTCGGATTTGGACAATTGCAACTAACATCCTCAGATATTCTGGTATGGTTTCCAAAAGCATTGGACAATAAGAAACGCATGCGACTCAAATCAGAGTCATTAACCATTGCAACATTACCATCTTCTACAAACTGCAAATAACGGTTA…	8.12468	Q32M02	RecName: Full=Fascin-2; AltName: Full=Retinal fascin
LYa_b1_contig_239743 (1..327) consensus	-203.175	0	GGTATTCAGTGTACAACAACTAAATAAAATTGGTAATCACAACTGTTGATTACGCAAACGACGAACAATGTTCTTAAAGCTTATATTACTGTACGAGATACATACACCTTATCGCTAATCCCGGCTGACCCGAGAATCTTCCGCTTGAACTTTTGACATCATACAACAATCACTTTTCCATTGTGACATCAAATATTTTGTATTATGACGTCAAACTTTACGGGATCATGTGTGATGACCAGTAATGGCGGACAAATAGCGATAATGTGTATTAAGCAAACGTACTTTCATTTAAGTGTTTAGCAACTCTGTTAGTTTAAAATAATT	0	not available	not available
LYa_b1_contig_349626 (192..1157) consensus	-196.137	0	TTTTTCAAAATTTGCCTACATTGCTAACCGAAATATGTGTCATGTAGATGTCGTATGATTTCCCCCTCTTGATGACTTTATTTACTTGGAAAAAAGATCCAGGAGGATAGAGTGCTTCCTCCTCTTTGGGAGAACATGAAAATTCAGAAATTAGTTTGGGTTGCCATTTTCGGTCGATGTCGCTATTAGTTATTGTATAAGTTGTACCATCGCCATAATTATCTGCTCTCTTTTTGATTAAAGAGGAAGAAGTAAAACCCAGAAAAGTAATAATTTCATTGTTGACTGTAGGTAAAGGGTTGTCTATGCCTCGATAAGTATTTTTTTCTGCTGGCTTTAGAACATCCCAATGCAGAAGGGTAGCTTTCAGGGCAGCAGCATATGGTGCGACACGGCTTT…	0.0671359	P55807	RecName: Full=NAD(P)(+)--arginine ADP-ribosyltransferase 2; AltName: Full=Mono(ADP-ribosyl)transferase 2; Short=AT2; Flags: Precursor
LYa_b1_contig_333934 (13..312) consensus	-145.541	0	CTAAACCTTCAAGTAACTTGTAATTATTTAATTTTCCTAATAGTCGCCTTTGGAACCAATTCCATATCCGACTGGTCCGTATCCGCCGTATCCTCCTCTGATTCCAACTCCGAAACCGCCGCCACCAATTACACGTCCGCCTCCAATACCGCCACCAATTCCACGTCCGCCTCCTACTAGTGCACCGCCACCGATACCTCCTCCTCCTCCTATAACTCCTACTACTTGTGCTCCTCCACCTAATCCGACTCCGCCTCCTGCTCCTCCTCCAATAGGTCCTCCTACTAGGCCACCACCTCC	0	not available	not available
LYa_b1_contig_418550 (2..313) consensus	-129.219	0	TTTTTTTTTAAATTGTTCACTTGTATTCAACAAATCATGTTAGTCTCCTACTTCAGTAAGTTGAGGACAGTTGTACAGGCTGTTCCGCACATGCTTCCGAGGAATCCGTGGACGAGGTTGTGGCATTCACTTGTGCAGGTATCTTGTGCCATTCCTGAGTGGGCAAAAGCCTCAACTTGTTTCAATACACTGTCAAGTCCAAAAGTATCCAAAATAAATCGTTCGTTGGGGGCACAGAACACAAATGGCAACAAAACCAAAAGAGCAAAGATGTACTTCATTGTTAAGCGGTTTTGTTTTCCTGTCCTAGTG	1.29386	Q10070	RecName: Full=Mitochondrial distribution and morphology protein 31; Flags: Precursor
LYa_b1_contig_84906 (1..264) consensus	-122.421	0	TTCTAGATTCAGAAACGTTCTACTGCTTCATTATCATAGATATCAAAAATATCCTCCACATCATCCCTTCTCCCGCCGCATCTATAGCATGTGCACCTCCGTCTGAACCAACTTGCACAGTATCCCCCACAGTATCCTCGGATTGACTTACAGTGTTGATGACAGGCATAATTGTTTGGACAGCCAAACCCAGCAGTCGCCACATCCATCATCATGATGCACAAACCAACCACCAACAAGACGAATACTGCTTTCATATTTGGT	4.459e-20	P80571	RecName: Full=Defensin MGD-1; Flags: Precursor
LYa_b1_contig_13004 (1..498) consensus	-118.072	0	ATACAAGATGTCACATTATATCAACGCCGAAATCAATGATTTTCATTTTCATTTGGTTGTAAATAGCAGTGGTGTTATAGCAGTAGATAAAGGCAAGGCAGCGGCTGGTAATAAACAAGCCTTATGGCAATTGGTGTCAAAGGGCGATAACATATTTACAATAAATAATGAAGGAGATGGCAGATTCGTCGAAATTCGGGAAAATGCGATTGGTCTTGCCTTAGCAGCAGGCAACAACTCTCGGCTCAATCTATCTGATGGGATCTCAAAAAGCACAATAATATCGAATTTAAACGAATCCCCACCTATAACGATGATTATTGTGGAAGACCAAATGAAGGTTGATACCCAAATTGGAATCAATGGCCAAAAGTGGAACATTACTCCGCAATGATTAAC…	1.58027	P40617	RecName: Full=ADP-ribosylation factor-like protein 4A
LYa_b1_contig_11566 (2241..4481) consensus	-110.349	0	AGATTAAATGTAGAAGATCGCATTACCAAACTATGGAGAGCCGAACTTACACGTAAAGTGAAAATAATACAAATTTCAAACAATATTAGAAAAAAAAACAAGAACTTGCCTTTCAAAATTGAGGAAAATAAGAATTGTCTGGAATTTGACTATTCACAATTGAATTTTATTGATACATTTGAGGAAGAGGTCATGGAAGATCAATTGAAAGTCAAAACCTTAGAAGATCAAATGAAAGCAATTCTCATCATTGATGAAATGGTTAAGAAATTTCAGCTATCTGAAATGCTAGTACTACTCATGATGTTATTGATAGCAGGAACATCAAATGGACATCACAAATCAGCCAAACTTAAGAAGTATCTGACTCTAAAATATGAGTATGCTAAAGCAAGTCTT…	0	VDI73342	Hypothetical predicted protein
LYa_b1_contig_7576 (1..2006) consensus	-108.491	0	TTCTAATGGAGCGAAACCGTTACGTGATAGTCAATTCAACGGAAGTTCTTACGTCAATCCGGTAAATGAATTCGACGAGAATCATATCTACAGAATCAATCCTGCCGAATCGATATGTAAAAATTCCGATTGTGATGCCTTGCAAATTATATTTATTGTAAAATCATATGTTTTAAACTTTGGTCAAAGAATAGCTATACGCCAGACATGGGGAGGCATGACAACTCTTCGATCAAGAACTGTATTTATTGTTGGATACCTTGACGGCATTGATCATTTGGTTCAACTGGAGTCACGAATTTATAAAGATATTGTACAACTTAACCTACCAGATCAGTATGGAAATATAGTCTATAAAACTATATATTCATTATTATGGTTATTCCACCACAATATAGA…	3.222e-22	Q24157	RecName: Full=Beta-1,3-galactosyltransferase brn; AltName: Full=Brainiac protein; AltName: Full=Neurogenic secreted-signaling protein brn
LYa_b1_contig_381851 (111..2002) consensus	-106.786	0	ATTTTTTTTAATTTAGTAACTACTTTCCTTTTTCCATGATGTATTAAATTATACGACAACGTCAAACACGATAAAGAAAAATCAGCAAACAAGACAAAAAAGACAACTTTGCTATAAATGTAATTACGCATGTGTCATTTACAATTATTAGAGAAAGTCTATTTCAACATCGAATTCATCAACATTTTGTATAACGTCCTCTCGAAGATCGGAATTTTCAATCCTTTTCATTAACATTTGATGAGGAGTCATCCTAGCTTTCAAAGATGCTTTGGCTATTTCATGACGCTTGTATTCTTCTTGATAAAGTTTACATAGGTCATGAGTTTTTTTCATCACGAATTCTTCGGCCTTTTCATAAGTTGAACTTGTAAAGTGGTCTTGTCCCATCGTCTTCGC…	1.518e-05	Q9NUV9	RecName: Full=GTPase IMAP family member 4; AltName: Full=Immunity-associated nucleotide 1 protein; Short=IAN-1; Short=hIAN1; AltName: Full=Immunity-associated protein 4
LYa_b1_contig_19063 (1..319) consensus	-102.787	0	TGAGCGGCTTGATGTTGTTGAAATCCCTGTTGCATCTGTTGAGGGACTTGTGGTTGAAATCCCTGTTGCATCTGTTGAACGGCTTGTTGTTGTTGAAATGCCTGTTGCATCTGTTGAACGGCTTGTTGTTGTTGAAATGCATATTCAATAGAAACAATAGAAGCATTGGACTCGGTACACTAGGTAAAACTTGGAGTCATGTCAGCTGGCAAGAGACAGCGTTAATTGAATGTAATATAGACAAGGCTTGATATTAAGTCGAAATTATACCGTAACGTTTATACTGTATCATGATATGCATTTCGACAATTAAAGTCAT	2.09745	B9KF13	RecName: Full=Acyl carrier protein; Short=ACP
LYa_b1_contig_2778 (12..8441) consensus	-100.183	0	GAGGAGACATCATTAACATATTGACCCAGTCTTGTTCCTGGTTTCCTGTTGACACAAAGGAGCCAGGGGCACCAGCACCACTAGGTCCACCTGGAGTAGAGTCAGAGCTGCCACCTACTGGAGGCAATCTACTTGTGAGGTCATCTTCTGCTTGTAATCTGGCTAAATCTTCACGATGTTCAGCATCCATGTCTAACAATGATTCTTTCTCTAACTTTGCCTTATTGGAGTCAATACGATTTTTCTTCCTGGCATCCAATCGAGCTTGGAGGTTAGCTTTGCTGCGAGCCTGTTCTTCCTCCATATTAGATTTCATTTTGTTGATATGTTCTTGATGTTCCCTTAGCAACCGTTCCTTCTCATCTCCATTGACATTCATCTTTTTGATCTCATCTTGTT…	1.27912	A6BM72	RecName: Full=Multiple epidermal growth factor-like domains protein 11; Short=Multiple EGF-like domains protein 11; Flags: Precursor
