# Supplementary material for: Adaptive Differences in Gene Expression in Farm-Impacted Seedbeds of the Native Blue Mussel Mytilus chilensis
Source: Front Genet. 2021 May 20;12:666539. doi: 10.3389/fgene.2021.666539 (PMC8174845; doi:10.3389/fgene.2021.666539)
Supplement: Supplementary Table 6 — Comparison by location. CLC Genomic Workbench output data. [file Table_6.xlsx]

## Sheet: LYa vs  LCo
Name	Fold change	P-value	FDR p-value	Bonferroni
LYa_b1_contig_296064 (154..2479) consensus	6011.84	1.73281e-12	3.9236e-09	0
LYa_b1_contig_349399 (65..552) consensus	4466.65	1.00476e-11	1.7567e-08	0
LYa_b1_contig_13830 (1..202) consensus	4108.21	2.19442e-12	4.81108e-09	0
LYa_b1_contig_22552 (18..828) consensus	3575.69	3.30535e-31	4.56542e-26	0
LYa_b1_contig_295993 (7..386) consensus	2641.9	3.29282e-10	3.52567e-07	0
LYa_b1_contig_295989 (36..452) consensus	2551.68	4.28184e-10	4.44674e-07	0
LYa_b1_contig_370248 (94..585) consensus	2347.07	3.86707e-10	4.07731e-07	0
LYa_b1_contig_296160 (40..358) consensus	2184.95	1.03922e-09	9.08478e-07	0
LYa_b1_contig_269883 (20..316) consensus	1745.19	4.36295e-09	3.02824e-06	0
LYa_b1_contig_9068 (37..637) consensus	1582.39	1.7498e-18	2.41686e-14	0
LYa_b1_contig_4187 (5..299) consensus	1414.25	7.78946e-09	4.78176e-06	0
LYa_b1_contig_62658 (3620..6357) consensus	1374.08	1.35159e-08	7.43761e-06	0
LYa_b1_contig_217595 (228..2545) consensus	1357.23	1.218e-08	6.81864e-06	0
LYa_b1_contig_296458 (1..863) consensus	1337.25	1.39477e-09	1.16757e-06	0
LYa_b1_contig_349490 (128..825) consensus	1303.41	1.74686e-08	9.2341e-06	0
LYa_b1_contig_451549 (72..688) consensus	1109.91	3.46384e-08	1.67284e-05	0
LYa_b1_contig_123224 (27..1977) consensus	1034.64	5.92913e-08	2.60027e-05	0
LYa_b1_contig_296135 (1067..1460) consensus	1010.59	2.84504e-08	1.43417e-05	0
LYa_b1_contig_296135 (200..719) consensus	984.77	3.574e-08	1.72003e-05	0
LYa_b1_contig_349610 (55..710) consensus	969.25	8.0759e-08	3.32973e-05	0
LYa_b1_contig_67244 (25..953) consensus	952.335	8.17561e-08	3.35084e-05	0
LYa_b1_contig_627 (841..1436) consensus	908.168	8.5983e-08	3.47256e-05	0
LYa_b1_contig_122699 (18..1609) consensus	892.515	1.71864e-07	6.08673e-05	0
LYa_b1_contig_296211 (8..591) consensus	824.514	2.73124e-07	8.75276e-05	0
LYa_b1_contig_349381 (94..495) consensus	791.133	2.67418e-12	5.7713e-09	0
LYa_b1_contig_349436 (1..574) consensus	779.16	5.26824e-08	2.40152e-05	0
LYa_b1_contig_41001 (204..757) consensus	734.3	5.30106e-07	0.000149427	0
LYa_b1_contig_43095 (1..318) consensus	703.475	9.61698e-08	3.817e-05	0
LYa_b1_contig_296510 (166..643) consensus	700.833	6.53842e-07	0.000178832	0
LYa_b1_contig_35698 (354..1239) consensus	671.651	9.07312e-08	3.65364e-05	0
LYa_b1_contig_8386 (92..485) consensus	668.948	4.06341e-07	0.000120856	0
LYa_b1_contig_6385 (1..330) consensus	660.002	2.06366e-17	2.19259e-13	0
LYa_b1_contig_21146 (1..849) consensus	596.257	8.12749e-08	3.34103e-05	0
LYa_b1_contig_349749 (1..1285) consensus	578.331	1.33428e-06	0.000312893	0
LYa_b1_contig_457657 (39..783) consensus	569.622	1.42962e-06	0.000328355	0
LYa_b1_contig_297247 (171..697) consensus	556.781	1.55728e-06	0.00035059	0
LYa_b1_contig_1408 (3..712) consensus	546.015	2.68933e-07	8.63851e-05	0
LYa_b1_contig_3849 (120..2049) consensus	543.431	1.11416e-18	1.92362e-14	0
LYa_b1_contig_73703 (1..1163) consensus	537.473	1.72693e-06	0.000379216	0
LYa_b1_contig_65119 (72..1298) consensus	535.305	2.10007e-07	7.14448e-05	0
LYa_b1_contig_299009 (61..761) consensus	520.865	5.76871e-07	0.000160507	0
LYa_b1_contig_349637 (1..274) consensus	519.902	2.05991e-06	0.000439559	0
LYa_b1_contig_237123 (1..1254) consensus	517.244	9.09756e-14	3.08957e-10	0
LYa_b1_contig_189549 (1..470) consensus	514.584	2.3968e-06	0.000496328	0
LYa_b1_contig_17721 (25..347) consensus	513.72	1.71976e-06	0.000378243	0
LYa_b1_contig_4807 (67..1394) consensus	503.835	1.75171e-06	0.0003835	0
LYa_b1_contig_349718 (1..381) consensus	503.208	2.25819e-06	0.000472585	0
LYa_b1_contig_19267 (240..656) consensus	499.899	1.91088e-06	0.000414339	0
LYa_b1_contig_295887 (85..414) consensus	496.007	4.09882e-07	0.000121228	0
LYa_b1_contig_298340 (17..317) consensus	492.758	3.02715e-06	0.000588896	1
LYa_b1_contig_448050 (1..488) consensus	484.236	2.66527e-06	0.0005343	1
LYa_b1_contig_297269 (1..947) consensus	483.265	2.01076e-07	6.9087e-05	0
LYa_b1_contig_297511 (147..1554) consensus	463.657	4.2821e-06	0.000768121	1
LYa_b1_contig_31549 (1..252) consensus	461.103	2.47123e-07	8.06929e-05	0
LYa_b1_contig_2562 (1031..1785) consensus	447.802	3.3901e-06	0.000642315	1
LYa_b1_contig_296266 (94..1250) consensus	443.706	3.64486e-07	0.000110402	0
LYa_b1_contig_3435 (188..1605) consensus	442.709	3.06112e-07	9.63115e-05	0
LYa_b1_contig_23937 (1..1387) consensus	431.249	7.41988e-13	1.83114e-09	0
LYa_b1_contig_1175 (1656..1939) consensus	430.392	9.38519e-07	0.00023917	0
LYa_b1_contig_295994 (52..392) consensus	429.536	7.98584e-10	7.30477e-07	0
LYa_b1_contig_855 (52..1252) consensus	429.194	3.44665e-06	0.000651243	1
LYa_b1_contig_34028 (92..573) consensus	428.899	3.49809e-06	0.00065826	1
LYa_b1_contig_349820 (62..1183) consensus	425.302	5.13713e-06	0.000876934	1
LYa_b1_contig_9250 (1..358) consensus	422.285	4.39927e-06	0.000781372	1
LYa_b1_contig_457683 (57..501) consensus	420.196	5.0729e-06	0.00086958	1
LYa_b1_contig_5051 (144..1720) consensus	415.772	4.35792e-06	0.000776678	1
LYa_b1_contig_13374 (1..1317) consensus	415.189	1.29405e-06	0.000305012	0
LYa_b1_contig_349792 (129..2968) consensus	411.807	5.47609e-06	0.000925787	1
LYa_b1_contig_297895 (44..692) consensus	406.983	7.84477e-06	0.00123691	1
LYa_b1_contig_295969 (1..440) consensus	405.454	8.33316e-06	0.00129909	1
LYa_b1_contig_32586 (149..674) consensus	397.695	9.44568e-07	0.000240268	0
LYa_b1_contig_7712 (67..649) consensus	393.578	5.62308e-06	0.000944142	1
LYa_b1_contig_37020 (8..1945) consensus	371.202	1.62354e-06	0.000364037	0
LYa_b1_contig_38705 (48..1097) consensus	369.607	9.09835e-07	0.000233584	0
LYa_b1_contig_350410 (29..442) consensus	367.003	2.50045e-06	0.000511116	0
LYa_b1_contig_238968 (453..1202) consensus	365.396	5.7312e-07	0.000160244	0
LYa_b1_contig_297477 (166..1028) consensus	364.023	2.09964e-06	0.000446164	0
LYa_b1_contig_349632 (1..777) consensus	362.661	3.77513e-09	2.70092e-06	0
LYa_b1_contig_940 (69..1604) consensus	356.697	7.4937e-06	0.00118834	1
LYa_b1_contig_21875 (16..311) consensus	355.303	7.9074e-06	0.00124537	1
LYa_b1_contig_296182 (1..291) consensus	348.706	1.50467e-05	0.00207621	1
LYa_b1_contig_30448 (333..2326) consensus	346.797	8.79953e-06	0.00135497	1
LYa_b1_contig_296538 (206..1539) consensus	344.341	1.54181e-05	0.00211364	1
LYa_b1_contig_349828 (150..1584) consensus	340.441	1.54404e-05	0.00211364	1
LYa_b1_contig_5870 (970..1379) consensus	335.102	1.06297e-05	0.00159312	1
LYa_b1_contig_118754 (1..1561) consensus	334.996	2.52743e-06	0.000514129	0
LYa_b1_contig_349791 (29..597) consensus	334.876	1.66669e-05	0.00223502	1
LYa_b1_contig_16569 (85..609) consensus	333.429	1.42992e-06	0.000328355	0
LYa_b1_contig_307721 (17..543) consensus	323.652	4.95093e-09	3.35212e-06	0
LYa_b1_contig_336928 (2587..4114) consensus	319.642	1.95598e-05	0.00254631	1
LYa_b1_contig_349810 (1..413) consensus	319.573	2.03911e-05	0.00262974	1
LYa_b1_contig_349506 (12..637) consensus	316.791	2.14898e-05	0.00272313	1
LYa_b1_contig_296224 (2154..3514) consensus	312.329	2.51501e-05	0.00306601	1
LYa_b1_contig_62658 (51..497) consensus	311.226	2.23131e-05	0.00280175	1
LYa_b1_contig_455058 (155..564) consensus	309.015	2.18183e-05	0.00275969	1
LYa_b1_contig_377399 (388..920) consensus	308.77	2.07106e-05	0.00264632	1
LYa_b1_contig_18744 (65..492) consensus	305.81	4.03893e-18	5.07151e-14	0
LYa_b1_contig_8521 (489..1670) consensus	305.495	2.74858e-17	2.37275e-13	0
LYa_b1_contig_43311 (1..448) consensus	300.797	1.19666e-05	0.00174838	1
LYa_b1_contig_627 (104..805) consensus	295.763	1.86445e-05	0.00245493	1
LYa_b1_contig_2814 (113..1712) consensus	295.164	1.81843e-05	0.0024012	1
LYa_b1_contig_349605 (230..585) consensus	292.426	4.43929e-06	0.000785608	1
LYa_b1_contig_296422 (201..1478) consensus	289.048	3.09954e-05	0.00353522	1
LYa_b1_contig_22681 (632..1452) consensus	287.715	2.65423e-05	0.00315769	1
LYa_b1_contig_163620 (25..2097) consensus	287.543	2.82478e-05	0.00328698	1
LYa_b1_contig_11226 (1..586) consensus	286.315	2.06929e-05	0.00264632	1
LYa_b1_contig_20828 (896..2851) consensus	284.068	2.37529e-05	0.00292928	1
LYa_b1_contig_23725 (258..1253) consensus	278.043	2.82291e-06	0.000556214	1
LYa_b1_contig_42967 (1..207) consensus	277.681	6.55107e-06	0.00106203	1
LYa_b1_contig_131327 (117..1605) consensus	276.87	3.30448e-05	0.00371679	1
LYa_b1_contig_11070 (4..464) consensus	276.625	2.57823e-05	0.00311831	1
LYa_b1_contig_296934 (1..695) consensus	275.953	3.86738e-05	0.00422938	1
LYa_b1_contig_84178 (1..362) consensus	273.82	3.49467e-05	0.0039021	1
LYa_b1_contig_343853 (50..891) consensus	273.262	3.23418e-06	0.000616155	1
LYa_b1_contig_14863 (50..882) consensus	272.372	2.82101e-05	0.00328557	1
LYa_b1_contig_50576 (1100..1942) consensus	272.372	2.8212e-05	0.00328557	1
LYa_b1_contig_349872 (1..203) consensus	270.882	3.93547e-05	0.00428012	1
LYa_b1_contig_247273 (45..1185) consensus	266.415	3.11838e-06	0.00060156	1
LYa_b1_contig_259985 (796..1967) consensus	264.196	2.15952e-05	0.00273398	1
LYa_b1_contig_218837 (661..1948) consensus	253.136	4.78173e-05	0.00492737	1
LYa_b1_contig_349501 (40..1709) consensus	250.244	5.80994e-12	1.09929e-08	0
LYa_b1_contig_49093 (8..996) consensus	247.846	6.05109e-06	0.000998741	1
LYa_b1_contig_17444 (1..446) consensus	245.792	4.53671e-05	0.00477242	1
LYa_b1_contig_20593 (557..981) consensus	243.666	4.6663e-05	0.00486062	1
LYa_b1_contig_27826 (13..3464) consensus	242.603	4.77983e-05	0.00492737	1
LYa_b1_contig_353487 (11..233) consensus	241.822	4.773e-05	0.00492717	1
LYa_b1_contig_15691 (3..1216) consensus	240.575	4.6289e-24	2.13118e-19	0
LYa_b1_contig_16646 (5..982) consensus	240.476	4.8394e-05	0.00496148	1
LYa_b1_contig_5922 (85..639) consensus	239.878	4.70013e-05	0.00488481	1
LYa_b1_contig_296525 (1273..1915) consensus	239.576	5.83767e-05	0.00571446	1
LYa_b1_contig_50576 (141..1080) consensus	239.413	4.99613e-05	0.0050853	1
LYa_b1_contig_1141 (171..2575) consensus	239.413	4.99452e-05	0.0050853	1
LYa_b1_contig_296109 (98..1396) consensus	238.792	4.01259e-05	0.00434347	1
LYa_b1_contig_5179 (1..215) consensus	238.454	5.41092e-23	1.86842e-18	0
LYa_b1_contig_6721 (13..3328) consensus	237.078	4.88743e-12	9.50791e-09	0
LYa_b1_contig_8521 (17..372) consensus	236.097	2.13269e-05	0.00270995	1
LYa_b1_contig_173728 (1..760) consensus	234.712	6.3654e-05	0.00604678	1
LYa_b1_contig_296525 (278..1202) consensus	233.756	6.08743e-05	0.0058839	1
LYa_b1_contig_3109 (864..2212) consensus	231.47	6.07824e-06	0.00100064	1
LYa_b1_contig_147104 (272..1719) consensus	230.23	8.14432e-09	4.86974e-06	0
LYa_b1_contig_315638 (1..1103) consensus	225.415	1.93532e-12	4.31145e-09	0
LYa_b1_contig_206011 (105..1980) consensus	225.042	6.44279e-05	0.0061035	1
LYa_b1_contig_264216 (34..880) consensus	224.385	1.72504e-07	6.09376e-05	0
LYa_b1_contig_349517 (73..1061) consensus	223.582	6.93179e-05	0.00646477	1
LYa_b1_contig_349606 (2..736) consensus	223.093	1.97395e-05	0.00256387	1
LYa_b1_contig_45185 (1..645) consensus	220.619	2.35475e-05	0.00291175	1
LYa_b1_contig_33031 (1..1221) consensus	219.401	2.39795e-05	0.00295459	1
LYa_b1_contig_297378 (97..568) consensus	217.75	8.45857e-05	0.00749881	1
LYa_b1_contig_69347 (3..682) consensus	213.747	1.6971e-09	1.38702e-06	0
LYa_b1_contig_108904 (1055..2290) consensus	208.224	2.83958e-05	0.00330142	1
LYa_b1_contig_349802 (32..763) consensus	206.596	1.91282e-05	0.00250246	1
LYa_b1_contig_20331 (124..1011) consensus	206.404	2.37255e-07	7.9343e-05	0
LYa_b1_contig_80532 (1590..1977) consensus	204.106	9.09627e-05	0.00790444	1
LYa_b1_contig_350859 (28..445) consensus	204.106	9.10805e-05	0.00790444	1
LYa_b1_contig_116408 (6826..7907) consensus	204.106	9.11069e-05	0.00790444	1
LYa_b1_contig_34822 (1..470) consensus	203.171	1.39939e-05	0.0019703	1
LYa_b1_contig_5870 (4..802) consensus	201.914	2.40343e-07	7.98463e-05	0
LYa_b1_contig_296841 (1..703) consensus	200.95	4.80173e-05	0.00493838	1
LYa_b1_contig_349693 (134..571) consensus	199.932	0.000104097	0.00878318	1
LYa_b1_contig_150300 (918..1466) consensus	198.834	0.000128476	0.0103411	1
LYa_b1_contig_45159 (144..2683) consensus	197.943	1.43044e-05	0.00200381	1
LYa_b1_contig_296289 (15..245) consensus	196.222	0.000103449	0.00875524	1
LYa_b1_contig_296911 (124..841) consensus	195.798	2.78597e-05	0.00325553	1
LYa_b1_contig_123816 (6..1822) consensus	194.183	0.000105189	0.00885366	1
LYa_b1_contig_238248 (1..833) consensus	193.114	0.000111241	0.00923076	1
LYa_b1_contig_34271 (1..375) consensus	192.039	2.4737e-05	0.00302365	1
LYa_b1_contig_13374 (1319..1728) consensus	191.965	3.73057e-05	0.0041288	1
LYa_b1_contig_35956 (173..561) consensus	191.464	1.43936e-05	0.00201222	1
LYa_b1_contig_349649 (36..372) consensus	188.803	0.000132316	0.0105763	1
LYa_b1_contig_300043 (141..780) consensus	185.738	0.000167694	0.0125337	1
LYa_b1_contig_24589 (53..1250) consensus	178.334	0.000110505	0.00918359	1
LYa_b1_contig_457723 (111..337) consensus	177.761	0.000174168	0.0128575	1
LYa_b1_contig_349649 (375..651) consensus	177.674	0.000174095	0.0128575	1
LYa_b1_contig_7095 (1..1884) consensus	177.529	2.30364e-17	2.27274e-13	0
LYa_b1_contig_448050 (509..757) consensus	177.305	0.000166811	0.0124879	1
LYa_b1_contig_14436 (78..750) consensus	176.752	1.17332e-05	0.00172406	1
LYa_b1_contig_16495 (1842..3916) consensus	176.683	0.000146669	0.0114394	1
LYa_b1_contig_295877 (164..687) consensus	175.553	0.000204143	0.0143214	1
LYa_b1_contig_298494 (1..334) consensus	174.098	0.000204213	0.0143214	1
LYa_b1_contig_350927 (4..1211) consensus	172.152	5.55417e-05	0.00553595	1
LYa_b1_contig_7020 (1..754) consensus	171.742	0.000196303	0.0139618	1
LYa_b1_contig_23979 (1..863) consensus	170.774	2.46114e-09	1.88854e-06	0
LYa_b1_contig_30776 (1..689) consensus	170.56	4.52343e-05	0.00476208	1
LYa_b1_contig_350397 (1..638) consensus	168.275	0.000156784	0.0119276	1
LYa_b1_contig_349525 (1..445) consensus	167.921	0.000120697	0.00984693	1
LYa_b1_contig_349985 (1..871) consensus	167.866	6.01239e-05	0.00583177	1
LYa_b1_contig_15692 (1..217) consensus	167.035	2.44433e-05	0.00299344	1
LYa_b1_contig_451896 (1..217) consensus	167.001	0.000203184	0.0142893	1
LYa_b1_contig_349528 (484..1158) consensus	165.687	0.000108652	0.00907331	1
LYa_b1_contig_176839 (1..1046) consensus	163.939	0.000207704	0.0144819	1
LYa_b1_contig_53311 (1071..1658) consensus	163.066	7.55756e-05	0.00688586	1
LYa_b1_contig_9203 (65..939) consensus	162.758	2.36613e-05	0.00292321	1
LYa_b1_contig_299179 (567..1375) consensus	162.569	4.14676e-05	0.0044538	1
LYa_b1_contig_194349 (308..653) consensus	162.457	0.000259221	0.0170216	1
LYa_b1_contig_296269 (1..369) consensus	161.002	0.000264264	0.0172806	1
LYa_b1_contig_22675 (617..2097) consensus	158.517	0.000121113	0.00986927	1
LYa_b1_contig_172183 (1..506) consensus	158.434	3.02591e-05	0.00347131	1
LYa_b1_contig_10202 (3..375) consensus	157.969	6.19216e-05	0.00594766	1
LYa_b1_contig_5050 (1..244) consensus	157.851	6.68153e-05	0.00627801	1
LYa_b1_contig_65048 (5..455) consensus	157.741	6.2924e-05	0.0060022	1
LYa_b1_contig_132446 (1..385) consensus	157.189	6.20658e-05	0.00595323	1
LYa_b1_contig_64042 (1..253) consensus	156.806	0.000268279	0.0174275	1
LYa_b1_contig_299248 (1..326) consensus	156.501	5.87139e-05	0.00573122	1
LYa_b1_contig_49262 (339..1159) consensus	156.199	9.42565e-05	0.0081054	1
LYa_b1_contig_57829 (1..248) consensus	155.415	0.000284356	0.0182593	1
LYa_b1_contig_26563 (1440..2446) consensus	155.278	5.65009e-05	0.00559009	1
LYa_b1_contig_451800 (22..692) consensus	154.962	0.000289663	0.018514	1
LYa_b1_contig_5907 (262..1038) consensus	154.789	2.84273e-05	0.00330231	1
LYa_b1_contig_344257 (228..1320) consensus	154.632	0.000234233	0.0158669	1
LYa_b1_contig_38492 (24..604) consensus	154.355	0.000211592	0.0146744	1
LYa_b1_contig_110235 (55..844) consensus	149.004	4.06037e-05	0.00438831	1
LYa_b1_contig_350030 (128..575) consensus	148.459	0.000341693	0.0208921	1
LYa_b1_contig_44287 (1..864) consensus	147.976	0.000246589	0.0164379	1
LYa_b1_contig_40620 (1..217) consensus	146.482	0.000118824	0.00973428	1
LYa_b1_contig_41599 (136..612) consensus	145.85	0.0002586	0.0170216	1
LYa_b1_contig_42717 (471..2445) consensus	145.448	7.7778e-05	0.00702606	1
LYa_b1_contig_453303 (1..205) consensus	144.217	0.000352653	0.0214295	1
LYa_b1_contig_103055 (72..347) consensus	142.494	8.22809e-05	0.00732748	1
LYa_b1_contig_142742 (36..947) consensus	142.302	0.000365495	0.0220353	1
LYa_b1_contig_32805 (521..2365) consensus	142.283	0.000147929	0.0115112	1
LYa_b1_contig_350135 (101..1448) consensus	139.632	1.22946e-07	4.67811e-05	0
LYa_b1_contig_296432 (484..1223) consensus	139.176	0.00038954	0.0230227	1
LYa_b1_contig_63835 (268..907) consensus	138.582	6.25184e-05	0.00598513	1
LYa_b1_contig_16908 (16..667) consensus	137.398	0.000106827	0.00894792	1
LYa_b1_contig_9212 (31..599) consensus	137.271	0.000153799	0.0117799	1
LYa_b1_contig_45584 (11..696) consensus	136.479	0.000102772	0.00871398	1
LYa_b1_contig_246813 (60..778) consensus	135.939	0.000437913	0.0250043	1
LYa_b1_contig_11532 (43..336) consensus	135.544	6.33281e-15	3.01621e-11	0
LYa_b1_contig_64913 (52..848) consensus	135.068	0.000456936	0.0257079	1
LYa_b1_contig_71648 (1..521) consensus	133.543	0.000464088	0.0259728	1
LYa_b1_contig_349423 (1..480) consensus	132.573	0.000181142	0.0132239	1
LYa_b1_contig_18977 (66..766) consensus	130.964	0.000412387	0.0239646	1
LYa_b1_contig_78733 (559..1402) consensus	130.964	0.000412417	0.0239646	1
LYa_b1_contig_81637 (58..876) consensus	129.849	0.000129549	0.0103972	1
LYa_b1_contig_111743 (50..427) consensus	129.44	0.000151424	0.0116909	1
LYa_b1_contig_50616 (84..1022) consensus	129.25	0.000187114	0.01351	1
LYa_b1_contig_457766 (143..692) consensus	128.975	0.000454068	0.0255882	1
LYa_b1_contig_102620 (1..437) consensus	128.969	0.000494241	0.0272517	1
LYa_b1_contig_162141 (16..1427) consensus	128.969	0.000494448	0.0272522	1
LYa_b1_contig_58981 (19..619) consensus	128.742	0.000123499	0.0100105	1
LYa_b1_contig_295992 (113..671) consensus	127.301	0.000151275	0.0116859	1
LYa_b1_contig_34228 (3..1076) consensus	127.031	1.56302e-07	5.71129e-05	0
LYa_b1_contig_2545 (1..445) consensus	126.236	4.42912e-10	4.56537e-07	0
LYa_b1_contig_350695 (69..535) consensus	126.2	0.000512862	0.0279803	1
LYa_b1_contig_185534 (529..1101) consensus	126.2	0.000513127	0.0279803	1
LYa_b1_contig_297441 (190..505) consensus	125.719	0.000230463	0.015673	1
LYa_b1_contig_296267 (1..1900) consensus	124.2	7.39517e-08	3.14288e-05	0
LYa_b1_contig_53067 (1..1787) consensus	123.046	2.59984e-08	1.32507e-05	0
LYa_b1_contig_412515 (158..1107) consensus	122.927	0.000556057	0.0295285	1
LYa_b1_contig_13136 (71..616) consensus	122.643	3.88383e-14	1.60537e-10	0
LYa_b1_contig_11493 (145..1629) consensus	122.438	3.61808e-09	2.61642e-06	0
LYa_b1_contig_356389 (63..407) consensus	121.273	0.000552217	0.0294279	1
LYa_b1_contig_127696 (138..810) consensus	120.932	0.00024566	0.0164156	1
LYa_b1_contig_29310 (1..464) consensus	120.697	8.1344e-05	0.0072674	1
LYa_b1_contig_17857 (1..211) consensus	120.301	0.000154536	0.0118123	1
LYa_b1_contig_204037 (290..699) consensus	120.154	0.000294642	0.0187283	1
LYa_b1_contig_296447 (1..280) consensus	119.377	7.53839e-13	1.83114e-09	0
LYa_b1_contig_296277 (16..312) consensus	118.805	0.000695387	0.0344382	1
LYa_b1_contig_49049 (22..310) consensus	118.407	0.000179975	0.0131596	1
LYa_b1_contig_457716 (48..495) consensus	118.296	0.000646363	0.03277	1
LYa_b1_contig_399726 (1..667) consensus	118.296	0.000646359	0.03277	1
LYa_b1_contig_37739 (22..377) consensus	118.205	0.000574687	0.0301813	1
LYa_b1_contig_349972 (67..387) consensus	117.853	0.000651844	0.0329674	1
LYa_b1_contig_5542 (1..2308) consensus	115.558	2.59178e-13	7.42832e-10	0
LYa_b1_contig_280939 (646..1094) consensus	114.596	0.000384644	0.022831	1
LYa_b1_contig_37236 (90..541) consensus	114.428	9.98034e-07	0.000250637	0
LYa_b1_contig_20670 (4..439) consensus	113.997	1.39178e-13	4.27189e-10	0
LYa_b1_contig_351072 (128..734) consensus	113.68	0.000743642	0.0359766	1
LYa_b1_contig_296113 (53..670) consensus	112.985	0.000794019	0.0376779	1
LYa_b1_contig_302766 (54..936) consensus	112.891	0.000149576	0.0116157	1
LYa_b1_contig_451547 (3..336) consensus	112.288	0.000370565	0.0222279	1
LYa_b1_contig_124333 (106..533) consensus	112.197	0.000826482	0.038657	1
LYa_b1_contig_43641 (1..429) consensus	112.103	0.000122743	0.00997263	1
LYa_b1_contig_350484 (1..306) consensus	111.446	0.000191255	0.0137229	1
LYa_b1_contig_87686 (130..641) consensus	111.389	0.00018281	0.0132847	1
LYa_b1_contig_45524 (3833..4457) consensus	110.48	0.000727559	0.0354344	1
LYa_b1_contig_377399 (33..373) consensus	109.673	0.000536185	0.0288954	1
LYa_b1_contig_256868 (373..1191) consensus	109.506	0.00087941	0.0402072	1
LYa_b1_contig_26111 (1..206) consensus	109.005	0.000123297	0.01	1
LYa_b1_contig_46863 (491..1316) consensus	108.95	2.14793e-05	0.00272313	1
LYa_b1_contig_351780 (1..523) consensus	108.938	0.000565458	0.0298898	1
LYa_b1_contig_412528 (58..273) consensus	106.832	1.44569e-05	0.00201902	1
LYa_b1_contig_148688 (54..909) consensus	106.425	1.38285e-09	1.16464e-06	0
LYa_b1_contig_298379 (63..675) consensus	105.709	0.00100227	0.0437258	1
LYa_b1_contig_32319 (75..699) consensus	105.446	0.000830008	0.0387322	1
LYa_b1_contig_349764 (1..348) consensus	105.333	0.000943071	0.0420325	1
LYa_b1_contig_228936 (7..901) consensus	105.333	0.000941627	0.0420088	1
LYa_b1_contig_23422 (275..625) consensus	105.08	0.000237914	0.0160769	1
LYa_b1_contig_298724 (1..216) consensus	105.048	0.000366663	0.0220865	1
LYa_b1_contig_259494 (35..624) consensus	104.92	2.03419e-08	1.04838e-05	0
LYa_b1_contig_42174 (1..698) consensus	103.955	0.000397463	0.023361	1
LYa_b1_contig_350942 (49..354) consensus	103.941	0.000977931	0.0430857	1
LYa_b1_contig_349412 (1..334) consensus	103.941	0.000977003	0.0430586	1
LYa_b1_contig_53621 (287..981) consensus	103.927	1.35755e-12	3.1781e-09	0
LYa_b1_contig_45152 (1..309) consensus	103.69	0.000802496	0.0378948	1
LYa_b1_contig_164535 (1..1645) consensus	103.397	3.16434e-07	9.8438e-05	0
LYa_b1_contig_44392 (3..361) consensus	103.121	8.8591e-05	0.0077889	1
LYa_b1_contig_82823 (83..534) consensus	102.745	1.00074e-06	0.000250861	0
LYa_b1_contig_17858 (1..399) consensus	101.979	0.000294074	0.0187159	1
LYa_b1_contig_334947 (60..360) consensus	101.596	0.000375559	0.022417	1
LYa_b1_contig_190587 (136..860) consensus	101.395	0.000895783	0.0407266	1
LYa_b1_contig_150300 (1481..1853) consensus	101.344	0.00112373	0.0472776	1
LYa_b1_contig_17748 (71..982) consensus	101.256	2.09789e-05	0.00267311	1
LYa_b1_contig_349415 (2816..3432) consensus	101.159	0.00106021	0.0454072	1
LYa_b1_contig_298093 (36..550) consensus	100.618	0.000554579	0.0294646	1
LYa_b1_contig_260580 (22..719) consensus	100.306	0.000208647	0.0145329	1
LYa_b1_contig_131352 (27..537) consensus	100.15	0.000295667	0.0187808	1
LYa_b1_contig_449833 (63..383) consensus	100.045	0.00111272	0.0470148	1
LYa_b1_contig_62658 (1444..3530) consensus	99.9607	5.67755e-08	2.54609e-05	0
LYa_b1_contig_35256 (373..1368) consensus	99.4588	1.77556e-05	0.00235358	1
LYa_b1_contig_298481 (22..472) consensus	99.3027	0.000291227	0.0185774	1
LYa_b1_contig_118086 (303..1651) consensus	98.625	0.000294163	0.0187159	1
LYa_b1_contig_208083 (758..1122) consensus	98.4342	0.00120795	0.0496561	1
LYa_b1_contig_296432 (1451..1903) consensus	98.4342	0.00120755	0.0496544	1
LYa_b1_contig_173314 (123..637) consensus	98.3287	1.12314e-06	0.000274567	0
LYa_b1_contig_298641 (1..352) consensus	98.073	0.000185555	0.0134255	1
LYa_b1_contig_281898 (44..584) consensus	98.049	0.001132	0.0474932	1
LYa_b1_contig_1175 (957..1585) consensus	98.0389	0.00032034	0.0199217	1
LYa_b1_contig_98763 (154..1355) consensus	97.9424	1.8328e-07	6.40887e-05	0
LYa_b1_contig_297128 (6..503) consensus	97.345	0.000812671	0.0381821	1
LYa_b1_contig_82472 (707..2433) consensus	97.2668	3.73763e-05	0.0041333	1
LYa_b1_contig_10343 (1..340) consensus	97.1387	1.29635e-11	2.1316e-08	0
LYa_b1_contig_297927 (115..696) consensus	96.9791	0.00126684	0.0512534	1
LYa_b1_contig_87676 (1..422) consensus	96.9403	0.00103186	0.0445676	1
LYa_b1_contig_13037 (1275..2308) consensus	96.9403	0.00103189	0.0445676	1
LYa_b1_contig_84949 (1..1035) consensus	96.6075	0.000306788	0.0192873	1
LYa_b1_contig_101018 (282..1548) consensus	96.0378	0.000188037	0.0135475	1
LYa_b1_contig_352333 (1..322) consensus	95.9847	0.000194735	0.0138932	1
LYa_b1_contig_8018 (1..1498) consensus	95.9067	2.68835e-10	2.94699e-07	0
LYa_b1_contig_336928 (2..551) consensus	95.7309	0.00114337	0.0477689	1
LYa_b1_contig_21136 (8..1138) consensus	95.6582	1.12813e-16	7.79099e-13	0
LYa_b1_contig_36417 (98..1068) consensus	95.4974	0.000403901	0.0235888	1
LYa_b1_contig_114312 (41..572) consensus	95.3805	0.000438561	0.0250206	1
LYa_b1_contig_102742 (1238..1864) consensus	95.3602	0.000204799	0.0143484	1
LYa_b1_contig_3109 (28..770) consensus	95.2006	0.000202068	0.0142253	1
LYa_b1_contig_146676 (384..648) consensus	95.0536	0.000201179	0.0141968	1
LYa_b1_contig_27555 (170..482) consensus	94.8137	0.00107019	0.0457496	1
LYa_b1_contig_22519 (260..810) consensus	94.8137	0.0010706	0.0457531	1
LYa_b1_contig_46576 (1..930) consensus	94.5827	0.000387053	0.0229248	1
LYa_b1_contig_260205 (311..1111) consensus	94.3397	0.00121653	0.0498456	1
LYa_b1_contig_72595 (1..248) consensus	94.1899	0.00117953	0.0488323	1
LYa_b1_contig_296326 (1..282) consensus	94.069	0.0013373	0.0529863	1
LYa_b1_contig_302479 (237..978) consensus	94.0063	0.000453262	0.0255533	1
LYa_b1_contig_52018 (241..588) consensus	93.9318	0.000381822	0.0227123	1
LYa_b1_contig_17149 (23..296) consensus	93.9272	0.000128338	0.0103361	1
LYa_b1_contig_27660 (147..881) consensus	93.7505	0.00107897	0.0460251	1
LYa_b1_contig_17068 (12..869) consensus	93.2515	1.63382e-08	8.67945e-06	0
LYa_b1_contig_15874 (8..638) consensus	93.1875	1.00909e-14	4.49606e-11	0
LYa_b1_contig_56573 (1027..1890) consensus	92.9611	0.00023689	0.0160155	1
LYa_b1_contig_36573 (664..1340) consensus	92.947	0.00115865	0.0482616	1
LYa_b1_contig_299130 (1..325) consensus	92.6139	0.00141469	0.0548567	1
LYa_b1_contig_21044 (1..1490) consensus	92.0506	3.62195e-19	7.14672e-15	0
LYa_b1_contig_60887 (292..771) consensus	92.0131	0.00014961	0.0116157	1
LYa_b1_contig_4262 (1..296) consensus	91.977	5.12521e-10	5.12974e-07	0
LYa_b1_contig_58517 (404..1219) consensus	91.7771	2.2742e-06	0.000474498	0
LYa_b1_contig_14394 (2675..3576) consensus	91.4513	0.000626958	0.0320373	1
LYa_b1_contig_360450 (360..1484) consensus	90.8927	0.00147752	0.0565111	1
LYa_b1_contig_244492 (1..3319) consensus	90.7181	1.46244e-08	7.92137e-06	0
LYa_b1_contig_349415 (2230..2803) consensus	90.0297	0.00148328	0.0565792	1
LYa_b1_contig_72052 (102..459) consensus	89.4973	0.00124383	0.0505891	1
LYa_b1_contig_26471 (2516..3296) consensus	89.4973	0.00124368	0.0505891	1
LYa_b1_contig_27455 (674..1642) consensus	89.4455	0.000250078	0.0166144	1
LYa_b1_contig_48204 (1..474) consensus	88.4341	0.00131911	0.0525672	1
LYa_b1_contig_15031 (1..638) consensus	88.1828	1.13179e-09	9.83177e-07	0
LYa_b1_contig_66336 (145..594) consensus	87.3708	0.00135205	0.0533412	1
LYa_b1_contig_159065 (5..930) consensus	87.3445	5.3044e-05	0.00534004	1
LYa_b1_contig_350268 (1..396) consensus	87.2473	0.00161751	0.0598451	1
LYa_b1_contig_281898 (1294..1678) consensus	86.4089	0.00163199	0.0601368	1
LYa_b1_contig_160291 (106..1068) consensus	86.136	0.000466346	0.0260543	1
LYa_b1_contig_44554 (1..318) consensus	85.9389	0.00116872	0.0485249	1
LYa_b1_contig_184440 (804..1183) consensus	85.8561	0.00168451	0.0612548	1
LYa_b1_contig_94846 (1..337) consensus	85.7102	0.000498545	0.0274124	1
LYa_b1_contig_5977 (1..508) consensus	85.6337	0.00124769	0.0506712	1
LYa_b1_contig_25911 (1..559) consensus	85.4462	0.000526597	0.0284898	1
LYa_b1_contig_77352 (50..533) consensus	84.752	0.0017719	0.0629552	1
LYa_b1_contig_350235 (74..722) consensus	84.4649	0.0017411	0.0624951	1
LYa_b1_contig_296763 (1..320) consensus	83.044	9.46775e-05	0.00812744	1
LYa_b1_contig_93853 (34..833) consensus	82.9379	0.000284498	0.01826	1
LYa_b1_contig_3253 (1..274) consensus	82.2999	1.61565e-07	5.81136e-05	0
LYa_b1_contig_296137 (76..464) consensus	81.9292	5.70321e-06	0.000954835	1
LYa_b1_contig_7191 (101..407) consensus	81.6994	1.94453e-11	3.08716e-08	0
LYa_b1_contig_32439 (1..999) consensus	81.6826	0.0019258	0.0661846	1
LYa_b1_contig_301651 (1..234) consensus	81.6085	0.000625672	0.0319952	1
LYa_b1_contig_19243 (990..1603) consensus	81.5401	1.24366e-09	1.05686e-06	0
LYa_b1_contig_453814 (724..1350) consensus	81.2952	0.00174026	0.0624951	1
LYa_b1_contig_296772 (1..403) consensus	81.0127	0.000383394	0.0227764	1
LYa_b1_contig_296432 (2184..2624) consensus	80.9734	0.00212834	0.0704459	1
LYa_b1_contig_300851 (115..1047) consensus	80.8518	3.74131e-06	0.000693952	1
LYa_b1_contig_356006 (217..538) consensus	80.8211	0.000688813	0.0342108	1
LYa_b1_contig_48576 (511..1478) consensus	80.5602	1.0821e-08	6.25366e-06	0
LYa_b1_contig_12385 (57..483) consensus	80.4429	4.61275e-07	0.000134414	0
LYa_b1_contig_7652 (1..583) consensus	80.3984	0.000599801	0.03112	1
LYa_b1_contig_299117 (533..851) consensus	80.1915	0.000509836	0.0279	1
LYa_b1_contig_296413 (127..830) consensus	79.6447	0.000653223	0.0329923	1
LYa_b1_contig_84756 (854..1166) consensus	79.3437	0.000934787	0.0418713	1
LYa_b1_contig_295877 (727..1258) consensus	79.2293	0.000117585	0.00965584	1
LYa_b1_contig_245539 (580..1420) consensus	79.016	0.000650221	0.0329094	1
LYa_b1_contig_350341 (5..304) consensus	78.9002	0.00216608	0.0712936	1
LYa_b1_contig_194764 (1..1049) consensus	78.8873	0.000325444	0.0201574	1
LYa_b1_contig_46798 (1..1485) consensus	78.744	3.7743e-08	1.79764e-05	0
LYa_b1_contig_457665 (82..338) consensus	78.6531	0.00226291	0.0735912	1
LYa_b1_contig_44515 (1..472) consensus	78.6531	0.00226333	0.0735912	1
LYa_b1_contig_381916 (218..441) consensus	78.6022	0.00200219	0.0678141	1
LYa_b1_contig_82700 (198..644) consensus	78.5114	0.000662323	0.0332902	1
LYa_b1_contig_344691 (189..786) consensus	78.3564	0.000659381	0.0332027	1
LYa_b1_contig_38531 (61..821) consensus	78.139	0.000284254	0.0182593	1
LYa_b1_contig_35325 (624..1202) consensus	78.1374	0.000905812	0.0410071	1
LYa_b1_contig_57753 (104..345) consensus	78.0197	0.000831996	0.0387971	1
LYa_b1_contig_14581 (185..678) consensus	77.7028	0.000506952	0.0277862	1
LYa_b1_contig_209629 (1..339) consensus	77.615	0.00168568	0.0612548	1
LYa_b1_contig_349546 (1361..2575) consensus	77.509	0.00229298	0.0743058	1
LYa_b1_contig_43927 (1586..2930) consensus	77.3984	0.000529338	0.0285934	1
LYa_b1_contig_300380 (35..436) consensus	77.3037	0.00075251	0.0362236	1
LYa_b1_contig_259833 (15..333) consensus	77.1284	0.00235115	0.0755048	1
LYa_b1_contig_15919 (117..3130) consensus	77.1151	9.52397e-14	3.13207e-10	0
LYa_b1_contig_47902 (1..231) consensus	76.8623	0.000407709	0.023751	1
LYa_b1_contig_14470 (1..696) consensus	76.7378	0.00201852	0.0680668	1
LYa_b1_contig_38899 (153..759) consensus	76.7009	0.000512701	0.0279803	1
LYa_b1_contig_204975 (3..236) consensus	76.6082	0.00245388	0.0773118	1
LYa_b1_contig_79354 (1..245) consensus	76.2569	5.49712e-06	0.000928207	1
LYa_b1_contig_76528 (125..566) consensus	76.1658	0.000425224	0.0244973	1
LYa_b1_contig_350884 (1..766) consensus	76.1179	0.00240415	0.0763886	1
LYa_b1_contig_299403 (450..1233) consensus	76.1179	0.00240427	0.0763886	1
LYa_b1_contig_145858 (74..1783) consensus	75.9019	0.000483264	0.0268177	1
LYa_b1_contig_36466 (1..388) consensus	75.8124	7.5684e-06	0.00119881	1
LYa_b1_contig_302880 (1..296) consensus	75.045	0.00149602	0.0569057	1
LYa_b1_contig_145451 (629..1167) consensus	74.4548	0.000739867	0.035865	1
LYa_b1_contig_32441 (809..1451) consensus	74.0188	0.000523209	0.0284067	1
LYa_b1_contig_100750 (408..984) consensus	73.772	0.00243968	0.0770373	1
LYa_b1_contig_32545 (1..907) consensus	73.471	1.94942e-05	0.00254047	1
LYa_b1_contig_297858 (19..694) consensus	73.4265	0.000495724	0.0273008	1
LYa_b1_contig_9370 (83..497) consensus	73.4028	0.00236592	0.0756461	1
LYa_b1_contig_63365 (5..381) consensus	73.3808	0.00237057	0.0757334	1
LYa_b1_contig_114625 (637..1553) consensus	73.2235	0.00143502	0.0554274	1
LYa_b1_contig_209850 (1..343) consensus	73.1404	4.57547e-10	4.64687e-07	0
LYa_b1_contig_104936 (240..803) consensus	72.9787	5.09779e-06	0.000871431	1
LYa_b1_contig_100548 (12..298) consensus	72.7629	0.00142743	0.055196	1
LYa_b1_contig_382937 (50..527) consensus	72.6025	0.00274239	0.0831031	1
LYa_b1_contig_107497 (339..693) consensus	72.5875	0.00279228	0.0842085	1
LYa_b1_contig_88841 (43..510) consensus	72.56	0.00133186	0.0528466	1
LYa_b1_contig_103009 (301..1268) consensus	72.5195	5.6083e-08	2.52836e-05	0
LYa_b1_contig_42337 (31..382) consensus	72.4846	0.00235589	0.0755715	1
LYa_b1_contig_296077 (1..631) consensus	72.1161	0.00158659	0.0590999	1
LYa_b1_contig_89979 (4201..4943) consensus	71.8707	0.000860702	0.0397032	1
LYa_b1_contig_76268 (187..1334) consensus	71.4212	0.00255079	0.0794043	1
LYa_b1_contig_114312 (791..1113) consensus	71.2277	0.00165558	0.0606236	1
LYa_b1_contig_84911 (2563..3109) consensus	70.9752	0.00268728	0.082009	1
LYa_b1_contig_253985 (3..336) consensus	70.816	0.00239589	0.0762501	1
LYa_b1_contig_24034 (1627..3299) consensus	70.8024	6.06726e-11	7.9589e-08	0
LYa_b1_contig_296025 (38..294) consensus	70.788	0.00300838	0.0881467	1
LYa_b1_contig_296126 (177..607) consensus	70.788	0.00301014	0.0881502	1
LYa_b1_contig_256868 (1501..1947) consensus	70.5531	0.00298234	0.0875956	1
LYa_b1_contig_62767 (1..311) consensus	70.3579	0.002678	0.0817982	1
LYa_b1_contig_48936 (304..658) consensus	70.327	0.000430979	0.0247516	1
LYa_b1_contig_46168 (7..248) consensus	69.9984	0.000882304	0.0402862	1
LYa_b1_contig_139854 (6..677) consensus	69.7369	0.00306892	0.0890701	1
LYa_b1_contig_186082 (1..243) consensus	69.7274	6.27976e-06	0.00102526	1
LYa_b1_contig_43927 (24..1522) consensus	69.2908	0.0010077	0.0438517	1
LYa_b1_contig_296618 (87..1176) consensus	69.0689	8.51251e-06	0.00132108	1
LYa_b1_contig_89449 (1..1029) consensus	68.9184	3.79349e-07	0.000113658	0
LYa_b1_contig_31510 (1..846) consensus	68.8921	6.15341e-07	0.000168971	0
LYa_b1_contig_20174 (1183..2363) consensus	68.6627	5.62026e-10	5.54487e-07	0
LYa_b1_contig_290199 (110..600) consensus	68.5995	0.00276007	0.0835107	1
LYa_b1_contig_45585 (1..468) consensus	68.4991	0.00134882	0.0532504	1
LYa_b1_contig_48936 (1..277) consensus	68.4077	0.000557939	0.0295716	1
LYa_b1_contig_41008 (27..392) consensus	68.2313	0.00279744	0.0842866	1
LYa_b1_contig_12531 (98..535) consensus	68.2313	0.0027975	0.0842866	1
LYa_b1_contig_297148 (27..395) consensus	68.1687	0.00213495	0.0706476	1
LYa_b1_contig_301498 (440..732) consensus	68.0251	0.00259701	0.0801192	1
LYa_b1_contig_31388 (1784..3275) consensus	67.8925	0.00127842	0.0514914	1
LYa_b1_contig_297681 (98..323) consensus	67.8779	0.0033004	0.0930322	1
LYa_b1_contig_298825 (2..359) consensus	67.8779	0.00330034	0.0930322	1
LYa_b1_contig_351000 (133..562) consensus	67.7707	0.00335981	0.0942361	1
LYa_b1_contig_61048 (24..310) consensus	67.7047	0.000702875	0.034696	1
LYa_b1_contig_14517 (1..2743) consensus	67.6321	2.61556e-08	1.32818e-05	0
LYa_b1_contig_8300 (370..592) consensus	67.1679	0.0028888	0.0860299	1
LYa_b1_contig_301451 (2..367) consensus	67.101	0.0013034	0.0521823	1
LYa_b1_contig_44843 (78..448) consensus	67.0503	0.00083726	0.0389899	1
LYa_b1_contig_45524 (1614..2410) consensus	67.0271	0.00125421	0.0508616	1
LYa_b1_contig_118023 (26..246) consensus	66.9971	0.0010849	0.0462024	1
LYa_b1_contig_295893 (1..817) consensus	66.6852	4.64714e-07	0.000134847	0
LYa_b1_contig_73788 (80..620) consensus	66.5631	0.00261904	0.0805495	1
LYa_b1_contig_55156 (125..668) consensus	66.5123	0.000704731	0.0347143	1
LYa_b1_contig_329035 (1..263) consensus	66.4555	0.00355387	0.0974517	1
LYa_b1_contig_8943 (1865..2557) consensus	66.0552	0.00146037	0.0560928	1
LYa_b1_contig_49092 (272..602) consensus	65.4148	0.00093205	0.0418248	1
LYa_b1_contig_46837 (946..1785) consensus	64.9422	0.000727516	0.0354344	1
LYa_b1_contig_255186 (697..1274) consensus	64.8769	0.00117813	0.0487932	1
LYa_b1_contig_24034 (1..1093) consensus	64.8614	5.71683e-09	3.74227e-06	0
LYa_b1_contig_78930 (1..305) consensus	64.0379	0.00189144	0.0654269	1
LYa_b1_contig_328609 (78..836) consensus	63.6642	0.0033664	0.0942579	1
LYa_b1_contig_349792 (2979..3636) consensus	63.5972	0.00384829	0.102769	1
LYa_b1_contig_19985 (88..2156) consensus	63.5448	4.2037e-15	2.07366e-11	0
LYa_b1_contig_142418 (1..314) consensus	63.5127	0.00390881	0.103754	1
LYa_b1_contig_131597 (96..340) consensus	63.4061	0.00380278	0.10203	1
LYa_b1_contig_69862 (77..804) consensus	63.0471	3.11379e-11	4.48004e-08	0
LYa_b1_contig_298289 (447..872) consensus	62.7054	0.00176077	0.0627848	1
LYa_b1_contig_170704 (4414..4872) consensus	62.3399	0.00311902	0.0900513	1
LYa_b1_contig_350080 (481..810) consensus	62.206	0.00397983	0.104913	1
LYa_b1_contig_55695 (301..727) consensus	62.177	0.00105434	0.0452789	1
LYa_b1_contig_350853 (190..782) consensus	62.0903	0.00129476	0.0519566	1
LYa_b1_contig_111826 (177..570) consensus	62.0695	0.000888916	0.040481	1
LYa_b1_contig_89128 (1..363) consensus	61.9123	0.00165011	0.0605061	1
LYa_b1_contig_457920 (54..453) consensus	61.8814	0.00402807	0.105692	1
LYa_b1_contig_58132 (25..669) consensus	61.8528	0.00168	0.0611448	1
LYa_b1_contig_102780 (1..2157) consensus	61.7626	0.00251684	0.078709	1
LYa_b1_contig_413519 (2228..2701) consensus	61.5706	0.00133825	0.0529971	1
LYa_b1_contig_21148 (72..314) consensus	60.8765	0.000862152	0.0397205	1
LYa_b1_contig_24319 (213..1457) consensus	60.8613	3.95177e-14	1.60537e-10	0
LYa_b1_contig_246813 (811..1142) consensus	60.8148	0.00415391	0.107461	1
LYa_b1_contig_349821 (60..1195) consensus	60.8148	0.00415451	0.107461	1
LYa_b1_contig_14868 (249..855) consensus	60.2006	0.00084645	0.0392749	1
LYa_b1_contig_17963 (62..313) consensus	60.121	0.00100647	0.0438407	1
LYa_b1_contig_2570 (234..1155) consensus	60.0818	4.08578e-08	1.93337e-05	0
LYa_b1_contig_5746 (1..583) consensus	59.7344	4.33148e-06	0.000773962	1
LYa_b1_contig_87911 (8..221) consensus	59.7244	0.0039808	0.104913	1
LYa_b1_contig_26471 (1820..2437) consensus	59.7244	0.00398039	0.104913	1
LYa_b1_contig_78968 (178..1118) consensus	59.439	0.00130214	0.0521469	1
LYa_b1_contig_116408 (6326..6752) consensus	59.4236	0.00442094	0.111673	1
LYa_b1_contig_70543 (3462..3909) consensus	59.4236	0.00441441	0.11161	1
LYa_b1_contig_95457 (1..1574) consensus	59.1966	1.37086e-11	2.2276e-08	0
LYa_b1_contig_349485 (1..633) consensus	59.1527	0.000388489	0.0229803	1
LYa_b1_contig_297314 (84..364) consensus	59.1476	0.00458323	0.114021	1
LYa_b1_contig_296509 (152..544) consensus	59.1476	0.00457607	0.113906	1
LYa_b1_contig_296085 (518..1304) consensus	59.1476	0.0045774	0.113906	1
LYa_b1_contig_296666 (452..1484) consensus	59.1476	0.00457779	0.113906	1
LYa_b1_contig_5474 (506..854) consensus	59.0172	0.00111488	0.0470626	1
LYa_b1_contig_451849 (70..672) consensus	58.8588	0.00456264	0.113781	1
LYa_b1_contig_115323 (1..220) consensus	58.832	0.00462667	0.114689	1
LYa_b1_contig_111270 (1..394) consensus	58.8015	0.00136464	0.0536389	1
LYa_b1_contig_349530 (10..466) consensus	58.5743	3.0945e-05	0.00353522	1
LYa_b1_contig_93013 (1..421) consensus	58.4257	0.000700152	0.0346122	1
LYa_b1_contig_9620 (1..520) consensus	58.4013	8.27389e-06	0.00129423	1
LYa_b1_contig_4467 (61..534) consensus	58.3416	0.00154874	0.0580634	1
LYa_b1_contig_349833 (1..226) consensus	58.0324	0.00465882	0.115174	1
LYa_b1_contig_12882 (199..873) consensus	58.0324	0.00465822	0.115174	1
LYa_b1_contig_350921 (90..961) consensus	58.0324	0.00465961	0.115174	1
LYa_b1_contig_65536 (58..388) consensus	57.8742	0.00158536	0.0590859	1
LYa_b1_contig_41737 (17..1250) consensus	57.7977	6.91836e-08	2.9845e-05	0
LYa_b1_contig_270719 (1..307) consensus	57.6925	0.00475714	0.116522	1
LYa_b1_contig_381916 (1..215) consensus	57.3334	0.00493957	0.119211	1
LYa_b1_contig_60566 (986..1367) consensus	57.2475	0.00244434	0.0771344	1
LYa_b1_contig_455085 (657..1041) consensus	56.8418	0.00492522	0.118993	1
LYa_b1_contig_103139 (1577..2286) consensus	56.6742	0.0025887	0.080026	1
LYa_b1_contig_38558 (1..253) consensus	56.5343	0.00452613	0.113197	1
LYa_b1_contig_384229 (360..861) consensus	56.4384	0.00217072	0.0714037	1
LYa_b1_contig_58743 (34..669) consensus	56.3793	0.00157454	0.0587461	1
LYa_b1_contig_237092 (193..482) consensus	56.2375	0.00497065	0.119713	1
LYa_b1_contig_297291 (1..332) consensus	56.002	0.00326813	0.0924873	1
LYa_b1_contig_44873 (25..893) consensus	55.8981	0.00232768	0.0750652	1
LYa_b1_contig_451682 (63..457) consensus	55.808	0.00516076	0.122162	1
LYa_b1_contig_21073 (45..559) consensus	55.7026	4.34489e-06	0.000775356	1
LYa_b1_contig_12353 (1..223) consensus	55.6609	2.9004e-05	0.00335759	1
LYa_b1_contig_297817 (23..236) consensus	55.5857	0.00167944	0.0611405	1
LYa_b1_contig_347707 (1..564) consensus	55.5526	0.00407193	0.106358	1
LYa_b1_contig_48766 (1..309) consensus	55.4833	0.00110722	0.0468825	1
LYa_b1_contig_133368 (1..540) consensus	55.4735	2.99227e-05	0.00344129	1
LYa_b1_contig_21416 (56..366) consensus	55.4709	0.00482037	0.117507	1
LYa_b1_contig_296072 (1..318) consensus	55.3956	0.00116316	0.048351	1
LYa_b1_contig_412545 (4..668) consensus	55.0295	0.00044932	0.0253933	1
LYa_b1_contig_5419 (874..1332) consensus	54.8211	0.00139015	0.0541638	1
LYa_b1_contig_296783 (50..279) consensus	54.7824	0.00534568	0.124861	1
LYa_b1_contig_46798 (1740..3853) consensus	54.7552	3.71981e-07	0.000112181	0
LYa_b1_contig_67779 (351..731) consensus	54.4963	0.00182949	0.0641358	1
LYa_b1_contig_36335 (240..805) consensus	54.4877	0.003136	0.0902704	1
LYa_b1_contig_64761 (404..797) consensus	54.4074	0.00506736	0.120991	1
LYa_b1_contig_114861 (13..454) consensus	54.4074	0.00506666	0.120991	1
LYa_b1_contig_24227 (2823..3623) consensus	54.3803	0.00192933	0.0662565	1
LYa_b1_contig_296812 (19..900) consensus	54.3659	6.90343e-07	0.000185509	0
LYa_b1_contig_412551 (253..868) consensus	54.2826	0.00540386	0.125698	1
LYa_b1_contig_410819 (2..387) consensus	54.258	0.00541278	0.125799	1
LYa_b1_contig_310102 (142..1130) consensus	54.1535	0.00273548	0.0830157	1
LYa_b1_contig_1809 (151..1004) consensus	54.0831	9.10643e-10	8.21593e-07	0
LYa_b1_contig_10234 (378..815) consensus	53.8662	0.0023671	0.075665	1
LYa_b1_contig_297501 (167..752) consensus	53.8588	0.00542305	0.125902	1
LYa_b1_contig_106377 (84..380) consensus	53.8583	0.00122532	0.0501019	1
LYa_b1_contig_9670 (1..1529) consensus	53.6916	0.000330462	0.0203496	1
LYa_b1_contig_16495 (614..1757) consensus	53.4717	0.000203463	0.0143016	1
LYa_b1_contig_297204 (1..403) consensus	53.4522	7.75111e-09	4.77946e-06	0
LYa_b1_contig_58722 (1..867) consensus	53.4514	0.000300701	0.0189917	1
LYa_b1_contig_102742 (2685..3429) consensus	53.4244	4.63093e-06	0.00081275	1
LYa_b1_contig_300595 (640..1176) consensus	53.2739	0.00399829	0.105111	1
LYa_b1_contig_349686 (151..687) consensus	53.2286	0.00258674	0.0799835	1
LYa_b1_contig_58154 (25..798) consensus	53.0384	0.00348145	0.0961538	1
LYa_b1_contig_44553 (466..935) consensus	53.0292	5.33065e-05	0.00535866	1
LYa_b1_contig_4619 (30..1440) consensus	53.0024	1.49151e-27	1.03005e-22	0
LYa_b1_contig_310046 (277..781) consensus	52.8646	0.00303319	0.0885355	1
LYa_b1_contig_11479 (1222..1764) consensus	52.8574	0.0015925	0.0592522	1
LYa_b1_contig_8943 (1035..1428) consensus	52.7972	0.00257058	0.0797437	1
LYa_b1_contig_90311 (1..331) consensus	52.6891	0.00201432	0.068026	1
LYa_b1_contig_104976 (18..328) consensus	52.6747	9.96451e-10	8.76635e-07	0
LYa_b1_contig_256982 (1..663) consensus	52.6704	4.50016e-11	6.21571e-08	0
LYa_b1_contig_84241 (15..700) consensus	52.5738	5.21416e-05	0.00526071	1
LYa_b1_contig_94620 (70..916) consensus	52.5655	0.000515539	0.0280675	1
LYa_b1_contig_455064 (1..240) consensus	52.5434	0.00583513	0.131779	1
LYa_b1_contig_48085 (26..276) consensus	52.476	0.00305966	0.0889633	1
LYa_b1_contig_306760 (2101..2740) consensus	52.4676	0.00577361	0.130905	1
LYa_b1_contig_98002 (6..526) consensus	52.3996	0.00114295	0.0477689	1
LYa_b1_contig_17661 (1..621) consensus	52.3513	1.04208e-06	0.000259341	0
LYa_b1_contig_218880 (210..602) consensus	52.3055	0.00524646	0.123618	1
LYa_b1_contig_37993 (364..909) consensus	52.2806	0.0056175	0.128571	1
LYa_b1_contig_65300 (1788..2419) consensus	52.2806	0.00561767	0.128571	1
LYa_b1_contig_16057 (392..1899) consensus	52.2806	0.00561968	0.128595	1
LYa_b1_contig_57585 (327..1208) consensus	52.23	3.47338e-07	0.000106375	0
LYa_b1_contig_8629 (69..811) consensus	52.0891	2.45606e-07	8.03878e-05	0
LYa_b1_contig_58423 (252..960) consensus	52.0807	0.00136409	0.0536389	1
LYa_b1_contig_84239 (932..1448) consensus	51.8723	0.00620379	0.13583	1
LYa_b1_contig_141370 (1..219) consensus	51.5485	0.00109953	0.0466717	1
LYa_b1_contig_21147 (94..362) consensus	51.3919	0.00199122	0.0675082	1
LYa_b1_contig_451534 (1..204) consensus	51.2577	0.00246415	0.0774897	1
LYa_b1_contig_32970 (1142..1636) consensus	51.2087	0.00626168	0.13661	1
LYa_b1_contig_30173 (286..737) consensus	51.1819	0.00160982	0.0596759	1
LYa_b1_contig_295473 (503..946) consensus	51.1505	0.00300756	0.0881412	1
LYa_b1_contig_415105 (68..803) consensus	51.1454	0.0054519	0.126156	1
LYa_b1_contig_158891 (14..713) consensus	51.1228	0.00054871	0.0293074	1
LYa_b1_contig_453814 (185..709) consensus	51.1106	0.00604349	0.133785	1
LYa_b1_contig_186685 (30..256) consensus	51.0764	0.00604484	0.133785	1
LYa_b1_contig_351686 (16..303) consensus	51.0764	0.00604271	0.133785	1
LYa_b1_contig_350197 (14..330) consensus	51.0764	0.00604736	0.133785	1
LYa_b1_contig_349607 (383..703) consensus	51.0764	0.00604623	0.133785	1
LYa_b1_contig_187334 (8..405) consensus	51.0764	0.00604899	0.133787	1
LYa_b1_contig_349885 (398..813) consensus	51.0764	0.00604795	0.133785	1
LYa_b1_contig_350555 (73..547) consensus	51.0764	0.00604657	0.133785	1
LYa_b1_contig_21073 (1306..1667) consensus	51.0217	0.00254475	0.0793063	1
LYa_b1_contig_26833 (50..843) consensus	50.9818	7.62093e-07	0.000201358	0
LYa_b1_contig_67028 (18..364) consensus	50.9445	0.00228788	0.0741799	1
LYa_b1_contig_116521 (123..1323) consensus	50.6235	0.00303727	0.0886173	1
LYa_b1_contig_51493 (3..305) consensus	50.4845	0.0012116	0.0497172	1
LYa_b1_contig_43030 (1..389) consensus	50.475	0.00124718	0.0506654	1
LYa_b1_contig_302175 (155..524) consensus	50.4173	0.00673104	0.142607	1
LYa_b1_contig_31334 (49..992) consensus	50.3922	0.00206507	0.0690465	1
LYa_b1_contig_11236 (1..332) consensus	50.2943	0.00228659	0.0741555	1
LYa_b1_contig_167504 (176..646) consensus	50.2308	0.00203305	0.0683621	1
LYa_b1_contig_97849 (1..509) consensus	50.2267	0.00155774	0.0582819	1
LYa_b1_contig_89188 (1..270) consensus	50.1537	0.00611985	0.13474	1
LYa_b1_contig_296861 (143..620) consensus	49.9432	0.00319876	0.0914173	1
LYa_b1_contig_48114 (1..281) consensus	49.9232	0.00151909	0.0573907	1
LYa_b1_contig_150508 (679..1710) consensus	49.8573	2.45296e-06	0.000505683	0
LYa_b1_contig_185534 (11..407) consensus	49.6852	0.00654104	0.140345	1
LYa_b1_contig_349571 (20..787) consensus	49.6852	0.00654144	0.140345	1
LYa_b1_contig_451576 (213..671) consensus	49.684	0.00681392	0.143622	1
LYa_b1_contig_438380 (595..1122) consensus	49.4557	0.00250919	0.0785884	1
LYa_b1_contig_106560 (15..329) consensus	49.4015	0.00176798	0.0629375	1
LYa_b1_contig_209585 (376..808) consensus	49.3574	0.00165091	0.0605061	1
LYa_b1_contig_33965 (1..329) consensus	49.1716	0.0023474	0.0754957	1
LYa_b1_contig_55135 (114..720) consensus	49.0903	0.00640439	0.138421	1
LYa_b1_contig_297927 (720..1127) consensus	48.9623	0.00694009	0.14507	1
LYa_b1_contig_84239 (132..718) consensus	48.9623	0.00693855	0.14507	1
LYa_b1_contig_32423 (202..543) consensus	48.8648	0.00154951	0.0580634	1
LYa_b1_contig_55989 (1..386) consensus	48.7948	0.00309211	0.0895039	1
LYa_b1_contig_47409 (159..688) consensus	48.7948	0.00309229	0.0895039	1
LYa_b1_contig_255186 (206..552) consensus	48.7628	0.00257718	0.0798665	1
LYa_b1_contig_296561 (129..688) consensus	48.5028	0.000182046	0.0132565	1
LYa_b1_contig_350660 (112..433) consensus	48.4294	0.0060858	0.1343	1
LYa_b1_contig_351000 (652..968) consensus	48.294	0.00709437	0.146849	1
LYa_b1_contig_349468 (415..790) consensus	48.294	0.00709324	0.146849	1
LYa_b1_contig_349380 (24..434) consensus	48.294	0.00709461	0.146849	1
LYa_b1_contig_349540 (23..596) consensus	48.294	0.00708753	0.146834	1
LYa_b1_contig_95994 (1..505) consensus	48.2794	2.92478e-06	0.000572205	1
LYa_b1_contig_50285 (1..255) consensus	48.2701	0.00263701	0.0808679	1
LYa_b1_contig_33301 (1565..1883) consensus	48.1811	0.00725427	0.148793	1
LYa_b1_contig_412530 (20..500) consensus	48.1594	0.00739496	0.150505	1
LYa_b1_contig_132066 (1..1143) consensus	48.1594	0.00739898	0.150532	1
LYa_b1_contig_5907 (1174..1464) consensus	48.0571	0.00167848	0.0611219	1
LYa_b1_contig_19254 (17..222) consensus	48.0268	0.00674848	0.142772	1
LYa_b1_contig_349863 (1..208) consensus	47.9884	2.57212e-06	0.000520918	0
LYa_b1_contig_147264 (117..322) consensus	47.9001	0.00184392	0.0644122	1
LYa_b1_contig_136235 (291..1072) consensus	47.7979	0.00212059	0.0702925	1
LYa_b1_contig_91086 (1..449) consensus	47.7106	0.000691912	0.0342907	1
LYa_b1_contig_303645 (1..546) consensus	47.6329	0.00299762	0.0879059	1
LYa_b1_contig_2924 (4422..4806) consensus	47.5731	0.00184895	0.0645165	1
LYa_b1_contig_170704 (2276..3015) consensus	47.01	0.000183245	0.0133002	1
LYa_b1_contig_20914 (52..619) consensus	46.8734	0.00208212	0.0693816	1
LYa_b1_contig_88117 (9..990) consensus	46.8067	0.00273752	0.0830286	1
LYa_b1_contig_305167 (43..981) consensus	46.8049	2.75319e-05	0.00323586	1
LYa_b1_contig_104038 (1511..1946) consensus	46.667	0.00289172	0.0860798	1
LYa_b1_contig_26563 (437..805) consensus	46.6501	0.00280641	0.0843983	1
LYa_b1_contig_187957 (316..634) consensus	46.6347	0.00777326	0.154907	1
LYa_b1_contig_84911 (1267..1645) consensus	46.5694	0.00661166	0.141217	1
LYa_b1_contig_115017 (51..658) consensus	46.4154	0.00218044	0.0715995	1
LYa_b1_contig_149978 (1094..1431) consensus	46.3002	0.00350084	0.0965348	1
LYa_b1_contig_26843 (1..547) consensus	46.2864	0.00631096	0.137122	1
LYa_b1_contig_259985 (167..708) consensus	46.1979	0.00562527	0.128659	1
LYa_b1_contig_18345 (1760..1971) consensus	46.0522	0.00754663	0.152178	1
LYa_b1_contig_296989 (7..288) consensus	46.0522	0.00754708	0.152178	1
LYa_b1_contig_297829 (19..516) consensus	46.0522	0.00754219	0.152178	1
LYa_b1_contig_55837 (52..400) consensus	46.0404	0.0041515	0.107461	1
LYa_b1_contig_28685 (571..1515) consensus	45.9794	1.67192e-06	0.000371268	0
LYa_b1_contig_266286 (55..324) consensus	45.9711	0.00281775	0.0846073	1
LYa_b1_contig_12531 (620..870) consensus	45.8998	0.00737697	0.15035	1
LYa_b1_contig_42597 (6..257) consensus	45.8241	0.00201058	0.0679652	1
LYa_b1_contig_102145 (107..563) consensus	45.799	0.00344336	0.095541	1
LYa_b1_contig_411328 (41..509) consensus	45.7362	0.00106143	0.0454455	1
LYa_b1_contig_299261 (122..403) consensus	45.7081	0.000787568	0.0374846	1
LYa_b1_contig_299117 (97..339) consensus	45.5806	0.00292584	0.0867032	1
LYa_b1_contig_131000 (73..400) consensus	45.4192	0.00397002	0.104766	1
LYa_b1_contig_53831 (9..247) consensus	45.3455	0.00209999	0.0698256	1
LYa_b1_contig_65536 (1994..2624) consensus	45.2735	0.00303247	0.0885333	1
LYa_b1_contig_457678 (108..608) consensus	45.1101	0.00787856	0.156127	1
LYa_b1_contig_159 (679..1589) consensus	45.0702	9.43096e-09	5.51959e-06	0
LYa_b1_contig_52687 (10..314) consensus	45.0679	0.00487823	0.118458	1
LYa_b1_contig_139279 (23..895) consensus	45.0081	1.02674e-10	1.23318e-07	0
LYa_b1_contig_353927 (1..581) consensus	44.9345	0.00211578	0.0701816	1
LYa_b1_contig_317867 (7..363) consensus	44.9175	0.00262245	0.0806183	1
LYa_b1_contig_176771 (1..657) consensus	44.6954	1.15283e-08	6.63463e-06	0
LYa_b1_contig_38307 (101..1089) consensus	44.6698	4.5226e-07	0.000132066	0
LYa_b1_contig_77824 (21..375) consensus	44.659	0.00497261	0.119719	1
LYa_b1_contig_257207 (1..216) consensus	44.5971	0.00807119	0.158129	1
LYa_b1_contig_298534 (14..303) consensus	44.5971	0.00807102	0.158129	1
LYa_b1_contig_297373 (35..327) consensus	44.5971	0.00806955	0.158129	1
LYa_b1_contig_297215 (228..652) consensus	44.5971	0.00807374	0.158134	1
LYa_b1_contig_154616 (1..562) consensus	44.3476	0.000983058	0.0432426	1
LYa_b1_contig_41089 (1..544) consensus	44.3327	0.000107078	0.00896354	1
LYa_b1_contig_112766 (493..967) consensus	44.2349	0.00317332	0.0908781	1
LYa_b1_contig_209850 (715..1018) consensus	44.1834	0.00399355	0.105046	1
LYa_b1_contig_350462 (159..424) consensus	44.1204	0.00834773	0.161304	1
LYa_b1_contig_350041 (99..407) consensus	44.1204	0.00833738	0.161207	1
LYa_b1_contig_130994 (18..502) consensus	43.7095	0.00242088	0.0766742	1
LYa_b1_contig_64780 (207..1009) consensus	43.7084	0.0032599	0.0923809	1
LYa_b1_contig_71746 (574..1115) consensus	43.6876	0.00412407	0.107092	1
LYa_b1_contig_296357 (21..374) consensus	43.6593	0.00135558	0.0534501	1
LYa_b1_contig_382247 (1..253) consensus	43.5855	0.0082896	0.160653	1
LYa_b1_contig_96410 (51..333) consensus	43.5855	0.00828126	0.160546	1
LYa_b1_contig_440663 (1..300) consensus	43.5296	0.0032259	0.0919305	1
LYa_b1_contig_87871 (7..248) consensus	43.5266	0.00412095	0.107079	1
LYa_b1_contig_18261 (11..963) consensus	43.3934	7.73808e-05	0.00699934	1
LYa_b1_contig_298337 (20..310) consensus	43.3576	0.00578873	0.131096	1
LYa_b1_contig_75045 (71..505) consensus	43.3431	9.05488e-05	0.0078957	1
LYa_b1_contig_65056 (161..582) consensus	43.2128	0.0031572	0.0906231	1
LYa_b1_contig_102742 (2196..2647) consensus	43.171	0.00175442	0.0627081	1
LYa_b1_contig_139280 (80..432) consensus	43.0701	0.00393228	0.104196	1
LYa_b1_contig_41681 (1..2192) consensus	42.9738	3.77298e-12	7.77807e-09	0
LYa_b1_contig_164295 (104..1184) consensus	42.8329	2.76081e-07	8.80668e-05	0
LYa_b1_contig_170704 (1918..2264) consensus	42.7956	0.00741182	0.150616	1
LYa_b1_contig_116408 (8046..8363) consensus	42.7452	6.51245e-05	0.00614841	1
LYa_b1_contig_88582 (1..233) consensus	42.7292	0.00873482	0.165861	1
LYa_b1_contig_350926 (765..1129) consensus	42.7292	0.00873284	0.165846	1
LYa_b1_contig_336928 (4194..4597) consensus	42.7292	0.00873148	0.165846	1
LYa_b1_contig_307 (2294..2885) consensus	42.7292	0.00873059	0.165846	1
LYa_b1_contig_123149 (237..698) consensus	42.7251	0.00230616	0.074615	1
LYa_b1_contig_35370 (131..539) consensus	42.7093	0.00850439	0.16319	1
LYa_b1_contig_455085 (143..506) consensus	42.5138	0.0088244	0.166805	1
LYa_b1_contig_296768 (10..336) consensus	42.5029	5.82347e-08	2.58633e-05	0
LYa_b1_contig_2601 (2176..2480) consensus	42.374	0.00306145	0.0889633	1
LYa_b1_contig_83672 (63..350) consensus	42.3437	0.00254113	0.0792832	1
LYa_b1_contig_349532 (59..669) consensus	42.3192	4.40124e-06	0.000781372	1
LYa_b1_contig_451679 (286..780) consensus	42.3141	0.00152989	0.0576094	1
LYa_b1_contig_11821 (85..541) consensus	42.2914	9.38829e-08	3.75864e-05	0
LYa_b1_contig_21922 (1..625) consensus	42.1273	9.02808e-10	8.2038e-07	0
LYa_b1_contig_124073 (464..1921) consensus	42.0797	0.00907018	0.169699	1
LYa_b1_contig_243219 (1..215) consensus	41.7942	0.00367496	0.0997244	1
LYa_b1_contig_5846 (30..3895) consensus	41.7444	7.80069e-21	1.79574e-16	0
LYa_b1_contig_296396 (10..346) consensus	41.6871	0.00928209	0.171662	1
LYa_b1_contig_301140 (307..702) consensus	41.6871	0.00928082	0.171662	1
LYa_b1_contig_296033 (203..671) consensus	41.6871	0.00927888	0.171662	1
LYa_b1_contig_98259 (168..386) consensus	41.4053	0.00435959	0.110894	1
LYa_b1_contig_5476 (31..426) consensus	41.3504	0.00198089	0.0673241	1
LYa_b1_contig_349782 (1009..1302) consensus	41.338	0.00922729	0.171119	1
LYa_b1_contig_31333 (63..1126) consensus	41.2536	2.19269e-10	2.52063e-07	0
LYa_b1_contig_260580 (760..1253) consensus	41.2295	0.00316203	0.0907241	1
LYa_b1_contig_67474 (1..204) consensus	41.0823	0.00177986	0.0630207	1
LYa_b1_contig_28251 (283..710) consensus	40.9866	0.00342984	0.0953383	1
LYa_b1_contig_350243 (242..578) consensus	40.8779	0.00464467	0.115011	1
LYa_b1_contig_83693 (1..584) consensus	40.7307	6.67424e-14	2.49151e-10	0
LYa_b1_contig_297184 (54..364) consensus	40.657	0.00324985	0.0922564	1
LYa_b1_contig_16397 (19..543) consensus	40.618	9.66828e-06	0.00147233	1
LYa_b1_contig_54135 (645..1062) consensus	40.5822	0.00956126	0.17482	1
LYa_b1_contig_352026 (132..441) consensus	40.5543	0.00987526	0.17802	1
LYa_b1_contig_230753 (1482..2410) consensus	40.5543	0.00987524	0.17802	1
LYa_b1_contig_26563 (2497..2791) consensus	40.4662	0.00302144	0.0883233	1
LYa_b1_contig_24451 (660..1292) consensus	40.4306	0.00177024	0.0629528	1
LYa_b1_contig_1219 (16..731) consensus	40.4164	1.00468e-05	0.0015266	1
LYa_b1_contig_108904 (2824..3124) consensus	40.3498	0.0065577	0.140581	1
LYa_b1_contig_297417 (43..291) consensus	40.232	0.00985737	0.177905	1
LYa_b1_contig_297915 (552..843) consensus	40.232	0.00985653	0.177905	1
LYa_b1_contig_199340 (1394..1705) consensus	40.232	0.00985805	0.177905	1
LYa_b1_contig_249120 (2145..2483) consensus	40.232	0.00985679	0.177905	1
LYa_b1_contig_298090 (1..335) consensus	40.2145	0.00851955	0.163293	1
LYa_b1_contig_138030 (1..374) consensus	40.1301	0.00297796	0.0875525	1
LYa_b1_contig_296266 (1276..1550) consensus	39.9713	5.48757e-05	0.00548844	1
LYa_b1_contig_352994 (114..356) consensus	39.9468	0.00993669	0.17855	1
LYa_b1_contig_314374 (1..361) consensus	39.9468	0.00992885	0.178497	1
LYa_b1_contig_70543 (2858..3284) consensus	39.9468	0.00993381	0.17854	1
LYa_b1_contig_351011 (103..589) consensus	39.9468	0.00993219	0.178534	1
LYa_b1_contig_307 (1596..2213) consensus	39.9468	0.00994317	0.178615	1
LYa_b1_contig_305843 (69..306) consensus	39.8958	0.00238073	0.0759251	1
LYa_b1_contig_34041 (278..3603) consensus	39.6373	3.45779e-06	0.000652456	1
LYa_b1_contig_154062 (109..379) consensus	39.6178	0.00201808	0.0680668	1
LYa_b1_contig_98792 (85..1429) consensus	39.5854	5.18874e-09	3.47903e-06	0
LYa_b1_contig_26594 (861..1289) consensus	39.5186	0.00995442	0.178678	1
LYa_b1_contig_350088 (193..761) consensus	39.5107	3.57294e-07	0.000108941	0
LYa_b1_contig_302787 (56..398) consensus	39.4041	0.00329443	0.0929399	1
LYa_b1_contig_350688 (30..702) consensus	39.3579	0.00174498	0.0625375	1
LYa_b1_contig_34854 (491..1202) consensus	39.2172	4.44923e-05	0.0047127	1
LYa_b1_contig_354616 (117..517) consensus	39.0901	0.00599831	0.133532	1
LYa_b1_contig_89397 (60..291) consensus	39.0487	0.00428943	0.109906	1
LYa_b1_contig_98324 (1..476) consensus	39.0434	8.85307e-07	0.000228561	0
LYa_b1_contig_204968 (1..237) consensus	39.0326	0.00891811	0.168162	1
LYa_b1_contig_435824 (616..1001) consensus	39.029	0.010534	0.184454	1
LYa_b1_contig_34229 (369..897) consensus	39.029	0.0105355	0.184457	1
LYa_b1_contig_293697 (188..2422) consensus	39.0242	2.06219e-06	0.000439559	0
LYa_b1_contig_41961 (998..1270) consensus	39.0189	0.00337565	0.0944404	1
LYa_b1_contig_263199 (81..449) consensus	39.0116	0.0105722	0.184772	1
LYa_b1_contig_9507 (741..1049) consensus	38.9939	0.00430063	0.110063	1
LYa_b1_contig_98946 (38..593) consensus	38.9893	0.000354325	0.0215056	1
LYa_b1_contig_59455 (1..461) consensus	38.9587	5.07437e-06	0.00086958	1
LYa_b1_contig_170704 (5661..5904) consensus	38.8217	0.0068002	0.14348	1
LYa_b1_contig_302104 (114..513) consensus	38.7847	1.5495e-05	0.00211901	1
LYa_b1_contig_296730 (904..1142) consensus	38.777	0.0104377	0.183597	1
LYa_b1_contig_297791 (1..270) consensus	38.777	0.0104394	0.183597	1
LYa_b1_contig_296085 (65..463) consensus	38.777	0.0104343	0.183597	1
LYa_b1_contig_298611 (6..459) consensus	38.777	0.0104475	0.183661	1
LYa_b1_contig_110528 (657..1199) consensus	38.7329	2.97097e-05	0.00342821	1
LYa_b1_contig_91767 (643..979) consensus	38.6628	0.00356333	0.0975568	1
LYa_b1_contig_46105 (91..349) consensus	38.6306	0.00564949	0.129085	1
LYa_b1_contig_75339 (1..1632) consensus	38.6177	6.64586e-11	8.42147e-08	0
LYa_b1_contig_349767 (15..265) consensus	38.5556	0.0107729	0.187166	1
LYa_b1_contig_350177 (216..564) consensus	38.5556	0.010771	0.187166	1
LYa_b1_contig_70854 (23..542) consensus	38.5556	0.0107723	0.187166	1
LYa_b1_contig_18563 (2224..3084) consensus	38.455	0.0104822	0.183944	1
LYa_b1_contig_45947 (2..650) consensus	38.3651	7.79742e-12	1.3987e-08	0
LYa_b1_contig_300732 (8..266) consensus	38.3139	0.00429315	0.109953	1
LYa_b1_contig_76021 (64..388) consensus	38.2442	1.67452e-05	0.00224117	1
LYa_b1_contig_241061 (1217..1792) consensus	38.2154	0.0110742	0.190341	1
LYa_b1_contig_399518 (1..831) consensus	38.2154	0.0110709	0.19031	1
LYa_b1_contig_17454 (787..1448) consensus	38.2073	1.91117e-05	0.00250246	1
LYa_b1_contig_4467 (866..1220) consensus	38.1524	0.00505886	0.120991	1
LYa_b1_contig_40248 (168..500) consensus	38.1344	0.00252241	0.0788059	1
LYa_b1_contig_78655 (533..1002) consensus	38.0824	0.000219539	0.0151012	1
LYa_b1_contig_203747 (51..496) consensus	38.0121	2.76785e-06	0.000548495	1
LYa_b1_contig_349539 (77..438) consensus	37.9615	0.00203723	0.0684516	1
LYa_b1_contig_303277 (132..498) consensus	37.9493	0.00407613	0.106428	1
LYa_b1_contig_122341 (38..420) consensus	37.857	0.00998364	0.1789	1
LYa_b1_contig_57313 (10..755) consensus	37.8436	0.00938035	0.172652	1
LYa_b1_contig_45578 (1..339) consensus	37.646	0.00340535	0.094901	1
LYa_b1_contig_87313 (1483..1880) consensus	37.5991	0.00507769	0.121126	1
LYa_b1_contig_296588 (1..413) consensus	37.4313	0.00837145	0.16156	1
LYa_b1_contig_170704 (1500..1818) consensus	37.4265	0.00681299	0.143622	1
LYa_b1_contig_96737 (354..1228) consensus	37.4076	0.00140461	0.0545927	1
LYa_b1_contig_24696 (767..1300) consensus	37.3914	0.0113346	0.192897	1
LYa_b1_contig_126727 (558..1075) consensus	37.3772	0.0096486	0	1
LYa_b1_contig_298611 (819..1210) consensus	37.322	0.011455	0.194102	1
LYa_b1_contig_21613 (74..349) consensus	37.2866	0.00855651	0.163759	1
LYa_b1_contig_12537 (128..622) consensus	37.2097	0.00384896	0.102769	1
LYa_b1_contig_57274 (12..397) consensus	37.1975	1.06345e-05	0.00159312	1
LYa_b1_contig_62737 (1054..1515) consensus	37.1868	0.0059849	0.133388	1
LYa_b1_contig_38274 (471..947) consensus	37.1643	0.0114454	0.19402	1
LYa_b1_contig_352124 (75..950) consensus	37.1643	0.011447	0.194022	1
LYa_b1_contig_297861 (1046..1677) consensus	37.1	0.00567846	0.129426	1
LYa_b1_contig_47360 (1..352) consensus	37.0004	1.42804e-08	7.76551e-06	0
LYa_b1_contig_297861 (383..862) consensus	36.9994	0.0038849	0.103399	1
LYa_b1_contig_71746 (2306..2931) consensus	36.9986	5.88874e-05	0.0057441	1
LYa_b1_contig_8003 (517..1131) consensus	36.7727	2.88179e-07	9.12933e-05	0
LYa_b1_contig_111899 (1..206) consensus	36.702	0.00193809	0.0663587	1
LYa_b1_contig_64958 (569..1283) consensus	36.6377	1.96967e-05	0.00256172	1
LYa_b1_contig_58517 (1273..1534) consensus	36.4951	0.00677609	0.143218	1
LYa_b1_contig_132153 (67..350) consensus	36.4135	0.00265719	0.0813424	1
LYa_b1_contig_131504 (3..745) consensus	36.3339	9.09783e-06	0.00139623	1
LYa_b1_contig_438851 (1..367) consensus	36.2692	0.00441229	0	1
LYa_b1_contig_110528 (58..614) consensus	36.2302	3.61739e-07	0.000109939	0
LYa_b1_contig_336946 (25..972) consensus	36.1983	0.000943586	0.0420419	1
LYa_b1_contig_18504 (1..288) consensus	36.116	0.00679422	0.143447	1
LYa_b1_contig_351609 (219..1139) consensus	36.0871	0.00527532	0	1
LYa_b1_contig_360004 (125..496) consensus	36.0716	0.00331127	0	1
LYa_b1_contig_55899 (1..299) consensus	36.0313	0.00926222	0.171628	1
LYa_b1_contig_125625 (1..248) consensus	36.0113	0.0092317	0	1
LYa_b1_contig_423720 (86..555) consensus	35.9957	0.00519777	0	1
LYa_b1_contig_382463 (122..406) consensus	35.9784	0.0122445	0	1
LYa_b1_contig_382133 (404..753) consensus	35.9784	0.0122418	0	1
LYa_b1_contig_457769 (16..231) consensus	35.9625	0.0122836	0	1
LYa_b1_contig_350308 (1377..1769) consensus	35.9625	0.0122835	0	1
LYa_b1_contig_216466 (306..600) consensus	35.9073	0.0101832	0.181207	1
LYa_b1_contig_315609 (16..268) consensus	35.8991	0.0103739	0	1
LYa_b1_contig_110649 (29..229) consensus	35.867	0.01291	0	1
LYa_b1_contig_296224 (3693..3920) consensus	35.867	0.0129126	0	1
LYa_b1_contig_299899 (146..560) consensus	35.867	0.0129018	0	1
LYa_b1_contig_349782 (450..747) consensus	35.8615	0.0090441	0.169428	1
LYa_b1_contig_31614 (483..698) consensus	35.84	0.00330836	0.0932185	1
LYa_b1_contig_25775 (1..265) consensus	35.7155	0.0107907	0.187358	1
LYa_b1_contig_99331 (15..256) consensus	35.6075	0.00497272	0	1
LYa_b1_contig_196481 (113..370) consensus	35.589	0.00297421	0.0874777	1
LYa_b1_contig_349529 (1..216) consensus	35.5747	0.00552925	0	1
LYa_b1_contig_295973 (112..724) consensus	35.5513	0.00172401	0.0621486	1
LYa_b1_contig_191387 (836..1331) consensus	35.4565	0.0061304	0	1
LYa_b1_contig_127444 (387..1010) consensus	35.4457	0.00383181	0.10251	1
LYa_b1_contig_6645 (5527..6446) consensus	35.412	1.04167e-05	0.00156558	1
LYa_b1_contig_43317 (763..1055) consensus	35.2873	0.0041059	0.106922	1
LYa_b1_contig_28419 (142..370) consensus	35.264	0.0130039	0.209391	1
LYa_b1_contig_66939 (43..315) consensus	35.264	0.0130033	0.209391	1
LYa_b1_contig_9790 (54..423) consensus	35.264	0.0130041	0.209391	1
LYa_b1_contig_17089 (106..593) consensus	35.2183	0.00595589	0.133079	1
LYa_b1_contig_96897 (148..457) consensus	35.2082	0.00549528	0.126693	1
LYa_b1_contig_71746 (1365..2303) consensus	35.1591	1.6396e-05	0.00220941	1
LYa_b1_contig_299544 (39..246) consensus	35.0245	0.00567504	0	1
LYa_b1_contig_117540 (623..920) consensus	35.0014	1.01285e-05	0.00153732	1
LYa_b1_contig_33832 (979..1829) consensus	34.9921	0.0111629	0	1
LYa_b1_contig_47187 (254..636) consensus	34.9015	0.00566083	0.12928	1
LYa_b1_contig_65478 (177..976) consensus	34.7767	0.000265473	0.0173097	1
LYa_b1_contig_16049 (12..332) consensus	34.7257	1.90602e-06	0.000413935	0
LYa_b1_contig_34273 (3..314) consensus	34.7045	0.00583975	0.13184	1
LYa_b1_contig_193246 (113..363) consensus	34.6191	0.00345416	0.0957061	1
LYa_b1_contig_79241 (2..208) consensus	34.5928	0.006038	0.133785	1
LYa_b1_contig_37841 (423..841) consensus	34.5805	0.0045554	0	1
LYa_b1_contig_451951 (495..829) consensus	34.4531	0.0136706	0	1
LYa_b1_contig_451593 (724..1074) consensus	34.4531	0.0136688	0	1
LYa_b1_contig_76101 (1..214) consensus	34.4379	0.0136733	0	1
LYa_b1_contig_447996 (332..680) consensus	34.4379	0.0136712	0	1
LYa_b1_contig_5419 (2811..3304) consensus	34.4353	0.00624036	0.136295	1
LYa_b1_contig_302419 (44..256) consensus	34.412	0.014086	0	1
LYa_b1_contig_106485 (50..321) consensus	34.412	0.0140815	0	1
LYa_b1_contig_307467 (126..608) consensus	34.412	0.0140899	0	1
LYa_b1_contig_300838 (486..1154) consensus	34.412	0.0140948	0	1
LYa_b1_contig_352567 (212..421) consensus	34.3819	0.0132802	0	1
LYa_b1_contig_336928 (602..863) consensus	34.3819	0.0132793	0	1
LYa_b1_contig_307 (3028..3455) consensus	34.3819	0.0132769	0	1
LYa_b1_contig_191653 (423..1024) consensus	34.3819	0.0132854	0	1
LYa_b1_contig_440579 (57..708) consensus	34.3675	0.0115854	0	1
LYa_b1_contig_296069 (1..417) consensus	34.3524	2.30957e-05	0.00286181	1
LYa_b1_contig_382336 (91..387) consensus	34.3258	0.000264744	0.0172894	1
LYa_b1_contig_30181 (991..4271) consensus	34.2213	1.02042e-05	0.00154372	1
LYa_b1_contig_281898 (2002..2234) consensus	34.0327	0.0125785	0	1
LYa_b1_contig_95322 (1..1877) consensus	34.0024	3.96926e-09	2.79715e-06	0
LYa_b1_contig_47891 (388..726) consensus	33.9806	0.00404361	0.105942	1
LYa_b1_contig_135207 (34..309) consensus	33.9395	0.00400258	0.105163	1
LYa_b1_contig_36554 (21..319) consensus	33.9336	0.00674244	0.142725	1
LYa_b1_contig_137164 (15..433) consensus	33.9171	0.0138502	0	1
LYa_b1_contig_52778 (45..491) consensus	33.8155	0.0060644	0.134014	1
LYa_b1_contig_12811 (1..355) consensus	33.7909	7.47857e-09	4.65295e-06	0
LYa_b1_contig_99441 (32..574) consensus	33.7657	6.61952e-07	0.000180413	0
LYa_b1_contig_297119 (174..478) consensus	33.7283	0.00628707	0	1
LYa_b1_contig_107788 (605..941) consensus	33.608	0.0037054	0.100354	1
LYa_b1_contig_124950 (56..365) consensus	33.5857	9.24309e-05	0.00797921	1
LYa_b1_contig_50809 (225..459) consensus	33.5536	0.00400768	0	1
LYa_b1_contig_163031 (1431..1706) consensus	33.5332	0.00582489	0	1
LYa_b1_contig_1175 (196..459) consensus	33.4511	0.00611824	0.13474	1
LYa_b1_contig_31061 (181..410) consensus	33.4207	0.00880551	0.166562	1
LYa_b1_contig_102742 (33..488) consensus	33.2912	0.0043446	0	1
LYa_b1_contig_102277 (53..444) consensus	33.243	0.00880433	0	1
LYa_b1_contig_101815 (116..563) consensus	33.1366	0.0138384	0.217588	1
LYa_b1_contig_660 (128..797) consensus	33.1004	1.96667e-07	6.77407e-05	0
LYa_b1_contig_45048 (1..243) consensus	33.0504	0.0037422	0	1
LYa_b1_contig_296059 (168..417) consensus	33.0425	0.00953837	0	1
LYa_b1_contig_216466 (2136..2347) consensus	32.9906	0.0147697	0	1
LYa_b1_contig_350005 (842..1057) consensus	32.9906	0.0147713	0	1
LYa_b1_contig_349566 (7..252) consensus	32.9906	0.0147751	0	1
LYa_b1_contig_337737 (1..264) consensus	32.9906	0.0147699	0	1
LYa_b1_contig_264112 (69..289) consensus	32.957	0.0156058	0	1
LYa_b1_contig_297327 (54..287) consensus	32.957	0.0156142	0	1
LYa_b1_contig_297481 (136..385) consensus	32.957	0.0155902	0	1
LYa_b1_contig_249120 (2828..3082) consensus	32.957	0.0155952	0	1
LYa_b1_contig_36519 (1..415) consensus	32.9336	0.000175382	0.0129057	1
LYa_b1_contig_191368 (6..280) consensus	32.9247	0.00552682	0	1
LYa_b1_contig_58743 (980..1483) consensus	32.8302	0.00602168	0.133761	1
LYa_b1_contig_117049 (493..703) consensus	32.7918	0.00172422	0.0621486	1
LYa_b1_contig_60964 (1..879) consensus	32.6979	0.00191221	0.0658971	1
LYa_b1_contig_56635 (1..2824) consensus	32.625	1.44925e-11	2.32759e-08	0
LYa_b1_contig_95177 (1..374) consensus	32.5975	0.00692133	0.144985	1
LYa_b1_contig_412458 (517..1087) consensus	32.5835	0.00925051	0	1
LYa_b1_contig_152957 (379..936) consensus	32.5007	0.00442625	0	1
LYa_b1_contig_72116 (22..637) consensus	32.4843	0.0154793	0	1
LYa_b1_contig_146883 (218..613) consensus	32.4102	0.00481622	0	1
LYa_b1_contig_262400 (1615..2002) consensus	32.3004	0.00699412	0	1
LYa_b1_contig_52383 (1..812) consensus	32.2974	8.0056e-07	0.000209026	0
LYa_b1_contig_7652 (631..980) consensus	32.2795	0.00686036	0.14417	1
LYa_b1_contig_31450 (81..421) consensus	32.2251	0.00197366	0.0671113	1
LYa_b1_contig_349946 (1..336) consensus	32.1914	0.000524748	0.0284232	1
LYa_b1_contig_48881 (1..327) consensus	32.0925	6.23086e-11	8.04317e-08	0
LYa_b1_contig_20013 (61..264) consensus	32.0728	0.0143967	0.222841	1
LYa_b1_contig_16495 (119..523) consensus	32.0728	0.0143992	0.222841	1
LYa_b1_contig_18364 (19..864) consensus	32.0728	0.0143983	0.222841	1
LYa_b1_contig_351188 (134..385) consensus	31.9988	0.0102395	0	1
LYa_b1_contig_268190 (1079..1544) consensus	31.9967	0.0102237	0	1
LYa_b1_contig_11686 (1..363) consensus	31.9871	1.11289e-05	0.00165456	1
LYa_b1_contig_83709 (25..555) consensus	31.963	0.00433633	0	1
LYa_b1_contig_405556 (1..1947) consensus	31.9278	1.9926e-11	3.12751e-08	0
LYa_b1_contig_350156 (762..1000) consensus	31.8661	0.0116458	0	1
LYa_b1_contig_202635 (16..1220) consensus	31.8051	1.08084e-06	0.000267063	0
LYa_b1_contig_316786 (1..218) consensus	31.7951	0.010337	0	1
LYa_b1_contig_61569 (1096..1418) consensus	31.7477	0.00560613	0	1
LYa_b1_contig_71746 (35..378) consensus	31.6908	0.00723379	0	1
LYa_b1_contig_311339 (1..248) consensus	31.5994	0.0163116	0	1
LYa_b1_contig_70543 (2394..2671) consensus	31.5994	0.0163112	0	1
LYa_b1_contig_302339 (9..296) consensus	31.5994	0.0163047	0	1
LYa_b1_contig_349417 (6..500) consensus	31.5994	0.0162978	0	1
LYa_b1_contig_303039 (40..317) consensus	31.5739	0.0136688	0	1
LYa_b1_contig_61571 (124..1243) consensus	31.5425	0.000459219	0.0257734	1
LYa_b1_contig_51545 (83..2511) consensus	31.5023	2.53219e-09	1.93233e-06	0
LYa_b1_contig_296113 (878..1152) consensus	31.502	0.0166365	0	1
LYa_b1_contig_301113 (73..520) consensus	31.502	0.0166217	0	1
LYa_b1_contig_27661 (657..1345) consensus	31.4847	0.00431838	0	1
LYa_b1_contig_220649 (43..390) consensus	31.4717	0.00555005	0	1
LYa_b1_contig_182633 (1..242) consensus	31.4441	0.0139077	0	1
LYa_b1_contig_286204 (922..1187) consensus	31.4296	0.00966233	0	1
LYa_b1_contig_28462 (30..350) consensus	31.4155	0.00748365	0	1
LYa_b1_contig_60566 (1618..1959) consensus	31.4069	0.00984709	0	1
LYa_b1_contig_234258 (113..387) consensus	31.4026	0.0162106	0	1
LYa_b1_contig_56344 (1..222) consensus	31.391	0.00826241	0	1
LYa_b1_contig_52660 (1..225) consensus	31.3889	0.0160859	0	1
LYa_b1_contig_214655 (253..517) consensus	31.3889	0.0160821	0	1
LYa_b1_contig_381668 (132..436) consensus	31.3889	0.016082	0	1
LYa_b1_contig_359059 (28..438) consensus	31.3889	0.0160606	0	1
LYa_b1_contig_98242 (47..638) consensus	31.3657	0.0067452	0.142761	1
LYa_b1_contig_33395 (51..258) consensus	31.2256	0.00957273	0.17482	1
LYa_b1_contig_55156 (730..1062) consensus	31.1534	0.0054955	0	1
LYa_b1_contig_17143 (996..1762) consensus	31.141	1.57154e-05	0.00213532	1
LYa_b1_contig_455077 (174..517) consensus	31.0476	0.00979997	0	1
LYa_b1_contig_1650 (26..229) consensus	31.009	0.016031	0.237503	1
LYa_b1_contig_2814 (1743..1983) consensus	31.009	0.0160281	0.237485	1
LYa_b1_contig_179023 (39..283) consensus	31.009	0.0160146	0.23735	1
LYa_b1_contig_24696 (1446..1713) consensus	31.009	0.0160156	0.23735	1
LYa_b1_contig_119135 (1..400) consensus	31.009	0.0160019	0.23735	1
LYa_b1_contig_296651 (634..1987) consensus	30.8294	9.97174e-07	0.000250637	0
LYa_b1_contig_349546 (218..1322) consensus	30.7551	0.0040589	0.106158	1
LYa_b1_contig_350984 (47..487) consensus	30.69	0.0056933	0	1
LYa_b1_contig_352200 (19..270) consensus	30.656	9.13213e-07	0.000234016	0
LYa_b1_contig_305801 (7..397) consensus	30.6174	0.00721638	0	1
LYa_b1_contig_78847 (3..260) consensus	30.6093	0.0064911	0	1
LYa_b1_contig_179952 (11..315) consensus	30.5143	0.00418085	0	1
LYa_b1_contig_348890 (1..377) consensus	30.5138	0.00895041	0	1
LYa_b1_contig_62292 (1..421) consensus	30.498	0.00916207	0.170573	1
LYa_b1_contig_154353 (6..465) consensus	30.4558	0.00878666	0	1
LYa_b1_contig_164157 (333..600) consensus	30.4086	0.00535232	0	1
LYa_b1_contig_89061 (136..543) consensus	30.4043	0.00642129	0	1
LYa_b1_contig_110721 (59..310) consensus	30.3053	0.00948856	0	1
LYa_b1_contig_39027 (1..300) consensus	30.2695	1.53259e-07	5.62991e-05	0
LYa_b1_contig_184440 (519..796) consensus	30.2082	0.017633	0	1
LYa_b1_contig_349660 (295..686) consensus	30.2082	0.0176454	0	1
LYa_b1_contig_80973 (176..588) consensus	30.164	0.00567699	0	1
LYa_b1_contig_276248 (2..226) consensus	30.1188	0.0143533	0	1
LYa_b1_contig_170917 (770..1102) consensus	30.1004	0.0121764	0	1
LYa_b1_contig_15784 (13..291) consensus	30.0979	0.0105706	0.184772	1
LYa_b1_contig_303253 (274..474) consensus	30.047	0.0173899	0	1
LYa_b1_contig_53291 (1286..1616) consensus	30.047	0.0173805	0	1
LYa_b1_contig_296312 (1..345) consensus	30.047	0.0173844	0	1
LYa_b1_contig_159497 (1..316) consensus	29.9885	0.011489	0	1
LYa_b1_contig_162959 (1622..2149) consensus	29.9781	0.00589737	0	1
LYa_b1_contig_41419 (1..212) consensus	29.9452	0.0168851	0.245237	1
LYa_b1_contig_171910 (52..682) consensus	29.9216	0.00391472	0.103857	1
LYa_b1_contig_230753 (723..1443) consensus	29.8774	0.0173755	0	1
LYa_b1_contig_19113 (107..819) consensus	29.8318	3.44504e-06	0.000651243	1
LYa_b1_contig_52778 (510..822) consensus	29.8195	0.00682553	0	1
LYa_b1_contig_137386 (1..699) consensus	29.8123	4.81426e-07	0.000138696	0
LYa_b1_contig_158891 (789..1261) consensus	29.7394	0.014766	0	1
LYa_b1_contig_116824 (171..518) consensus	29.7394	0.00603848	0	1
LYa_b1_contig_26844 (43..510) consensus	29.6691	0.0153987	0	1
LYa_b1_contig_105495 (942..1178) consensus	29.6102	0.0108959	0	1
LYa_b1_contig_138671 (16..352) consensus	29.5667	0.00592178	0	1
LYa_b1_contig_96655 (1..1149) consensus	29.3663	1.14025e-07	4.38699e-05	0
LYa_b1_contig_349811 (36..282) consensus	29.3464	0.0107018	0	1
LYa_b1_contig_353782 (502..779) consensus	29.3464	0.0107046	0	1
LYa_b1_contig_88935 (1..852) consensus	29.3397	1.70818e-07	6.06523e-05	0
LYa_b1_contig_113669 (259..823) consensus	29.3123	0.00507786	0.121126	1
LYa_b1_contig_225097 (476..834) consensus	29.2719	0.00887949	0	1
LYa_b1_contig_108904 (653..1006) consensus	29.2146	0.0118118	0	1
LYa_b1_contig_171013 (20..577) consensus	29.0307	0.000373478	0.0223476	1
LYa_b1_contig_127542 (1..209) consensus	28.9442	0.0123488	0	1
LYa_b1_contig_86811 (1..419) consensus	28.9291	5.0162e-05	0.00509447	1
LYa_b1_contig_44868 (423..772) consensus	28.8813	0.0179653	0.254187	1
LYa_b1_contig_15710 (16..673) consensus	28.8812	2.79939e-06	0.000553158	1
LYa_b1_contig_101395 (1116..1353) consensus	28.8169	0.0186038	0	1
LYa_b1_contig_350218 (177..429) consensus	28.8169	0.0186063	0	1
LYa_b1_contig_36573 (1721..1996) consensus	28.8169	0.0186082	0	1
LYa_b1_contig_349468 (91..410) consensus	28.8169	0.018617	0	1
LYa_b1_contig_350580 (27..372) consensus	28.8169	0.0186137	0	1
LYa_b1_contig_250037 (165..511) consensus	28.8169	0.0186222	0	1
LYa_b1_contig_328609 (924..1438) consensus	28.8169	0.0186213	0	1
LYa_b1_contig_44528 (4..210) consensus	28.8162	0.00758298	0	1
LYa_b1_contig_14128 (130..499) consensus	28.8098	0.00909511	0	1
LYa_b1_contig_24151 (10..472) consensus	28.7891	3.88111e-05	0.00423433	1
LYa_b1_contig_22422 (14..252) consensus	28.7698	0.00583647	0	1
LYa_b1_contig_93124 (45..485) consensus	28.7552	0.00608023	0	1
LYa_b1_contig_19943 (372..744) consensus	28.7359	0.00836625	0	1
LYa_b1_contig_103139 (403..753) consensus	28.6636	0.0156247	0	1
LYa_b1_contig_34356 (628..999) consensus	28.6629	0.0156144	0	1
LYa_b1_contig_296486 (34..246) consensus	28.592	0.01907	0	1
LYa_b1_contig_156186 (20..299) consensus	28.3522	0.00822257	0	1
LYa_b1_contig_188030 (1248..1531) consensus	28.3217	0.00877492	0	1
LYa_b1_contig_301678 (1..236) consensus	28.257	0.00743356	0	1
LYa_b1_contig_31512 (31..347) consensus	28.1859	0.0193923	0	1
LYa_b1_contig_137283 (237..498) consensus	28.1577	0.0115747	0	1
LYa_b1_contig_154107 (1..211) consensus	28.1372	0.00667228	0	1
LYa_b1_contig_39230 (1496..1821) consensus	28.1169	0.0094687	0	1
LYa_b1_contig_53834 (1..385) consensus	28.0555	0.00681338	0	1
LYa_b1_contig_114625 (2..554) consensus	28.04	0.0112391	0	1
LYa_b1_contig_27535 (35..307) consensus	28.0328	0.00934439	0	1
LYa_b1_contig_19734 (554..774) consensus	28.0305	0.00714734	0	1
LYa_b1_contig_166187 (1..626) consensus	28.0246	2.19502e-05	0.00277383	1
LYa_b1_contig_2214 (66..900) consensus	27.9996	5.17463e-07	0.000147064	0
LYa_b1_contig_102998 (1..337) consensus	27.9977	0.000474401	0.0264321	1
LYa_b1_contig_305758 (151..471) consensus	27.9969	0.00911658	0	1
LYa_b1_contig_60566 (583..888) consensus	27.9957	0.0108945	0	1
LYa_b1_contig_70737 (26..555) consensus	27.9296	0.0108716	0	1
LYa_b1_contig_193418 (1..215) consensus	27.9132	0.009455	0	1
LYa_b1_contig_26471 (1303..1572) consensus	27.8173	0.0187408	0.260051	1
LYa_b1_contig_20828 (367..720) consensus	27.8173	0.0187531	0.260088	1
LYa_b1_contig_159457 (262..490) consensus	27.7473	0.0104956	0	1
LYa_b1_contig_53067 (2089..2388) consensus	27.6857	0.00693797	0	1
LYa_b1_contig_56712 (67..1188) consensus	27.6413	3.98487e-06	0.000725163	1
LYa_b1_contig_32074 (1522..2174) consensus	27.4841	0.010028	0	1
LYa_b1_contig_71636 (1..573) consensus	27.4444	1.29848e-05	0.00185278	1
LYa_b1_contig_327560 (19..243) consensus	27.4256	0.0198024	0	1
LYa_b1_contig_350264 (447..678) consensus	27.4256	0.019807	0	1
LYa_b1_contig_145334 (473..732) consensus	27.4256	0.0197965	0	1
LYa_b1_contig_336928 (2311..2579) consensus	27.4256	0.0198009	0	1
LYa_b1_contig_298289 (153..422) consensus	27.4173	0.0113162	0	1
LYa_b1_contig_17432 (17..739) consensus	27.3898	6.05252e-09	3.90648e-06	0
LYa_b1_contig_67831 (1195..1627) consensus	27.363	0.0105415	0	1
LYa_b1_contig_197258 (74..277) consensus	27.2819	0.0108257	0	1
LYa_b1_contig_318234 (79..421) consensus	27.2793	0.00822021	0	1
LYa_b1_contig_8894 (2..393) consensus	27.1562	6.50374e-06	0.00105683	1
LYa_b1_contig_182274 (378..1094) consensus	27.1417	0.000194712	0.0138932	1
LYa_b1_contig_264112 (490..709) consensus	27.137	0.0201113	0	1
LYa_b1_contig_296159 (1148..1422) consensus	27.137	0.0201128	0	1
LYa_b1_contig_63466 (71..369) consensus	27.137	0.0201073	0	1
LYa_b1_contig_103139 (900..1211) consensus	27.137	0.020096	0	1
LYa_b1_contig_14562 (993..1310) consensus	27.137	0.0200855	0	1
LYa_b1_contig_155617 (6..325) consensus	27.137	0.020112	0	1
LYa_b1_contig_96059 (909..1585) consensus	27.137	0.0201084	0	1
LYa_b1_contig_156199 (511..739) consensus	27.1016	0.0145751	0	1
LYa_b1_contig_85303 (550..806) consensus	27.0827	0.0132448	0	1
LYa_b1_contig_552 (484..812) consensus	27.045	0.00815827	0	1
LYa_b1_contig_104250 (47..753) consensus	26.9897	4.60134e-05	0.0048184	1
LYa_b1_contig_8629 (814..1031) consensus	26.9341	0.00282495	0.0846945	1
LYa_b1_contig_301314 (37..286) consensus	26.9172	0.00304218	0.0886608	1
LYa_b1_contig_297396 (1..1086) consensus	26.8491	0.00151135	0.057219	1
LYa_b1_contig_451759 (483..734) consensus	26.8271	0.020614	0	1
LYa_b1_contig_381739 (34..289) consensus	26.8271	0.0205862	0	1
LYa_b1_contig_5419 (3633..3974) consensus	26.827	0.013747	0	1
LYa_b1_contig_317034 (23..246) consensus	26.8155	0.020389	0	1
LYa_b1_contig_457784 (45..299) consensus	26.8155	0.0203806	0	1
LYa_b1_contig_448210 (176..748) consensus	26.8155	0.0203839	0	1
LYa_b1_contig_301656 (144..465) consensus	26.7851	0.010652	0	1
LYa_b1_contig_15147 (662..879) consensus	26.7533	0.020497	0	1
LYa_b1_contig_68991 (24..312) consensus	26.7533	0.020509	0	1
LYa_b1_contig_88330 (957..1447) consensus	26.7533	0.0205178	0	1
LYa_b1_contig_382316 (83..606) consensus	26.7532	0.0212634	0	1
LYa_b1_contig_13998 (15..634) consensus	26.7512	2.57733e-05	0.00311831	1
LYa_b1_contig_78031 (25..411) consensus	26.7501	0.00784567	0	1
LYa_b1_contig_82422 (38..310) consensus	26.7025	0.0151567	0	1
LYa_b1_contig_310662 (55..320) consensus	26.683	0.00880105	0	1
LYa_b1_contig_100142 (734..1179) consensus	26.5612	0.0125632	0	1
LYa_b1_contig_250091 (6..2230) consensus	26.5602	0.00069613	0.0344576	1
LYa_b1_contig_24034 (1112..1415) consensus	26.5432	0.00758769	0	1
LYa_b1_contig_5474 (984..2764) consensus	26.462	7.179e-08	3.06042e-05	0
LYa_b1_contig_350340 (300..605) consensus	26.4301	0.0138649	0	1
LYa_b1_contig_7770 (35..643) consensus	26.4107	2.5257e-06	0.000514129	0
LYa_b1_contig_14653 (242..547) consensus	26.3978	0.010435	0	1
LYa_b1_contig_180169 (1..216) consensus	26.3835	0.0162512	0	1
LYa_b1_contig_299701 (28..370) consensus	26.3773	0.000573268	0.0301183	1
LYa_b1_contig_226979 (1..204) consensus	26.3692	0.000212978	0.0147348	1
LYa_b1_contig_22446 (1..276) consensus	26.3632	0.00715297	0	1
LYa_b1_contig_37819 (309..549) consensus	26.3572	0.00744613	0	1
LYa_b1_contig_57798 (35..377) consensus	26.3103	0.000319127	0.0198641	1
LYa_b1_contig_350624 (46..279) consensus	26.2952	0.0122082	0	1
LYa_b1_contig_72398 (307..1199) consensus	26.2908	0.000240313	0.0161915	1
LYa_b1_contig_111582 (551..843) consensus	26.2694	0.0107137	0	1
LYa_b1_contig_39431 (1..509) consensus	26.2435	3.88039e-06	0.000711776	1
LYa_b1_contig_61569 (2245..2626) consensus	26.2249	0.0081993	0	1
LYa_b1_contig_81747 (225..541) consensus	26.1234	0.000195441	0.0139173	1
LYa_b1_contig_102015 (205..452) consensus	26.0781	0.0182054	0	1
LYa_b1_contig_57520 (62..1043) consensus	26.0775	4.83851e-05	0.00496148	1
LYa_b1_contig_2601 (3023..3459) consensus	26.0729	0.000599908	0.03112	1
LYa_b1_contig_56578 (2745..3042) consensus	26.045	0.00695276	0	1
LYa_b1_contig_66150 (40..295) consensus	26.0351	0.00780759	0	1
LYa_b1_contig_349964 (677..885) consensus	26.0344	0.021734	0	1
LYa_b1_contig_107180 (51..288) consensus	26.0344	0.0217256	0	1
LYa_b1_contig_268190 (763..1000) consensus	26.0344	0.0217347	0	1
LYa_b1_contig_130545 (1..221) consensus	25.9327	0.0103924	0	1
LYa_b1_contig_280939 (137..631) consensus	25.9241	0.000850803	0.0394344	1
LYa_b1_contig_198251 (40..376) consensus	25.9225	5.87083e-05	0.00573122	1
LYa_b1_contig_130139 (35..403) consensus	25.9087	0.00923713	0	1
LYa_b1_contig_2601 (3682..4087) consensus	25.8978	0.000988823	0.0433582	1
LYa_b1_contig_185850 (69..779) consensus	25.8761	0.00758179	0	1
LYa_b1_contig_130904 (1122..1800) consensus	25.8285	0.000181806	0.0132514	1
LYa_b1_contig_300847 (38..288) consensus	25.7958	0.00777511	0	1
LYa_b1_contig_259448 (51..315) consensus	25.7925	0.0074375	0	1
LYa_b1_contig_166803 (61..357) consensus	25.7701	0.00711616	0	1
LYa_b1_contig_154459 (1..505) consensus	25.7445	1.7165e-06	0.000378128	0
LYa_b1_contig_88330 (1..254) consensus	25.6892	0.0225001	0	1
LYa_b1_contig_13037 (3275..3591) consensus	25.6892	0.0225086	0	1
LYa_b1_contig_81008 (1..328) consensus	25.6892	0.0225068	0	1
LYa_b1_contig_303874 (334..534) consensus	25.682	0.0222114	0	1
LYa_b1_contig_297898 (265..543) consensus	25.682	0.0222104	0	1
LYa_b1_contig_102780 (2174..2567) consensus	25.682	0.0222148	0	1
LYa_b1_contig_5135 (254..648) consensus	25.682	0.0222082	0	1
LYa_b1_contig_281089 (140..549) consensus	25.682	0.0222213	0	1
LYa_b1_contig_306144 (104..537) consensus	25.682	0.0222132	0	1
LYa_b1_contig_85303 (808..1280) consensus	25.682	0.0222172	0	1
LYa_b1_contig_12853 (48..435) consensus	25.658	0.00845482	0	1
LYa_b1_contig_301008 (7..368) consensus	25.6466	0.0159471	0	1
LYa_b1_contig_8029 (9..307) consensus	25.6251	1.39297e-08	7.63492e-06	0
LYa_b1_contig_297861 (13..363) consensus	25.5894	0.0101703	0	1
LYa_b1_contig_71933 (117..797) consensus	25.5643	1.53716e-08	8.26129e-06	0
LYa_b1_contig_371773 (96..543) consensus	25.5034	0.00137642	0.0538568	1
LYa_b1_contig_49297 (51..380) consensus	25.4837	0.00361975	0.0987298	1
LYa_b1_contig_99158 (246..573) consensus	25.4367	0.00107828	0.04601	1
LYa_b1_contig_53219 (404..1531) consensus	25.3855	0.00126073	0.051043	1
LYa_b1_contig_400714 (4..883) consensus	25.3204	0.0226872	0	1
LYa_b1_contig_33301 (1332..1560) consensus	25.302	0.0229564	0	1
LYa_b1_contig_435824 (41..291) consensus	25.302	0.022955	0	1
LYa_b1_contig_33301 (556..868) consensus	25.302	0.0229341	0	1
LYa_b1_contig_451540 (512..874) consensus	25.302	0.0229299	0	1
LYa_b1_contig_457648 (4..364) consensus	25.2911	0.0228042	0	1
LYa_b1_contig_315775 (14..2051) consensus	25.2674	3.80374e-06	0.000702226	1
LYa_b1_contig_243218 (1..213) consensus	25.2314	0.00859766	0	1
LYa_b1_contig_54432 (1..710) consensus	25.2209	6.78587e-05	0.00635321	1
LYa_b1_contig_451588 (121..375) consensus	25.0487	0.0129183	0	1
LYa_b1_contig_179893 (3..237) consensus	25.0404	0.0149732	0	1
LYa_b1_contig_296811 (40..387) consensus	25.0065	0.000735097	0.0357134	1
LYa_b1_contig_87516 (235..561) consensus	24.9443	6.14586e-05	0.0059119	1
LYa_b1_contig_82344 (1359..1911) consensus	24.9327	0.00948279	0	1
LYa_b1_contig_238996 (1..244) consensus	24.903	0.0130224	0	1
LYa_b1_contig_160466 (1..373) consensus	24.8929	0.00988798	0	1
LYa_b1_contig_150508 (1..665) consensus	24.869	0.000112877	0.00933491	1
LYa_b1_contig_303800 (32..310) consensus	24.8476	0.0116265	0	1
LYa_b1_contig_99618 (9..640) consensus	24.8426	0.00127274	0.0513714	1
LYa_b1_contig_61049 (261..473) consensus	24.8415	0.00908464	0	1
LYa_b1_contig_208083 (87..753) consensus	24.8336	0.000355788	0.0215723	1
LYa_b1_contig_115016 (105..491) consensus	24.7758	0.00927863	0	1
LYa_b1_contig_47891 (74..304) consensus	24.7754	0.00933601	0	1
LYa_b1_contig_350004 (151..379) consensus	24.7744	0.0192269	0	1
LYa_b1_contig_238606 (19..251) consensus	24.7738	0.0102578	0	1
LYa_b1_contig_170704 (380..738) consensus	24.7723	0.0166401	0	1
LYa_b1_contig_43323 (56..412) consensus	24.7205	0.000802333	0.0378948	1
LYa_b1_contig_39125 (1..353) consensus	24.6894	2.53017e-10	2.79578e-07	0
LYa_b1_contig_39271 (1..1183) consensus	24.6799	2.65033e-05	0.00315576	1
LYa_b1_contig_137544 (4..323) consensus	24.6765	0.00763217	0	1
LYa_b1_contig_62592 (137..347) consensus	24.6636	0.0104835	0	1
LYa_b1_contig_17454 (455..696) consensus	24.6472	0.0116459	0	1
LYa_b1_contig_70543 (2106..2367) consensus	24.6431	0.0234833	0	1
LYa_b1_contig_299109 (31..442) consensus	24.6431	0.0234795	0	1
LYa_b1_contig_261409 (765..1281) consensus	24.6431	0.023469	0	1
LYa_b1_contig_352862 (247..941) consensus	24.6431	0.0234702	0	1
LYa_b1_contig_296311 (274..477) consensus	24.5766	0.0112745	0	1
LYa_b1_contig_7019 (139..1290) consensus	24.5393	8.02011e-06	0.00126168	1
LYa_b1_contig_381833 (274..780) consensus	24.5218	0.0122976	0	1
LYa_b1_contig_69978 (36..371) consensus	24.5125	0.0164971	0	1
LYa_b1_contig_20759 (45..405) consensus	24.5125	0.016497	0	1
LYa_b1_contig_33107 (12..812) consensus	24.4866	3.63128e-05	0.00403183	1
LYa_b1_contig_130904 (590..834) consensus	24.485	0.00886092	0	1
LYa_b1_contig_106876 (29..259) consensus	24.3084	0.00746224	0	1
LYa_b1_contig_150776 (27..339) consensus	24.2681	0.0137418	0	1
LYa_b1_contig_165064 (126..503) consensus	24.2347	0.00826977	0	1
LYa_b1_contig_147174 (391..988) consensus	24.229	9.22305e-05	0.00797188	1
LYa_b1_contig_73183 (502..786) consensus	24.2271	0.0237288	0	1
LYa_b1_contig_199291 (4..617) consensus	24.2271	0.0237128	0	1
LYa_b1_contig_296997 (651..1293) consensus	24.2271	0.0237072	0	1
LYa_b1_contig_302620 (350..653) consensus	24.2045	0.0115013	0	1
LYa_b1_contig_112839 (22..281) consensus	24.1954	0.0188607	0	1
LYa_b1_contig_108904 (2366..2616) consensus	24.1629	0.0125504	0	1
LYa_b1_contig_304723 (1..214) consensus	24.1543	0.0138763	0	1
LYa_b1_contig_34100 (1304..1646) consensus	24.1526	0.00956166	0	1
LYa_b1_contig_20260 (1..336) consensus	24.1467	0.0143714	0	1
LYa_b1_contig_101108 (4..290) consensus	24.1067	0.00168229	0.0611961	1
LYa_b1_contig_70869 (91..1669) consensus	24.0501	8.46627e-09	5.01879e-06	0
LYa_b1_contig_110380 (82..1623) consensus	24.025	0.000213039	0.0147348	1
LYa_b1_contig_43703 (40..618) consensus	24.0151	0.0188752	0	1
LYa_b1_contig_345285 (1322..1580) consensus	24.0128	0.00443231	0.111858	1
LYa_b1_contig_73759 (5..230) consensus	24.0045	0.0116417	0	1
LYa_b1_contig_292327 (255..710) consensus	23.9947	0.0142111	0	1
LYa_b1_contig_353563 (22..375) consensus	23.9475	0.00582777	0.131677	1
LYa_b1_contig_2448 (4..740) consensus	23.9466	1.74702e-05	0.00233086	1
LYa_b1_contig_216738 (538..926) consensus	23.9319	0.00110648	0.0468794	1
LYa_b1_contig_1598 (1..770) consensus	23.9214	5.81255e-11	7.71963e-08	0
LYa_b1_contig_399311 (6..289) consensus	23.8876	0.0251759	0	1
LYa_b1_contig_110817 (5..573) consensus	23.8876	0.0251772	0	1
LYa_b1_contig_230807 (198..522) consensus	23.8667	0.00512377	0.121656	1
LYa_b1_contig_58154 (840..1221) consensus	23.8252	0.0167424	0	1
LYa_b1_contig_127037 (127..1945) consensus	23.8096	1.9596e-06	0.000421596	0
LYa_b1_contig_26055 (10..393) consensus	23.7881	0.0131019	0	1
LYa_b1_contig_121511 (61..381) consensus	23.7866	0.0145044	0	1
LYa_b1_contig_451982 (16..222) consensus	23.7769	0.0247507	0	1
LYa_b1_contig_394720 (297..564) consensus	23.7769	0.0247317	0	1
LYa_b1_contig_398812 (153..367) consensus	23.7667	0.0247178	0	1
LYa_b1_contig_424861 (17..240) consensus	23.7667	0.0247134	0	1
LYa_b1_contig_277771 (719..994) consensus	23.7667	0.0247228	0	1
LYa_b1_contig_443722 (249..993) consensus	23.7667	0.0247219	0	1
LYa_b1_contig_300732 (273..592) consensus	23.7623	0.011458	0	1
LYa_b1_contig_23136 (1721..2009) consensus	23.7383	0.0118442	0	1
LYa_b1_contig_168447 (153..505) consensus	23.7212	0.000303981	0.0191544	1
LYa_b1_contig_21251 (146..610) consensus	23.6967	0.000753703	0.0362354	1
LYa_b1_contig_130191 (569..1168) consensus	23.6937	0.0126601	0	1
LYa_b1_contig_295936 (70..841) consensus	23.5927	0.000497713	0.0273776	1
LYa_b1_contig_34574 (621..829) consensus	23.5609	0.0270125	0	1
LYa_b1_contig_36478 (40..271) consensus	23.5609	0.0270117	0	1
LYa_b1_contig_2814 (2088..2324) consensus	23.5609	0.0270068	0	1
LYa_b1_contig_27865 (53..306) consensus	23.5609	0.027002	0	1
LYa_b1_contig_76116 (43..426) consensus	23.5609	0.0269852	0	1
LYa_b1_contig_44688 (36..1422) consensus	23.5233	2.59584e-08	1.32507e-05	0
LYa_b1_contig_13876 (316..747) consensus	23.4614	0.0109438	0	1
LYa_b1_contig_171452 (1..202) consensus	23.4442	0.015851	0	1
LYa_b1_contig_174991 (32..257) consensus	23.3386	0.0104633	0	1
LYa_b1_contig_137753 (9..265) consensus	23.3315	0.0098234	0	1
LYa_b1_contig_44027 (148..349) consensus	23.2518	0.0248237	0	1
LYa_b1_contig_116408 (132..410) consensus	23.2518	0.0248147	0	1
LYa_b1_contig_313157 (282..613) consensus	23.2518	0.0248223	0	1
LYa_b1_contig_355466 (200..797) consensus	23.2518	0.0248268	0	1
LYa_b1_contig_8195 (54..259) consensus	23.2506	0.0195312	0	1
LYa_b1_contig_18364 (1129..1537) consensus	23.2299	0.0190898	0	1
LYa_b1_contig_299925 (279..536) consensus	23.1895	0.0117784	0	1
LYa_b1_contig_296567 (62..293) consensus	23.1891	0.0116034	0	1
LYa_b1_contig_67251 (5..444) consensus	23.1609	0.00115482	0.0481311	1
LYa_b1_contig_37849 (1..347) consensus	23.1298	0.0199526	0	1
LYa_b1_contig_40255 (1..451) consensus	23.1141	0.00094517	0.0420701	1
LYa_b1_contig_35350 (11..323) consensus	23.1025	0.00922388	0	1
LYa_b1_contig_21486 (84..928) consensus	23.0733	1.27248e-05	0.00183008	1
LYa_b1_contig_211916 (111..1185) consensus	22.9936	0.0139689	0	1
LYa_b1_contig_200884 (1..404) consensus	22.9512	0.00344579	0.0955894	1
LYa_b1_contig_54049 (25..1013) consensus	22.8943	1.5542e-05	0.00212333	1
LYa_b1_contig_214931 (683..927) consensus	22.8657	0.0112798	0	1
LYa_b1_contig_240398 (6..450) consensus	22.8629	0.0100875	0	1
LYa_b1_contig_45106 (702..1084) consensus	22.8132	0.0233758	0	1
LYa_b1_contig_346182 (119..449) consensus	22.8065	0.017295	0	1
LYa_b1_contig_312341 (54..412) consensus	22.7879	0.0110038	0	1
LYa_b1_contig_220424 (160..478) consensus	22.782	0.000343024	0.0209642	1
LYa_b1_contig_296422 (2313..2539) consensus	22.7721	0.0262097	0	1
LYa_b1_contig_296997 (119..479) consensus	22.7721	0.0262084	0	1
LYa_b1_contig_302336 (934..1406) consensus	22.7721	0.0261883	0	1
LYa_b1_contig_351143 (142..619) consensus	22.768	0.0140398	0	1
LYa_b1_contig_169824 (153..445) consensus	22.7411	0.0115608	0	1
LYa_b1_contig_296122 (275..493) consensus	22.7367	0.018716	0	1
LYa_b1_contig_308010 (96..378) consensus	22.7367	0.0187242	0	1
LYa_b1_contig_34100 (1709..2381) consensus	22.7174	0.0009005	0.0408738	1
LYa_b1_contig_6645 (4210..5456) consensus	22.6431	0.000137682	0.0109292	1
LYa_b1_contig_74037 (134..427) consensus	22.625	0.0201409	0	1
LYa_b1_contig_156344 (22..273) consensus	22.5938	0.00899015	0	1
LYa_b1_contig_31388 (3763..4151) consensus	22.5721	0.0142639	0	1
LYa_b1_contig_175826 (1134..1465) consensus	22.5665	0.0103275	0	1
LYa_b1_contig_79560 (25..331) consensus	22.5344	0.00965458	0.175716	1
LYa_b1_contig_94914 (1..1156) consensus	22.5344	0.00965911	0.175775	1
LYa_b1_contig_53219 (1614..1968) consensus	22.5112	0.0150484	0	1
LYa_b1_contig_32074 (840..1403) consensus	22.4978	0.0182901	0	1
LYa_b1_contig_81590 (121..352) consensus	22.4966	0.0286613	0	1
LYa_b1_contig_76549 (310..631) consensus	22.4966	0.0286512	0	1
LYa_b1_contig_31334 (1660..2042) consensus	22.4882	0.012711	0	1
LYa_b1_contig_34354 (20..280) consensus	22.4661	0.00165106	0.0605061	1
LYa_b1_contig_455087 (125..366) consensus	22.4548	0.0270934	0	1
LYa_b1_contig_37739 (391..728) consensus	22.4132	0.00841415	0.161981	1
LYa_b1_contig_17143 (1856..2908) consensus	22.4045	0.000125837	0.0101583	1
LYa_b1_contig_138180 (7..810) consensus	22.3661	0.000172808	0.0127776	1
LYa_b1_contig_209241 (745..1074) consensus	22.3636	0.00622279	0.136062	1
LYa_b1_contig_283216 (2..227) consensus	22.3422	0.0112503	0	1
LYa_b1_contig_152425 (8..602) consensus	22.3076	0.0166123	0	1
LYa_b1_contig_29162 (9..439) consensus	22.2795	0.000286569	0.0183673	1
LYa_b1_contig_114316 (12..485) consensus	22.2716	9.49101e-07	0.000240977	0
LYa_b1_contig_405202 (45..491) consensus	22.2609	0.0148125	0	1
LYa_b1_contig_89448 (1..222) consensus	22.2519	0.0273984	0	1
LYa_b1_contig_451622 (31..292) consensus	22.2519	0.0274156	0	1
LYa_b1_contig_83278 (799..1869) consensus	22.2194	0.000601964	0.0311505	1
LYa_b1_contig_88837 (350..718) consensus	22.1772	0.0152682	0	1
LYa_b1_contig_50236 (1..519) consensus	22.1769	1.79955e-08	9.45085e-06	0
LYa_b1_contig_2404 (26..997) consensus	22.1538	2.29263e-05	0.00285024	1
LYa_b1_contig_298838 (815..1787) consensus	22.1309	1.79623e-05	0.00237643	1
LYa_b1_contig_296198 (47..584) consensus	22.1188	4.33479e-05	0.00461627	1
LYa_b1_contig_96346 (86..1897) consensus	22.0341	1.13643e-05	0.00168418	1
LYa_b1_contig_169370 (8..333) consensus	22.012	0.00051182	0.0279532	1
LYa_b1_contig_5323 (1..397) consensus	22.0082	0.0163389	0	1
LYa_b1_contig_221554 (1..420) consensus	21.9979	0.00433925	0.110703	1
LYa_b1_contig_350243 (1..206) consensus	21.991	0.0227406	0	1
LYa_b1_contig_22633 (43..1628) consensus	21.9722	4.82069e-09	3.29625e-06	0
LYa_b1_contig_170704 (4894..5375) consensus	21.9344	0.000680804	0.0339757	1
LYa_b1_contig_6214 (206..784) consensus	21.9261	1.04456e-11	1.80346e-08	0
LYa_b1_contig_36611 (250..7905) consensus	21.9252	4.71787e-09	3.24865e-06	0
LYa_b1_contig_65674 (1994..2241) consensus	21.9249	0.0228626	0	1
LYa_b1_contig_12882 (1337..1782) consensus	21.9249	0.0228517	0	1
LYa_b1_contig_110676 (1..262) consensus	21.8902	0.0121456	0	1
LYa_b1_contig_90002 (1068..1286) consensus	21.8605	0.0277033	0	1
LYa_b1_contig_349561 (1..240) consensus	21.8605	0.0277016	0	1
LYa_b1_contig_350926 (26..267) consensus	21.8605	0.0277022	0	1
LYa_b1_contig_12882 (4338..4666) consensus	21.8605	0.027687	0	1
LYa_b1_contig_349923 (187..520) consensus	21.8605	0.0276812	0	1
LYa_b1_contig_17454 (1495..2935) consensus	21.8548	8.45749e-07	0.000219168	0
LYa_b1_contig_261365 (212..693) consensus	21.8193	0.0135204	0	1
LYa_b1_contig_128482 (55..399) consensus	21.8152	0.000252575	0.016732	1
LYa_b1_contig_8352 (1..324) consensus	21.8138	5.16246e-06	0.000879101	1
LYa_b1_contig_71727 (1..202) consensus	21.8105	0.010357	0	1
LYa_b1_contig_90580 (8..1095) consensus	21.7811	1.07767e-05	0.00160891	1
LYa_b1_contig_30173 (40..284) consensus	21.7544	0.0168245	0	1
LYa_b1_contig_13845 (1..518) consensus	21.7327	6.34257e-05	0.00603755	1
LYa_b1_contig_95001 (1..732) consensus	21.7264	8.33417e-05	0.00740754	1
LYa_b1_contig_111928 (74..591) consensus	21.6764	9.19763e-05	0.00796405	1
LYa_b1_contig_401953 (50..293) consensus	21.6456	0.0155056	0	1
LYa_b1_contig_175826 (162..432) consensus	21.6001	0.0110104	0	1
LYa_b1_contig_297335 (14..259) consensus	21.5478	0.0245163	0	1
LYa_b1_contig_82267 (1..222) consensus	21.5278	0.00111868	0.047151	1
LYa_b1_contig_98209 (447..705) consensus	21.5249	0.0180059	0	1
LYa_b1_contig_382060 (409..926) consensus	21.4736	0.0162918	0	1
LYa_b1_contig_18977 (775..980) consensus	21.4322	0.0302874	0	1
LYa_b1_contig_119134 (241..455) consensus	21.4322	0.0302773	0	1
LYa_b1_contig_81215 (71..307) consensus	21.4322	0.0302744	0	1
LYa_b1_contig_29485 (1..275) consensus	21.4322	0.030269	0	1
LYa_b1_contig_302621 (99..849) consensus	21.421	0.015601	0	1
LYa_b1_contig_90821 (32..1076) consensus	21.4038	0.00169484	0.0614768	1
LYa_b1_contig_301650 (11..286) consensus	21.3845	0.0173039	0	1
LYa_b1_contig_296123 (1..297) consensus	21.3752	0.00141874	0.0549407	1
LYa_b1_contig_45734 (281..752) consensus	21.3527	0.00138488	0.0540156	1
LYa_b1_contig_77658 (155..422) consensus	21.3231	0.00251811	0.0787249	1
LYa_b1_contig_444621 (1..489) consensus	21.3193	0.00680454	0.143533	1
LYa_b1_contig_38328 (2365..2633) consensus	21.3172	0.0288562	0	1
LYa_b1_contig_194816 (20..324) consensus	21.3172	0.028846	0	1
LYa_b1_contig_66604 (354..744) consensus	21.3172	0.0288535	0	1
LYa_b1_contig_52200 (155..542) consensus	21.3129	0.020259	0	1
LYa_b1_contig_23136 (2399..4227) consensus	21.3065	6.80775e-07	0.000183294	0
LYa_b1_contig_19958 (9..279) consensus	21.2998	0.0237465	0	1
LYa_b1_contig_2601 (325..872) consensus	21.2962	0.000553295	0.0294424	1
LYa_b1_contig_155707 (225..584) consensus	21.2363	0.00121241	0.0497233	1
LYa_b1_contig_65496 (1..289) consensus	21.2355	9.71545e-08	3.84504e-05	0
LYa_b1_contig_69166 (132..801) consensus	21.2332	0.00715354	0.147648	1
LYa_b1_contig_123377 (386..850) consensus	21.2043	0.0160466	0	1
LYa_b1_contig_455274 (67..371) consensus	21.2031	0.0210917	0	1
LYa_b1_contig_45195 (1..205) consensus	21.1818	0.0158523	0	1
LYa_b1_contig_327220 (21..298) consensus	21.1709	0.0129363	0	1
LYa_b1_contig_34023 (2..1879) consensus	21.1306	2.21777e-06	0.000466956	0
LYa_b1_contig_65536 (1729..1957) consensus	21.0947	0.014791	0	1
LYa_b1_contig_59 (5..228) consensus	21.0711	0.0214751	0	1
LYa_b1_contig_46572 (403..699) consensus	21.0534	0.011976	0	1
LYa_b1_contig_298838 (1..332) consensus	21.0481	0.00141884	0.0549407	1
LYa_b1_contig_35566 (186..500) consensus	21.0434	0.0195146	0	1
LYa_b1_contig_430277 (504..754) consensus	21.0221	0.0299263	0	1
LYa_b1_contig_13038 (1446..1807) consensus	21.0221	0.0299277	0	1
LYa_b1_contig_117046 (856..1520) consensus	20.9932	0.00144314	0.0556385	1
LYa_b1_contig_14601 (97..534) consensus	20.9903	0.000697499	0.0345057	1
LYa_b1_contig_87687 (259..876) consensus	20.9875	1.25841e-06	0.000299352	0
LYa_b1_contig_304944 (21..237) consensus	20.9684	0.0132693	0	1
LYa_b1_contig_110870 (1109..1459) consensus	20.9435	0.0253888	0	1
LYa_b1_contig_239073 (1..290) consensus	20.8886	0.0031898	0.0912304	1
LYa_b1_contig_350935 (248..1705) consensus	20.8838	1.21315e-05	0.00176256	1
LYa_b1_contig_147919 (40..522) consensus	20.8789	0.00815932	0.158999	1
LYa_b1_contig_76586 (867..1441) consensus	20.8755	0.0170928	0	1
LYa_b1_contig_982 (1923..2197) consensus	20.8741	0.0178997	0	1
LYa_b1_contig_140944 (33..409) consensus	20.8469	0.00136674	0.0536753	1
LYa_b1_contig_348501 (14..359) consensus	20.767	0.0160092	0	1
LYa_b1_contig_202890 (181..643) consensus	20.7586	0.00060399	0.0312217	1
LYa_b1_contig_297153 (274..507) consensus	20.7472	9.20103e-05	0.00796405	1
LYa_b1_contig_8943 (2784..3109) consensus	20.7448	0.017008	0	1
LYa_b1_contig_433232 (1..227) consensus	20.7301	0.0253121	0	1
LYa_b1_contig_235886 (68..312) consensus	20.7269	0.0308642	0	1
LYa_b1_contig_451645 (25..277) consensus	20.7269	0.0308559	0	1
LYa_b1_contig_381960 (65..521) consensus	20.7269	0.0308525	0	1
LYa_b1_contig_72140 (1..208) consensus	20.7219	0.0268947	0	1
LYa_b1_contig_134646 (429..635) consensus	20.7181	0.0308988	0	1
LYa_b1_contig_399510 (522..1241) consensus	20.7181	0.0309142	0	1
LYa_b1_contig_274868 (664..906) consensus	20.6745	0.0122137	0.202202	1
LYa_b1_contig_354235 (275..576) consensus	20.6381	0.018314	0	1
LYa_b1_contig_9206 (1..296) consensus	20.5701	0.0232915	0	1
LYa_b1_contig_368553 (212..446) consensus	20.5607	0.0191952	0	1
LYa_b1_contig_87524 (31..282) consensus	20.5296	0.0134799	0	1
LYa_b1_contig_26170 (185..411) consensus	20.5269	0.0180483	0	1
LYa_b1_contig_100922 (400..715) consensus	20.4933	0.0156144	0	1
LYa_b1_contig_68544 (633..904) consensus	20.4922	0.0196774	0	1
LYa_b1_contig_46317 (1..544) consensus	20.4858	0.000231171	0.015698	1
LYa_b1_contig_163797 (18..342) consensus	20.4752	8.69753e-05	0.00767263	1
LYa_b1_contig_285627 (262..1035) consensus	20.4724	0.00382778	0.102461	1
LYa_b1_contig_70543 (1852..2058) consensus	20.4692	0.0303349	0	1
LYa_b1_contig_352633 (1..268) consensus	20.4692	0.0303549	0	1
LYa_b1_contig_306317 (726..1015) consensus	20.4692	0.0303487	0	1
LYa_b1_contig_349546 (2647..3110) consensus	20.4692	0.0303402	0	1
LYa_b1_contig_123711 (970..1569) consensus	20.4692	0.0303231	0	1
LYa_b1_contig_75033 (37..266) consensus	20.4548	0.0179663	0	1
LYa_b1_contig_182345 (1..410) consensus	20.4525	0.0128939	0	1
LYa_b1_contig_61939 (218..519) consensus	20.4332	0.0149327	0	1
LYa_b1_contig_90996 (180..611) consensus	20.4314	0.0174396	0	1
LYa_b1_contig_8266 (1023..1285) consensus	20.4263	0.0167734	0	1
LYa_b1_contig_107748 (144..362) consensus	20.3676	0.0332019	0	1
LYa_b1_contig_103083 (77..335) consensus	20.3676	0.0332259	0	1
LYa_b1_contig_1650 (379..645) consensus	20.3676	0.0332238	0	1
LYa_b1_contig_24720 (49..253) consensus	20.3626	0.0017464	0.062556	1
LYa_b1_contig_43131 (1..295) consensus	20.3594	0.000153086	0.0117674	1
LYa_b1_contig_1024 (2..524) consensus	20.306	0.000302513	0.019072	1
LYa_b1_contig_75647 (916..1241) consensus	20.3014	0.0148364	0	1
LYa_b1_contig_10234 (824..1037) consensus	20.2973	0.0193439	0	1
LYa_b1_contig_124463 (457..719) consensus	20.2211	0.0224268	0	1
LYa_b1_contig_40353 (262..1082) consensus	20.2151	8.1326e-05	0.0072674	1
LYa_b1_contig_157881 (32..347) consensus	20.1968	0.0218485	0	1
LYa_b1_contig_105667 (9..420) consensus	20.1931	0.000458314	0.0257435	1
LYa_b1_contig_170428 (246..601) consensus	20.1571	0.0154408	0	1
LYa_b1_contig_128721 (145..447) consensus	20.1181	0.0181901	0	1
LYa_b1_contig_179373 (687..1001) consensus	20.0904	0.0144188	0	1
LYa_b1_contig_277926 (78..282) consensus	20.0689	0.0196055	0	1
LYa_b1_contig_34356 (1134..1675) consensus	20.0141	0.0042776	0.109799	1
LYa_b1_contig_72978 (876..1391) consensus	19.9856	0.000264359	0.0172806	1
LYa_b1_contig_10234 (168..376) consensus	19.9847	0.0190583	0	1
LYa_b1_contig_59002 (1..741) consensus	19.9656	0.000507859	0.0278249	1
LYa_b1_contig_111128 (351..670) consensus	19.9325	0.0251709	0	1
LYa_b1_contig_214757 (210..462) consensus	19.9295	0.017635	0	1
LYa_b1_contig_3228 (1..573) consensus	19.9103	0.00117066	0.0485421	1
LYa_b1_contig_147612 (38..346) consensus	19.9058	0.0143567	0	1
LYa_b1_contig_47783 (1..387) consensus	19.8947	0.00101759	0.0441848	1
LYa_b1_contig_286880 (1469..1704) consensus	19.8623	0.030535	0	1
LYa_b1_contig_249120 (209..465) consensus	19.8623	0.0305501	0	1
LYa_b1_contig_297829 (609..885) consensus	19.8623	0.0305561	0	1
LYa_b1_contig_187464 (107..427) consensus	19.8623	0.0305537	0	1
LYa_b1_contig_353812 (27..266) consensus	19.8459	0.0186032	0	1
LYa_b1_contig_81003 (55..355) consensus	19.8454	0.0245646	0	1
LYa_b1_contig_114171 (31..337) consensus	19.8449	0.0255668	0	1
LYa_b1_contig_96059 (617..883) consensus	19.8269	0.0222928	0	1
LYa_b1_contig_108856 (187..479) consensus	19.775	0.0141695	0	1
LYa_b1_contig_1249 (49..547) consensus	19.7636	3.8528e-11	5.48615e-08	0
LYa_b1_contig_120577 (11..1615) consensus	19.7427	0.0280034	0	1
LYa_b1_contig_42387 (1..1363) consensus	19.7231	1.91852e-07	6.69103e-05	0
LYa_b1_contig_238506 (357..581) consensus	19.7098	0.0148546	0	1
LYa_b1_contig_88233 (600..834) consensus	19.7039	0.0158009	0	1
LYa_b1_contig_21349 (1..805) consensus	19.7024	1.28379e-05	0.00183942	1
LYa_b1_contig_280653 (106..398) consensus	19.6855	0.00433888	0.110703	1
LYa_b1_contig_39230 (445..674) consensus	19.6722	0.0190947	0	1
LYa_b1_contig_297861 (1808..2183) consensus	19.6405	0.0165297	0	1
LYa_b1_contig_1566 (1..492) consensus	19.6341	0.00020541	0.0143747	1
LYa_b1_contig_83445 (17..220) consensus	19.6144	0.0217749	0	1
LYa_b1_contig_7652 (1129..1968) consensus	19.5837	0.000171428	0.0127277	1
LYa_b1_contig_122734 (805..1196) consensus	19.578	0.00240467	0.0763886	1
LYa_b1_contig_80012 (141..853) consensus	19.565	4.48529e-05	0.00474072	1
LYa_b1_contig_139306 (896..1338) consensus	19.5634	0.00583968	0.13184	1
LYa_b1_contig_38328 (1760..2058) consensus	19.5629	0.00579788	0.131241	1
LYa_b1_contig_41677 (1..471) consensus	19.5546	0.0220487	0	1
LYa_b1_contig_182275 (1..276) consensus	19.5504	0.0137473	0	1
LYa_b1_contig_147470 (152..505) consensus	19.5336	0.0231043	0	1
LYa_b1_contig_101018 (1899..2283) consensus	19.5299	0.0153737	0	1
LYa_b1_contig_89324 (1809..2338) consensus	19.5266	0.000966912	0.0427366	1
LYa_b1_contig_17323 (9..2005) consensus	19.4682	1.2592e-06	0.000299352	0
LYa_b1_contig_40912 (11..4284) consensus	19.4655	2.38893e-06	0.000495441	0
LYa_b1_contig_300732 (1206..1448) consensus	19.4586	0.0173831	0	1
LYa_b1_contig_76334 (1..1798) consensus	19.4098	9.87174e-10	8.74041e-07	0
LYa_b1_contig_64424 (675..970) consensus	19.3873	0.00315655	0.0906231	1
LYa_b1_contig_47778 (14..1896) consensus	19.3697	7.39367e-06	0.00117518	1
LYa_b1_contig_38687 (1..382) consensus	19.3659	3.21497e-05	0.00363684	1
LYa_b1_contig_103779 (76..536) consensus	19.3375	3.30107e-05	0.00371598	1
LYa_b1_contig_54114 (113..563) consensus	19.3029	0.0351548	0	1
LYa_b1_contig_82867 (24..483) consensus	19.3029	0.0351681	0	1
LYa_b1_contig_158628 (10..222) consensus	19.2995	0.00323468	0.0920248	1
LYa_b1_contig_49801 (1..319) consensus	19.2991	2.41883e-07	7.98715e-05	0
LYa_b1_contig_53555 (1..413) consensus	19.2857	2.01272e-06	0.000431008	0
LYa_b1_contig_5330 (1..2825) consensus	19.2652	7.55935e-12	1.39215e-08	0
LYa_b1_contig_24153 (46..722) consensus	19.233	0.000392154	0.0231178	1
LYa_b1_contig_97293 (44..349) consensus	19.2109	0.0145608	0	1
LYa_b1_contig_360450 (18..322) consensus	19.202	0.0328531	0	1
LYa_b1_contig_172156 (1..692) consensus	19.202	0.0328596	0	1
LYa_b1_contig_61841 (1..340) consensus	19.1993	4.43638e-05	0.00470793	1
LYa_b1_contig_400941 (526..745) consensus	19.194	0.0329504	0	1
LYa_b1_contig_363604 (37..268) consensus	19.194	0.0329689	0	1
LYa_b1_contig_63258 (6..396) consensus	19.183	0.000787045	0.0374727	1
LYa_b1_contig_119917 (55..616) consensus	19.1575	0.000655285	0.0330447	1
LYa_b1_contig_284844 (24..236) consensus	19.142	0.0231227	0	1
LYa_b1_contig_343063 (19..235) consensus	19.1417	0.0275566	0	1
LYa_b1_contig_444134 (166..573) consensus	19.1393	0.0274092	0	1
LYa_b1_contig_125472 (1..277) consensus	19.1387	0.0175718	0	1
LYa_b1_contig_30909 (58..258) consensus	19.1319	0.0273693	0	1
LYa_b1_contig_31895 (21..1199) consensus	19.1212	5.05856e-14	1.99628e-10	0
LYa_b1_contig_351244 (35..290) consensus	19.1207	0.0279008	0	1
LYa_b1_contig_48900 (358..571) consensus	19.0995	0.0216206	0	1
LYa_b1_contig_2924 (3994..4251) consensus	19.0862	0.00104578	0.0450266	1
LYa_b1_contig_50544 (58..287) consensus	19.0783	0.0203559	0	1
LYa_b1_contig_352580 (181..406) consensus	19.0778	0.0336539	0	1
LYa_b1_contig_350565 (401..649) consensus	19.0778	0.033641	0	1
LYa_b1_contig_206773 (13..282) consensus	19.0778	0.0336452	0	1
LYa_b1_contig_135242 (693..1014) consensus	19.0778	0.033628	0	1
LYa_b1_contig_299403 (3..426) consensus	19.0778	0.033635	0	1
LYa_b1_contig_17507 (1..663) consensus	19.0492	1.12155e-06	0.000274567	0
LYa_b1_contig_350156 (415..707) consensus	19.0242	0.0135431	0.214716	1
LYa_b1_contig_141370 (338..827) consensus	19.0042	4.32889e-06	0.000773962	1
LYa_b1_contig_90111 (640..903) consensus	18.9236	0.0215691	0	1
LYa_b1_contig_55156 (1100..1386) consensus	18.9159	0.0183693	0	1
LYa_b1_contig_145246 (60..295) consensus	18.8981	0.0156818	0	1
LYa_b1_contig_199020 (397..6477) consensus	18.8827	1.19628e-07	4.56444e-05	0
LYa_b1_contig_68456 (6..354) consensus	18.8521	0.000885242	0.0403872	1
LYa_b1_contig_182542 (582..1067) consensus	18.8469	0.000429925	0.0247014	1
LYa_b1_contig_108615 (593..936) consensus	18.8094	0.0251848	0	1
LYa_b1_contig_14610 (23..317) consensus	18.7765	0.0152921	0	1
LYa_b1_contig_5541 (1..375) consensus	18.7705	2.59698e-06	0.000525183	0
LYa_b1_contig_69245 (26..1596) consensus	18.7275	0.000218895	0.0150755	1
LYa_b1_contig_309967 (1..532) consensus	18.719	2.46903e-06	0.000508211	0
LYa_b1_contig_260905 (319..551) consensus	18.7057	0.0173547	0	1
LYa_b1_contig_81739 (2418..2905) consensus	18.6254	0.00131487	0.0524586	1
LYa_b1_contig_216000 (1..581) consensus	18.6072	2.09932e-06	0.000446164	0
LYa_b1_contig_378852 (41..270) consensus	18.5996	0.0205203	0	1
LYa_b1_contig_102685 (30..387) consensus	18.596	2.30239e-05	0.00285981	1
LYa_b1_contig_44843 (531..1015) consensus	18.5781	0.0224502	0	1
LYa_b1_contig_106485 (417..621) consensus	18.5463	0.0243213	0	1
LYa_b1_contig_208874 (35..375) consensus	18.5457	0.00068054	0.0339757	1
LYa_b1_contig_254608 (515..743) consensus	18.545	0.0242491	0	1
LYa_b1_contig_55944 (68..287) consensus	18.5397	0.0210927	0	1
LYa_b1_contig_200876 (1..212) consensus	18.5096	0.0191951	0	1
LYa_b1_contig_21778 (1..246) consensus	18.4949	0.0173437	0	1
LYa_b1_contig_105040 (314..614) consensus	18.4889	0.0181465	0	1
LYa_b1_contig_180052 (41..318) consensus	18.4886	0.0206513	0	1
LYa_b1_contig_55555 (10..437) consensus	18.4797	0.000239465	0.0161659	1
LYa_b1_contig_45591 (106..402) consensus	18.4319	0.00611658	0.13474	1
LYa_b1_contig_136744 (1..815) consensus	18.4308	1.63067e-05	0.00219953	1
LYa_b1_contig_302575 (162..365) consensus	18.4074	0.0339181	0	1
LYa_b1_contig_298611 (1564..1773) consensus	18.4074	0.0339227	0	1
LYa_b1_contig_134926 (37..264) consensus	18.4074	0.0339147	0	1
LYa_b1_contig_302336 (316..826) consensus	18.4074	0.0339149	0	1
LYa_b1_contig_140142 (148..684) consensus	18.4074	0.0339097	0	1
LYa_b1_contig_110973 (1..262) consensus	18.3824	0.0160535	0	1
LYa_b1_contig_43397 (47..296) consensus	18.3734	0.0230021	0	1
LYa_b1_contig_298091 (165..387) consensus	18.372	0.0250228	0	1
LYa_b1_contig_302969 (114..379) consensus	18.3534	0.0227397	0	1
LYa_b1_contig_37596 (12..1789) consensus	18.3478	3.09899e-08	1.53431e-05	0
LYa_b1_contig_301243 (219..421) consensus	18.2933	0.0252898	0	1
LYa_b1_contig_166755 (15..345) consensus	18.2727	0.00843355	0.162237	1
LYa_b1_contig_67343 (36..271) consensus	18.2381	0.0378375	0	1
LYa_b1_contig_66339 (127..421) consensus	18.2381	0.03784	0	1
LYa_b1_contig_18563 (1179..1683) consensus	18.2381	0.0378296	0	1
LYa_b1_contig_32049 (17..1472) consensus	18.2374	1.49648e-06	0.000339961	0
LYa_b1_contig_297437 (259..485) consensus	18.1768	0.0218985	0	1
LYa_b1_contig_218487 (1..750) consensus	18.1751	0.000432482	0.0248277	1
LYa_b1_contig_451535 (1..559) consensus	18.1568	3.43835e-17	2.6384e-13	0
LYa_b1_contig_383394 (176..387) consensus	18.1566	0.0359808	0	1
LYa_b1_contig_250769 (1..242) consensus	18.1541	0.00130639	0.0522715	1
LYa_b1_contig_2924 (7342..7720) consensus	18.1203	0.00161738	0.0598451	1
LYa_b1_contig_309477 (12..215) consensus	18.1177	0.0211119	0	1
LYa_b1_contig_65220 (201..567) consensus	18.0917	0.0184086	0	1
LYa_b1_contig_152425 (626..1279) consensus	18.0844	0.0265396	0	1
LYa_b1_contig_303682 (2531..2770) consensus	18.0649	0.0194983	0	1
LYa_b1_contig_15306 (404..700) consensus	18.058	0.0210212	0	1
LYa_b1_contig_349967 (286..1384) consensus	18.0494	3.85919e-05	0.00422377	1
LYa_b1_contig_444755 (97..470) consensus	18.0415	0.0018752	0.065077	1
LYa_b1_contig_99618 (799..1414) consensus	18.0223	0.00427917	0.109799	1
LYa_b1_contig_248934 (51..1540) consensus	18.0177	2.0678e-05	0.00264632	1
LYa_b1_contig_195331 (306..612) consensus	18.0098	0.0228352	0	1
LYa_b1_contig_15412 (732..1482) consensus	18.004	2.91756e-06	0.000571603	1
LYa_b1_contig_28264 (616..902) consensus	17.9981	0.00311074	0.0899054	1
LYa_b1_contig_55989 (635..1362) consensus	17.9784	0.00148744	0.0566912	1
LYa_b1_contig_77611 (379..641) consensus	17.962	0.0224417	0	1
LYa_b1_contig_457673 (141..481) consensus	17.9418	0.0160522	0.237688	1
LYa_b1_contig_208829 (43..254) consensus	17.9192	0.0164429	0	1
LYa_b1_contig_16936 (43..1000) consensus	17.9159	8.27385e-05	0.00735867	1
LYa_b1_contig_310701 (1..525) consensus	17.9103	4.31128e-05	0.00459832	1
LYa_b1_contig_29378 (36..299) consensus	17.9045	0.0177908	0	1
LYa_b1_contig_182294 (78..364) consensus	17.9032	0.00208004	0.0693456	1
LYa_b1_contig_301899 (40..689) consensus	17.8905	0.0157316	0.234982	1
LYa_b1_contig_56485 (85..299) consensus	17.886	0.0190922	0	1
LYa_b1_contig_88416 (56..291) consensus	17.875	0.0236641	0	1
LYa_b1_contig_317327 (321..660) consensus	17.875	0.0236696	0	1
LYa_b1_contig_189840 (3..679) consensus	17.8644	1.27994e-06	0.000303238	0
LYa_b1_contig_176779 (818..1147) consensus	17.8636	0.0216506	0	1
LYa_b1_contig_25624 (781..1206) consensus	17.8584	0.0230235	0	1
LYa_b1_contig_99884 (122..520) consensus	17.8541	0.00574293	0.130545	1
LYa_b1_contig_177582 (728..993) consensus	17.8531	0.0227563	0	1
LYa_b1_contig_58423 (2127..2390) consensus	17.8529	0.0172613	0	1
LYa_b1_contig_350156 (1074..1365) consensus	17.8502	0.0103477	0.182736	1
LYa_b1_contig_309511 (1262..1593) consensus	17.8339	0.0228656	0	1
LYa_b1_contig_346845 (6..229) consensus	17.8174	0.00173975	0.0624951	1
LYa_b1_contig_351519 (262..572) consensus	17.8152	0.0298894	0	1
LYa_b1_contig_161804 (192..420) consensus	17.8128	0.0261576	0	1
LYa_b1_contig_44834 (1..247) consensus	17.7561	0.00236506	0.0756461	1
LYa_b1_contig_10617 (124..2186) consensus	17.732	3.24413e-17	2.6358e-13	0
LYa_b1_contig_18764 (40..854) consensus	17.7037	0.00990002	0.178187	1
LYa_b1_contig_243476 (124..528) consensus	17.6938	0.0172626	0.248661	1
LYa_b1_contig_74889 (1..221) consensus	17.6865	0.0362946	0	1
LYa_b1_contig_19922 (828..1049) consensus	17.6865	0.0362872	0	1
LYa_b1_contig_26564 (565..860) consensus	17.6865	0.0362891	0	1
LYa_b1_contig_349697 (876..1289) consensus	17.6865	0.0362675	0	1
LYa_b1_contig_123711 (83..584) consensus	17.6865	0.0362605	0	1
LYa_b1_contig_197160 (1203..1886) consensus	17.6865	0.036252	0	1
LYa_b1_contig_353163 (79..412) consensus	17.6807	0.024321	0	1
LYa_b1_contig_84911 (557..799) consensus	17.6772	0.0368316	0	1
LYa_b1_contig_457912 (46..304) consensus	17.6699	0.0368335	0	1
LYa_b1_contig_350308 (1030..1315) consensus	17.6699	0.0368729	0	1
LYa_b1_contig_297475 (1..1051) consensus	17.6496	0.000201471	0.0141968	1
LYa_b1_contig_94426 (46..291) consensus	17.6485	0.0235716	0	1
LYa_b1_contig_107728 (1685..2238) consensus	17.6217	0.00210576	0.0699498	1
LYa_b1_contig_24816 (55..279) consensus	17.5898	0.0215489	0	1
LYa_b1_contig_68353 (1075..1276) consensus	17.5815	0.0209295	0	1
LYa_b1_contig_10202 (441..1299) consensus	17.5564	2.61231e-06	0.000525541	0
LYa_b1_contig_4040 (1..287) consensus	17.542	3.20726e-07	9.95492e-05	0
LYa_b1_contig_65522 (68..366) consensus	17.5319	0.0226467	0	1
LYa_b1_contig_349502 (1..588) consensus	17.5314	0.00409565	0.106756	1
LYa_b1_contig_100922 (927..1517) consensus	17.5236	0.0244301	0	1
LYa_b1_contig_249973 (33..281) consensus	17.5037	0.0273922	0	1
LYa_b1_contig_85211 (149..402) consensus	17.4921	0.0209314	0	1
LYa_b1_contig_61795 (40..959) consensus	17.4854	9.11979e-05	0.00790736	1
LYa_b1_contig_82502 (531..1192) consensus	17.4554	0.0193302	0	1
LYa_b1_contig_57204 (28..441) consensus	17.4417	2.47258e-06	0.000508211	0
LYa_b1_contig_217764 (467..790) consensus	17.4251	0.0277374	0	1
LYa_b1_contig_42 (44..317) consensus	17.4143	0.0247453	0	1
LYa_b1_contig_26563 (2795..3158) consensus	17.4062	0.000201543	0.0141968	1
LYa_b1_contig_59776 (24..337) consensus	17.3737	0.020009	0	1
LYa_b1_contig_278416 (64..289) consensus	17.362	0.0231441	0	1
LYa_b1_contig_31388 (29..1722) consensus	17.3594	2.37819e-07	7.9343e-05	0
LYa_b1_contig_165431 (35..323) consensus	17.3593	0.020591	0	1
LYa_b1_contig_112906 (578..988) consensus	17.3567	0.0123267	0.203271	1
LYa_b1_contig_51444 (1..749) consensus	17.3547	0.000713701	0.0350063	1
LYa_b1_contig_73688 (3..295) consensus	17.3499	0.00230765	0.0746456	1
LYa_b1_contig_112942 (256..746) consensus	17.342	0.000609331	0.031392	1
LYa_b1_contig_11860 (31..530) consensus	17.3086	0.00131132	0.0524082	1
LYa_b1_contig_25015 (17..674) consensus	17.295	0.000244192	0.016374	1
LYa_b1_contig_13321 (856..1346) consensus	17.2944	1.81061e-07	6.36349e-05	0
LYa_b1_contig_156546 (224..1139) consensus	17.2895	0.0252832	0	1
LYa_b1_contig_102742 (1926..2143) consensus	17.2769	0.0205641	0	1
LYa_b1_contig_93124 (610..892) consensus	17.2574	0.0214379	0	1
LYa_b1_contig_58279 (139..381) consensus	17.2574	0.0222222	0	1
LYa_b1_contig_9365 (726..1356) consensus	17.2523	0.0212669	0	1
LYa_b1_contig_221798 (76..305) consensus	17.2371	0.0235476	0	1
LYa_b1_contig_119224 (28..397) consensus	17.2324	0.00336426	0.0942361	1
LYa_b1_contig_59983 (17..440) consensus	17.213	0.0244896	0	1
LYa_b1_contig_2481 (1367..1583) consensus	17.1783	0.0192044	0	1
LYa_b1_contig_8300 (116..333) consensus	17.1731	0.0410706	0	1
LYa_b1_contig_82176 (68..285) consensus	17.1731	0.0410675	0	1
LYa_b1_contig_33836 (290..588) consensus	17.1731	0.0410642	0	1
LYa_b1_contig_62871 (306..666) consensus	17.1731	0.0410607	0	1
LYa_b1_contig_57455 (1255..1764) consensus	17.1731	0.0410438	0	1
LYa_b1_contig_58154 (1281..1932) consensus	17.1731	0.0410548	0	1
LYa_b1_contig_145451 (398..617) consensus	17.1673	0.0196088	0	1
LYa_b1_contig_20752 (51..1732) consensus	17.1669	4.88739e-07	0.000139943	0
LYa_b1_contig_44533 (7..224) consensus	17.1235	0.0197436	0	1
LYa_b1_contig_11652 (768..1275) consensus	17.1232	0.00114242	0.0477689	1
LYa_b1_contig_41292 (49..486) consensus	17.1107	1.0845e-06	0.000267487	0
LYa_b1_contig_35991 (1..637) consensus	17.1089	9.56889e-06	0.0014588	1
LYa_b1_contig_156589 (1..255) consensus	17.1018	0.019111	0	1
LYa_b1_contig_250951 (198..562) consensus	17.0999	0.0192231	0	1
LYa_b1_contig_10004 (2592..2913) consensus	17.0827	0.00334645	0.0940045	1
LYa_b1_contig_33493 (15..289) consensus	17.0666	0.029895	0	1
LYa_b1_contig_284914 (118..466) consensus	17.0577	0.0240064	0	1
LYa_b1_contig_30800 (36..428) consensus	17.0537	0.0217592	0	1
LYa_b1_contig_17143 (1..791) consensus	17.0236	0.000254142	0.0167795	1
LYa_b1_contig_68007 (20..304) consensus	17.0021	0.0203614	0	1
LYa_b1_contig_349760 (11..329) consensus	16.9898	0.0260568	0	1
LYa_b1_contig_54229 (33..411) consensus	16.9831	0.000569192	0.0300054	1
LYa_b1_contig_46833 (37..2106) consensus	16.9825	1.14497e-06	0.000278847	0
LYa_b1_contig_381936 (352..1224) consensus	16.9718	0.0212277	0	1
LYa_b1_contig_145710 (1..337) consensus	16.9643	0.00239079	0.0761756	1
LYa_b1_contig_15102 (1..617) consensus	16.9642	6.2529e-06	0.0010233	1
LYa_b1_contig_122928 (42..323) consensus	16.9631	0.000334188	0.0205515	1
LYa_b1_contig_82184 (1..295) consensus	16.9551	0.0226799	0	1
LYa_b1_contig_38328 (41..253) consensus	16.9526	0.0373677	0	1
LYa_b1_contig_107947 (1053..1267) consensus	16.9526	0.037368	0	1
LYa_b1_contig_38328 (1268..1486) consensus	16.9526	0.0373599	0	1
LYa_b1_contig_298942 (82..304) consensus	16.9526	0.0373554	0	1
LYa_b1_contig_276736 (201..459) consensus	16.9526	0.037345	0	1
LYa_b1_contig_303804 (56..356) consensus	16.9526	0.0373357	0	1
LYa_b1_contig_308724 (89..438) consensus	16.9526	0.0373268	0	1
LYa_b1_contig_6217 (197..417) consensus	16.9239	0.0260305	0	1
LYa_b1_contig_199570 (494..697) consensus	16.9125	0.020563	0	1
LYa_b1_contig_95804 (285..781) consensus	16.9109	2.67779e-05	0.00317542	1
LYa_b1_contig_452104 (47..269) consensus	16.9032	0.0286555	0	1
LYa_b1_contig_228422 (27..261) consensus	16.8791	0.0242561	0	1
LYa_b1_contig_26563 (1092..1377) consensus	16.8484	0.0300981	0	1
LYa_b1_contig_60220 (25..294) consensus	16.8316	0.0196599	0	1
LYa_b1_contig_157858 (37..329) consensus	16.8167	0.0247599	0	1
LYa_b1_contig_52687 (445..676) consensus	16.8145	0.00555005	0.127543	1
LYa_b1_contig_33177 (26..606) consensus	16.7806	0.000945679	0.0420701	1
LYa_b1_contig_452104 (417..692) consensus	16.7238	0.0401035	0	1
LYa_b1_contig_312203 (21..445) consensus	16.7238	0.04011	0	1
LYa_b1_contig_86080 (356..836) consensus	16.7238	0.0401041	0	1
LYa_b1_contig_65536 (2791..3058) consensus	16.7226	0.0248143	0	1
LYa_b1_contig_106902 (219..583) consensus	16.7226	0.0248264	0	1
LYa_b1_contig_194511 (64..512) consensus	16.6939	0.00141969	0.0549425	1
LYa_b1_contig_70291 (64..509) consensus	16.6716	0.00032151	0.0199854	1
LYa_b1_contig_125814 (766..1069) consensus	16.6484	0.00180298	0.0637233	1
LYa_b1_contig_313993 (119..342) consensus	16.6203	0.00538758	0.125425	1
LYa_b1_contig_68473 (35..486) consensus	16.5975	1.7742e-05	0.00235358	1
LYa_b1_contig_119288 (14..249) consensus	16.5922	0.026087	0	1
LYa_b1_contig_67002 (1..260) consensus	16.5826	0.0335555	0	1
LYa_b1_contig_80097 (528..918) consensus	16.5809	0.000496136	0.0273126	1
LYa_b1_contig_180577 (8..992) consensus	16.5755	5.62447e-05	0.0055738	1
LYa_b1_contig_72527 (1..354) consensus	16.5688	0.0215585	0	1
LYa_b1_contig_286204 (1393..1935) consensus	16.5597	0.000165395	0.0124021	1
LYa_b1_contig_296514 (5..1181) consensus	16.5577	3.48794e-05	0.00389775	1
LYa_b1_contig_67808 (24..699) consensus	16.5519	0.00586964	0.132171	1
LYa_b1_contig_298267 (1..336) consensus	16.548	0.00983413	0.177743	1
LYa_b1_contig_91195 (20..339) consensus	16.5416	0.00199169	0.0675082	1
LYa_b1_contig_11508 (958..3001) consensus	16.5395	6.75893e-10	6.35072e-07	0
LYa_b1_contig_57577 (428..699) consensus	16.5257	0.0238057	0	1
LYa_b1_contig_315956 (43..317) consensus	16.5033	0.0232771	0	1
LYa_b1_contig_299891 (6..220) consensus	16.4823	0.0266061	0	1
LYa_b1_contig_56220 (1..682) consensus	16.4725	0.000506867	0.0277862	1
LYa_b1_contig_177502 (50..365) consensus	16.4527	0.0210525	0	1
LYa_b1_contig_144549 (76..800) consensus	16.4438	2.13262e-06	0.000451782	0
LYa_b1_contig_5304 (1166..1412) consensus	16.4366	0.0277139	0	1
LYa_b1_contig_82888 (279..498) consensus	16.4237	0.0331338	0	1
LYa_b1_contig_13038 (1881..2089) consensus	16.4092	0.0269711	0	1
LYa_b1_contig_108078 (12..281) consensus	16.4017	0.0248056	0	1
LYa_b1_contig_296810 (16..275) consensus	16.3811	0.00715648	0.147679	1
LYa_b1_contig_350592 (52..263) consensus	16.3791	0.0298022	0	1
LYa_b1_contig_350565 (817..1057) consensus	16.3582	0.0330455	0	1
LYa_b1_contig_60461 (1..311) consensus	16.3559	0.0142284	0.221367	1
LYa_b1_contig_40353 (2241..2452) consensus	16.3521	0.0236978	0	1
LYa_b1_contig_273978 (1..204) consensus	16.3149	3.81749e-05	0.00419808	1
LYa_b1_contig_297205 (137..557) consensus	16.3136	0.00366324	0.0995034	1
LYa_b1_contig_299356 (1..547) consensus	16.3092	0.00390913	0.103754	1
LYa_b1_contig_303004 (105..776) consensus	16.3038	0.00174243	0.0624951	1
LYa_b1_contig_112237 (1..252) consensus	16.3012	0.00185625	0.0646795	1
LYa_b1_contig_353967 (557..770) consensus	16.2951	0.0402226	0	1
LYa_b1_contig_444009 (37..336) consensus	16.2951	0.0402193	0	1
LYa_b1_contig_343064 (1..321) consensus	16.2951	0.0401923	0	1
LYa_b1_contig_354967 (166..770) consensus	16.2951	0.0401528	0	1
LYa_b1_contig_351927 (117..724) consensus	16.2951	0.0401731	0	1
LYa_b1_contig_158387 (49..276) consensus	16.283	0.0262457	0	1
LYa_b1_contig_71071 (115..353) consensus	16.2822	0.0177273	0.252575	1
LYa_b1_contig_45465 (3..286) consensus	16.282	0.027767	0	1
LYa_b1_contig_204718 (429..732) consensus	16.2743	0.0108957	0.188506	1
LYa_b1_contig_77864 (80..508) consensus	16.2595	0.0013679	0.053706	1
LYa_b1_contig_296671 (1..233) consensus	16.2339	0.0040488	0.105975	1
LYa_b1_contig_103822 (42..281) consensus	16.2131	0.0314462	0	1
LYa_b1_contig_4823 (1..882) consensus	16.2011	0.0066869	0.142225	1
LYa_b1_contig_163031 (131..384) consensus	16.1842	0.0262606	0	1
LYa_b1_contig_445037 (152..390) consensus	16.1536	0.030047	0	1
LYa_b1_contig_428666 (127..330) consensus	16.1526	0.041052	0	1
LYa_b1_contig_403129 (103..329) consensus	16.1526	0.0410562	0	1
LYa_b1_contig_50355 (1530..1776) consensus	16.1526	0.0410445	0	1
LYa_b1_contig_443939 (1030..1277) consensus	16.1526	0.0410333	0	1
LYa_b1_contig_81423 (125..403) consensus	16.1526	0.0410253	0	1
LYa_b1_contig_107998 (138..468) consensus	16.1526	0.0410227	0	1
LYa_b1_contig_132569 (23..226) consensus	16.1459	0.0410808	0	1
LYa_b1_contig_419463 (193..400) consensus	16.1459	0.0410734	0	1
LYa_b1_contig_330919 (2852..3076) consensus	16.1459	0.0410719	0	1
LYa_b1_contig_122734 (531..789) consensus	16.1459	0.0410674	0	1
LYa_b1_contig_131821 (17..278) consensus	16.1078	0.0445117	0	1
LYa_b1_contig_83828 (96..393) consensus	16.1078	0.0445232	0	1
LYa_b1_contig_27193 (241..574) consensus	16.1078	0.0445377	0	1
LYa_b1_contig_18563 (644..1143) consensus	16.1078	0.0445626	0	1
LYa_b1_contig_9670 (2434..3282) consensus	16.1078	0.0445646	0	1
LYa_b1_contig_132318 (475..694) consensus	16.0988	0.0252876	0	1
LYa_b1_contig_41798 (351..731) consensus	16.0904	0.0343534	0	1
LYa_b1_contig_23460 (2..290) consensus	16.0885	0.00138689	0.054052	1
LYa_b1_contig_40975 (72..611) consensus	16.0876	0.000698296	0.0345328	1
LYa_b1_contig_371310 (55..289) consensus	16.0705	0.0266077	0	1
LYa_b1_contig_239073 (579..1153) consensus	16.0703	0.00552384	0.127097	1
LYa_b1_contig_296308 (197..481) consensus	16.0319	3.16779e-06	0.000606854	1
LYa_b1_contig_314103 (1..328) consensus	16.0222	0.0306992	0	1
LYa_b1_contig_167535 (420..694) consensus	15.9888	0.0220676	0	1
LYa_b1_contig_3865 (292..1103) consensus	15.9862	3.10842e-07	9.73563e-05	0
LYa_b1_contig_376068 (4..532) consensus	15.9856	0.000860818	0.0397032	1
LYa_b1_contig_67779 (135..344) consensus	15.9718	0.0303072	0	1
LYa_b1_contig_111310 (1..708) consensus	15.9474	4.08143e-05	0.00440418	1
LYa_b1_contig_65380 (445..987) consensus	15.9427	7.07173e-08	3.02403e-05	0
LYa_b1_contig_20547 (479..742) consensus	15.9371	0.000243086	0.0163464	1
LYa_b1_contig_155100 (1..321) consensus	15.9329	0.0259132	0	1
LYa_b1_contig_159360 (1..270) consensus	15.9309	1.40929e-08	7.69386e-06	0
LYa_b1_contig_44025 (611..1030) consensus	15.9148	0.0203869	0.272514	1
LYa_b1_contig_71216 (118..834) consensus	15.9092	0.000345304	0.021057	1
LYa_b1_contig_2947 (4..388) consensus	15.9052	0.0150846	0	1
LYa_b1_contig_306362 (152..386) consensus	15.8594	0.0252216	0	1
LYa_b1_contig_102627 (221..612) consensus	15.8491	0.00306266	0.0889633	1
LYa_b1_contig_69350 (51..690) consensus	15.8479	0.00316907	0	1
LYa_b1_contig_126845 (516..756) consensus	15.8344	0.0264585	0	1
LYa_b1_contig_77487 (474..762) consensus	15.8293	0.0233714	0	1
LYa_b1_contig_1175 (645..880) consensus	15.815	0.0274152	0	1
LYa_b1_contig_259532 (64..299) consensus	15.8124	0.0276703	0	1
LYa_b1_contig_24915 (1..404) consensus	15.7883	3.45695e-07	0.000106107	0
LYa_b1_contig_118525 (138..388) consensus	15.787	0.0268179	0	1
LYa_b1_contig_31334 (1120..1559) consensus	15.7797	0.0332553	0	1
LYa_b1_contig_87693 (225..499) consensus	15.7691	0.0251573	0	1
LYa_b1_contig_89979 (3227..4100) consensus	15.763	2.44465e-05	0.00299344	1
LYa_b1_contig_160458 (25..261) consensus	15.7407	0.0222511	0	1
LYa_b1_contig_48078 (1..476) consensus	15.731	0.000813322	0.0381971	1
LYa_b1_contig_448259 (129..395) consensus	15.7306	0.0274383	0	1
LYa_b1_contig_103320 (1..763) consensus	15.693	2.60479e-06	0.000525541	0
LYa_b1_contig_148136 (11..290) consensus	15.691	0.00105049	0.0451731	1
LYa_b1_contig_159164 (74..314) consensus	15.6711	0.0240357	0	1
LYa_b1_contig_223383 (173..563) consensus	15.6695	0.00456287	0.113781	1
LYa_b1_contig_19355 (1..268) consensus	15.6557	0.0216533	0	1
LYa_b1_contig_70182 (215..438) consensus	15.6417	0.0267118	0	1
LYa_b1_contig_88121 (1..211) consensus	15.64	0.00177277	0.0629619	1
LYa_b1_contig_73183 (37..401) consensus	15.6334	0.030428	0	1
LYa_b1_contig_58318 (11..903) consensus	15.627	0.000877772	0.0401589	1
LYa_b1_contig_15613 (116..427) consensus	15.6265	0.000579201	0.0303624	1
LYa_b1_contig_60737 (705..1040) consensus	15.6177	0.0231893	0	1
LYa_b1_contig_52744 (5..217) consensus	15.5731	0.0252257	0	1
LYa_b1_contig_32510 (425..2274) consensus	15.5461	1.30225e-06	0.000306421	0
LYa_b1_contig_300632 (1..265) consensus	15.5446	0.00491843	0	1
LYa_b1_contig_81946 (57..806) consensus	15.532	0.000362151	0.0218719	1
LYa_b1_contig_304692 (57..261) consensus	15.4978	0.0409235	0	1
LYa_b1_contig_297385 (29..234) consensus	15.4978	0.0409217	0	1
LYa_b1_contig_12902 (1..215) consensus	15.4978	0.0409209	0	1
LYa_b1_contig_296666 (1..216) consensus	15.4978	0.04092	0	1
LYa_b1_contig_189459 (361..604) consensus	15.4978	0.0409475	0	1
LYa_b1_contig_305463 (7..347) consensus	15.4978	0.0409391	0	1
LYa_b1_contig_29624 (4..255) consensus	15.4752	0.0392264	0	1
LYa_b1_contig_5419 (3320..3548) consensus	15.4463	0.0291393	0	1
LYa_b1_contig_32441 (1590..1822) consensus	15.4269	0.0274216	0	1
LYa_b1_contig_112096 (1..490) consensus	15.4241	0.02808	0	1
LYa_b1_contig_46069 (240..512) consensus	15.4132	0.0223635	0	1
LYa_b1_contig_59399 (385..945) consensus	15.4057	0.00285096	0.0852706	1
LYa_b1_contig_350219 (1..614) consensus	15.3826	0.00066762	0.0334711	1
LYa_b1_contig_108122 (499..935) consensus	15.3805	0.0367479	0	1
LYa_b1_contig_100664 (65..452) consensus	15.3717	0.000460486	0.025834	1
LYa_b1_contig_257272 (996..1265) consensus	15.3461	0.025461	0	1
LYa_b1_contig_18663 (831..1095) consensus	15.3406	0.0128877	0.20856	1
LYa_b1_contig_120167 (1..1104) consensus	15.3076	0.000273884	0.0177187	1
LYa_b1_contig_390830 (26..228) consensus	15.2911	0.0446607	0	1
LYa_b1_contig_160509 (36..300) consensus	15.2911	0.0446549	0	1
LYa_b1_contig_93641 (23..667) consensus	15.2911	0.0446562	0	1
LYa_b1_contig_79129 (538..1025) consensus	15.2859	0.0276591	0	1
LYa_b1_contig_121361 (19..341) consensus	15.2849	0.0299808	0	1
LYa_b1_contig_148866 (28..400) consensus	15.2849	0.0299871	0	1
LYa_b1_contig_126526 (1..249) consensus	15.2848	0.0236592	0	1
LYa_b1_contig_176624 (266..474) consensus	15.2829	0.0300278	0	1
LYa_b1_contig_120464 (229..523) consensus	15.2792	1.79193e-06	0.000391004	0
LYa_b1_contig_384485 (61..480) consensus	15.2633	0.0113531	0	1
LYa_b1_contig_201384 (39..258) consensus	15.2303	0.0249363	0	1
LYa_b1_contig_184650 (1378..2043) consensus	15.2292	0.0058305	0.131717	1
LYa_b1_contig_28042 (4..668) consensus	15.2173	3.96481e-05	0.00430439	1
LYa_b1_contig_39945 (1..367) consensus	15.2165	3.3341e-05	0.00374534	1
LYa_b1_contig_81250 (117..362) consensus	15.2159	0.00150444	0	1
LYa_b1_contig_338642 (1..730) consensus	15.2024	6.64836e-14	2.49151e-10	0
LYa_b1_contig_86519 (21..240) consensus	15.1978	0.0317731	0	1
LYa_b1_contig_88099 (1..566) consensus	15.1795	0.000259199	0.0170216	1
LYa_b1_contig_140092 (4..427) consensus	15.1584	0.0326917	0	1
LYa_b1_contig_32251 (415..660) consensus	15.1548	0.0224548	0	1
LYa_b1_contig_248511 (88..297) consensus	15.1458	0.0183517	0	1
LYa_b1_contig_17312 (1406..1753) consensus	15.1071	0.0299053	0	1
LYa_b1_contig_177582 (2565..2815) consensus	15.1063	0.0294654	0	1
LYa_b1_contig_253201 (100..370) consensus	15.1006	0.027576	0	1
LYa_b1_contig_22539 (730..1023) consensus	15.078	0.031928	0	1
LYa_b1_contig_89447 (1..240) consensus	15.0457	0.00375851	0	1
LYa_b1_contig_300307 (1..351) consensus	15.0427	1.66351e-07	5.95252e-05	0
LYa_b1_contig_15147 (212..412) consensus	15.0423	0.0490724	0	1
LYa_b1_contig_31451 (1..204) consensus	15.0423	0.0490712	0	1
LYa_b1_contig_42333 (1994..2217) consensus	15.0423	0.0490471	0	1
LYa_b1_contig_20759 (435..668) consensus	15.0423	0.0490629	0	1
LYa_b1_contig_63923 (9..252) consensus	15.0423	0.049076	0	1
LYa_b1_contig_49243 (18..298) consensus	15.0423	0.0490783	0	1
LYa_b1_contig_42333 (106..432) consensus	15.0423	0.0490872	0	1
LYa_b1_contig_57696 (259..586) consensus	15.0423	0.0490739	0	1
LYa_b1_contig_27153 (631..964) consensus	15.0423	0.049047	0	1
LYa_b1_contig_57746 (24..326) consensus	15.0274	0.0247325	0	1
LYa_b1_contig_167909 (1..221) consensus	15.0255	0.0263592	0	1
LYa_b1_contig_41756 (10..233) consensus	15.0167	0.0325775	0	1
LYa_b1_contig_108164 (1..330) consensus	14.9956	0.00977157	0	1
LYa_b1_contig_163611 (103..849) consensus	14.9718	4.22369e-05	0.00452237	1
LYa_b1_contig_188237 (48..391) consensus	14.9496	2.61745e-05	0.00313819	1
LYa_b1_contig_64923 (1..264) consensus	14.9485	0.00183462	0.0642125	1
LYa_b1_contig_89927 (133..1354) consensus	14.9349	3.6704e-05	0.00406872	1
LYa_b1_contig_101040 (1..283) consensus	14.9333	0.0258961	0	1
LYa_b1_contig_149833 (78..288) consensus	14.9316	0.0301709	0	1
LYa_b1_contig_1847 (49..532) consensus	14.9042	5.61973e-08	2.52836e-05	0
LYa_b1_contig_159096 (59..261) consensus	14.9036	0.045153	0	1
LYa_b1_contig_350462 (471..680) consensus	14.9036	0.0451629	0	1
LYa_b1_contig_24451 (230..451) consensus	14.9036	0.0451686	0	1
LYa_b1_contig_349889 (18..253) consensus	14.9036	0.0451649	0	1
LYa_b1_contig_305673 (195..433) consensus	14.9036	0.0451619	0	1
LYa_b1_contig_349692 (1..241) consensus	14.9036	0.0451657	0	1
LYa_b1_contig_12882 (3194..3513) consensus	14.9036	0.0451799	0	1
LYa_b1_contig_188823 (8..429) consensus	14.9036	0.0451941	0	1
LYa_b1_contig_303630 (4..295) consensus	14.8987	0.00497384	0	1
LYa_b1_contig_179490 (1..253) consensus	14.8819	0.0256552	0	1
LYa_b1_contig_25245 (1..442) consensus	14.8617	5.92879e-08	2.60027e-05	0
LYa_b1_contig_77899 (1..373) consensus	14.8407	5.94109e-05	0.00578291	1
LYa_b1_contig_46120 (365..683) consensus	14.8388	0.0354995	0	1
LYa_b1_contig_7992 (170..802) consensus	14.8347	4.88131e-06	0.000841719	1
LYa_b1_contig_165743 (1..327) consensus	14.8161	4.675e-12	9.26437e-09	0
LYa_b1_contig_90749 (308..546) consensus	14.8096	0.0276766	0	1
LYa_b1_contig_33976 (4..363) consensus	14.77	2.17699e-07	7.38797e-05	0
LYa_b1_contig_240155 (1..304) consensus	14.7647	0.00307617	0.0892432	1
LYa_b1_contig_132077 (62..316) consensus	14.7618	0.0351355	0	1
LYa_b1_contig_9623 (1..381) consensus	14.7614	2.30488e-05	0.00286033	1
LYa_b1_contig_46439 (87..336) consensus	14.7607	0.0278069	0	1
LYa_b1_contig_89262 (92..364) consensus	14.7439	0.0311562	0	1
LYa_b1_contig_119447 (10..845) consensus	14.7215	4.5041e-05	0.00474657	1
LYa_b1_contig_152908 (257..488) consensus	14.7198	0.0310615	0	1
LYa_b1_contig_411 (18..590) consensus	14.714	0.000156704	0.0119276	1
LYa_b1_contig_43702 (653..1244) consensus	14.7026	5.85598e-05	0.00572427	1
LYa_b1_contig_46395 (3..533) consensus	14.697	6.97414e-05	0.0064955	1
LYa_b1_contig_65647 (43..741) consensus	14.691	4.13858e-07	0.000122143	0
LYa_b1_contig_136494 (88..430) consensus	14.6831	0.000829525	0.0387322	1
LYa_b1_contig_117046 (336..556) consensus	14.6584	0.0344378	0	1
LYa_b1_contig_123515 (1..225) consensus	14.6319	0.0313743	0	1
LYa_b1_contig_354145 (38..252) consensus	14.6281	0.0450421	0	1
LYa_b1_contig_234258 (533..750) consensus	14.6281	0.045064	0	1
LYa_b1_contig_422728 (8..371) consensus	14.6281	0.0450644	0	1
LYa_b1_contig_399761 (135..347) consensus	14.6263	0.0377401	0	1
LYa_b1_contig_116121 (37..240) consensus	14.6221	0.0451799	0	1
LYa_b1_contig_157276 (1..338) consensus	14.6156	0.00259269	0.0800882	1
LYa_b1_contig_179494 (29..436) consensus	14.6078	0.00215249	0	1
LYa_b1_contig_49048 (1..716) consensus	14.5947	7.44752e-05	0.0068214	1
LYa_b1_contig_43428 (20..447) consensus	14.5898	0.000123641	0.0100161	1
LYa_b1_contig_11222 (1..366) consensus	14.5774	0.00398744	0.104945	1
LYa_b1_contig_53833 (1..426) consensus	14.5761	0.0162813	0.239797	1
LYa_b1_contig_174816 (513..821) consensus	14.5451	0.0277165	0	1
LYa_b1_contig_117720 (58..578) consensus	14.5418	4.44691e-06	0.000785608	1
LYa_b1_contig_130231 (341..568) consensus	14.5313	0.0278669	0	1
LYa_b1_contig_18411 (1..429) consensus	14.5282	1.17042e-07	4.47812e-05	0
LYa_b1_contig_35325 (40..440) consensus	14.498	0.0110883	0.190537	1
LYa_b1_contig_51243 (54..339) consensus	14.4853	0.0296364	0	1
LYa_b1_contig_300190 (14..338) consensus	14.4822	0.0031247	0	1
LYa_b1_contig_36864 (1..240) consensus	14.4815	5.53195e-05	0.00552084	1
LYa_b1_contig_140170 (449..753) consensus	14.4772	0.0248709	0	1
LYa_b1_contig_129898 (10..255) consensus	14.4719	0.0284966	0	1
LYa_b1_contig_108121 (124..460) consensus	14.4522	0.00263921	0	1
LYa_b1_contig_21332 (59..725) consensus	14.4432	0.000960676	0.0425154	1
LYa_b1_contig_186145 (64..323) consensus	14.4395	0.000170069	0.0126496	1
LYa_b1_contig_351598 (1..262) consensus	14.4323	0.000552245	0.0294279	1
LYa_b1_contig_117774 (723..942) consensus	14.4204	0.0304669	0	1
LYa_b1_contig_137385 (15..423) consensus	14.4145	0.011168	0.191472	1
LYa_b1_contig_31387 (2245..2495) consensus	14.4071	0.0418332	0	1
LYa_b1_contig_8354 (1..274) consensus	14.4071	0.0418376	0	1
LYa_b1_contig_29613 (1..446) consensus	14.3799	0.0140044	0	1
LYa_b1_contig_12908 (1..202) consensus	14.3627	0.000215318	0.0148626	1
LYa_b1_contig_57337 (1..562) consensus	14.3532	6.11377e-06	0.00100529	1
LYa_b1_contig_25023 (1..251) consensus	14.2993	0.000141433	0.0111501	1
LYa_b1_contig_122216 (1..208) consensus	14.2892	0.038017	0	1
LYa_b1_contig_85368 (98..341) consensus	14.2889	0.00422341	0	1
LYa_b1_contig_51436 (28..563) consensus	14.285	0.00037062	0.0222279	1
LYa_b1_contig_75529 (2911..3117) consensus	14.2846	0.0427332	0	1
LYa_b1_contig_59702 (195..4478) consensus	14.2731	0.000424495	0.0244912	1
LYa_b1_contig_173978 (56..437) consensus	14.2671	0.00514217	0	1
LYa_b1_contig_79362 (4..313) consensus	14.2635	0.0296908	0	1
LYa_b1_contig_10856 (327..969) consensus	14.2517	0.00071068	0.0348953	1
[truncated: 187,744 more rows]
