# Supplementary material for: Adaptive Differences in Gene Expression in Farm-Impacted Seedbeds of the Native Blue Mussel Mytilus chilensis
Source: Front Genet. 2021 May 20;12:666539. doi: 10.3389/fgene.2021.666539 (PMC8174845; doi:10.3389/fgene.2021.666539)
Supplement: Supplementary Table 8 — Intra-location by tissue comparison. KEGG terms. [file Table_8.xlsx]

## Sheet: 508 UR-LCo_g (abs100) Seqs KOBA
#Term	Database	ID	Input number	Background number	P-Value	Corrected P-Value	Input	Hyperlink
Amino sugar and nucleotide sugar metabolism	KEGG PATHWAY	crg00520	15	95	3.50425e-15	1.01623e-13	LYa_b1_contig_285111_(1..358)_consensus|LYa_b1_contig_366997_(509..852)_consensus|LYa_b1_contig_189705_(1..2657)_consensus|LYa_b1_contig_41215_(1..381)_consensus|LYa_b1_contig_24897_(1..324)_consensus|LYa_b1_contig_11241_(1..284)_consensus|LYa_b1_contig_329042_(5..2516)_consensus|LYa_b1_contig_327950_(1..620)_consensus|LYa_b1_contig_21368_(1..370)_consensus|LYa_b1_contig_191840_(1..355)_consensus…	http://www.genome.jp/kegg-bin/show_pathway?crg00520/crg:105325215%09red/crg:105332622%09red/crg:109620946%09red/crg:105325734%09red/crg:105332578%09red/crg:105345920%09red
Tyrosine metabolism	KEGG PATHWAY	crg00350	7	37	3.01885e-08	4.37733e-07	LYa_b1_contig_255149_(1..1292)_consensus|LYa_b1_contig_315024_(1..920)_consensus|LYa_b1_contig_214595_(391..2829)_consensus|LYa_b1_contig_368546_(1..430)_consensus|LYa_b1_contig_318755_(1..535)_consensus|LYa_b1_contig_34900_(1..1407)_consensus|LYa_b1_contig_240465_(322..1273)_consensus	http://www.genome.jp/kegg-bin/show_pathway?crg00350/crg:105336470%09red/crg:105324826%09red/crg:105346503%09red
Metabolic pathways	KEGG PATHWAY	crg01100	31	1509	3.2493e-07	3.14099e-06	LYa_b1_contig_8198_(1..2983)_consensus|LYa_b1_contig_11241_(1..284)_consensus|LYa_b1_contig_329042_(5..2516)_consensus|LYa_b1_contig_275535_(1..1027)_consensus|LYa_b1_contig_21368_(1..370)_consensus|LYa_b1_contig_325776_(142..878)_consensus|LYa_b1_contig_285111_(1..358)_consensus|LYa_b1_contig_255149_(1..1292)_consensus|LYa_b1_contig_366997_(509..852)_consensus|LYa_b1_contig_189705_(1..2657)_cons…	http://www.genome.jp/kegg-bin/show_pathway?crg01100/crg:105317495%09red/crg:105338879%09red/crg:105325215%09red/crg:105332622%09red/crg:105324334%09red/crg:105334158%09red/crg:105346503%09red/crg:109620946%09red/crg:105346532%09red/crg:105325734%09red/crg:105332578%09red/crg:105319659%09red/crg:105336470%09red/crg:105324826%09red/crg:105325301%09red/crg:105345920%09red/crg:105336069%09red/crg:105…
Histidine metabolism	KEGG PATHWAY	crg00340	3	31	0.00192765	0.0135056	LYa_b1_contig_250071_(1302..1956)_consensus|LYa_b1_contig_250071_(1..1271)_consensus|LYa_b1_contig_278965_(63..1562)_consensus	http://www.genome.jp/kegg-bin/show_pathway?crg00340/crg:105324334%09red/crg:105336069%09red/crg:105319659%09red
Arginine and proline metabolism	KEGG PATHWAY	crg00330	4	72	0.00232855	0.0135056	LYa_b1_contig_282807_(1..1854)_consensus|LYa_b1_contig_250071_(1302..1956)_consensus|LYa_b1_contig_250071_(1..1271)_consensus|LYa_b1_contig_278965_(63..1562)_consensus	http://www.genome.jp/kegg-bin/show_pathway?crg00330/crg:105324334%09red/crg:105336069%09red/crg:105317495%09red/crg:105319659%09red
TGF-beta signaling pathway	KEGG PATHWAY	crg04350	3	53	0.00794202	0.0383864	LYa_b1_contig_435795_(113..1659)_consensus|LYa_b1_contig_374119_(9..1013)_consensus|LYa_b1_contig_278128_(6..1016)_consensus	http://www.genome.jp/kegg-bin/show_pathway?crg04350/crg:105337384%09red/crg:105346237%09red
Glycosphingolipid biosynthesis - ganglio series	KEGG PATHWAY	crg00604	2	20	0.0110667	0.0458477	LYa_b1_contig_189705_(1..2657)_consensus|LYa_b1_contig_325776_(142..878)_consensus	http://www.genome.jp/kegg-bin/show_pathway?crg00604/crg:105325215%09red
Glycosphingolipid biosynthesis - globo and isoglobo series	KEGG PATHWAY	crg00603	2	39	0.0359009	0.130141	LYa_b1_contig_189705_(1..2657)_consensus|LYa_b1_contig_325776_(142..878)_consensus	http://www.genome.jp/kegg-bin/show_pathway?crg00603/crg:105325215%09red
Glycosaminoglycan degradation	KEGG PATHWAY	crg00531	2	42	0.0408365	0.131584	LYa_b1_contig_189705_(1..2657)_consensus|LYa_b1_contig_325776_(142..878)_consensus	http://www.genome.jp/kegg-bin/show_pathway?crg00531/crg:105325215%09red
Other glycan degradation	KEGG PATHWAY	crg00511	2	46	0.0477865	0.138581	LYa_b1_contig_189705_(1..2657)_consensus|LYa_b1_contig_325776_(142..878)_consensus	http://www.genome.jp/kegg-bin/show_pathway?crg00511/crg:105325215%09red
ECM-receptor interaction	KEGG PATHWAY	crg04512	2	57	0.0688508	0.166389	LYa_b1_contig_11532_(43..336)_consensus|LYa_b1_contig_59365_(1..2215)_consensus	http://www.genome.jp/kegg-bin/show_pathway?crg04512/crg:105325218%09red/crg:105329078%09red
Tryptophan metabolism	KEGG PATHWAY	crg00380	2	57	0.0688508	0.166389	LYa_b1_contig_250071_(1..1271)_consensus|LYa_b1_contig_250071_(1302..1956)_consensus	http://www.genome.jp/kegg-bin/show_pathway?crg00380/crg:105336069%09red/crg:105319659%09red
Taurine and hypotaurine metabolism	KEGG PATHWAY	crg00430	1	16	0.11678	0.260509	LYa_b1_contig_8198_(1..2983)_consensus	http://www.genome.jp/kegg-bin/show_pathway?crg00430/crg:105338879%09red
Porphyrin and chlorophyll metabolism	KEGG PATHWAY	crg00860	1	20	0.142221	0.268774	LYa_b1_contig_402537_(402..1692)_consensus	http://www.genome.jp/kegg-bin/show_pathway?crg00860/crg:105346251%09red
Lysosome	KEGG PATHWAY	crg04142	3	176	0.142432	0.268774	LYa_b1_contig_18658_(20..1127)_consensus|LYa_b1_contig_189705_(1..2657)_consensus|LYa_b1_contig_325776_(142..878)_consensus	http://www.genome.jp/kegg-bin/show_pathway?crg04142/crg:105329404%09red/crg:105325215%09red
Neuroactive ligand-receptor interaction	KEGG PATHWAY	crg04080	4	276	0.148289	0.268774	LYa_b1_contig_295517_(1..2797)_consensus|LYa_b1_contig_399663_(1..1183)_consensus|LYa_b1_contig_427695_(13..910)_consensus|LYa_b1_contig_177796_(169..2321)_consensus	http://www.genome.jp/kegg-bin/show_pathway?crg04080/crg:105329980%09red/crg:105333389%09red/crg:105328831%09red/crg:105344806%09red
Nitrogen metabolism	KEGG PATHWAY	crg00910	1	23	0.160822	0.274344	LYa_b1_contig_211754_(1..352)_consensus	http://www.genome.jp/kegg-bin/show_pathway?crg00910/crg:105334158%09red
Retinol metabolism	KEGG PATHWAY	crg00830	1	38	0.247971	0.375387	LYa_b1_contig_34900_(1..1407)_consensus	http://www.genome.jp/kegg-bin/show_pathway?crg00830/crg:105336470%09red
Fatty acid degradation	KEGG PATHWAY	crg00071	1	39	0.253449	0.375387	LYa_b1_contig_34900_(1..1407)_consensus	http://www.genome.jp/kegg-bin/show_pathway?crg00071/crg:105336470%09red
beta-Alanine metabolism	KEGG PATHWAY	crg00410	1	40	0.258888	0.375387	LYa_b1_contig_278965_(63..1562)_consensus	http://www.genome.jp/kegg-bin/show_pathway?crg00410/crg:105324334%09red
Metabolism of xenobiotics by cytochrome P450	KEGG PATHWAY	crg00980	1	49	0.306094	0.416771	LYa_b1_contig_34900_(1..1407)_consensus	http://www.genome.jp/kegg-bin/show_pathway?crg00980/crg:105336470%09red
Drug metabolism - cytochrome P450	KEGG PATHWAY	crg00982	1	51	0.316171	0.416771	LYa_b1_contig_34900_(1..1407)_consensus	http://www.genome.jp/kegg-bin/show_pathway?crg00982/crg:105336470%09red
Glycolysis / Gluconeogenesis	KEGG PATHWAY	crg00010	1	59	0.355041	0.422715	LYa_b1_contig_34900_(1..1407)_consensus	http://www.genome.jp/kegg-bin/show_pathway?crg00010/crg:105336470%09red
Arachidonic acid metabolism	KEGG PATHWAY	crg00590	1	60	0.359742	0.422715	LYa_b1_contig_42059_(1..2728)_consensus	http://www.genome.jp/kegg-bin/show_pathway?crg00590/crg:105333319%09red
Lysine degradation	KEGG PATHWAY	crg00310	1	61	0.36441	0.422715	LYa_b1_contig_121049_(60..1007)_consensus	http://www.genome.jp/kegg-bin/show_pathway?crg00310/crg:105330008%09red
Glycerophospholipid metabolism	KEGG PATHWAY	crg00564	1	83	0.458935	0.49717	LYa_b1_contig_18658_(20..1127)_consensus	http://www.genome.jp/kegg-bin/show_pathway?crg00564/crg:105329404%09red
Glutathione metabolism	KEGG PATHWAY	crg00480	1	84	0.462882	0.49717	LYa_b1_contig_275535_(1..1027)_consensus	http://www.genome.jp/kegg-bin/show_pathway?crg00480/crg:105325301%09red
Peroxisome	KEGG PATHWAY	crg04146	1	103	0.532655	0.551678	LYa_b1_contig_138640_(1..395)_consensus	http://www.genome.jp/kegg-bin/show_pathway?crg04146/crg:105327946%09red
Carbon metabolism	KEGG PATHWAY	crg01200	1	122	0.593396	0.593396	LYa_b1_contig_34900_(1..1407)_consensus	http://www.genome.jp/kegg-bin/show_pathway?crg01200/crg:105336470%09red

## Sheet: 391 UR-LCo_m (abs100) Seqs KOBA
#Term	Database	ID	Input number	Background number	P-Value	Corrected P-Value	Input	Hyperlink
Phosphatidylinositol signaling system	KEGG PATHWAY	crg04070	9	127	2.56204e-06	3.58685e-05	LYa_b1_contig_43608_(627..1356)_consensus|LYa_b1_contig_45042_(14..658)_consensus|LYa_b1_contig_52081_(26..273)_consensus|LYa_b1_contig_62971_(312..799)_consensus|LYa_b1_contig_59527_(1..486)_consensus|LYa_b1_contig_27499_(1..400)_consensus|LYa_b1_contig_11603_(69..1290)_consensus|LYa_b1_contig_21150_(96..726)_consensus|LYa_b1_contig_50071_(1..358)_consensus	http://www.genome.jp/kegg-bin/show_pathway?crg04070/crg:105328007%09red/crg:105334733%09red/crg:105334734%09red/crg:105327997%09red/crg:105335363%09red
ECM-receptor interaction	KEGG PATHWAY	crg04512	4	57	0.00179149	0.0125404	LYa_b1_contig_2927_(1..230)_consensus|LYa_b1_contig_1420_(5..1976)_consensus|LYa_b1_contig_953_(1..788)_consensus|LYa_b1_contig_7593_(549..2403)_consensus	http://www.genome.jp/kegg-bin/show_pathway?crg04512/crg:105329078%09red/crg:105345192%09red
Metabolism of xenobiotics by cytochrome P450	KEGG PATHWAY	crg00980	3	49	0.00975239	0.0378399	LYa_b1_contig_33877_(1..794)_consensus|LYa_b1_contig_43909_(387..2888)_consensus|LYa_b1_contig_33876_(1..484)_consensus	http://www.genome.jp/kegg-bin/show_pathway?crg00980/crg:105323273%09red/crg:105334338%09red
Drug metabolism - cytochrome P450	KEGG PATHWAY	crg00982	3	51	0.0108114	0.0378399	LYa_b1_contig_33877_(1..794)_consensus|LYa_b1_contig_43909_(387..2888)_consensus|LYa_b1_contig_33876_(1..484)_consensus	http://www.genome.jp/kegg-bin/show_pathway?crg00982/crg:105323273%09red/crg:105334338%09red
Glutathione metabolism	KEGG PATHWAY	crg00480	3	84	0.0377512	0.105703	LYa_b1_contig_33877_(1..794)_consensus|LYa_b1_contig_43909_(387..2888)_consensus|LYa_b1_contig_33876_(1..484)_consensus	http://www.genome.jp/kegg-bin/show_pathway?crg00480/crg:105323273%09red/crg:105334338%09red
Amino sugar and nucleotide sugar metabolism	KEGG PATHWAY	crg00520	3	95	0.0506781	0.118249	LYa_b1_contig_37913_(813..2517)_consensus|LYa_b1_contig_31612_(146..1332)_consensus|LYa_b1_contig_980_(1..1506)_consensus	http://www.genome.jp/kegg-bin/show_pathway?crg00520/crg:105317562%09red/crg:105343572%09red
Endocytosis	KEGG PATHWAY	crg04144	4	191	0.0843945	0.168789	LYa_b1_contig_235513_(1..205)_consensus|LYa_b1_contig_14838_(3..366)_consensus|LYa_b1_contig_2241_(3..1447)_consensus|LYa_b1_contig_99749_(1..1662)_consensus	http://www.genome.jp/kegg-bin/show_pathway?crg04144/crg:105347506%09red/crg:105325540%09red
Drug metabolism - other enzymes	KEGG PATHWAY	crg00983	2	77	0.144231	0.251837	LYa_b1_contig_33877_(1..794)_consensus|LYa_b1_contig_33876_(1..484)_consensus	http://www.genome.jp/kegg-bin/show_pathway?crg00983/crg:105323273%09red
Glycerophospholipid metabolism	KEGG PATHWAY	crg00564	2	83	0.161895	0.251837	LYa_b1_contig_28401_(1..1271)_consensus|LYa_b1_contig_7654_(1..2174)_consensus	http://www.genome.jp/kegg-bin/show_pathway?crg00564/crg:105319528%09red
Tryptophan metabolism	KEGG PATHWAY	crg00380	1	57	0.389294	0.490728	LYa_b1_contig_11198_(1..2893)_consensus	http://www.genome.jp/kegg-bin/show_pathway?crg00380/crg:105317582%09red
Arachidonic acid metabolism	KEGG PATHWAY	crg00590	1	60	0.404688	0.490728	LYa_b1_contig_43909_(387..2888)_consensus	http://www.genome.jp/kegg-bin/show_pathway?crg00590/crg:105334338%09red
Neuroactive ligand-receptor interaction	KEGG PATHWAY	crg04080	3	276	0.420624	0.490728	LYa_b1_contig_10750_(2..1267)_consensus|LYa_b1_contig_8891_(1339..2201)_consensus|LYa_b1_contig_8689_(1..675)_consensus	http://www.genome.jp/kegg-bin/show_pathway?crg04080/crg:105332996%09red/crg:105328831%09red
Phagosome	KEGG PATHWAY	crg04145	1	127	0.663599	0.714645	LYa_b1_contig_92043_(1..284)_consensus	http://www.genome.jp/kegg-bin/show_pathway?crg04145/crg:105335143%09red
Metabolic pathways	KEGG PATHWAY	crg01100	9	1509	0.899099	0.899099	LYa_b1_contig_33876_(1..484)_consensus|LYa_b1_contig_28401_(1..1271)_consensus|LYa_b1_contig_33877_(1..794)_consensus|LYa_b1_contig_31612_(146..1332)_consensus|LYa_b1_contig_37913_(813..2517)_consensus|LYa_b1_contig_11198_(1..2893)_consensus|LYa_b1_contig_43909_(387..2888)_consensus|LYa_b1_contig_7654_(1..2174)_consensus|LYa_b1_contig_980_(1..1506)_consensus	http://www.genome.jp/kegg-bin/show_pathway?crg01100/crg:105317562%09red/crg:105317582%09red/crg:105334338%09red/crg:105343572%09red/crg:105323273%09red/crg:105319528%09red

## Sheet: 560 UR-LYa_g (abs100) Seqs KOBA
#Term	Database	ID	Input number	Background number	P-Value	Corrected P-Value	Input	Hyperlink
Tyrosine metabolism	KEGG PATHWAY	crg00350	12	37	9.51482e-15	2.94959e-13	LYa_b1_contig_277952_(1..1322)_consensus|LYa_b1_contig_315024_(1..920)_consensus|LYa_b1_contig_277951_(1..881)_consensus|LYa_b1_contig_314218_(1..1332)_consensus|LYa_b1_contig_240465_(322..1273)_consensus|LYa_b1_contig_318755_(1..535)_consensus|LYa_b1_contig_34900_(1..1407)_consensus|LYa_b1_contig_277953_(1..981)_consensus|LYa_b1_contig_34899_(332..1136)_consensus|LYa_b1_contig_209069_(498..2703)…	http://www.genome.jp/kegg-bin/show_pathway?crg00350/crg:105336470%09red/crg:105324826%09red/crg:105318244%09red/crg:105346503%09red
Amino sugar and nucleotide sugar metabolism	KEGG PATHWAY	crg00520	14	95	7.22148e-13	1.11933e-11	LYa_b1_contig_285111_(1..358)_consensus|LYa_b1_contig_189705_(1..2657)_consensus|LYa_b1_contig_41215_(1..381)_consensus|LYa_b1_contig_327950_(1..620)_consensus|LYa_b1_contig_11241_(1..284)_consensus|LYa_b1_contig_329042_(5..2516)_consensus|LYa_b1_contig_24897_(1..324)_consensus|LYa_b1_contig_21368_(1..370)_consensus|LYa_b1_contig_191840_(1..355)_consensus|LYa_b1_contig_451718_(1..282)_consensus|L…	http://www.genome.jp/kegg-bin/show_pathway?crg00520/crg:105325215%09red/crg:105332622%09red/crg:109620946%09red/crg:105325734%09red/crg:105332578%09red/crg:105345920%09red
Metabolic pathways	KEGG PATHWAY	crg01100	40	1509	6.87371e-10	7.10283e-09	LYa_b1_contig_34899_(1..320)_consensus|LYa_b1_contig_11241_(1..284)_consensus|LYa_b1_contig_4193_(1..329)_consensus|LYa_b1_contig_169203_(1..364)_consensus|LYa_b1_contig_329042_(5..2516)_consensus|LYa_b1_contig_275535_(1..1027)_consensus|LYa_b1_contig_21368_(1..370)_consensus|LYa_b1_contig_325776_(142..878)_consensus|LYa_b1_contig_200078_(1148..2317)_consensus|LYa_b1_contig_285111_(1..358)_consen…	http://www.genome.jp/kegg-bin/show_pathway?crg01100/crg:105349073%09red/crg:105324826%09red/crg:105325215%09red/crg:808829%09red/crg:105332622%09red/crg:105324334%09red/crg:105334158%09red/crg:105318244%09red/crg:105346503%09red/crg:105317495%09red/crg:109620946%09red/crg:109619763%09red/crg:105348863%09red/crg:105325734%09red/crg:105332578%09red/crg:105329125%09red/crg:105336470%09red/crg:105336…
Retinol metabolism	KEGG PATHWAY	crg00830	4	38	0.000471015	0.00365036	LYa_b1_contig_34899_(332..1136)_consensus|LYa_b1_contig_233650_(313..1915)_consensus|LYa_b1_contig_34900_(1..1407)_consensus|LYa_b1_contig_34899_(1..320)_consensus	http://www.genome.jp/kegg-bin/show_pathway?crg00830/crg:105336470%09red/crg:105348863%09red
Fatty acid degradation	KEGG PATHWAY	crg00071	3	39	0.00570681	0.0353822	LYa_b1_contig_34899_(332..1136)_consensus|LYa_b1_contig_34899_(1..320)_consensus|LYa_b1_contig_34900_(1..1407)_consensus	http://www.genome.jp/kegg-bin/show_pathway?crg00071/crg:105336470%09red
Glycosaminoglycan degradation	KEGG PATHWAY	crg00531	3	42	0.00692143	0.0357607	LYa_b1_contig_13238_(101..1122)_consensus|LYa_b1_contig_189705_(1..2657)_consensus|LYa_b1_contig_325776_(142..878)_consensus	http://www.genome.jp/kegg-bin/show_pathway?crg00531/crg:105349073%09red/crg:105325215%09red
Metabolism of xenobiotics by cytochrome P450	KEGG PATHWAY	crg00980	3	49	0.010314	0.0442953	LYa_b1_contig_34899_(332..1136)_consensus|LYa_b1_contig_34899_(1..320)_consensus|LYa_b1_contig_34900_(1..1407)_consensus	http://www.genome.jp/kegg-bin/show_pathway?crg00980/crg:105336470%09red
Drug metabolism - cytochrome P450	KEGG PATHWAY	crg00982	3	51	0.011431	0.0442953	LYa_b1_contig_34899_(332..1136)_consensus|LYa_b1_contig_34899_(1..320)_consensus|LYa_b1_contig_34900_(1..1407)_consensus	http://www.genome.jp/kegg-bin/show_pathway?crg00982/crg:105336470%09red
Glycosphingolipid biosynthesis - ganglio series	KEGG PATHWAY	crg00604	2	20	0.0153217	0.0513831	LYa_b1_contig_189705_(1..2657)_consensus|LYa_b1_contig_325776_(142..878)_consensus	http://www.genome.jp/kegg-bin/show_pathway?crg00604/crg:105325215%09red
Glycolysis / Gluconeogenesis	KEGG PATHWAY	crg00010	3	59	0.0165752	0.0513831	LYa_b1_contig_34899_(332..1136)_consensus|LYa_b1_contig_34899_(1..320)_consensus|LYa_b1_contig_34900_(1..1407)_consensus	http://www.genome.jp/kegg-bin/show_pathway?crg00010/crg:105336470%09red
Arginine and proline metabolism	KEGG PATHWAY	crg00330	3	72	0.0272837	0.0768905	LYa_b1_contig_282807_(1..1854)_consensus|LYa_b1_contig_250071_(1..1271)_consensus|LYa_b1_contig_278965_(63..1562)_consensus	http://www.genome.jp/kegg-bin/show_pathway?crg00330/crg:105324334%09red/crg:105336069%09red/crg:105317495%09red
Histidine metabolism	KEGG PATHWAY	crg00340	2	31	0.032917	0.0850356	LYa_b1_contig_250071_(1..1271)_consensus|LYa_b1_contig_278965_(63..1562)_consensus	http://www.genome.jp/kegg-bin/show_pathway?crg00340/crg:105324334%09red/crg:105336069%09red
Glycosphingolipid biosynthesis - globo and isoglobo series	KEGG PATHWAY	crg00603	2	39	0.048884	0.116569	LYa_b1_contig_189705_(1..2657)_consensus|LYa_b1_contig_325776_(142..878)_consensus	http://www.genome.jp/kegg-bin/show_pathway?crg00603/crg:105325215%09red
Galactose metabolism	KEGG PATHWAY	crg00052	2	41	0.0532354	0.117878	LYa_b1_contig_168560_(1..1118)_consensus|LYa_b1_contig_200078_(1148..2317)_consensus	http://www.genome.jp/kegg-bin/show_pathway?crg00052/crg:105317658%09red
Other glycan degradation	KEGG PATHWAY	crg00511	2	46	0.0646774	0.133667	LYa_b1_contig_189705_(1..2657)_consensus|LYa_b1_contig_325776_(142..878)_consensus	http://www.genome.jp/kegg-bin/show_pathway?crg00511/crg:105325215%09red
TGF-beta signaling pathway	KEGG PATHWAY	crg04350	2	53	0.0819127	0.158706	LYa_b1_contig_374119_(9..1013)_consensus|LYa_b1_contig_278128_(6..1016)_consensus	http://www.genome.jp/kegg-bin/show_pathway?crg04350/crg:105346237%09red
ECM-receptor interaction	KEGG PATHWAY	crg04512	2	57	0.0923219	0.162514	LYa_b1_contig_13708_(1..475)_consensus|LYa_b1_contig_149408_(1..3779)_consensus	http://www.genome.jp/kegg-bin/show_pathway?crg04512/crg:105329078%09red/crg:105341028%09red
Carbon metabolism	KEGG PATHWAY	crg01200	3	122	0.0943628	0.162514	LYa_b1_contig_34899_(332..1136)_consensus|LYa_b1_contig_34899_(1..320)_consensus|LYa_b1_contig_34900_(1..1407)_consensus	http://www.genome.jp/kegg-bin/show_pathway?crg01200/crg:105336470%09red
Glycerolipid metabolism	KEGG PATHWAY	crg00561	2	67	0.119836	0.195522	LYa_b1_contig_169204_(3..1129)_consensus|LYa_b1_contig_169203_(1..364)_consensus	http://www.genome.jp/kegg-bin/show_pathway?crg00561/crg:109619763%09red
Glutathione metabolism	KEGG PATHWAY	crg00480	2	84	0.170265	0.263911	LYa_b1_contig_275535_(1..1027)_consensus|LYa_b1_contig_275535_(1033..1655)_consensus	http://www.genome.jp/kegg-bin/show_pathway?crg00480/crg:105325301%09red
Nitrogen metabolism	KEGG PATHWAY	crg00910	1	23	0.187991	0.277511	LYa_b1_contig_211754_(1..352)_consensus	http://www.genome.jp/kegg-bin/show_pathway?crg00910/crg:105334158%09red
Lysosome	KEGG PATHWAY	crg04142	3	176	0.20194	0.284552	LYa_b1_contig_13238_(101..1122)_consensus|LYa_b1_contig_189705_(1..2657)_consensus|LYa_b1_contig_325776_(142..878)_consensus	http://www.genome.jp/kegg-bin/show_pathway?crg04142/crg:105349073%09red/crg:105325215%09red
Linoleic acid metabolism	KEGG PATHWAY	crg00591	1	28	0.222481	0.284956	LYa_b1_contig_233650_(313..1915)_consensus	http://www.genome.jp/kegg-bin/show_pathway?crg00591/crg:105348863%09red
Neuroactive ligand-receptor interaction	KEGG PATHWAY	crg04080	4	276	0.22403	0.284956	LYa_b1_contig_173314_(763..2939)_consensus|LYa_b1_contig_334485_(1..2188)_consensus|LYa_b1_contig_208265_(95..1611)_consensus|LYa_b1_contig_295517_(1..2797)_consensus	http://www.genome.jp/kegg-bin/show_pathway?crg04080/crg:105348651%09red/crg:105328831%09red/crg:105344806%09red/crg:105340858%09red
Wnt signaling pathway	KEGG PATHWAY	crg04310	2	103	0.229803	0.284956	LYa_b1_contig_125465_(1..808)_consensus|LYa_b1_contig_270104_(1..514)_consensus	http://www.genome.jp/kegg-bin/show_pathway?crg04310/crg:105325704%09red
mTOR signaling pathway	KEGG PATHWAY	crg04150	2	113	0.261709	0.312038	LYa_b1_contig_125465_(1..808)_consensus|LYa_b1_contig_270104_(1..514)_consensus	http://www.genome.jp/kegg-bin/show_pathway?crg04150/crg:105325704%09red
beta-Alanine metabolism	KEGG PATHWAY	crg00410	1	40	0.299416	0.343774	LYa_b1_contig_278965_(63..1562)_consensus	http://www.genome.jp/kegg-bin/show_pathway?crg00410/crg:105324334%09red
Glycine, serine and threonine metabolism	KEGG PATHWAY	crg00260	1	46	0.334989	0.370881	LYa_b1_contig_319325_(81..798)_consensus	http://www.genome.jp/kegg-bin/show_pathway?crg00260/crg:105329125%09red
Cysteine and methionine metabolism	KEGG PATHWAY	crg00270	1	53	0.374222	0.400031	LYa_b1_contig_319325_(81..798)_consensus	http://www.genome.jp/kegg-bin/show_pathway?crg00270/crg:105329125%09red
Tryptophan metabolism	KEGG PATHWAY	crg00380	1	57	0.395596	0.408783	LYa_b1_contig_250071_(1..1271)_consensus	http://www.genome.jp/kegg-bin/show_pathway?crg00380/crg:105336069%09red
Oxidative phosphorylation	KEGG PATHWAY	crg00190	1	100	0.584126	0.584126	LYa_b1_contig_4193_(1..329)_consensus	http://www.genome.jp/kegg-bin/show_pathway?crg00190/crg:808829%09red

## Sheet: 323 UR-LYa_m (abs100) Seqs KOBA
#Term	Database	ID	Input number	Background number	P-Value	Corrected P-Value	Input	Hyperlink
ECM-receptor interaction	KEGG PATHWAY	crg04512	6	57	3.81726e-06	5.72589e-05	LYa_b1_contig_1420_(5..1976)_consensus|LYa_b1_contig_7593_(549..2403)_consensus|LYa_b1_contig_953_(1..788)_consensus|LYa_b1_contig_2926_(1..231)_consensus|LYa_b1_contig_4884_(1..288)_consensus|LYa_b1_contig_4702_(1..742)_consensus	http://www.genome.jp/kegg-bin/show_pathway?crg04512/crg:105326709%09red/crg:105329078%09red/crg:105345192%09red
Arachidonic acid metabolism	KEGG PATHWAY	crg00590	3	60	0.00840224	0.0625576	LYa_b1_contig_10955_(33..511)_consensus|LYa_b1_contig_334793_(39..311)_consensus|LYa_b1_contig_10954_(73..602)_consensus	http://www.genome.jp/kegg-bin/show_pathway?crg00590/crg:105335487%09red/crg:105334338%09red
alpha-Linolenic acid metabolism	KEGG PATHWAY	crg00592	2	26	0.0146214	0.0625576	LYa_b1_contig_10955_(33..511)_consensus|LYa_b1_contig_10954_(73..602)_consensus	http://www.genome.jp/kegg-bin/show_pathway?crg00592/crg:105335487%09red
Linoleic acid metabolism	KEGG PATHWAY	crg00591	2	28	0.016682	0.0625576	LYa_b1_contig_10955_(33..511)_consensus|LYa_b1_contig_10954_(73..602)_consensus	http://www.genome.jp/kegg-bin/show_pathway?crg00591/crg:105335487%09red
Amino sugar and nucleotide sugar metabolism	KEGG PATHWAY	crg00520	3	95	0.0272318	0.0784066	LYa_b1_contig_43766_(1..1470)_consensus|LYa_b1_contig_25261_(1..456)_consensus|LYa_b1_contig_980_(1..1506)_consensus	http://www.genome.jp/kegg-bin/show_pathway?crg00520/crg:105317562%09red/crg:105332578%09red/crg:105343572%09red
Ether lipid metabolism	KEGG PATHWAY	crg00565	2	40	0.0313627	0.0784066	LYa_b1_contig_10955_(33..511)_consensus|LYa_b1_contig_10954_(73..602)_consensus	http://www.genome.jp/kegg-bin/show_pathway?crg00565/crg:105335487%09red
Endocytosis	KEGG PATHWAY	crg04144	4	191	0.0406713	0.0871528	LYa_b1_contig_99749_(1..1662)_consensus|LYa_b1_contig_14839_(1..312)_consensus|LYa_b1_contig_41057_(107..804)_consensus|LYa_b1_contig_2844_(1..294)_consensus	http://www.genome.jp/kegg-bin/show_pathway?crg04144/crg:105345221%09red/crg:105325540%09red/crg:105347506%09red
Phosphatidylinositol signaling system	KEGG PATHWAY	crg04070	3	127	0.0550829	0.10328	LYa_b1_contig_11603_(69..1290)_consensus|LYa_b1_contig_105373_(232..909)_consensus|LYa_b1_contig_50071_(1..358)_consensus	http://www.genome.jp/kegg-bin/show_pathway?crg04070/crg:105335363%09red/crg:105328007%09red
Ascorbate and aldarate metabolism	KEGG PATHWAY	crg00053	1	12	0.0824379	0.137397	LYa_b1_contig_10532_(1..1949)_consensus	http://www.genome.jp/kegg-bin/show_pathway?crg00053/crg:105348401%09red
Glycerophospholipid metabolism	KEGG PATHWAY	crg00564	2	83	0.108449	0.156644	LYa_b1_contig_10955_(33..511)_consensus|LYa_b1_contig_10954_(73..602)_consensus	http://www.genome.jp/kegg-bin/show_pathway?crg00564/crg:105335487%09red
Neuroactive ligand-receptor interaction	KEGG PATHWAY	crg04080	4	276	0.114872	0.156644	LYa_b1_contig_10750_(2..1267)_consensus|LYa_b1_contig_8891_(1339..2201)_consensus|LYa_b1_contig_8689_(1..675)_consensus|LYa_b1_contig_4609_(1..480)_consensus	http://www.genome.jp/kegg-bin/show_pathway?crg04080/crg:105339390%09red/crg:105332996%09red/crg:105328831%09red
Metabolism of xenobiotics by cytochrome P450	KEGG PATHWAY	crg00980	1	49	0.281858	0.33613	LYa_b1_contig_334793_(39..311)_consensus	http://www.genome.jp/kegg-bin/show_pathway?crg00980/crg:105334338%09red
Drug metabolism - cytochrome P450	KEGG PATHWAY	crg00982	1	51	0.291313	0.33613	LYa_b1_contig_334793_(39..311)_consensus	http://www.genome.jp/kegg-bin/show_pathway?crg00982/crg:105334338%09red
Glutathione metabolism	KEGG PATHWAY	crg00480	1	84	0.430584	0.46134	LYa_b1_contig_334793_(39..311)_consensus	http://www.genome.jp/kegg-bin/show_pathway?crg00480/crg:105334338%09red
Metabolic pathways	KEGG PATHWAY	crg01100	7	1509	0.876341	0.876341	LYa_b1_contig_10532_(1..1949)_consensus|LYa_b1_contig_43766_(1..1470)_consensus|LYa_b1_contig_25261_(1..456)_consensus|LYa_b1_contig_10954_(73..602)_consensus|LYa_b1_contig_10955_(33..511)_consensus|LYa_b1_contig_334793_(39..311)_consensus|LYa_b1_contig_980_(1..1506)_consensus	http://www.genome.jp/kegg-bin/show_pathway?crg01100/crg:105348401%09red/crg:105334338%09red/crg:105343572%09red/crg:105335487%09red/crg:105332578%09red/crg:105317562%09red
