# Supplementary material for: Adaptive Differences in Gene Expression in Farm-Impacted Seedbeds of the Native Blue Mussel Mytilus chilensis
Source: Front Genet. 2021 May 20;12:666539. doi: 10.3389/fgene.2021.666539 (PMC8174845; doi:10.3389/fgene.2021.666539)
Supplement: Supplementary Table 9 — Inter-location by tissue comparison. KEGG terms. [file Table_9.xlsx]

## Sheet: 75 UR-LCo_g (abs100) Seqs KOBAS
#Term	Database	ID	Input number	Background number	P-Value	Corrected P-Value	Input	Hyperlink
ECM-receptor interaction	KEGG PATHWAY	crg04512	2	57	0.00157083	0.00157083	LYa_b1_contig_11532_(43..336)_consensus|LYa_b1_contig_18261_(11..963)_consensus	http://www.genome.jp/kegg-bin/show_pathway?crg04512/crg:105325218%09red/crg:105329078%09red

## Sheet: 74 UR-LYa_g (abs100) Seqs KOBAS
#Term	Database	ID	Input number	Background number	P-Value	Corrected P-Value	Input	Hyperlink
Arachidonic acid metabolism	KEGG PATHWAY	crg00590	3	60	3.69559e-05	0.000258691	LYa_b1_contig_260579_(1..872)_consensus|LYa_b1_contig_218252_(405..2229)_consensus|LYa_b1_contig_97972_(1..1771)_consensus	http://www.genome.jp/kegg-bin/show_pathway?crg00590/crg:105344257%09red/crg:105333319%09red
alpha-Linolenic acid metabolism	KEGG PATHWAY	crg00592	2	26	0.00037565	0.0010074	LYa_b1_contig_260579_(1..872)_consensus|LYa_b1_contig_218252_(405..2229)_consensus	http://www.genome.jp/kegg-bin/show_pathway?crg00592/crg:105344257%09red
Linoleic acid metabolism	KEGG PATHWAY	crg00591	2	28	0.000431743	0.0010074	LYa_b1_contig_260579_(1..872)_consensus|LYa_b1_contig_218252_(405..2229)_consensus	http://www.genome.jp/kegg-bin/show_pathway?crg00591/crg:105344257%09red
Ether lipid metabolism	KEGG PATHWAY	crg00565	2	40	0.000848023	0.00148404	LYa_b1_contig_260579_(1..872)_consensus|LYa_b1_contig_218252_(405..2229)_consensus	http://www.genome.jp/kegg-bin/show_pathway?crg00565/crg:105344257%09red
Glycerophospholipid metabolism	KEGG PATHWAY	crg00564	2	83	0.00342102	0.00478942	LYa_b1_contig_260579_(1..872)_consensus|LYa_b1_contig_218252_(405..2229)_consensus	http://www.genome.jp/kegg-bin/show_pathway?crg00564/crg:105344257%09red
Metabolic pathways	KEGG PATHWAY	crg01100	4	1509	0.0666823	0.077796	LYa_b1_contig_218252_(405..2229)_consensus|LYa_b1_contig_260579_(1..872)_consensus|LYa_b1_contig_134296_(3388..4833)_consensus|LYa_b1_contig_97972_(1..1771)_consensus	http://www.genome.jp/kegg-bin/show_pathway?crg01100/crg:105344257%09red/crg:109620632%09red/crg:105333319%09red
Amino sugar and nucleotide sugar metabolism	KEGG PATHWAY	crg00520	1	95	0.0934784	0.0934784	LYa_b1_contig_134296_(3388..4833)_consensus	http://www.genome.jp/kegg-bin/show_pathway?crg00520/crg:109620632%09red

## Sheet: 36 UR-LCo_m (abs100) Seqs KOBAS
#Term	Database	ID	Input number	Background number	P-Value	Corrected P-Value	Input	Hyperlink
ECM-receptor interaction	KEGG PATHWAY	crg04512	1	57	0.0224102	0.0224102	LYa_b1_contig_11532_(43..336)_consensus	http://www.genome.jp/kegg-bin/show_pathway?crg04512/crg:105325218%09red

## Sheet: 25 UR-LYa_m (abs100) Seqs KOBAS
#Term	Database	ID	Input number	Background number	P-Value	Corrected P-Value	Input	Hyperlink
Arachidonic acid metabolism	KEGG PATHWAY	crg00590	2	60	0.000121772	0.000243544	LYa_b1_contig_82229_(1..2119)_consensus|LYa_b1_contig_42059_(1..2728)_consensus	http://www.genome.jp/kegg-bin/show_pathway?crg00590/crg:105333319%09red
Metabolic pathways	KEGG PATHWAY	crg01100	2	1509	0.0599189	0.0599189	LYa_b1_contig_82229_(1..2119)_consensus|LYa_b1_contig_42059_(1..2728)_consensus	http://www.genome.jp/kegg-bin/show_pathway?crg01100/crg:105333319%09red
