# Supplementary material for: Adaptive Differences in Gene Expression in Farm-Impacted Seedbeds of the Native Blue Mussel Mytilus chilensis
Source: Front Genet. 2021 May 20;12:666539. doi: 10.3389/fgene.2021.666539 (PMC8174845; doi:10.3389/fgene.2021.666539)
Supplement: Supplementary Table 10 — Comparison by location. KEGG terms. [file Table_10.xlsx]

## Sheet: KEEG_ 334 UR-LCo
Term	Database	ID	Input number	Background number	P-Value	Corrected P-Value	Input	Hyperlink
Glycosphingolipid biosynthesis - lacto and neolacto series	KEGG PATHWAY	crg00601	2	45	0.0218507	0.196656	LYa_b1_contig_137386_(1..699)_consensus|LYa_b1_contig_110528_(58..614)_consensus	http://www.genome.jp/kegg-bin/show_pathway?crg00601/crg:105319742%09red/crg:105345302%09red
Glycosaminoglycan biosynthesis - keratan sulfate	KEGG PATHWAY	crg00533	1	18	0.0881353	0.396609	LYa_b1_contig_10004_(386..2331)_consensus	http://www.genome.jp/kegg-bin/show_pathway?crg00533/crg:105327266%09red
Basal transcription factors	KEGG PATHWAY	crg03022	1	39	0.176589	0.529768	LYa_b1_contig_1249_(49..547)_consensus	http://www.genome.jp/kegg-bin/show_pathway?crg03022/crg:105343107%09red
ECM-receptor interaction	KEGG PATHWAY	crg04512	1	57	0.245584	0.552564	LYa_b1_contig_11532_(43..336)_consensus	http://www.genome.jp/kegg-bin/show_pathway?crg04512/crg:105325218%09red
Autophagy - animal	KEGG PATHWAY	crg04140	1	103	0.396896	0.683241	LYa_b1_contig_164295_(104..1184)_consensus	http://www.genome.jp/kegg-bin/show_pathway?crg04140/crg:105331753%09red
Phagosome	KEGG PATHWAY	crg04145	1	127	0.463443	0.683241	LYa_b1_contig_164295_(104..1184)_consensus	http://www.genome.jp/kegg-bin/show_pathway?crg04145/crg:105331753%09red
Lysosome	KEGG PATHWAY	crg04142	1	176	0.577494	0.683241	LYa_b1_contig_164295_(104..1184)_consensus	http://www.genome.jp/kegg-bin/show_pathway?crg04142/crg:105331753%09red
Endocytosis	KEGG PATHWAY	crg04144	1	191	0.607326	0.683241	LYa_b1_contig_12811_(1..355)_consensus	http://www.genome.jp/kegg-bin/show_pathway?crg04144/crg:105318650%09red
Metabolic pathways	KEGG PATHWAY	crg01100	2	1509	0.995218	0.995218	LYa_b1_contig_137386_(1..699)_consensus|LYa_b1_contig_110528_(58..614)_consensus	http://www.genome.jp/kegg-bin/show_pathway?crg01100/crg:105319742%09red/crg:105345302%09red

## Sheet: KEEG_ 331 UR-LYa
Term	Database	ID	Input number	Background number	P-Value	Corrected P-Value	Input	Hyperlink
Arachidonic acid metabolism	KEGG PATHWAY	crg00590	10	60	9.9861e-13	2.2968e-11	LYa_b1_contig_18575_(1..1199)_consensus|LYa_b1_contig_82229_(1..2119)_consensus|LYa_b1_contig_352074_(1..948)_consensus|LYa_b1_contig_411879_(1..1294)_consensus|LYa_b1_contig_30565_(540..2808)_consensus|LYa_b1_contig_35332_(170..2392)_consensus|LYa_b1_contig_260579_(1..872)_consensus|LYa_b1_contig_218252_(405..2229)_consensus|LYa_b1_contig_42059_(1..2728)_consensus|LYa_b1_contig_417916_(123..2223…	http://www.genome.jp/kegg-bin/show_pathway?crg00590/crg:105340783%09red/crg:105327652%09red/crg:105344257%09red/crg:105333319%09red
Histidine metabolism	KEGG PATHWAY	crg00340	6	31	1.78617e-08	2.05409e-07	LYa_b1_contig_91647_(36..856)_consensus|LYa_b1_contig_3665_(339..1078)_consensus|LYa_b1_contig_62440_(1..590)_consensus|LYa_b1_contig_62439_(1..445)_consensus|LYa_b1_contig_62441_(1..442)_consensus|LYa_b1_contig_114642_(45..861)_consensus	http://www.genome.jp/kegg-bin/show_pathway?crg00340/crg:105324334%09red/crg:105346086%09red
beta-Alanine metabolism	KEGG PATHWAY	crg00410	6	40	6.9551e-08	5.33224e-07	LYa_b1_contig_91647_(36..856)_consensus|LYa_b1_contig_3665_(339..1078)_consensus|LYa_b1_contig_62440_(1..590)_consensus|LYa_b1_contig_62439_(1..445)_consensus|LYa_b1_contig_62441_(1..442)_consensus|LYa_b1_contig_114642_(45..861)_consensus	http://www.genome.jp/kegg-bin/show_pathway?crg00410/crg:105324334%09red/crg:105346086%09red
Metabolic pathways	KEGG PATHWAY	crg01100	23	1509	5.97875e-07	3.43778e-06	LYa_b1_contig_91647_(36..856)_consensus|LYa_b1_contig_134296_(3388..4833)_consensus|LYa_b1_contig_3665_(339..1078)_consensus|LYa_b1_contig_31612_(146..1332)_consensus|LYa_b1_contig_62440_(1..590)_consensus|LYa_b1_contig_62441_(1..442)_consensus|LYa_b1_contig_82229_(1..2119)_consensus|LYa_b1_contig_51746_(263..2939)_consensus|LYa_b1_contig_255149_(1..1292)_consensus|LYa_b1_contig_411879_(1..1294)_…	http://www.genome.jp/kegg-bin/show_pathway?crg01100/crg:105344257%09red/crg:109620632%09red/crg:105324334%09red/crg:105319528%09red/crg:105323777%09red/crg:105346086%09red/crg:105340783%09red/crg:105327652%09red/crg:105324710%09red/crg:105331329%09red/crg:105317562%09red/crg:105324826%09red/crg:105333319%09red
Arginine and proline metabolism	KEGG PATHWAY	crg00330	6	72	1.68939e-06	7.77118e-06	LYa_b1_contig_91647_(36..856)_consensus|LYa_b1_contig_3665_(339..1078)_consensus|LYa_b1_contig_62440_(1..590)_consensus|LYa_b1_contig_62439_(1..445)_consensus|LYa_b1_contig_62441_(1..442)_consensus|LYa_b1_contig_114642_(45..861)_consensus	http://www.genome.jp/kegg-bin/show_pathway?crg00330/crg:105324334%09red/crg:105346086%09red
alpha-Linolenic acid metabolism	KEGG PATHWAY	crg00592	4	26	1.07942e-05	4.13777e-05	LYa_b1_contig_260579_(1..872)_consensus|LYa_b1_contig_411879_(1..1294)_consensus|LYa_b1_contig_218252_(405..2229)_consensus|LYa_b1_contig_417916_(123..2223)_consensus	http://www.genome.jp/kegg-bin/show_pathway?crg00592/crg:105340783%09red/crg:105344257%09red
Linoleic acid metabolism	KEGG PATHWAY	crg00591	4	28	1.40626e-05	4.62058e-05	LYa_b1_contig_260579_(1..872)_consensus|LYa_b1_contig_411879_(1..1294)_consensus|LYa_b1_contig_218252_(405..2229)_consensus|LYa_b1_contig_417916_(123..2223)_consensus	http://www.genome.jp/kegg-bin/show_pathway?crg00591/crg:105340783%09red/crg:105344257%09red
Ether lipid metabolism	KEGG PATHWAY	crg00565	4	40	5.08551e-05	0.000142754	LYa_b1_contig_260579_(1..872)_consensus|LYa_b1_contig_411879_(1..1294)_consensus|LYa_b1_contig_218252_(405..2229)_consensus|LYa_b1_contig_417916_(123..2223)_consensus	http://www.genome.jp/kegg-bin/show_pathway?crg00565/crg:105340783%09red/crg:105344257%09red
Glycerophospholipid metabolism	KEGG PATHWAY	crg00564	5	83	5.58602e-05	0.000142754	LYa_b1_contig_260579_(1..872)_consensus|LYa_b1_contig_411879_(1..1294)_consensus|LYa_b1_contig_218252_(405..2229)_consensus|LYa_b1_contig_417916_(123..2223)_consensus|LYa_b1_contig_7654_(1..2174)_consensus	http://www.genome.jp/kegg-bin/show_pathway?crg00564/crg:105340783%09red/crg:105319528%09red/crg:105344257%09red
ABC transporters	KEGG PATHWAY	crg02010	2	46	0.0206914	0.0475902	LYa_b1_contig_52844_(37..2335)_consensus|LYa_b1_contig_69061_(593..2168)_consensus	http://www.genome.jp/kegg-bin/show_pathway?crg02010/crg:105331196%09red/crg:105340715%09red
ECM-receptor interaction	KEGG PATHWAY	crg04512	2	57	0.030374	0.0635093	LYa_b1_contig_177424_(4..2177)_consensus|LYa_b1_contig_19884_(1..301)_consensus	http://www.genome.jp/kegg-bin/show_pathway?crg04512/crg:105326709%09red/crg:105329078%09red
Amino sugar and nucleotide sugar metabolism	KEGG PATHWAY	crg00520	2	95	0.0738878	0.133544	LYa_b1_contig_134296_(3388..4833)_consensus|LYa_b1_contig_31612_(146..1332)_consensus	http://www.genome.jp/kegg-bin/show_pathway?crg00520/crg:105317562%09red/crg:109620632%09red
Glycosaminoglycan biosynthesis - heparan sulfate / heparin	KEGG PATHWAY	crg00534	1	16	0.0754814	0.133544	LYa_b1_contig_51746_(263..2939)_consensus	http://www.genome.jp/kegg-bin/show_pathway?crg00534/crg:105324710%09red
Glycosaminoglycan biosynthesis - chondroitin sulfate / dermatan sulfate	KEGG PATHWAY	crg00532	1	18	0.0839807	0.137968	LYa_b1_contig_33378_(6..1950)_consensus	http://www.genome.jp/kegg-bin/show_pathway?crg00532/crg:105335131%09red
Tyrosine metabolism	KEGG PATHWAY	crg00350	1	37	0.160951	0.246791	LYa_b1_contig_255149_(1..1292)_consensus	http://www.genome.jp/kegg-bin/show_pathway?crg00350/crg:105324826%09red
Metabolism of xenobiotics by cytochrome P450	KEGG PATHWAY	crg00980	1	49	0.206216	0.288881	LYa_b1_contig_39967_(1..249)_consensus	http://www.genome.jp/kegg-bin/show_pathway?crg00980/crg:105323777%09red
Drug metabolism - cytochrome P450	KEGG PATHWAY	crg00982	1	51	0.213521	0.288881	LYa_b1_contig_39967_(1..249)_consensus	http://www.genome.jp/kegg-bin/show_pathway?crg00982/crg:105323777%09red
Pyrimidine metabolism	KEGG PATHWAY	crg00240	1	57	0.235036	0.300324	LYa_b1_contig_60434_(1..413)_consensus	http://www.genome.jp/kegg-bin/show_pathway?crg00240/crg:105331329%09red
Drug metabolism - other enzymes	KEGG PATHWAY	crg00983	1	77	0.302619	0.366329	LYa_b1_contig_39967_(1..249)_consensus	http://www.genome.jp/kegg-bin/show_pathway?crg00983/crg:105323777%09red
Glutathione metabolism	KEGG PATHWAY	crg00480	1	84	0.324844	0.37357	LYa_b1_contig_39967_(1..249)_consensus	http://www.genome.jp/kegg-bin/show_pathway?crg00480/crg:105323777%09red
Autophagy - animal	KEGG PATHWAY	crg04140	1	103	0.381682	0.418033	LYa_b1_contig_344086_(1..2375)_consensus	http://www.genome.jp/kegg-bin/show_pathway?crg04140/crg:105337069%09red
Protein processing in endoplasmic reticulum	KEGG PATHWAY	crg04141	1	150	0.502674	0.525523	LYa_b1_contig_344086_(1..2375)_consensus	http://www.genome.jp/kegg-bin/show_pathway?crg04141/crg:105337069%09red
Lysosome	KEGG PATHWAY	crg04142	1	176	0.559173	0.559173	LYa_b1_contig_344292_(110..742)_consensus	http://www.genome.jp/kegg-bin/show_pathway?crg04142/crg:105330041%09red
