# Supplementary material for: Adaptive Differences in Gene Expression in Farm-Impacted Seedbeds of the Native Blue Mussel Mytilus chilensis
Source: Front Genet. 2021 May 20;12:666539. doi: 10.3389/fgene.2021.666539 (PMC8174845; doi:10.3389/fgene.2021.666539)
Supplement: Supplementary Table 11 — Genetic variants by location. [file Table_11.xlsx]

## Sheet: GV f>99 Cochamó
Query	N° of variants	e value	Accession	Description
contig_412418	1	0.0226627	B1XP68	Alanine--tRNA ligase
contig_30565	2	1.575e-40	O16025	Allene oxide synthase-lipoxygenase protein
contig_119917	6	1.585e-13	Q9D2X0	Ankyrin repeat domain-containing protein 39
contig_98763	1	0.005047	Q6AWW5	Ankyrin repeat-containing protein At5g02620
contig_73703	1	0.0004095	Q9BWW9	Apolipoprotein L5
contig_60055	1	0.0389491	Q5AUM3	Arabinan endo-1,5-alpha-L-arabinosidase C
contig_22136	2	1.521e-07	B2IZD3	Bacterial dynamin-like protein
contig_343853	4	6.136e-12	A8XAC6	Barrier-to-autointegration factor 1
contig_33000	7	0.003268	Q05793	Basement membrane-specific proteoglycan core protein
contig_297309	2	1.767e-14	P98160	Basement membrane-specific proteoglycan core protein
contig_296282	3	1.329e-13	P35329	B-cell receptor CD22
contig_298578	3	2.369e-06	Q91318	Beta-crystallin B2
contig_11175	2	4.354e-46	P41150	Calcyphosin
contig_118807	1	4.046e-132	P14211	Calreticulin
contig_141682	1	7.951e-69	P79955	Carboxy-terminal kinesin 2
contig_296267	2	1.347e-08	Q92851	Caspase-10
contig_104496	5	7.976e-07	Q08DY9	Caspase-3
contig_62388	3	4.618e-11	P42292	CD166 antigen
contig_296670	5	0.00993	Q6DJ83	Cell adhesion molecule 2
contig_383595	3	0.0001666	Q7ZXX1	Cell adhesion molecule 3
contig_20409	4	2.479e-11	Q66KX2	Cell adhesion molecule 4
contig_296189	2	0.004745	Q4KMG0	Cell adhesion related/down-regulated by oncogenes
contig_131352	11	7.055e-28	P40879	Chloride anion exchanger
contig_14264	4	2.744e-14	Q99715	Collagen alpha-1(XII) chain
contig_140149	6	2.236e-10	P25067	Collagen alpha-2(VIII) chain
contig_44027	17	0.0008806	Q2QLA2	Cortactin-binding protein 2
contig_182542	3	8.376e-05	Q4TU93	C-type mannose receptor 2
contig_71648	7	1.152e-12	Q9TU53	Cubilin
contig_200188	21	0	P48416	Cytochrome P450 10
contig_297366	8	4.342e-46	Q5M9G0	Deoxycytidylate deaminase
contig_88582	4	0.004754	Q91610	Desert hedgehog protein A
contig_438799	4	2.62e-14	P61273	Dynein light chain 1, cytoplasmic
contig_183442	1	5.192e-07	Q7TPV2	E3 ubiquitin-protein ligase DZIP3
contig_9913	5	1.424e-84	E9Q555	E3 ubiquitin-protein ligase RNF213
contig_199291	2	3.124e-22	E9Q555	E3 ubiquitin-protein ligase RNF213
contig_35143	5	1.19e-13	A0A0R4IBK5	E3 ubiquitin-protein ligase rnf213-alpha
contig_101393	4	0.0002747	Q17551	E3 ubiquitin-protein ligase rpm-1
contig_238307	1	0.008169	Q1PSW8	E3 ubiquitin-protein ligase TRIM71
contig_110516	4	6.648e-06	Q9BXX0	EMILIN-2
contig_60461	1	4.132e-06	Q9BXX0	EMILIN-2
contig_6385	8	1.029e-29	P19477	Fibrinogen-like protein A
contig_62111	7	2.397e-24	P19477	Fibrinogen-like protein A
contig_131327	44	2.283e-32	Q9FF12	Flavin-containing monooxygenase FMO GS-OX-like 9
contig_40974	17	0.005119	P97840	Galectin-9
contig_1852	1	0.0240883	Q9CQS6	Gastrokine-2
contig_29020	1	1.823e-11	Q03460	Glutamate synthase [NADH], amyloplastic
contig_22249	1	8.32e-06	Q9NQS5	G-protein coupled receptor 84
contig_280650	2	1.424e-59	Q8VEB4	Group XV phospholipase A2
contig_64272	1	0.0410228	Q057R5	GTPase Era
contig_252551	1	1.31e-12	Q8WWP7	GTPase IMAP family member 1
contig_382332	24	2.536e-15	Q8K3K9	GTPase IMAP family member 4
contig_172183	9	1.245e-15	Q9NUV9	GTPase IMAP family member 4
contig_400041	7	9.225e-54	Q9NUV9	GTPase IMAP family member 4
contig_84241	2	3.731e-17	Q9NUV9	GTPase IMAP family member 4
contig_10202	2	1.824e-12	Q9NUV9	GTPase IMAP family member 4
contig_145515	2	0.0001515	Q8K3K9	GTPase IMAP family member 4
contig_38871	1	2.823e-36	Q9NUV9	GTPase IMAP family member 4
contig_27684	1	3.086e-32	Q9NUV9	GTPase IMAP family member 4
contig_296618	1	2.859e-18	Q99JY3	GTPase IMAP family member 4
contig_296538	1	1.241e-16	Q6P9H5	GTPase IMAP family member 6
contig_309101	1	4.485e-35	Q8NHV1	GTPase IMAP family member 7
contig_412949	1	4.249e-16	Q8NHV1	GTPase IMAP family member 7
contig_44553	2	0.002827	Q75N62	GTPase IMAP family member 8
contig_10617	19	2.976e-80	Q8K0U4	Heat shock 70 kDa protein 12A
contig_9842	2	4.281e-49	Q8K0U4	Heat shock 70 kDa protein 12A
contig_44392	1	1.987e-14	O43301	Heat shock 70 kDa protein 12A
contig_40881	34	3.112e-50	Q96MM6	Heat shock 70 kDa protein 12B
contig_118754	11	3.292e-91	Q96MM6	Heat shock 70 kDa protein 12B
contig_27826	1	1.097e-30	D3YXG0	Hemicentin-1
contig_272865	1	5.985e-26	Q96RW7	Hemicentin-1
contig_349426	1	2.358e-16	D3YXG0	Hemicentin-1
contig_110012	7	3.584e-08	A2AJ76	Hemicentin-2
contig_276736	2	1.671e-09	A2AJ76	Hemicentin-2
contig_281795	1	5.723e-06	B3RFR8	Hydramacin-1
contig_20590	4	0.0385862	P01637	Ig kappa chain V-V region T1
contig_295893	14	0.0002919	Q9C8V2	Immune-associated nucleotide-binding protein 7
contig_48576	1	0.0158984	P54120	Immune-associated nucleotide-binding protein 8
contig_40603	5	0.004914	Q6WRI0	Immunoglobulin superfamily member 10
contig_114425	7	1.307e-37	P86982	Insoluble matrix shell protein 1
contig_170704	5	7.484e-17	Q80SU7	Interferon-induced very large GTPase 1
contig_344086	2	4.432e-34	Q63184	Interferon-induced, dsRNA-activated protein kinase
contig_134119	4	5.948e-29	Q9QZ85	Interferon-inducible GTPase 1
contig_89031	1	0.0168798	O15230	Laminin subunit alpha-5
contig_132153	42	4.652e-07	P9WIT3	L-gulono-1,4-lactone dehydrogenase
contig_123224	11	1.944e-12	P9WIT3	L-gulono-1,4-lactone dehydrogenase
contig_59242	2	2.564e-05	P08548	LINE-1 reverse transcriptase homolog
contig_172557	2	4.508e-05	P31579	Low choriolytic enzyme
contig_296952	2	5.45e-14	Q20930	Metalloprotease mig-17
contig_179919	2	0.0110254	Q9H195	Mucin-3B
contig_412359	29	1.721e-09	F1NBL0	Mucin-6
contig_93853	3	1.532e-22	Q80V70	Multiple epidermal growth factor-like domains protein 6
contig_5381	1	9.316e-29	B3DLH6	Myoferlin
contig_18186	9	4.393e-08	O60500	Nephrin
contig_10134	7	3.349e-35	Q9R044	Nephrin
contig_300529	5	5.118e-09	Q9QZS7	Nephrin
contig_299269	2	5.13e-21	O60500	Nephrin
contig_31302	2	3.069e-07	Q9R044	Nephrin
contig_305383	1	1.791e-13	Q9QZS7	Nephrin
contig_299203	1	2.967e-09	Q9QZS7	Nephrin
contig_26358	2	2.434e-07	O35136	Neural cell adhesion molecule 2
contig_23136	1	6.198e-24	Q9R0W9	Neuronal acetylcholine receptor subunit alpha-6
contig_119884	1	9.034e-10	A2AAJ9	Obscurin
contig_350135	1	0.003034	Q5VST9	Obscurin
contig_53943	1	6.326e-12	Q54P70	OTU domain-containing protein DDB_G0284757
contig_51547	4	2.383e-16	P86854	Perlucin-like protein
contig_36466	1	5.256e-17	P86854	Perlucin-like protein
contig_316851	1	3.414e-10	Q9VZZ4	Peroxidasin
contig_116408	1	0.0421661	Q9HRF9	Phosphoglycolate phosphatase
contig_87676	1	1.597e-07	Q9HDD0	Phospholipid-metabolizing enzyme A-C1
contig_18764	15	1.833e-08	Q8CFF0	Poly [ADP-ribose] polymerase 11
contig_34859	22	2.522e-25	Q2EMV9	Poly [ADP-ribose] polymerase 14
contig_19318	2	1.475e-16	Q460N5	Poly [ADP-ribose] polymerase 14
contig_381520	1	0.0270443	Q9LE22	Probable calcium-binding protein CML27
contig_14394	2	1.17e-08	Q55E58	Probable serine/threonine-protein kinase pats1
contig_13895	1	0.0457063	O72737	Protein A56
contig_14581	1	1.672e-18	Q9W0A0	Protein draper
contig_13700	3	2.862e-08	Q5R3F8	Protein phosphatase 1 regulatory subunit 29
contig_32191	7	2.009e-17	Q9HCD6	Protein TANC2
contig_73532	1	4.026e-133	O95487	Protein transport protein Sec24B
contig_123104	2	4.359e-10	E9PZ19	Protein turtle homolog B
contig_398058	2	2.517e-06	Q9UPX0	Protein turtle homolog B
contig_48114	5	0.02714	P32033	Protein Ycf2
contig_296150	2	0.0002505	Q5UQA6	Putative ADP-ribosyl glycohydrolase L543
contig_17454	5	1.627e-18	Q5UPG5	Putative ankyrin repeat protein L93
contig_136488	3	1.077e-45	Q5UPG5	Putative ankyrin repeat protein L93
contig_20666	3	3.065e-39	Q5UPG5	Putative ankyrin repeat protein L93
contig_5928	8	2.352e-29	Q8Q0U0	Putative ankyrin repeat protein MM_0045
contig_12390	1	0.0002106	Q4FE47	Putative E3 ubiquitin-protein ligase XBAT35
contig_137701	1	2.976e-17	O62640	Putative inhibitor of apoptosis
contig_43641	10	1.738e-15	Q9BZR6	Reticulon-4 receptor
contig_8554	5	0.008667	P14547	RNA2 polyprotein
contig_114964	21	5.406e-06	Q9NBX4	RNA-directed DNA polymerase from transposon X-element
contig_228192	1	8.867e-09	O89026	Roundabout homolog 1
contig_21870	8	0.002705	Q0VC68	Septin-5
contig_50614	3	0.0220781	P18503	Short-chain collagen C4
contig_33107	7	1.383e-06	Q95LH0	Sialic acid-binding Ig-like lectin 12
contig_63197	1	0.0003376	Q9BZZ2	Sialoadhesin
contig_55677	2	0.003494	P70545	Solute carrier family 13 member 2
contig_65	1	2.152e-20	P78539	Sushi repeat-containing protein SRPX
contig_26471	2	3.673e-11	Q9U3P2	Synaptogenesis protein syg-2
contig_316243	1	4.55e-07	Q9U3P2	Synaptogenesis protein syg-2
contig_83830	13	2.294e-05	P24821	Tenascin
contig_53379	19	1.148e-52	Q05546	Tenascin-R
contig_18171	1	3.951e-05	Q9W7R4	Teneurin-3
contig_4410	4	0.003342	F7BWT7	Tetraspanin-15
contig_23937	1	3.63e-07	Q9UKR8	Tetraspanin-16
contig_12686	1	0.006004	Q9UKR8	Tetraspanin-16
contig_73841	1	2.174e-10	Q6P4U0	Thrombospondin type-1 domain-containing protein 7B
contig_154616	10	7.142e-22	P35440	Thrombospondin-2
contig_46837	7	1.24e-41	P35442	Thrombospondin-2
contig_123083	1	1.904e-24	Q90419	Tiggy-winkle hedgehog protein
contig_71111	4	1.304e-36	A2ASS6	Titin
contig_63434	4	4.153e-11	Q8WZ42	Titin
contig_381661	3	5.663e-05	A2ASS6	Titin
contig_79359	2	2.534e-06	Q9I7U4	Titin
contig_1114	9	0.0440438	A0RYF4	Transcription factor E
contig_173070	2	9.359e-27	Q9HCF6	Transient receptor potential cation channel M member 3
contig_65478	5	1.62e-11	P35072	Transposable element Tcb1 transposase
contig_24589	9	0.0100682	D3ZQG6	Tripartite motif-containing protein 2
contig_56635	9	0.0003628	Q06554	Uncharacterized ATP-dependent helicase IRC20
contig_349423	4	0.0002564	O28550	Uncharacterized protein AF_1724
contig_27170	1	0.0002174	Q9UT40	Uncharacterized protein C824.03c, mitochondrial
contig_58902	1	0.0199265	Q60291	Uncharacterized protein MJECL35
contig_412564	9	1.721e-12	Q6DFV8	von Willebrand factor D and EGF domain-containing protein
contig_37020	9	8.356e-12	Q6DFV8	von Willebrand factor D and EGF domain-containing protein
contig_349501	5	3.376e-06	Q8N2E2	von Willebrand factor D and EGF domain-containing protein
contig_349507	3	6.3e-12	Q6DFV8	von Willebrand factor D and EGF domain-containing protein
contig_412421	2	1.014e-09	Q6DFV8	von Willebrand factor D and EGF domain-containing protein
contig_97591	1	0.018573	A2AVA0	von Willebrand factor type A, EGF & pentraxin domain 1

## Sheet: GV f>99 Yaldad
Query	N° of variants	e value	Accession	Description
contig_90038	1	0.0160066	Q53FZ2	Acyl-coenzyme A synthetase ACSM3, mitochondrial
contig_28427	8	2.821e-82	Q96MA6	Adenylate kinase 8
contig_243470	8	0.0002835	Q5RCQ6	ADP-ribosylation factor-like protein 3
contig_163620	12	2.772e-85	O16025	Allene oxide synthase-lipoxygenase protein
contig_214957	2	1.261e-21	Q11131	Alpha-(1,3)-fucosyltransferase 7
contig_40818	2	2.751e-12	Q3V1D3	AMP deaminase 1
contig_149244	23	2.211e-69	Q9DBT5	AMP deaminase 2
contig_64495	2	5.351e-29	Q99NH0	Ankyrin repeat domain-containing protein 17
contig_293365	1	2.204e-47	Q99NH0	Ankyrin repeat domain-containing protein 17
contig_18575	2	8.727e-66	O75342	Arachidonate 12-lipoxygenase, 12R-type
contig_350235	1	0.0001892	P34611	B-box type zinc finger protein ncl-1
contig_300859	2	1.206e-12	P20273	B-cell receptor CD22
contig_11938	4	9.842e-07	Q24157	Beta-1,3-galactosyltransferase brn
contig_298578	2	2.369e-06	Q91318	Beta-crystallin B2
contig_12344	1	1.007e-06	P33450	Cadherin-related tumor suppressor
contig_11175	1	4.354e-46	P41150	Calcyphosin
contig_192571	3	0.0225732	P06495	Calerythrin
contig_197451	1	0.0499535	Q9FY74	Calmodulin-binding transcription activator 1
contig_38137	4	1.254e-10	Q05A80	Caprin-2
contig_299083	2	5.607e-24	Q60431	Caspase-3
contig_296106	1	1.417e-28	P55866	Caspase-3
contig_298946	1	1.907e-18	P70677	Caspase-3
contig_66893	1	0.002809	B7W114	Cephalotoxin-like protein
contig_134296	11	8.647e-05	Q8T5G8	Chitin synthase
contig_178886	25	1.173e-22	G5EBQ8	Chitin synthase chs-2
contig_5443	8	1.112e-41	G5EBQ8	Chitin synthase chs-2
contig_382183	1	7.418e-35	O55229	Choline/ethanolamine kinase
contig_46271	1	2.695e-11	P06276	Cholinesterase
contig_118917	2	0.001797	P13944	Collagen alpha-1(XII) chain
contig_18185	2	7.46e-11	Q17QH6	Collectin-11
contig_214783	7	4e-08	Q7Z5L3	Complement C1q-like protein 2
contig_206824	2	0.0008506	P06682	Complement component C9
contig_332686	1	2.513e-07	Q28987	Cystatin-A8
contig_8164	1	6.864e-18	Q8CIZ5	Deleted in malignant brain tumors 1 protein
contig_10946	20	8.223e-96	Q0VCA5	Deoxynucleoside triphosphate triphosphohydrolase
contig_197640	15	8.992e-10	Q6INN8	Deoxynucleoside triphosphate triphosphohydrolase
contig_184932	1	0.002355	Q9QY48	Deoxyribonuclease-2-beta
contig_205127	1	5.845e-20	Q91611	Desert hedgehog protein B
contig_7809	1	8.864e-28	Q5ZIJ9	E3 ubiquitin-protein ligase MIB2
contig_42932	3	3.572e-35	A0A0R4IBK5	E3 ubiquitin-protein ligase rnf213-alpha
contig_185767	1	0.00014	E1BD59	E3 ubiquitin-protein ligase TRIM56
contig_422547	13	3.054e-27	P51559	Endoprotease bli-4
contig_132525	9	7.613e-10	P46058	Epidermal differentiation-specific protein
contig_32160	5	1.723e-26	P46058	Epidermal differentiation-specific protein
contig_41882	12	3.998e-49	A2AV25	Fibrinogen C domain-containing protein 1
contig_41883	7	3.421e-09	A2AV25	Fibrinogen C domain-containing protein 1
contig_50135	1	0.0127733	Q2TBV5	General transcription factor IIH subunit 2
contig_67742	1	2.382e-12	P28492	Glutaminase liver isoform, mitochondrial
contig_9535	1	3.649e-29	Q9H4G4	Golgi-associated plant pathogenesis-related protein 1
contig_413284	1	1.922e-05	Q8WWP7	GTPase IMAP family member 1
contig_87298	35	0.006095	Q9NUV9	GTPase IMAP family member 4
contig_400041	4	9.225e-54	Q9NUV9	GTPase IMAP family member 4
contig_142742	1	4.663e-52	Q9NUV9	GTPase IMAP family member 4
contig_298128	1	1.842e-20	Q9NUV9	GTPase IMAP family member 4
contig_3909	1	7.518e-33	Q9NUV9	GTPase IMAP family member 4
contig_95469	1	1.128e-50	Q9NUV9	GTPase IMAP family member 4
contig_296538	3	1.241e-16	Q6P9H5	GTPase IMAP family member 6
contig_317591	1	9.431e-25	Q8K0U4	Heat shock 70 kDa protein 12A
contig_64802	1	1.483e-72	Q9CZJ2	Heat shock 70 kDa protein 12B
contig_188345	6	1.226e-14	P83425	Heavy metal-binding protein HIP
contig_152648	2	7.15e-25	D3YXG0	Hemicentin-1
contig_233077	1	1.914e-20	D3YXG0	Hemicentin-1
contig_20590	5	0.0385862	P01637	Ig kappa chain V-V region T1
contig_91300	5	0.0134645	Q9T0F4	Immune-associated nucleotide-binding protein 13
contig_42283	20	0.0162611	O80480	Importin subunit alpha-4
contig_411194	1	7.729e-05	P86987	Insoluble matrix shell protein 6
contig_160349	2	0.0004174	Q64716	Insulin receptor-related protein
contig_296594	10	1.258e-15	Q6ID18	Laccase-10
contig_8015	3	0.004965	Q16363	Laminin subunit alpha-4
contig_382972	4	2.422e-06	Q9JI61	Lecithin retinol acyltransferase
contig_437722	9	9.502e-09	P9WIT3	L-gulono-1,4-lactone dehydrogenase
contig_81824	2	4.861e-09	P08548	LINE-1 reverse transcriptase homolog
contig_297324	27	1.554e-17	Q16819	Meprin A subunit alpha
contig_187284	7	2.514e-22	Q20930	Metalloprotease mig-17
contig_219355	1	2.43e-24	Q9D1H9	Microfibril-associated glycoprotein 4
contig_297308	13	0.0006557	Q9QZS7	Nephrin
contig_303066	1	0.0005878	O60500	Nephrin
contig_5221	3	0.001618	C5IAW9	Netrin receptor UNC5B-b
contig_26358	2	2.434e-07	O35136	Neural cell adhesion molecule 2
contig_59235	33	6.746e-97	Q0EEE2	Patched domain-containing protein 3
contig_9368	1	4.61e-21	P86854	Perlucin-like protein
contig_183571	1	7.69e-79	Q92626	Peroxidasin homolog
contig_60840	1	1.252e-13	Q3UQ28	Peroxidasin homolog
contig_307139	4	0.003287	Q626H5	Plexin-2
contig_205755	2	4.741e-26	P39847	Plipastatin synthase subunit C
contig_2856	1	4.154e-17	Q9IA79	Probable Bax inhibitor 1
contig_2857	1	1.782e-20	Q9IA79	Probable Bax inhibitor 1
contig_53016	9	2.798e-22	P76536	Probable deferrochelatase/peroxidase YfeX
contig_114618	3	5.735e-06	Q11174	Probable endochitinase
contig_107167	8	0.003347	Q746H1	Probable plasmid-partitioning protein ParA
contig_20167	3	3.243e-19	Q55E58	Probable serine/threonine-protein kinase pats1
contig_141689	1	0.0007863	Q6XHB2	Probable serine/threonine-protein kinase roco4
contig_70121	2	0.0005282	Q54WS5	Probable serine/threonine-protein kinase roco6
contig_137217	1	3.472e-54	Q63415	Proprotein convertase subtilisin/kexin type 6
contig_422467	4	5.806e-20	P09231	Protease KEX1
contig_3000	1	0.0424985	P25666	Protein HtrL
contig_88762	1	0.005957	Q8CI17	Protein mab-21-like 3
contig_293229	14	6.751e-07	P0C7P3	Protein SLFN14
contig_31542	3	6.512e-07	P42519	Protein Star
contig_398058	3	2.517e-06	Q9UPX0	Protein turtle homolog B
contig_46116	10	1.232e-23	H2A0M3	Putative amine oxidase [copper-containing]
contig_200680	1	1.744e-18	Q8Q0U0	Putative ankyrin repeat protein MM_0045
contig_102510	7	1.28e-11	Q93075	Putative deoxyribonuclease TATDN2
contig_16501	48	0.748061	Q0A7F4	Putative phosphoenolpyruvate synthase regulatory protein
contig_221079	21	6.538e-08	A4IFW2	Receptor-type tyrosine-protein phosphatase F
contig_234416	1	0.006737	B3CNH2	Ribosome-recycling factor
contig_108107	3	5.452e-09	Q9NBX4	RNA-directed DNA polymerase from transposon X-element
contig_19228	7	6.972e-30	Q5TZA2	Rootletin
contig_113867	1	7.786e-07	Q5ND28	Scavenger receptor class F member 1
contig_81615	30	2.268e-26	B3EWZ5	Skeletal organic matrix MAM & LDL-receptor class A domain
contig_55677	3	0.003494	P70545	Solute carrier family 13 member 2
contig_296848	1	1.498e-05	A7SLZ2	Stimulator of interferon genes protein
contig_44119	1	3.158e-08	Q86WV6	Stimulator of interferon genes protein
contig_153667	2	6.39e-19	P78539	Sushi repeat-containing protein SRPX
contig_399911	1	2.229e-05	Q9VWB0	Tectonin beta-propeller repeat-containing protein
contig_111564	1	1.414e-30	P10039	Tenascin
contig_70968	4	1.947e-41	Q00546	Tenascin-R
contig_166545	1	0.004887	P22105	Tenascin-X
contig_28786	1	0.005678	Q9NT68	Teneurin-2
contig_18171	1	3.951e-05	Q9W7R4	Teneurin-3
contig_73841	2	2.174e-10	Q6P4U0	Thrombospondin type-1 domain-containing protein 7B
contig_80382	1	2.001e-19	P35442	Thrombospondin-2
contig_52934	1	6.449e-10	Q17RP2	Tigger transposable element-derived protein 6
contig_300356	22	4.407e-36	Q8WZ42	Titin
contig_436294	14	1.149e-05	A2ASS6	Titin
contig_381661	1	5.663e-05	A2ASS6	Titin
contig_63434	1	4.153e-11	Q8WZ42	Titin
contig_24622	30	3.517e-05	O15164	Transcription intermediary factor 1-alpha
contig_156546	17	0.0001343	Q13263	Transcription intermediary factor 1-beta
contig_173070	3	9.359e-27	Q9HCF6	Transient receptor potential cation channel M member 3
contig_269918	5	8.392e-07	Q8I335	Translation factor GUF1 homolog, mitochondrial
contig_70450	1	2.14e-27	A4K526	Transmembrane protein 256 homolog
contig_138608	1	0.003494	A4IF63	Tripartite motif-containing protein 2
contig_318193	1	0.001886	Q9C040	Tripartite motif-containing protein 2
contig_412886	1	0.0345219	A4IF63	Tripartite motif-containing protein 2
contig_62558	1	0.004393	D2GXS7	Tripartite motif-containing protein 2
contig_22675	2	1.363e-08	Q23551	Twitchin
contig_49363	4	1.353e-54	H2A0L1	Tyrosinase-like protein 2
contig_121200	10	3.27e-40	P42689	Tyrosine-protein kinase SRK3
contig_4474	2	0.0140536	Q5UQE9	Uncharacterized peptidase C1-like protein L477
contig_112017	17	1.501e-16	P40983	Uncharacterized protein in xynA 3'region
contig_124073	1	1.126e-27	Q09575	Uncharacterized protein K02A2.6
contig_9943	14	1.939e-09	Q3BAI2	Uncharacterized protein ORF91
contig_448324	1	2.927e-15	P41366	Vitelline membrane outer layer protein 1
contig_8428	6	3.436e-14	Q9Y334	von Willebrand factor A domain-containing protein 7
contig_125268	25	2.462e-12	Q8N2E2	von Willebrand factor D and EGF domain-containing protein
contig_141981	6	1.182e-25	Q8N2E2	von Willebrand factor D and EGF domain-containing protein
contig_349507	5	6.3e-12	Q6DFV8	von Willebrand factor D and EGF domain-containing protein
contig_149064	1	4.116e-36	Q8N2E2	von Willebrand factor D and EGF domain-containing protein
contig_412445	1	8.787e-19	Q8N2E2	von Willebrand factor D and EGF domain-containing protein
